# Supplementary material for: The Proneural Molecular Signature Is Enriched in Oligodendrogliomas and Predicts Improved Survival among Diffuse Gliomas
Source: PLoS One. 2010 Sep 3;5(9):e12548. doi: 10.1371/journal.pone.0012548 (PMC2933229; doi:10.1371/journal.pone.0012548)
Supplement: Table S1 — Complete clinical data downloaded from the Rembrandt public data repository (https://caintegrator.nci.nih.gov/rembrandt/) using data available on November 11, 2009. Clinical data were derived from contributing center institutional diagnoses at Henry Ford Hospital, UCSF, Lee Moffitt Cancer Center, Dana Farber Cancer Center, University of Wisconsin, and NCI. (0.15 MB XLS) [file pone.0012548.s001.xls]

## Sheet: Sheet1
Sample	Age at Dx (years)	Gender	Survival (months)	Approx. Survival	Progression Pair	Disease	Grade	Race	Institution	Karnofsky	Neurological Exam Outcome	MRI Desc	Followup Month	Steroid Dose Status	Anti-Convulsant Status	Prior Therapy Radiation Site	Prior Therapy Radiation Fraction Dose	Prior Therapy Radiation Fraction Number	Prior Therapy Radiation Type	Prior Therapy Chemo Agent Name	Prior Therapy Chemo Course Count	Prior Therapy Surgery Procedure Title	Prior Therapy Surgery Tumor Histology	Prior Therapy Surgery Outcome	OnStudy Therapy Radiation Site	OnStudy Therapy Radiation Neurosis Status	OnStudy Therapy Radiation Fraction Dose	OnStudy Therapy Radiation Fraction Number	OnStudy Therapy Radiation Type	OnStudy Therapy Chemo Agent Name	OnStudy Therapy Chemo Course Count	OnStudy Therapy Surgery Procedure Title	OnStudy Therapy Surgery Indication	OnStudy Therapy Surgery Histo Diagnosis	OnStudy Therapy Surgery Outcome
HF0350	55-59	F	18-24M	21	HF0069	GBM	IV	--	HENRY FORD HOSPITAL (RETRO)	--	--	--	--	--	--	--	--	--	--	--	--	--	--	--	--	--	--	--	--	--	--	--	--	--	--
HF0855	55-59	M	12-18M	15	HF0901	GBM	IV	WHITE	HENRY FORD HOSPITAL (RETRO)	9|	--	ring enhancement; thick, irregular and nodular wall	--	NASS	NASS	--	--	--	--	--	--	--	--	--	--	--	--	NONE	EBRT	BCNU(4)	--	subtotal	recurrence	radiation necrosis	subtotal
HF0891	45-49	-	24-30M	27	HF1106	MIXED	III	--	HENRY FORD HOSPITAL (RETRO)	--	--	--	--	--	--	--	--	--	--	--	--	--	--	--	--	--	--	--	--	--	--	--	--	--	--
HF0835	35-39	F	42-48M	45	HF1136, HF1320	OLIGODENDROGLIOMA	II	WHITE	HENRY FORD HOSPITAL (RETRO)	9|	--	non contrast enhancing	--	NASS	Yes NASS	--	--	--	--	--	--	--	--	--	--	--	--	--	EBRT (3D-CRT)	PCV+CCNU; EMD; Temodar; PCV+CCNU(2; 1; 2; 1)	--	subtotal x 2	recurrence	anaplastic oligodenroglioma; glioblastoma multiforme	subtotal
HF0813	35-39	M	>60M	66	HF1152, HF1594	OLIGODENDROGLIOMA	II	--	HENRY FORD HOSPITAL (RETRO)	--	--	--	--	--	--	--	--	--	--	--	--	--	--	--	--	--	--	--	--	--	--	--	--	--	--
HF1136	35-39	F	42-48M	45	HF1320, HF0835	OLIGODENDROGLIOMA	III	WHITE	HENRY FORD HOSPITAL (RETRO)	10|	--	contrast enhancing	--	NONE	Dilantin	--	--	--	--	--	--	--	--	--	--	--	--	--	EBRT (3D-CRT)	PCV + Temozolomide(2 PCV; 5 TMZ)	--	subtotal	recurrence	anaplastic oligodenroglioma with necrosis	subtotal
HF0802	30-34	-	>60M	66	HF1444, HF1902	MIXED	III	--	HENRY FORD HOSPITAL (RETRO)	--	--	--	--	--	--	--	--	--	--	--	--	--	--	--	--	--	--	--	--	--	--	--	--	--	--
HF1442	35-39	M	42-48M	45	HF1638	ASTROCYTOMA	II	WHITE	HENRY FORD HOSPITAL (RETRO)	10|	--	non enhancing; mass effect	--	NASS	NASS	--	--	--	--	--	--	--	--	--	--	--	--	--	EBRT	TMZ(2)	--	subtotal	recurrence	Anaplastic Astrocytoma	subtotal
HF0757	40-44	-	>60M	66	HF1712	ASTROCYTOMA	II	--	HENRY FORD HOSPITAL (RETRO)	--	--	--	--	--	--	--	--	--	--	--	--	--	--	--	--	--	--	--	--	--	--	--	--	--	--
HF1568	30-34	F	36-42M	39	HF1971	ASTROCYTOMA	II	WHITE	HENRY FORD HOSPITAL (RETRO)	10|	--	minimal areas of enhancement; large T2 abnormality	--	NONE	NONE	--	--	--	--	--	--	--	--	--	--	--	--	NONE	EBRT	Temodar(2)	--	subtotal	recurrence	GBM	subtotal
HF1511	25-29	M	48-60M	54	HF2119	ASTROCYTOMA	II	OTHER	HENRY FORD HOSPITAL (RETRO)	10|	--	non enhancing	--	NASS	NASS	--	--	--	--	--	--	--	--	--	--	--	--	--	EBRT	TMZ(5)	--	subtotal	recurrence	GBM	subtotal
HF0048	30-34	M	48-60M	54	HF300	GBM	I	--	HENRY FORD HOSPITAL (RETRO)	--	--	--	--	--	--	--	--	--	--	--	--	--	--	--	--	--	--	--	--	--	--	--	--	--	--
HF0899	55-59	M	>60M	66	LT072902	OLIGODENDROGLIOMA	II	WHITE	HENRY FORD HOSPITAL (RETRO)	--	--	noncontrast enhancing	--	NASS	NASS	--	--	--	--	--	--	--	--	--	--	--	--	--	EBRT	NONE(NONE)	--	subtotal	recurrence	malignant glioma	subtotal
E07733	50-54	F	48-60M	54		ASTROCYTOMA	--	WHITE	DANA-FARBER CANCER INSTITUTE	90| 80| 70| 70| 60	0| 0| 0| 0| -1	--	2| 4| 6| 8| 10	NONE| NONE| NONE| INCREASE| STABLE	YES| YES| YES| YES| YES	--	1800| 6000	1| 30	RADIOSURGERY| PHOTON	bcnu	1	CRANIOTOMY OPEN RESECTION	ANAPLASTIC ASTROCYTOMA	PR - PARTIAL RESECTION	--	--	--	--	--	--	--	--	--	--	--
E09334	40-44	M	>60M	66		ASTROCYTOMA	--	WHITE	UCSF	70	-2	-2	6	INCREASE	NO	--	--	--	--	--	--	--	--	--	--	--	--	--	--	--	--	--	--	--	--
E09394	35-39	M	48-60M	54		ASTROCYTOMA	--	WHITE	UNIVERSITY OF WISCONSIN	90	0| 0	0| -2	6| 14	INCREASE| NONE	YES| YES	--	180	30	PHOTON	--	--	CRANIOTOMY OPEN RESECTION| CRANIOTOMY OPEN RESECTION	OLIGODENDROGLIOMA| OLIGODENDROGLIOMA	CR - COMPLETE RESECTION| CR - COMPLETE RESECTION	--	5000	1	UNKNOWN	PHOTON	temozolomide| temozolomide	--	CRANIOTOMY OPEN RESECTION	TUMOR	ASTROCYTOMA	PR - PARTIAL RESECTION
E09471	70-74	M	24-30M	27		ASTROCYTOMA	--	WHITE	UCSF	0	0	--	3	UNKNOWN	UNKNOWN	--	1	35	PHOTON	--	--	STEREOTACTIC BIOPSY	ASTROCYTOMA	BX - BIOPSY ONLY	--	--	--	--	--	--	--	--	--	--	--
E09800	65-69	M	18-24M	21		ASTROCYTOMA	--	WHITE	H. LEE MOFFITT CANCER CENTER	--	--	--	--	--	--	--	180	30	PHOTON	BCNU-Wafer| bcnu	1| 1	CRANIOTOMY OPEN RESECTION	ANAPLASTIC ASTROCYTOMA	PR - PARTIAL RESECTION	--	--	--	--	--	BCNU-Wafer| bcnu| temozolomide	--	CRANIOTOMY OPEN RESECTION	TUMOR	GLIOBLASTOMA MULTIFORME	UNKNOWN
E09826	40-44	M	18-24M	21		ASTROCYTOMA	--	WHITE	UCSF	--	--	--	3	UNKNOWN	UNKNOWN	--	180	33	PHOTON	--	--	CRANIOTOMY OPEN RESECTION	ANAPLASTIC ASTROCYTOMA	PR - PARTIAL RESECTION	--	--	--	--	--	etoposide	--	--	--	--	--
E10003	60-64	M	09-12M	11		ASTROCYTOMA	--	WHITE	HENRY FORD HOSPITAL	--	--	--	--	--	--	--	--	--	--	--	--	CRANIOTOMY OPEN RESECTION	ASTROCYTOMA	CR - COMPLETE RESECTION	--	--	--	--	--	cpt-11| cpt-11	--	--	--	--	--
HF0017	45-49	M	>60M	66		ASTROCYTOMA	III	--	HENRY FORD HOSPITAL (RETRO)	--	--	--	--	--	--	--	--	--	--	--	--	--	--	--	--	--	--	--	--	--	--	--	--	--	--
HF0026	60-64	F	48-60M	54		ASTROCYTOMA	III	--	HENRY FORD HOSPITAL (RETRO)	--	--	--	--	--	--	--	--	--	--	--	--	--	--	--	--	--	--	--	--	--	--	--	--	--	--
HF0108	35-39	-	>60M	66		ASTROCYTOMA	III	--	HENRY FORD HOSPITAL (RETRO)	--	--	--	--	--	--	--	--	--	--	--	--	--	--	--	--	--	--	--	--	--	--	--	--	--	--
HF0152	30-34	-	>60M	66		ASTROCYTOMA	III	--	HENRY FORD HOSPITAL (RETRO)	--	--	--	--	--	--	--	--	--	--	--	--	--	--	--	--	--	--	--	--	--	--	--	--	--	--
HF0189	30-34	M	>60M	66		ASTROCYTOMA	III	--	HENRY FORD HOSPITAL (RETRO)	--	--	--	--	--	--	--	--	--	--	--	--	--	--	--	--	--	--	--	--	--	--	--	--	--	--
HF0223	45-49	M	42-48M	45		ASTROCYTOMA	III	--	HENRY FORD HOSPITAL (RETRO)	--	--	--	--	--	--	--	--	--	--	--	--	--	--	--	--	--	--	--	--	--	--	--	--	--	--
HF0450	30-34	-	24-30M	27		ASTROCYTOMA	III	--	HENRY FORD HOSPITAL (RETRO)	--	--	--	--	--	--	--	--	--	--	--	--	--	--	--	--	--	--	--	--	--	--	--	--	--	--
HF0778	65-69	-	06-09M	8		ASTROCYTOMA	III	--	HENRY FORD HOSPITAL (RETRO)	--	--	--	--	--	--	--	--	--	--	--	--	--	--	--	--	--	--	--	--	--	--	--	--	--	--
HF0953	35-39	M	42-48M	45		ASTROCYTOMA	II	WHITE	HENRY FORD HOSPITAL (RETRO)	10|	--	complex multicompartment tumor	--	NONE	NONE	--	--	--	--	--	--	--	--	--	--	--	--	NONE	EBRT	BCNU (2)	--	subtotal	recurrence	Gemistocytic Astrocytoma	subtotal
HF1000	30-34	M	36-42M	39		ASTROCYTOMA	III	WHITE	HENRY FORD HOSPITAL (RETRO)	9|	--	minimal enhancement	--	Yes dose unkown	Yes type unknown	--	--	--	--	--	--	--	--	--	--	--	--	--	EBRT	SU-101(6)	--	subtotal	recurrence	anaplastic astrocytoma	subtotal
HF1032	40-44	M	24-30M	27		ASTROCYTOMA	III	WHITE	HENRY FORD HOSPITAL (RETRO)	10|	--	non enhancing; small amount of edema	--	NASS	Dilantin	--	--	--	--	--	--	--	--	--	--	--	--	--	EBRT	PCV(5)	--	subtotal	recurrence	abcess/infection arteritis	subtotal
HF1114	50-54	-	12-18M	15		ASTROCYTOMA	III	--	HENRY FORD HOSPITAL (RETRO)	--	--	--	--	--	--	--	--	--	--	--	--	--	--	--	--	--	--	--	--	--	--	--	--	--	--
HF1139	40-44	F	12-18M	15		ASTROCYTOMA	III	WHITE	HENRY FORD HOSPITAL (RETRO)	8|	--	large 6cm x 5cm x 7.2 cm hetrogeneous enhancing mass; edema; mass effect	--	4mg/day	Dilantin	--	--	--	--	--	--	--	--	--	--	--	--	--	EBRT	TMZ(2)	--	subtotal	recurrence	malignant glioma	subtotal
HF1232	50-54	F	18-24M	21		ASTROCYTOMA	III	WHITE	HENRY FORD HOSPITAL (RETRO)	10|	--	calcified; enhancing	--	NASS	NASS	--	--	--	--	--	--	--	--	--	--	--	--	--	EBRT	TMZ(11)	--	NONE	NONE	NONE	NONE
HF1246	65-69	M	0-01M	1		ASTROCYTOMA	II	WHITE	HENRY FORD HOSPITAL (RETRO)	8|	--	enhancing and non enhancing; leptomeningeal	--	4 mg t.i.d.	NASS	--	--	--	--	--	--	--	--	--	--	--	--	--	NONE	NONE(NONE)	--	NONE	NONE	NONE	NONE
HF1269	45-49	M	12-18M	15		ASTROCYTOMA	III	WHITE	HENRY FORD HOSPITAL (RETRO)	8|	--	intense ray-like and nodular enhancements	--	12 mg q 6 hours	Dilantin	--	--	--	--	--	--	--	--	--	--	--	--	--	EBRT	BCNU(4)	--	subtotal	recurrence	Anaplastic Astrocytoma	subtotal
HF1295	55-59	F	18-24M	21		ASTROCYTOMA	III	WHITE	HENRY FORD HOSPITAL (RETRO)	9|	--	small nodular enhancement; mostly non-enhancing	--	Yes	Dilantin	--	--	--	--	--	--	--	--	--	--	--	--	--	EBRT	TMZ(3)	--	subtotal	recurrence	Gemistocytic Astrocytoma	subtotal
HF1344	60-64	-	06-09M	8		ASTROCYTOMA	III	--	HENRY FORD HOSPITAL (RETRO)	--	--	--	--	--	--	--	--	--	--	--	--	--	--	--	--	--	--	--	--	--	--	--	--	--	--
HF1398	55-59	M	>60M	66		ASTROCYTOMA	III	WHITE	HENRY FORD HOSPITAL (RETRO)	8|	--	thick irregular shaggy enhancement with vasogenic edema and mass effect	--	8mg q. daily	Dilantin	--	--	--	--	--	--	--	--	--	--	--	--	--	EBRT	TMZ+cRA(4)	--	NONE	NONE	NONE	NONE
HF1407	55-59	F	05-06M	6		ASTROCYTOMA	III	WHITE	HENRY FORD HOSPITAL (RETRO)	8|	--	vasogenic edema; subfalcine herniation	--	NASS	NASS	--	--	--	--	--	--	--	--	--	--	--	--	--	EBRT	TMZ(0)	--	NONE	NONE	NONE	NONE
HF1463	40-44	M	>60M	66		ASTROCYTOMA	II	WHITE	HENRY FORD HOSPITAL (RETRO)	--	--	non enhancing	--	NASS	NASS	--	--	--	--	--	--	--	--	--	--	--	--	--	EBRT	TMZ(12)	--	subtotal	recurrence	GBM	subtotal
HF1469	45-49	F	18-24M	21		ASTROCYTOMA	III	--	HENRY FORD HOSPITAL (RETRO)	--	--	--	--	--	--	--	--	--	--	--	--	--	--	--	--	--	--	--	--	--	--	--	--	--	--
HF1487	60-64	-	09-12M	11		ASTROCYTOMA	III	--	HENRY FORD HOSPITAL (RETRO)	--	--	--	--	--	--	--	--	--	--	--	--	--	--	--	--	--	--	--	--	--	--	--	--	--	--
HF1581	65-69	-	0-01M	1		ASTROCYTOMA	III	--	HENRY FORD HOSPITAL (RETRO)	--	--	--	--	--	--	--	--	--	--	--	--	--	--	--	--	--	--	--	--	--	--	--	--	--	--
HF1587	30-34	M	>60M	66		ASTROCYTOMA	III	WHITE	HENRY FORD HOSPITAL (RETRO)	9|	--	compression of the left lateral horn of the lateral ventricle; high intensity on diffusion; scattered areas of enhancement	--	NASS	NASS	--	--	--	--	--	--	--	--	--	--	--	--	NONE	EBRT	Temodar(6)	--	NONE	NONE	NONE	NONE
HF1708	20-24	M	>60M	66		ASTROCYTOMA	II	WHITE	HENRY FORD HOSPITAL (RETRO)	--	--	nonenhancing abnormal signal intensity	--	NASS	NASS	--	--	--	--	--	--	--	--	--	--	--	--	NONE	NONE	NONE(NONE)	--	NONE	NONE	NONE	NONE
MD550239	60-64	F	12-18M	15		ASTROCYTOMA	--	WHITE	M. D. ANDERSON CANCER CENTER	90| 60| 10	0| -2| -2	-1| -2	7| 12| 13	NONE| INCREASE| INCREASE	YES| YES| YES	--	--	--	--	--	--	CRANIOTOMY OPEN RESECTION	ANAPLASTIC ASTROCYTOMA	PR - PARTIAL RESECTION	--	--	--	--	--	temozolomide| procarbazine| CCNU	--	--	--	--	--
MD554082	45-49	F	24-30M	27		ASTROCYTOMA	--	WHITE	M. D. ANDERSON CANCER CENTER	80| 80| 90	0| 0| 0| -2	1| 0| 0| -1	7| 14| 21| 26	NONE| NONE| NONE| INCREASE	NO| YES| NO| YES	--	--	--	--	--	--	CRANIOTOMY OPEN RESECTION	ANAPLASTIC ASTROCYTOMA	PR - PARTIAL RESECTION	--	59	33	NO	3D CONFORMAL	temozolomide| bcnu	--	--	--	--	--
E09448	40-44	F	>60M	66		OLIGODENDROGLIOMA	--	WHITE	UCSF	40	-2	-3	6	INCREASE	YES	--	180	33	PHOTON	bromodeoxyuridine	1	CRANIOTOMY OPEN RESECTION| CRANIOTOMY OPEN RESECTION	OLIGODENDROGLIOMA| OLIGODENDROGLIOMA	PR - PARTIAL RESECTION| CR - COMPLETE RESECTION	--	4000	--	UNKNOWN	--	--	--	CRANIOTOMY OPEN BIOPSY	TUMOR	OLIGODENDROGLIOMA	BX - BIOPSY ONLY
E09513	50-54	F	12-18M	15		OLIGODENDROGLIOMA	--	WHITE	UCSF	70	0	-1	6	DECREASE	YES	--	200	30	PHOTON	temozolomide	1	STEREOTACTIC BIOPSY	OLIGODENDROGLIOMA	BX - BIOPSY ONLY	--	--	--	--	--	bcnu	--	--	--	--	--
E09664	40-44	M	24-30M	27		OLIGODENDROGLIOMA	--	WHITE	UCSF	--	0	0	9	UNKNOWN	UNKNOWN	--	180	34	PHOTON	temozolomide	1	CRANIOTOMY OPEN BIOPSY| CRANIOTOMY OPEN RESECTION	OLIGODENDROGLIOMA| OLIGODENDROGLIOMA	BX - BIOPSY ONLY| PR - PARTIAL RESECTION	--	--	--	--	--	--	--	--	--	--	--
E09959	50-54	M	42-48M	45		OLIGODENDROGLIOMA	--	WHITE	H. LEE MOFFITT CANCER CENTER	--	--	--	--	--	--	--	200	30	PHOTON	--	--	CRANIOTOMY OPEN RESECTION	OLIGODENDROGLIOMA	PR - PARTIAL RESECTION	--	--	--	--	--	cytotab	--	--	--	--	--
E09966	55-59	F	12-18M	15		OLIGODENDROGLIOMA	--	WHITE	H. LEE MOFFITT CANCER CENTER	--	--	--	--	--	--	--	180	33	PHOTON	--	--	CRANIOTOMY OPEN BIOPSY	OLIGODENDROGLIOMA	BX - BIOPSY ONLY	--	--	--	--	--	--	--	--	--	--	--
HF0087	60-64	F	>60M	66		OLIGODENDROGLIOMA	--	--	HENRY FORD HOSPITAL (RETRO)	--	--	--	--	--	--	--	--	--	--	--	--	--	--	--	--	--	--	--	--	--	--	--	--	--	--
HF0251	50-54	-	18-24M	21		OLIGODENDROGLIOMA	III	--	HENRY FORD HOSPITAL (RETRO)	--	--	--	--	--	--	--	--	--	--	--	--	--	--	--	--	--	--	--	--	--	--	--	--	--	--
HF0285	60-64	M	12-18M	15		OLIGODENDROGLIOMA	II	--	HENRY FORD HOSPITAL (RETRO)	--	--	--	--	--	--	--	--	--	--	--	--	--	--	--	--	--	--	--	--	--	--	--	--	--	--
HF0291	50-54	-	>60M	66		OLIGODENDROGLIOMA	II	--	HENRY FORD HOSPITAL (RETRO)	--	--	--	--	--	--	--	--	--	--	--	--	--	--	--	--	--	--	--	--	--	--	--	--	--	--
HF0327	70-74	M	18-24M	21		OLIGODENDROGLIOMA	II	--	HENRY FORD HOSPITAL (RETRO)	--	--	--	--	--	--	--	--	--	--	--	--	--	--	--	--	--	--	--	--	--	--	--	--	--	--
HF0434	60-64	M	05-06M	6		OLIGODENDROGLIOMA	II	--	HENRY FORD HOSPITAL (RETRO)	--	--	--	--	--	--	--	--	--	--	--	--	--	--	--	--	--	--	--	--	--	--	--	--	--	--
HF0453	75-79	F	>60M	66		OLIGODENDROGLIOMA	II	--	HENRY FORD HOSPITAL (RETRO)	--	--	--	--	--	--	--	--	--	--	--	--	--	--	--	--	--	--	--	--	--	--	--	--	--	--
HF0510	70-74	-	18-24M	21		OLIGODENDROGLIOMA	III	--	HENRY FORD HOSPITAL (RETRO)	--	--	--	--	--	--	--	--	--	--	--	--	--	--	--	--	--	--	--	--	--	--	--	--	--	--
HF0599	50-54	-	42-48M	45		OLIGODENDROGLIOMA	II	--	HENRY FORD HOSPITAL (RETRO)	--	--	--	--	--	--	--	--	--	--	--	--	--	--	--	--	--	--	--	--	--	--	--	--	--	--
HF0670	50-54	M	>60M	66		OLIGODENDROGLIOMA	II	--	HENRY FORD HOSPITAL (RETRO)	--	--	--	--	--	--	--	--	--	--	--	--	--	--	--	--	--	--	--	--	--	--	--	--	--	--
HF0726	35-39	M	>60M	66		OLIGODENDROGLIOMA	II	--	HENRY FORD HOSPITAL (RETRO)	--	--	--	--	--	--	--	--	--	--	--	--	--	--	--	--	--	--	--	--	--	--	--	--	--	--
HF0816	45-49	-	42-48M	45		OLIGODENDROGLIOMA	III	--	HENRY FORD HOSPITAL (RETRO)	--	--	--	--	--	--	--	--	--	--	--	--	--	--	--	--	--	--	--	--	--	--	--	--	--	--
HF0831	45-49	M	09-12M	11		OLIGODENDROGLIOMA	II	--	HENRY FORD HOSPITAL (RETRO)	--	--	--	--	--	--	--	--	--	--	--	--	--	--	--	--	--	--	--	--	--	--	--	--	--	--
HF0914	40-44	M	>60M	66		OLIGODENDROGLIOMA	II	WHITE	HENRY FORD HOSPITAL (RETRO)	--	--	noncontrast enhancing	--	NASS	Yes NASS	--	--	--	--	--	--	--	--	--	--	--	--	--	EBRT	NONE(NONE)	--	NONE	NONE	NONE	NONE
HF0920	85-89	F	0-01M	1		OLIGODENDROGLIOMA	II	WHITE	HENRY FORD HOSPITAL (RETRO)	9|	--	noncontrast enhancing; minimal mass effect	--	12 mg/day	Dilantin	--	--	--	--	--	--	--	--	--	--	--	--	NONE	NONE	NONE(NONE)	--	NONE	NONE	NONE	NONE
HF0931	35-39	F	>60M	66		OLIGODENDROGLIOMA	II	WHITE	HENRY FORD HOSPITAL (RETRO)	9|	--	noncontrast enhancing	--	8 mg/day	Dilantin	--	--	--	--	--	--	--	--	--	--	--	--	--	EBRT	PCV(4)	--	subtotal	recurrence	foreign body granuloma	subtotal
HF0960	30-34	F	>60M	66		OLIGODENDROGLIOMA	II	WHITE	HENRY FORD HOSPITAL (RETRO)	--	--	subtle contrast enhancement; cystic; midline shift	--	Yes dose unknown	Dilantin	--	--	--	--	--	--	--	--	--	--	--	--	--	EBRT (3D-CRT)	Temozolomide; Bay 43; PCV/CCNU(13, 1, 1)	--	subtotal x 2	recurrence	oligodendroglioma; anaplastic oligodenroglioma	subtotal
HF0962	30-34	M	>60M	66		OLIGODENDROGLIOMA	II	WHITE	HENRY FORD HOSPITAL (RETRO)	10|	--	subtle contrast enhancement	--	NONE	Dilantin	--	--	--	--	--	--	--	--	--	--	--	--	NONE	NONE	Temozolomide(6)	--	NONE	NONE	NONE	NONE
HF0966	50-54	M	>60M	66		OLIGODENDROGLIOMA	III	WHITE	HENRY FORD HOSPITAL (RETRO)	--	--	noncontrast enhancing	--	NONE	Dilantin	--	--	--	--	--	--	--	--	--	--	--	--	--	EBRT	PCV (6)	--	NONE	NONE	NONE	NONE
HF0975	60-64	-	36-42M	39		OLIGODENDROGLIOMA	II	--	HENRY FORD HOSPITAL (RETRO)	--	--	--	--	--	--	--	--	--	--	--	--	--	--	--	--	--	--	--	--	--	--	--	--	--	--
HF1150	70-74	M	18-24M	21		OLIGODENDROGLIOMA	III	WHITE	HENRY FORD HOSPITAL (RETRO)	9|	--	contrast enhancing; ring enhancing; edema	--	NONE	Dilantin	--	--	--	--	--	--	--	--	--	--	--	--	--	EBRT	Temozolomide(11)	--	NONE	NONE	NONE	NONE
HF1156	30-34	F	>60M	66		OLIGODENDROGLIOMA	III	WHITE	HENRY FORD HOSPITAL (RETRO)	9|	--	large T2 abnormality; tiny focal areas of enhancement	--	NONE	NASS	--	--	--	--	--	--	--	--	--	--	--	--	--	EBRT	NONE(NONE)	--	gross total	recurrence	oligodendroglioma	Gross Total
HF1167	45-49	M	12-18M	15		OLIGODENDROGLIOMA	II	BLACK	HENRY FORD HOSPITAL (RETRO)	--	--	noncontrast enhancing; mild mass effect	--	NONE	Dilantin	--	--	--	--	--	--	--	--	--	--	--	--	--	EBRT	Gliadel Wafer(1)	--	subtotal	recurrence	oligodenroglioma and radiation necrosis	subtotal
HF1185	25-29	F	>60M	66		OLIGODENDROGLIOMA	III	WHITE	HENRY FORD HOSPITAL (RETRO)	9|	--	contrast enhancing minimally	--	NONE	Dilantin + Tegratol XR	--	--	--	--	--	--	--	--	--	--	--	--	--	EBRT	Temozolomide(12)	--	subtotal x 3	recurrence	Atypical oligodenroglioma; anaplastic oligodenroglioma x 2	subtotal
HF1219	50-54	M	24-30M	27		OLIGODENDROGLIOMA	III	WHITE	HENRY FORD HOSPITAL (RETRO)	9|	--	contrast enhancing; mass effect	--	16 mg/day	Dilantin	--	--	--	--	--	--	--	--	--	--	--	--	--	EBRT	Temozolomide(12)	--	subtotal x 2	recurrence	necrosis; GBM	subtotal
HF1227	25-29	F	>60M	66		OLIGODENDROGLIOMA	III	WHITE	HENRY FORD HOSPITAL (RETRO)	10|	--	large T2 abnormality with nodular patchy enhancement	--	NASS	Yes Unknown	--	--	--	--	--	--	--	--	--	--	--	--	--	EBRT	TMZ(11)	--	subtotal	recurrence	atypical oligodenroglioma	subtotal
HF1235	35-39	M	>60M	66		OLIGODENDROGLIOMA	II	WHITE	HENRY FORD HOSPITAL (RETRO)	9|	--	solitary mass without significant edema or enhancemnt	--	NONE	NONE	--	--	--	--	--	--	--	--	--	--	--	--	--	NONE	NONE(NONE)	--	NONE	NONE	NONE	NONE
HF1264	45-49	F	>60M	66		OLIGODENDROGLIOMA	II	WHITE	HENRY FORD HOSPITAL (RETRO)	--	--	non contrast enhancing	--	NONE	Tegretol and Dilantin	--	--	--	--	--	--	--	--	--	--	--	--	NONE	NONE	NONE(NONE)	--	NONE	NONE	NONE	NONE
HF1325	35-39	F	>60M	66		OLIGODENDROGLIOMA	II	WHITE	HENRY FORD HOSPITAL (RETRO)	9|	--	non contrast enhancing	--	NONE	Carbamazepine	--	--	--	--	--	--	--	--	--	--	--	--	--	EBRT	NONE(NONE)	--	subtotal	recurrence	oligoastrocytoma	subtotal
HF1334	20-24	F	>60M	66		OLIGODENDROGLIOMA	III	WHITE	HENRY FORD HOSPITAL (RETRO)	--	--	enhancing; mass effect	--	NASS	Tegretol-XR	--	--	--	--	--	--	--	--	--	--	--	--	--	EBRT	Temozolomide(2)	--	sub total x 2	recurrence	anaplastic gemistocytic glioma; gemistocytic glioma	subtotal
HF1345	15-19	F	>60M	66		OLIGODENDROGLIOMA	II	BLACK	HENRY FORD HOSPITAL (RETRO)	--	--	enhancing	--	NASS	Tegretol	--	--	--	--	--	--	--	--	--	--	--	--	NONE	NONE	NONE(NONE)	--	NONE	NONE	NONE	NONE
HF1348	60-64	M	36-42M	39		OLIGODENDROGLIOMA	II	--	HENRY FORD HOSPITAL (RETRO)	--	--	--	--	--	--	--	--	--	--	--	--	--	--	--	--	--	--	--	--	--	--	--	--	--	--
HF1381	25-29	M	>60M	66		OLIGODENDROGLIOMA	II	BLACK	HENRY FORD HOSPITAL (RETRO)	--	--	non enhancing	--	NASS	Depakote	--	--	--	--	--	--	--	--	--	--	--	--	No	No	NO(NO)	--	NO	NO	NO	NO
HF1433	45-49	F	>60M	66		OLIGODENDROGLIOMA	II	WHITE	HENRY FORD HOSPITAL (RETRO)	--	--	mass effect; necrosis; heterogeneous enhancement	--	NASS	Phenytoin	--	--	--	--	--	--	--	--	--	--	--	--	--	EBRT	NONE(NONE)	--	NONE	NONE	NONE	NONE
HF1489	50-54	F	>60M	66		OLIGODENDROGLIOMA	II	WHITE	HENRY FORD HOSPITAL (RETRO)	10|	--	non enhancing	--	None	Dilantin	--	--	--	--	--	--	--	--	--	--	--	--	--	EBRT	Temozolomide(2)	--	NO	NO	No	No
HF1493	70-74	F	36-42M	39		OLIGODENDROGLIOMA	III	WHITE	HENRY FORD HOSPITAL (RETRO)	9|	--	multicystic; contrast enhacing	--	None	None	--	--	--	--	--	--	--	--	--	--	--	--	NO	No	No(No)	--	NO	NO	No	No
HF1502	35-39	F	06-09M	8		OLIGODENDROGLIOMA	III	WHITE	HENRY FORD HOSPITAL (RETRO)	10|	--	cystic; non-enhancing; edema	--	None	Keppra	--	--	--	--	--	--	--	--	--	--	--	--	NO	No	No(No)	--	NO	NO	No	No
HF1551	30-34	F	>60M	66		OLIGODENDROGLIOMA	II	WHITE	HENRY FORD HOSPITAL (RETRO)	8|	--	cystic; enhancing	--	None	Topiramate	--	--	--	--	--	--	--	--	--	--	--	--	NO	No	Temozolomide(12)	--	NO	NO	No	No
HF1553	2009-10-14	M	>60M	66		OLIGODENDROGLIOMA	II	WHITE	HENRY FORD HOSPITAL (RETRO)	10|	--	cystic; ring enhancement	--	None	Dilantin	--	--	--	--	--	--	--	--	--	--	--	--	NONE	No	No(No)	--	NO	NO	No	No
HF1606	60-64	M	>60M	66		OLIGODENDROGLIOMA	II	WHITE	HENRY FORD HOSPITAL (RETRO)	9|	--	Ill defined hypointense on T1 images; minimal mass effect; no enhancement	--	NONE	Tegretol	--	--	--	--	--	--	--	--	--	--	--	--	NONE	NONE	NONE(NONE)	--	NONE	NONE	NONE	NONE
HF1613	35-39	M	>60M	66		OLIGODENDROGLIOMA	II	WHITE	HENRY FORD HOSPITAL (RETRO)	10|	--	no enhancement	--	NASS	NASS	--	--	--	--	--	--	--	--	--	--	--	--	NO	NO	NO(NO)	--	NO	NO	NO	NO
HF1677	50-54	M	>60M	66		OLIGODENDROGLIOMA	II	WHITE	HENRY FORD HOSPITAL (RETRO)	10|	--	no enhancement; mild mass effect	--	none	Dilantin	--	--	--	--	--	--	--	--	--	--	--	--	NO	NO	NO(NO)	--	NO	No	NO	NO
MD508984	30-34	M	18-24M	21		OLIGODENDROGLIOMA	--	WHITE	M. D. ANDERSON CANCER CENTER	--	-1	-2	3	STABLE	YES	--	--	--	--	temozolomide	1	STEREOTACTIC BIOPSY| CRANIOTOMY OPEN RESECTION| CRANIOTOMY OPEN RESECTION	OLIGODENDROGLIOMA| OTHER-SPECIFY| OLIGODENDROGLIOMA	BX - BIOPSY ONLY| RECURRENT| PR - PARTIAL RESECTION	--	--	--	--	--	prochlorperazine	--	--	--	--	--
E09167	65-69	M	12-18M	15		GBM	--	WHITE	DANA-FARBER CANCER INSTITUTE	60	-1	-2	5	STABLE	YES	--	6300	35	PHOTON	temozolomide	1	CRANIOTOMY OPEN RESECTION	GLIOBLASTOMA MULTIFORME	CR - COMPLETE RESECTION	--	--	--	--	--	thalidomide	--	--	--	--	--
E09238	45-49	M	18-24M	21		GBM	--	WHITE	NIH NEURO-ONCOLOGY BRANCH	--	--	--	--	--	--	--	--	--	--	bcnu	1	CRANIOTOMY OPEN RESECTION	GLIOBLASTOMA MULTIFORME	PR - PARTIAL RESECTION	--	--	--	--	--	--	--	--	--	--	--
E09355	60-64	M	36-42M	39		GBM	--	WHITE	DANA-FARBER CANCER INSTITUTE	70| 70| 70| 70| 70| 70| 0	0| 0| 0| 0| 0| 0	-2| 0	2| 4| 6| 8| 10| 12| 13	UNKNOWN| NONE| NONE| NONE| NONE| NONE| UNKNOWN	YES| YES| YES| NO| YES| YES| UNKNOWN	--	200	30	3D CONFORMAL	cpt-11	1	CRANIOTOMY OPEN RESECTION	GLIOBLASTOMA MULTIFORME	PR - PARTIAL RESECTION	--	300	15	UNKNOWN	--	Avastin| Avastin| Avastin| Avastin| cpt-11	--	--	--	--	--
E09451	65-69	M	05-06M	6		GBM	--	WHITE	UNIVERSITY OF WISCONSIN	60	-1	-3	5	INCREASE	YES	--	--	--	--	--	--	--	--	--	--	1	33	UNKNOWN	PHOTON	r115777	--	CRANIOTOMY OPEN RESECTION	TUMOR	GLIOBLASTOMA MULTIFORME	PR - PARTIAL RESECTION
E09483	45-49	F	09-12M	11		GBM	--	WHITE	UCSF	70	-1	-2	5	DECREASE	NO	--	2	30	PHOTON	temozolomide	1	CRANIOTOMY OPEN RESECTION	GLIOBLASTOMA MULTIFORME	CR - COMPLETE RESECTION	--	--	--	--	--	osi-774	--	--	--	--	--
E09511	45-49	M	12-18M	15		GBM	--	WHITE	UCSF	90	0	-2	5	INCREASE	YES	--	200	33	PHOTON	temozolomide	1	CRANIOTOMY OPEN BIOPSY	GLIOBLASTOMA MULTIFORME	BX - BIOPSY ONLY	--	--	--	--	--	bcnu	--	--	--	--	--
E09531	55-59	M	18-24M	21		GBM	--	WHITE	UNIV OF PITTSBURGH	--	--	--	--	--	--	--	--	--	--	tarceva	1	CRANIOTOMY OPEN RESECTION| CRANIOTOMY OPEN RESECTION	GLIOBLASTOMA MULTIFORME| GLIOBLASTOMA MULTIFORME	CR - COMPLETE RESECTION| CR - COMPLETE RESECTION	--	--	--	--	--	--	--	--	--	--	--
E09602	65-69	M	04-05M	5		GBM	--	WHITE	UNIVERSITY OF WISCONSIN	--	--	--	--	--	--	--	200	30	PHOTON	temozolomide	1	CRANIOTOMY OPEN RESECTION	GLIOBLASTOMA MULTIFORME	PR - PARTIAL RESECTION	--	--	--	--	--	--	--	--	--	--	--
E09606	50-54	M	12-18M	15		GBM	--	WHITE	UCSF	0	--	--	4	UNKNOWN	UNKNOWN	--	15| 200	1| 30	RADIOSURGERY| PHOTON	temozolomide	1	CRANIOTOMY OPEN RESECTION	GLIOBLASTOMA MULTIFORME	CR - COMPLETE RESECTION	--	--	--	--	--	carboplatin	--	CRANIOTOMY OPEN BIOPSY	OTHER	OTHER-SPECIFY	BX - BIOPSY ONLY
E09647	70-74	M	18-24M	21		GBM	--	WHITE	UCSF	--	--	--	--	--	--	--	180	33	PHOTON	temozolomide	1	CRANIOTOMY OPEN RESECTION	GLIOBLASTOMA MULTIFORME	PR - PARTIAL RESECTION	--	--	--	--	--	--	--	--	--	--	--
E09649	45-49	M	09-12M	11		GBM	--	WHITE	UCSF	--	--	--	--	--	--	--	200	30	PHOTON	--	--	CRANIOTOMY OPEN RESECTION	GLIOBLASTOMA MULTIFORME	PR - PARTIAL RESECTION	--	--	--	--	--	--	--	--	--	--	--
E09654	65-69	F	06-09M	8		GBM	--	WHITE	H. LEE MOFFITT CANCER CENTER	--	--	--	--	--	--	--	--	--	--	--	--	--	--	--	--	180	35	UNKNOWN	--	temozolomide	--	--	--	--	--
E09670	70-74	M	12-18M	15		GBM	--	WHITE	H. LEE MOFFITT CANCER CENTER	--	--	--	--	--	--	--	178	37	PHOTON	temozolomide	1	CRANIOTOMY OPEN RESECTION	GLIOBLASTOMA MULTIFORME	PR - PARTIAL RESECTION	--	--	--	--	--	etoposide	--	--	--	--	--
E09679	60-64	M	12-18M	15		GBM	--	WHITE	UCLA SCHOOL OF MEDICINE	--	--	--	--	--	--	--	200	30	PHOTON	temozolomide	1	CRANIOTOMY OPEN RESECTION| CRANIOTOMY OPEN RESECTION	GLIOBLASTOMA MULTIFORME| GLIOBLASTOMA MULTIFORME	PR - PARTIAL RESECTION| CR - COMPLETE RESECTION	--	--	--	--	--	--	--	--	--	--	--
E09704	50-54	M	09-12M	11		GBM	--	WHITE	DANA-FARBER CANCER INSTITUTE	--	--	--	--	--	--	--	200	30	PHOTON	r115777	1	STEREOTACTIC BIOPSY	GLIOBLASTOMA MULTIFORME	BX - BIOPSY ONLY	--	--	--	--	--	--	--	--	--	--	--
E09774	50-54	M	06-09M	8		GBM	--	WHITE	JOHNS HOPKINS	--	--	--	--	--	--	--	--	--	--	--	--	--	--	--	--	200	4400	UNKNOWN	--	--	--	--	--	--	--
E09791	55-59	M	12-18M	15		GBM	--	WHITE	UCSF	--	--	--	7	UNKNOWN	UNKNOWN	--	1800	33	PHOTON	temozolomide	1	CRANIOTOMY OPEN RESECTION	GLIOBLASTOMA MULTIFORME	PR - PARTIAL RESECTION	--	--	--	--	--	--	--	CRANIOTOMY OPEN RESECTION	OTHER	OTHER-SPECIFY	CR - COMPLETE RESECTION
E09802	60-64	M	30-36M	33		GBM	--	WHITE	H. LEE MOFFITT CANCER CENTER	--	--	--	--	--	--	--	180	38	PHOTON	temozolomide	1	CRANIOTOMY OPEN RESECTION	GLIOBLASTOMA MULTIFORME	CR - COMPLETE RESECTION	--	--	--	--	--	bcnu	--	CRANIOTOMY OPEN RESECTION	TUMOR	GLIOBLASTOMA MULTIFORME	CR - COMPLETE RESECTION
E09832	65-69	M	05-06M	6		GBM	--	WHITE	H. LEE MOFFITT CANCER CENTER	--	--	--	--	--	--	--	200	30	PHOTON	temozolomide	1	STEREOTACTIC BIOPSY	GLIOBLASTOMA MULTIFORME	BX - BIOPSY ONLY	--	--	--	--	--	temozolomide	--	--	--	--	--
E09833	50-54	M	18-24M	21		GBM	--	WHITE	H. LEE MOFFITT CANCER CENTER	--	--	--	--	--	--	--	100| 180	4| 33	PHOTON| PHOTON	bcnu	1	CRANIOTOMY OPEN RESECTION| CRANIOTOMY OPEN RESECTION	GLIOBLASTOMA MULTIFORME| GLIOBLASTOMA MULTIFORME	PR - PARTIAL RESECTION| PR - PARTIAL RESECTION	--	--	--	--	--	cpt-11	--	CRANIOTOMY OPEN RESECTION	TUMOR	GLIOBLASTOMA MULTIFORME	CR - COMPLETE RESECTION
E09834	60-64	M	06-09M	8		GBM	--	WHITE	UCLA SCHOOL OF MEDICINE	--	--	--	--	--	--	--	380	35	PHOTON	temozolomide	1	CRANIOTOMY OPEN RESECTION| CRANIOTOMY OPEN RESECTION	GLIOBLASTOMA MULTIFORME| GLIOBLASTOMA MULTIFORME	PR - PARTIAL RESECTION| PR - PARTIAL RESECTION	--	--	--	--	--	--	--	--	--	--	--
E09835	70-74	M	06-09M	8		GBM	--	WHITE	UCLA SCHOOL OF MEDICINE	--	--	--	6| 8	UNKNOWN| UNKNOWN	UNKNOWN| UNKNOWN	--	--	--	--	--	--	CRANIOTOMY OPEN RESECTION	GLIOBLASTOMA MULTIFORME	CR - COMPLETE RESECTION	--	198	30	UNKNOWN| UNKNOWN	--	temozolomide| temodal	--	--	--	--	--
E09852	45-49	F	42-48M	45		GBM	--	WHITE	UCLA SCHOOL OF MEDICINE	--	--	--	--	--	--	--	200	30	PHOTON	temozolomide	1	CRANIOTOMY OPEN RESECTION| CRANIOTOMY OPEN RESECTION| CRANIOTOMY OPEN RESECTION	GLIOBLASTOMA MULTIFORME| GLIOBLASTOMA MULTIFORME| GLIOBLASTOMA MULTIFORME	CR - COMPLETE RESECTION| PR - PARTIAL RESECTION| PR - PARTIAL RESECTION	--	--	--	--	--	--	--	--	--	--	--
E09871	55-59	M	18-24M	21		GBM	--	BLACK	H. LEE MOFFITT CANCER CENTER	--	--	--	--	--	--	--	--	--	--	BCNU-Wafer	2	CRANIOTOMY OPEN RESECTION| CRANIOTOMY OPEN RESECTION	GLIOBLASTOMA MULTIFORME| GLIOBLASTOMA MULTIFORME	PR - PARTIAL RESECTION| CR - COMPLETE RESECTION	--	--	--	--	--	temozolomide	--	CRANIOTOMY OPEN RESECTION	HYDROCEPHALUS| HYDROCEPHALUS	--	--
E09917	75-79	M	05-06M	6		GBM	--	WHITE	UNIVERSITY OF WISCONSIN	30	-2	0	6	INCREASE	YES	--	--	--	--	--	--	--	--	--	--	300	15	UNKNOWN	--	--	--	CRANIOTOMY OPEN RESECTION	TUMOR	GLIOBLASTOMA MULTIFORME	PR - PARTIAL RESECTION
E09938	45-49	M	24-30M	27		GBM	--	WHITE	H. LEE MOFFITT CANCER CENTER	--	--	--	--	--	--	--	680	26	PHOTON	--	--	CRANIOTOMY OPEN RESECTION| CRANIOTOMY OPEN BIOPSY	--	PR - PARTIAL RESECTION| BX - BIOPSY ONLY	--	--	--	--	--	tamoxifen citrate| tamoxifen citrate	--	--	--	--	--
E09965	40-44	M	18-24M	21		GBM	--	OTHER	H. LEE MOFFITT CANCER CENTER	--	--	--	--	--	--	--	40	40	BRACHYTHERAPY	temozolomide	1	CRANIOTOMY OPEN BIOPSY| CRANIOTOMY OPEN RESECTION| CRANIOTOMY OPEN RESECTION	GLIOBLASTOMA MULTIFORME| GLIOBLASTOMA MULTIFORME| GLIOBLASTOMA MULTIFORME	BX - BIOPSY ONLY| PR - PARTIAL RESECTION| PR - PARTIAL RESECTION	--	180	33	NO	--	--	--	--	--	--	--
E09983	65-69	M	12-18M	15		GBM	--	WHITE	H. LEE MOFFITT CANCER CENTER	--	--	--	--	--	--	--	200	30	PHOTON	--	--	CRANIOTOMY OPEN RESECTION	GLIOBLASTOMA MULTIFORME	PR - PARTIAL RESECTION	--	--	--	--	--	carboplatin	--	CRANIOTOMY OPEN BIOPSY	TUMOR	GLIOBLASTOMA MULTIFORME	--
E09998	60-64	M	01-02M	2		GBM	--	WHITE	UCSF	|	--	--	--	UNKNOWN	NO	--	--	--	--	--	--	STEREOTACTIC BIOPSY	GLIOBLASTOMA MULTIFORME	BX - BIOPSY ONLY	--	--	--	--	--	--	--	--	--	--	--
E10016	50-54	F	24-30M	27		GBM	--	WHITE	UCSF	70	-1	-2	5	INCREASE	YES	--	200	30	3D CONFORMAL	temozolomide	1	CRANIOTOMY OPEN RESECTION	GLIOBLASTOMA	CR - COMPLETE RESECTION	--	--	--	--	--	Depsipeptide	--	--	--	--	--
HF0024	75-79	F	05-06M	6		GBM	IV	--	HENRY FORD HOSPITAL (RETRO)	--	--	--	--	--	--	--	--	--	--	--	--	--	--	--	--	--	--	--	--	--	--	--	--	--	--
HF0031	65-69	-	0-01M	1		GBM	IV	--	HENRY FORD HOSPITAL (RETRO)	--	--	--	--	--	--	--	--	--	--	--	--	--	--	--	--	--	--	--	--	--	--	--	--	--	--
HF0050	50-54	F	24-30M	27		GBM	IV	--	HENRY FORD HOSPITAL (RETRO)	--	--	--	--	--	--	--	--	--	--	--	--	--	--	--	--	--	--	--	--	--	--	--	--	--	--
HF0066	55-59	-	09-12M	11		GBM	IV	--	HENRY FORD HOSPITAL (RETRO)	--	--	--	--	--	--	--	--	--	--	--	--	--	--	--	--	--	--	--	--	--	--	--	--	--	--
HF0089	65-69	F	06-09M	8		GBM	IV	--	HENRY FORD HOSPITAL (RETRO)	--	--	--	--	--	--	--	--	--	--	--	--	--	--	--	--	--	--	--	--	--	--	--	--	--	--
HF0138	75-79	-	01-02M	2		GBM	IV	--	HENRY FORD HOSPITAL (RETRO)	--	--	--	--	--	--	--	--	--	--	--	--	--	--	--	--	--	--	--	--	--	--	--	--	--	--
HF0142	70-74	-	0-01M	1		GBM	IV	--	HENRY FORD HOSPITAL (RETRO)	--	--	--	--	--	--	--	--	--	--	--	--	--	--	--	--	--	--	--	--	--	--	--	--	--	--
HF0180	70-74	-	0-01M	1		GBM	IV	--	HENRY FORD HOSPITAL (RETRO)	--	--	--	--	--	--	--	--	--	--	--	--	--	--	--	--	--	--	--	--	--	--	--	--	--	--
HF0184	50-54	-	09-12M	11		GBM	IV	--	HENRY FORD HOSPITAL (RETRO)	--	--	--	--	--	--	--	--	--	--	--	--	--	--	--	--	--	--	--	--	--	--	--	--	--	--
HF0244	60-64	M	06-09M	8		GBM	IV	--	HENRY FORD HOSPITAL (RETRO)	--	--	--	--	--	--	--	--	--	--	--	--	--	--	--	--	--	--	--	--	--	--	--	--	--	--
HF0268	45-49	F	18-24M	21		GBM	I	--	HENRY FORD HOSPITAL (RETRO)	--	--	--	--	--	--	--	--	--	--	--	--	--	--	--	--	--	--	--	--	--	--	--	--	--	--
HF0300.3	30-34	-	48-60M	54		GBM	IV	--	HENRY FORD HOSPITAL (RETRO)	--	--	--	--	--	--	--	--	--	--	--	--	--	--	--	--	--	--	--	--	--	--	--	--	--	--
HF0316	40-44	M	>60M	66		GBM	IV	--	HENRY FORD HOSPITAL (RETRO)	--	--	--	--	--	--	--	--	--	--	--	--	--	--	--	--	--	--	--	--	--	--	--	--	--	--
HF0408	55-59	-	12-18M	15		GBM	IV	--	HENRY FORD HOSPITAL (RETRO)	--	--	--	--	--	--	--	--	--	--	--	--	--	--	--	--	--	--	--	--	--	--	--	--	--	--
HF0435	40-44	-	>60M	66		GBM	IV	--	HENRY FORD HOSPITAL (RETRO)	--	--	--	--	--	--	--	--	--	--	--	--	--	--	--	--	--	--	--	--	--	--	--	--	--	--
HF0442.5	45-49	M	18-24M	21		GBM	IV	--	HENRY FORD HOSPITAL (RETRO)	--	--	--	--	--	--	--	--	--	--	--	--	--	--	--	--	--	--	--	--	--	--	--	--	--	--
HF0445	30-34	F	42-48M	45		GBM	IV	--	HENRY FORD HOSPITAL (RETRO)	--	--	--	--	--	--	--	--	--	--	--	--	--	--	--	--	--	--	--	--	--	--	--	--	--	--
HF0460	55-59	-	09-12M	11		GBM	IV	--	HENRY FORD HOSPITAL (RETRO)	--	--	--	--	--	--	--	--	--	--	--	--	--	--	--	--	--	--	--	--	--	--	--	--	--	--
HF0505	75-79	-	03-04M	4		GBM	IV	--	HENRY FORD HOSPITAL (RETRO)	--	--	--	--	--	--	--	--	--	--	--	--	--	--	--	--	--	--	--	--	--	--	--	--	--	--
HF0520	60-64	-	06-09M	8		GBM	IV	--	HENRY FORD HOSPITAL (RETRO)	--	--	--	--	--	--	--	--	--	--	--	--	--	--	--	--	--	--	--	--	--	--	--	--	--	--
HF0525	30-34	-	42-48M	45		GBM	IV	--	HENRY FORD HOSPITAL (RETRO)	--	--	--	--	--	--	--	--	--	--	--	--	--	--	--	--	--	--	--	--	--	--	--	--	--	--
HF0543	50-54	M	>60M	66		GBM	IV	WHITE	HENRY FORD HOSPITAL (RETRO)	--	--	ring enhancing; edema	--	NASS	NASS	--	--	--	--	--	--	--	--	--	--	--	--	NONE	EBRT	PCV(8)	--	NONE	NONE	NONE	NONE
HF0583	60-64	-	12-18M	15		GBM	IV	--	HENRY FORD HOSPITAL (RETRO)	--	--	--	--	--	--	--	--	--	--	--	--	--	--	--	--	--	--	--	--	--	--	--	--	--	--
HF0608	50-54	M	09-12M	11		GBM	IV	WHITE	HENRY FORD HOSPITAL (RETRO)	--	--	rim enhancement and nodular foci	--	NASS	NASS	--	--	--	--	--	--	--	--	--	--	--	--	NONE	EBRT	9-AC(2)	--	subtotal x2	recurrence	GBM with necrosis	subtotal
HF0627	45-49	M	09-12M	11		GBM	IV	--	HENRY FORD HOSPITAL (RETRO)	--	--	--	--	--	--	--	--	--	--	--	--	--	--	--	--	--	--	--	--	--	--	--	--	--	--
HF0652.4	50-54	M	18-24M	21		GBM	IV	--	HENRY FORD HOSPITAL (RETRO)	--	--	--	--	--	--	--	--	--	--	--	--	--	--	--	--	--	--	--	--	--	--	--	--	--	--
HF0654	55-59	-	12-18M	15		GBM	IV	--	HENRY FORD HOSPITAL (RETRO)	--	--	--	--	--	--	--	--	--	--	--	--	--	--	--	--	--	--	--	--	--	--	--	--	--	--
HF0666	40-44	M	06-09M	8		GBM	IV	--	HENRY FORD HOSPITAL (RETRO)	--	--	--	--	--	--	--	--	--	--	--	--	--	--	--	--	--	--	--	--	--	--	--	--	--	--
HF0702	50-54	-	06-09M	8		GBM	IV	--	HENRY FORD HOSPITAL (RETRO)	--	--	--	--	--	--	--	--	--	--	--	--	--	--	--	--	--	--	--	--	--	--	--	--	--	--
HF0790	70-74	F	06-09M	8		GBM	IV	WHITE	HENRY FORD HOSPITAL (RETRO)	--	--	ill defined hyperintesity with central necrosis	--	NASS	NASS	--	--	--	--	--	--	--	--	--	--	--	--	NONE	EBRT	CI-980(2)	--	subtotal	recurrence	GBM	subtotal
HF0894	55-59	M	12-18M	15		GBM	IV	WHITE	HENRY FORD HOSPITAL (RETRO)	--	--	enhancing inhomogeneous mass; edema and mass effect	--	NASS	NASS	--	--	--	--	--	--	--	--	--	--	--	--	NONE	EBRT	CI-980 (NABTT 96-0)(4)	--	subtotal	recurrence	GBM + radiation injury	subtotal
HF0936	55-59	M	04-05M	5		GBM	IV	WHITE	HENRY FORD HOSPITAL (RETRO)	9|	--	large contrast enhancing necrotic mass; transtentorial herniation, midline shift; marked compression of the brain stem	--	NONE	NONE	--	--	--	--	--	--	--	--	--	--	--	--	NONE	EBRT	Tamoxifin(1)	--	NONE	NONE	NONE	NONE
HF0954.2	70-74	-	09-12M	11		GBM	IV	--	HENRY FORD HOSPITAL (RETRO)	--	--	--	--	--	--	--	--	--	--	--	--	--	--	--	--	--	--	--	--	--	--	--	--	--	--
HF0963	75-79	-	09-12M	11		GBM	IV	--	HENRY FORD HOSPITAL (RETRO)	--	--	--	--	--	--	--	--	--	--	--	--	--	--	--	--	--	--	--	--	--	--	--	--	--	--
HF0982	65-69	M	12-18M	15		GBM	IV	WHITE	HENRY FORD HOSPITAL (RETRO)	--	--	enhancing mass; small venous angioma	--	NASS	NASS	--	--	--	--	--	--	--	--	--	--	--	--	--	EBRT	CI-980 (NABTT 96-0)(2)	--	NONE	NONE	NONE	NONE
HF0986	35-39	F	>60M	66		GBM	IV	WHITE	HENRY FORD HOSPITAL (RETRO)	9|	--	thick ring enhancing nodular mass	--	NASS	NASS	--	--	--	--	--	--	--	--	--	--	--	--	--	EBRT	PCV(4)	--	subtotal	recurrence	mixed oligoastrocytoma	subtotal
HF0990	40-44	F	>60M	66		GBM	IV	WHITE	HENRY FORD HOSPITAL (RETRO)	--	--	mixed signal intesnsity lesion; bi-frontal; inhomogeneous areas of intense enhancement	--	NASS	NASS	--	--	--	--	--	--	--	--	--	--	--	--	--	EBRT	5-FU/Carboplatin/Gamma IFN/Thalidomide/plasmapheresis(4)	--	subtotal	recurrence	GBM	subtotal
HF0992	75-79	-	18-24M	21		GBM	IV	--	HENRY FORD HOSPITAL (RETRO)	--	--	--	--	--	--	--	--	--	--	--	--	--	--	--	--	--	--	--	--	--	--	--	--	--	--
HF0996	50-54	F	>60M	66		GBM	IV	WHITE	HENRY FORD HOSPITAL (RETRO)	9|	--	3cm x 2cm slightly heterogeneously enahncment	--	NASS	NASS	--	--	--	--	--	--	--	--	--	--	--	--	--	EBRT	BCNU(6)	--	NONE	NONE	NONE	NONE
HF1057	60-64	F	24-30M	27		GBM	IV	WHITE	HENRY FORD HOSPITAL (RETRO)	9|	--	irregularly enhancing mass; multiple; nodular enhancing	--	NASS	NASS	--	--	--	--	--	--	--	--	--	--	--	--	--	EBRT	CI-980(4)	--	subtotal	recurrence	GBM	subtotal
HF1058	50-54	F	12-18M	15		GBM	IV	WHITE	HENRY FORD HOSPITAL (RETRO)	--	--	large mass; significant vasogenic edema; mass effect	--	NASS	NASS	--	--	--	--	--	--	--	--	--	--	--	--	--	EBRT	BCNU(1)	--	NONE	NONE	NONE	NONE
HF1071	55-59	M	06-09M	8		GBM	IV	WHITE	HENRY FORD HOSPITAL (RETRO)	--	--	shaggy, irregular, peripheral enahcnement; central necrosis and surrounding edema	--	NASS	NASS	--	--	--	--	--	--	--	--	--	--	--	--	--	EBRT	TMZ+Thalidomide(3)	--	NONE	NONE	NONE	NONE
HF1077	40-44	M	>60M	66		GBM	IV	BLACK	HENRY FORD HOSPITAL (RETRO)	--	--	enhancing lesion; very little mass effect	--	NASS	NASS	--	--	--	--	--	--	--	--	--	--	--	--	--	EBRT	PCV(4)	--	subtotal	recurrence	GBM	subtotal
HF1078	45-49	M	18-24M	21		GBM	IV	WHITE	HENRY FORD HOSPITAL (RETRO)	8|	--	ring enhancing; multicystic; vasogenic edema; significant mass effect and midline shift	--	NASS	NASS	--	--	--	--	--	--	--	--	--	--	--	--	--	EBRT	penicillamine/low copper diet(9)	--	subtotal	recurrence	malignant astrocytoma	subtotal
HF1087	60-64	-	02-03M	3		GBM	IV	--	HENRY FORD HOSPITAL (RETRO)	--	--	--	--	--	--	--	--	--	--	--	--	--	--	--	--	--	--	--	--	--	--	--	--	--	--
HF1097	50-54	F	06-09M	8		GBM	IV	WHITE	HENRY FORD HOSPITAL (RETRO)	9|	--	enhancing	--	NASS	Dilantin	--	--	--	--	--	--	--	--	--	--	--	--	--	EBRT	TMZ(2)	--	NONE	NONE	NONE	NONE
HF1122	35-39	M	06-09M	8		GBM	IV	WHITE	HENRY FORD HOSPITAL (RETRO)	9|	--	multiple enhancing lesions; in leptomeninges	--	NONE	Dilantin	--	--	--	--	--	--	--	--	--	--	--	--	--	EBRT (L Frontal) + WBRT	ARA-C(5)	--	NONE	NONE	NONE	NONE
HF1137	70-74	F	18-24M	21		GBM	IV	WHITE	HENRY FORD HOSPITAL (RETRO)	8|	--	irregular enhancign mass with vasogenic edema and mass effect	--	NASS	NASS	--	--	--	--	--	--	--	--	--	--	--	--	--	EBRT	NONE(NONE)	--	NONE	NONE	NONE	NONE
HF1178	70-74	-	12-18M	15		GBM	IV	--	HENRY FORD HOSPITAL (RETRO)	--	--	--	--	--	--	--	--	--	--	--	--	--	--	--	--	--	--	--	--	--	--	--	--	--	--
HF1186	30-34	M	18-24M	21		GBM	IV	--	HENRY FORD HOSPITAL (RETRO)	--	--	--	--	--	--	--	--	--	--	--	--	--	--	--	--	--	--	--	--	--	--	--	--	--	--
HF1191	70-74	F	0-01M	1		GBM	IV	WHITE	HENRY FORD HOSPITAL (RETRO)	--	--	nodular enhancement	--	NONE	Dilantin	--	--	--	--	--	--	--	--	--	--	--	--	--	NONE	NONE(NONE)	--	NONE	NONE	NONE	NONE
HF1220	60-64	M	09-12M	11		GBM	IV	--	HENRY FORD HOSPITAL (RETRO)	--	--	--	--	--	--	--	--	--	--	--	--	--	--	--	--	--	--	--	--	--	--	--	--	--	--
HF1242	35-39	M	>60M	66		GBM	IV	WHITE	HENRY FORD HOSPITAL (RETRO)	8|	--	enhancing mass with significant edema	--	16mg/day	Dilantin	--	--	--	--	--	--	--	--	--	--	--	--	--	EBRT	TMZ(8)	--	subtotal	recurrence	GBM	subtotal
HF1255	45-49	F	03-04M	4		GBM	IV	WHITE	HENRY FORD HOSPITAL (RETRO)	--	--	lare ill-defined lesion with mass effect and midline shift	--	NASS	NASS	--	--	--	--	--	--	--	--	--	--	--	--	--	EBRT	CAI (NABTT-9712)(1)	--	NONE	NONE	NONE	NONE
HF1262	55-59	-	18-24M	21		GBM	IV	--	HENRY FORD HOSPITAL (RETRO)	--	--	--	--	--	--	--	--	--	--	--	--	--	--	--	--	--	--	--	--	--	--	--	--	--	--
HF1280	40-44	F	12-18M	15		GBM	IV	WHITE	HENRY FORD HOSPITAL (RETRO)	--	--	mulitple large 4cm enhancing lesions; vasogenic edema	--	Yes Unknown	NONE	--	--	--	--	--	--	--	--	--	--	--	--	--	EBRT	TMZ(12)	--	NONE	NONE	NONE	NONE
HF1286	75-79	-	12-18M	15		GBM	IV	--	HENRY FORD HOSPITAL (RETRO)	--	--	--	--	--	--	--	--	--	--	--	--	--	--	--	--	--	--	--	--	--	--	--	--	--	--
HF1292	45-49	M	48-60M	54		GBM	IV	ASIAN NOS	HENRY FORD HOSPITAL (RETRO)	10|	--	2cm x 3cm well circumscribed lesion; vasogenic edema	--	NASS	NASS	--	--	--	--	--	--	--	--	--	--	--	--	--	EBRT	TMZ(15)	--	subtotal	recurrence	GBM	subtotal
HF1316	70-74	F	06-09M	8		GBM	IV	BLACK	HENRY FORD HOSPITAL (RETRO)	--	--	small foci of enhancment; small, old hemorrhages	--	NASS	NASS	--	--	--	--	--	--	--	--	--	--	--	--	--	EBRT	NONE(NONE)	--	NONE	NONE	NONE	NONE
HF1318	50-54	M	06-09M	8		GBM	IV	WHITE	HENRY FORD HOSPITAL (RETRO)	--	--	2.8cm cystic mass; daughter lesion; thick enhancement	--	NASS	NASS	--	--	--	--	--	--	--	--	--	--	--	--	--	EBRT	TMZ(2)	--	NONE	NONE	NONE	NONE
HF1326	50-54	M	09-12M	11		GBM	IV	WHITE	HENRY FORD HOSPITAL (RETRO)	--	--	large comples mass (iso, hyper and hypointense); vasogenic edema; crosses midline	--	NASS	NASS	--	--	--	--	--	--	--	--	--	--	--	--	--	EBRT	oxaliplatin (NABTT-9905)(2)	--	NONE	NONE	NONE	NONE
HF1338	50-54	M	05-06M	6		GBM	IV	WHITE	HENRY FORD HOSPITAL (RETRO)	8|	--	large multicavity enhancing and necrotic mass	--	NONE	NONE	--	--	--	--	--	--	--	--	--	--	--	--	--	3d-CRT	oxaliplatin (NABTT-9905)(4)	--	NONE	NONE	NONE	NONE
HF1356	55-59	-	12-18M	15		GBM	IV	--	HENRY FORD HOSPITAL (RETRO)	--	--	--	--	--	--	--	--	--	--	--	--	--	--	--	--	--	--	--	--	--	--	--	--	--	--
HF1357	20-24	M	30-36M	33		GBM	IV	WHITE	HENRY FORD HOSPITAL (RETRO)	--	--	cystic, abnormal nodular enhancement; large T2 signal	--	Yes Dose Unknown	NONE	--	--	--	--	--	--	--	--	--	--	--	--	--	EBRT	TMZ(5)	--	subtotal	recurrence	subtotal	GBM
HF1382	60-64	F	42-48M	45		GBM	IV	WHITE	HENRY FORD HOSPITAL (RETRO)	--	--	enhancing mass	--	Yes dose unknown	NASS	--	--	--	--	--	--	--	--	--	--	--	--	--	EBRT	TMZ(12)	--	subtotal	recurrence	GBM	subtotal
HF1397	60-64	F	24-30M	27		GBM	IV	WHITE	HENRY FORD HOSPITAL (RETRO)	--	--	large enhancing mass with vasogenic edema	--	4 mg b.i.d.	Trileptal and Neurontin	--	--	--	--	--	--	--	--	--	--	--	--	--	EBRT	TMZ(8)	--	NONE	NONE	NONE	NONE
HF1409	50-54	M	12-18M	15		GBM	IV	WHITE	HENRY FORD HOSPITAL (RETRO)	9|	--	multicentric lesion with numerous enhancing lesions	--	NONE	Depakote	--	--	--	--	--	--	--	--	--	--	--	--	--	EBRT	TMZ(1)	--	subtotal	recurrence	GBM	subtotal
HF1458	45-49	M	06-09M	8		GBM	IV	WHITE	HENRY FORD HOSPITAL (RETRO)	8|	--	hetergeneous, hyperintense lobular and multicentric lesion; ring enhancing	--	NASS	NASS	--	--	--	--	--	--	--	--	--	--	--	--	--	EBRT	PZA(2)	--	NONE	NONE	NONE	NONE
HF1475	15-19	M	30-36M	33		GBM	IV	WHITE	HENRY FORD HOSPITAL (RETRO)	10|	--	unusual enhancment	--	6mg/day	NONE	--	--	--	--	--	--	--	--	--	--	--	--	--	EBRT	TMZ(22)	--	subtotal	recurrence	undifferentiated malignant glioma	subtotal
HF1490	65-69	M	03-04M	4		GBM	IV	WHITE	HENRY FORD HOSPITAL (RETRO)	10|	--	ring enhancing	--	NASS	NASS	--	--	--	--	--	--	--	--	--	--	--	--	--	EBRT	NONE(NONE)	--	NONE	NONE	NONE	NONE
HF1492	80-84	M	02-03M	3		GBM	IV	WHITE	HENRY FORD HOSPITAL (RETRO)	9|	--	large intra-axial mass; center of lesion thick nodular heterogeneous enhancement	--	NONE	NONE	--	--	--	--	--	--	--	--	--	--	--	--	--	NONE	NONE(NONE)	--	NONE	NONE	NONE	NONE
HF1494	30-34	M	30-36M	33		GBM	IV	WHITE	HENRY FORD HOSPITAL (RETRO)	10|	--	enhancing; hemmorrage	--	NONE	NONE	--	--	--	--	--	--	--	--	--	--	--	--	--	EBRT	TMZ(2)	--	subtotal	recurrence	GBM	subtotal
HF1509	55-59	-	02-03M	3		GBM	IV	--	HENRY FORD HOSPITAL (RETRO)	--	--	--	--	--	--	--	--	--	--	--	--	--	--	--	--	--	--	--	--	--	--	--	--	--	--
HF1517	55-59	F	06-09M	8		GBM	IV	WHITE	HENRY FORD HOSPITAL (RETRO)	10|	--	enhancing; edema	--	8mg/day	Dilantin	--	--	--	--	--	--	--	--	--	--	--	--	--	EBRT	TMZ(3)	--	subtotal	recurrence	radiation necrosis	subtotal
HF1534	55-59	-	06-09M	8		GBM	IV	--	HENRY FORD HOSPITAL (RETRO)	--	--	--	--	--	--	--	--	--	--	--	--	--	--	--	--	--	--	--	--	--	--	--	--	--	--
HF1538	70-74	M	03-04M	4		GBM	IV	WHITE	HENRY FORD HOSPITAL (RETRO)	--	--	large enhancing mass	--	NASS	NASS	--	--	--	--	--	--	--	--	--	--	--	--	--	EBRT	TMZ(0)	--	NONE	NONE	NONE	NONE
HF1540	75-79	M	09-12M	11		GBM	IV	BLACK	HENRY FORD HOSPITAL (RETRO)	9|	--	4.5cm large enhancing mass with subependymal spread; mild mass effect	--	NONE	NONE	--	--	--	--	--	--	--	--	--	--	--	--	NONE	EBRT	NONE(NONE)	--	NONE	NONE	NONE	NONE
HF1560	75-79	F	01-02M	2		GBM	IV	WHITE	HENRY FORD HOSPITAL (RETRO)	8|	--	extensive vasogenic edema; bilateral frontal enhancing mass	--	NONE	NONE	--	--	--	--	--	--	--	--	--	--	--	--	NONE	NONE	NONE(NONE)	--	NONE	NONE	NONE	NONE
HF1585	60-64	F	18-24M	21		GBM	IV	WHITE	HENRY FORD HOSPITAL (RETRO)	9|	--	3-4 cm necrotic irregularly enhancing mass; vasogenic edema	--	Yes Dose Unknown	Dilantin	--	--	--	--	--	--	--	--	--	--	--	--	NONE	EBRT	TMZ(13)	--	NONE	NONE	NONE	NONE
HF1589	65-69	-	03-04M	4		GBM	IV	--	HENRY FORD HOSPITAL (RETRO)	--	--	--	--	--	--	--	--	--	--	--	--	--	--	--	--	--	--	--	--	--	--	--	--	--	--
HF1608	50-54	-	06-09M	8		GBM	IV	--	HENRY FORD HOSPITAL (RETRO)	--	--	--	--	--	--	--	--	--	--	--	--	--	--	--	--	--	--	--	--	--	--	--	--	--	--
HF1618	50-54	-	02-03M	3		GBM	IV	--	HENRY FORD HOSPITAL (RETRO)	--	--	--	--	--	--	--	--	--	--	--	--	--	--	--	--	--	--	--	--	--	--	--	--	--	--
HF1628	45-49	M	12-18M	15		GBM	IV	WHITE	HENRY FORD HOSPITAL (RETRO)	10|	--	enhancing mass	--	NONE	NONE	--	--	--	--	--	--	--	--	--	--	--	--	--	EBRT	TMZ(4)	--	subtotal	recurrence	GBM and radiation necrosis	subtotal
HF1640	65-69	-	05-06M	6		GBM	IV	--	HENRY FORD HOSPITAL (RETRO)	--	--	--	--	--	--	--	--	--	--	--	--	--	--	--	--	--	--	--	--	--	--	--	--	--	--
HF1667	65-69	-	02-03M	3		GBM	IV	--	HENRY FORD HOSPITAL (RETRO)	--	--	--	--	--	--	--	--	--	--	--	--	--	--	--	--	--	--	--	--	--	--	--	--	--	--
HF1671	65-69	M	12-18M	15		GBM	IV	WHITE	HENRY FORD HOSPITAL (RETRO)	--	--	pre op CT only	--	NASS	NASS	--	--	--	--	--	--	--	--	--	--	--	--	--	EBRT	TMZ(1)	--	subtotal	recurrence	CRN + minimal residual GBM	subtotal
HF1702	75-79	F	05-06M	6		GBM	IV	WHITE	HENRY FORD HOSPITAL (RETRO)	8|	--	enhancing mass with vasogenic edema	--	NASS	NASS	--	--	--	--	--	--	--	--	--	--	--	--	--	Brachytherapy	NASS(NASS)	--	NASS	NASS	NASS	NASS
MD545226	40-44	M	36-42M	39		GBM	--	WHITE	M. D. ANDERSON CANCER CENTER	80| 90| 90| 80| 70	0| -1| -1| -2| -1	0| -2| 0| -2| 1	8| 14| 18| 25| 32	NONE| NONE| NONE| NONE| INCREASE	YES| YES| YES| YES| YES	--	--	--	--	--	--	CRANIOTOMY OPEN RESECTION| CRANIOTOMY OPEN RESECTION| CRANIOTOMY OPEN RESECTION	GLIOBLASTOMA MULTIFORME| GLIOBLASTOMA MULTIFORME| GLIOBLASTOMA MULTIFORME	CR - COMPLETE RESECTION| PR - PARTIAL RESECTION| CR - COMPLETE RESECTION	--	--	--	--	--	13-cis retinoic acid| thioguanine| temozolomide	--	--	--	--	--
MD602958	60-64	M	12-18M	15		GBM	--	WHITE	M. D. ANDERSON CANCER CENTER	90	0	1	7	NONE	YES	--	60	30	3D CONFORMAL	--	--	CRANIOTOMY OPEN RESECTION| STEREOTACTIC BIOPSY	GLIOBLASTOMA MULTIFORME| GLIOBLASTOMA MULTIFORME	CR - COMPLETE RESECTION| BX - BIOPSY ONLY	--	--	--	--	--	--	--	--	--	--	--
MD607103	55-59	M	09-12M	11		GBM	--	WHITE	M. D. ANDERSON CANCER CENTER	60	-2	-2	6	STABLE	YES	--	60	30	3D CONFORMAL	--	--	CRANIOTOMY OPEN RESECTION	GLIOBLASTOMA	CR - COMPLETE RESECTION	--	--	--	--	--	--	--	--	--	--	--
MD607216	70-74	M	09-12M	11		GBM	--	WHITE	M. D. ANDERSON CANCER CENTER	50	-2	--	6	STABLE	YES	--	50	20	3D CONFORMAL	--	--	CRANIOTOMY OPEN RESECTION	GLIOBLASTOMA	CR - COMPLETE RESECTION	--	--	--	--	--	temozolomide| temozolomide	--	--	--	--	--
MD608660	70-74	F	03-04M	4		GBM	--	WHITE	M. D. ANDERSON CANCER CENTER	--	--	--	--	--	--	--	--	--	--	--	--	CRANIOTOMY OPEN RESECTION	GLIOBLASTOMA MULTIFORME	PR - PARTIAL RESECTION	--	--	--	--	--	--	--	--	--	--	--
E08021	30-34	F	>60M	66		MIXED	--	WHITE	UCSF	--	--	--	--	--	--	--	1850| 180	1| 31	RADIOSURGERY| PHOTON	procarbazine	1	CRANIOTOMY OPEN RESECTION| CRANIOTOMY OPEN BIOPSY| CRANIOTOMY OPEN RESECTION	OLIGOASTROCYTOMA| OLIGOASTROCYTOMA| OLIGOASTROCYTOMA	PR - PARTIAL RESECTION| BX - BIOPSY ONLY| PR - PARTIAL RESECTION	--	--	--	--	--	--	--	--	--	--	--
E09605	60-64	M	48-60M	54		MIXED	--	WHITE	UCSF	--	--	--	--	--	--	--	180	33	PHOTON	temozolomide	1	CRANIOTOMY OPEN RESECTION	OLIGOASTROCYTOMA	PR - PARTIAL RESECTION	--	--	--	--	--	--	--	--	--	--	--
E09656	40-44	M	30-36M	33		MIXED	--	WHITE	UCSF	90| 80	0| -2	-1| -2	6| 10	NONE| INCREASE	YES| YES	--	180	30	PHOTON	temozolomide	1	CRANIOTOMY OPEN RESECTION	OLIGOASTROCYTOMA	PR - PARTIAL RESECTION	--	--	--	--	--	vincristine| lomustine	--	--	--	--	--
E09740	35-39	F	12-18M	15		MIXED	--	WHITE	H. LEE MOFFITT CANCER CENTER	--	--	--	--	--	--	--	--	--	--	--	--	CRANIOTOMY OPEN RESECTION	OLIGOASTROCYTOMA	CR - COMPLETE RESECTION	--	180	6	UNKNOWN	PHOTON	temozolomide	--	--	--	--	--
HF0022	20-24	M	>60M	66		MIXED	III	--	HENRY FORD HOSPITAL (RETRO)	--	--	--	--	--	--	--	--	--	--	--	--	--	--	--	--	--	--	--	--	--	--	--	--	--	--
HF0252	35-39	M	>60M	66		MIXED	III	--	HENRY FORD HOSPITAL (RETRO)	--	--	--	--	--	--	--	--	--	--	--	--	--	--	--	--	--	--	--	--	--	--	--	--	--	--
HF0305	30-34	M	48-60M	54		MIXED	II	--	HENRY FORD HOSPITAL (RETRO)	--	--	--	--	--	--	--	--	--	--	--	--	--	--	--	--	--	--	--	--	--	--	--	--	--	--
HF0606	30-34	-	>60M	66		MIXED	III	--	HENRY FORD HOSPITAL (RETRO)	--	--	--	--	--	--	--	--	--	--	--	--	--	--	--	--	--	--	--	--	--	--	--	--	--	--
HF0844	30-34	-	>60M	66		MIXED	II	--	HENRY FORD HOSPITAL (RETRO)	--	--	--	--	--	--	--	--	--	--	--	--	--	--	--	--	--	--	--	--	--	--	--	--	--	--
HF1059	60-64	F	09-12M	11		MIXED	III	WHITE	HENRY FORD HOSPITAL (RETRO)	--	--	diffuse abnormality; mild compression of R lateral ventrile with mild midline shift	--	4mg t.i.d.	NASS	--	--	--	--	--	--	--	--	--	--	--	--	--	EBRT	BCNU(2)	--	NONE	NONE	NONE	NONE
HF1090	60-64	-	06-09M	8		MIXED	III	--	HENRY FORD HOSPITAL (RETRO)	--	--	--	--	--	--	--	--	--	--	--	--	--	--	--	--	--	--	--	--	--	--	--	--	--	--
HF1297	60-64	F	12-18M	15		MIXED	III	WHITE	HENRY FORD HOSPITAL (RETRO)	8|	--	linear hyperintense lesion	--	NASS	NASS	--	--	--	--	--	--	--	--	--	--	--	--	--	EBRT	TMZ(7)	--	NONE	NONE	NONE	NONE
HF1588	40-44	M	>60M	66		MIXED	II	WHITE	HENRY FORD HOSPITAL (RETRO)	9|	--	mildly hypointense on T1; no enhancement	--	NASS	NASS	--	--	--	--	--	--	--	--	--	--	--	--	NONE	NONE	NONE(NONE)	--	NONE	NONE	NONE	NONE
