# Supplementary material for: The Proneural Molecular Signature Is Enriched in Oligodendrogliomas and Predicts Improved Survival among Diffuse Gliomas
Source: PLoS One. 2010 Sep 3;5(9):e12548. doi: 10.1371/journal.pone.0012548 (PMC2933229; doi:10.1371/journal.pone.0012548)
Supplement: Table S3 — Complete Comparative Marker Selection Results generated from Rembrandt data comparing low- and high-grade proneural samples. Data were generated using GenePattern 3.0. (7.50 MB TXT) [file pone.0012548.s003.txt]

COLUMN_NAMES:Rank	Feature	Description	Score	Feature P	Feature P Low	Feature P High	FDR(BH)	Q Value	Bonferroni	maxT	FWER	Fold Change	PN-oligo-astro Mean	PN-oligo-astro Std	PN-GBM Mean	PN-GBM Std	k
COLUMN_TYPES:int	String	String	double	double	double	double	double	double	double	double	double	double	double	double	double	double	int
Model=Comparative Marker Selection
Dataset File=REMBRANDT_data.survival-filt-proneural.gct
Class File=Rembrandt-proneural-lowgrade-GBM.cls
Permutations=1000
Balanced=false
Complete=false
Test Direction=2 Sided
Class 0=PN-oligo-astro
Class 1=PN-GBM
Test Statistic=T-Test
pi0=0.5738585
lambda=0 0.05 0.1 0.15 0.2 0.25 0.3 0.35 0.4 0.45 0.5 0.55 0.6 0.65 0.7 0.75 0.8 0.85 0.9 0.95
pi0(lambda)=1 0.7722039 0.725829 0.6984947 0.6785495 0.660099 0.644498 0.6347331 0.6250594 0.618055 0.6115804 0.6038133 0.597999 0.5933444 0.591819 0.5906488 0.5856024 0.5777768 0.5761678 0.595037
cubic spline(lambda)=0.8329802 0.800284 0.7686369 0.7389212 0.7117606 0.687523 0.66636 0.6482456 0.6330158 0.6204158 0.61014 0.6018653 0.5952742 0.5900625 0.585943 0.5826521 0.5799636 0.5776983 0.5757097 0.5738585
Random Seed=779948241
Smooth p-values=true
DataLines=45577
COLUMN_NAMES:Rank	Feature	Description	Score	Feature P	Feature P Low	Feature P High	FDR(BH)	Q Value	Bonferroni	maxT	FWER	Fold Change	PN-oligo-astro Mean	PN-oligo-astro Std	PN-GBM Mean	PN-GBM Std	k
1182	211527_x_at	VEGFA	-4.109074114	0.001996008	0	0.002988266	0.024356641	0.019133256	1	0.704	0.708	6.235289869	324.4193645	476.8013922	2022.848777	2078.190714	1000
8045	202310_s_at	COL1A1	-2.388956905	0.001996008	0	0.002988266	0.024356641	0.019133256	1	1	1	6.07015151	207.6929814	327.7593128	1260.727865	2234.628668	1000
6811	202404_s_at	COL1A2	-2.554952513	0.001996008	0	0.002988266	0.024356641	0.019133256	1	1	1	5.868057883	244.885043	361.2559127	1436.999607	2364.247099	1000
4677	202237_at	NNMT	-2.91288657	0.001996008	0	0.002988266	0.024356641	0.019133256	1	1	1	5.512459268	168.1024277	393.7557593	926.6577854	1295.845184	1000
3341	215446_s_at	LOX	-3.225019222	0.001996008	0	0.002988266	0.024356641	0.019133256	1	0.999	0.999	5.460495399	33.66592482	37.40754123	183.8326276	235.8242345	1000
7982	211161_s_at	COL3A1	-2.395883041	0.001996008	0	0.002988266	0.024356641	0.019133256	1	1	1	5.29948066	149.7978724	249.8615426	793.8509279	1358.30937	1000
8822	211430_s_at	F7	-2.297024324	0.001996008	0	0.002988266	0.024356641	0.019133256	1	1	1	5.127696277	140.2822429	51.70071068	719.3247348	1284.816605	1000
922	1556499_s_at	COL1A1	-4.320862135	0.001996008	0	0.002988266	0.024356641	0.019133256	1	0.505	0.506	4.957010956	605.2154595	1064.090843	3000.059663	2715.462889	1000
25888	210354_at	IFNG	1.00089524	0.596806387	0.565392378	0.626116699	0.786054927	0.45144309	1	1	1	4.789649572	269.5601639	1476.313364	56.27972566	4.92866862	298
6904	214677_x_at	IGL@	-2.540280805	0.001996008	0	0.002988266	0.024356641	0.019133256	1	1	1	4.783672558	110.3684328	25.63823156	527.9664433	838.0179171	1000
485	223122_s_at	SFRP2	4.784043583	0.001996008	0	0.002988266	0.024356641	0.019133256	1	0.175	0.176	4.659343842	1832.025587	1818.777568	393.1939021	748.336378	0
6453	215076_s_at	COL3A1	-2.607595746	0.001996008	0	0.002988266	0.024356641	0.019133256	1	1	1	4.64553396	367.0741655	624.3149274	1705.255501	2576.087863	1000
2378	209396_s_at	CHI3L1	-3.535507466	0.001996008	0	0.002988266	0.024356641	0.019133256	1	0.989	0.989	4.59106239	922.4513635	2035.670023	4235.031762	4536.511146	1000
1672	209395_at	CHI3L1	-3.828057567	0.001996008	0	0.002988266	0.024356641	0.019133256	1	0.909	0.912	4.532008156	922.2471849	1957.744384	4179.631764	4092.647788	1000
26183	243783_at	---	-0.984397962	0.736526946	0.708117214	0.762676876	0.871891344	0.5005503	1	1	1	4.462892965	51.9625478	6.341554187	231.903289	932.0517541	632
8059	201852_x_at	COL3A1	-2.38634504	0.001996008	0	0.002988266	0.024356641	0.019133256	1	1	1	4.416129797	326.3256884	497.5037969	1441.096596	2353.674925	1000
7422	209138_x_at	IGL@	-2.467516448	0.001996008	0	0.002988266	0.024356641	0.019133256	1	1	1	4.393438004	87.44660173	16.72825193	384.1912233	613.0867411	1000
406	210512_s_at	VEGFA	-4.903406882	0.001996008	0	0.002988266	0.024356641	0.019133256	1	0.12	0.12	4.330416727	1138.769675	1225.805997	4931.347251	3839.302896	1000
15300	227678_at	XRCC6BP1	-1.684032472	0.00998004	0.003633776	0.014917016	0.066383578	0.03890386	1	1	1	4.30782066	56.03522233	42.88273577	241.3896884	560.339799	996
12758	201744_s_at	LUM	-1.897196302	0.001996008	0	0.002988266	0.024356641	0.019133256	1	1	1	4.295412003	45.46661834	50.32303875	195.2978581	400.98871	1000
1688	210513_s_at	VEGFA	-3.821317868	0.001996008	0	0.002988266	0.024356641	0.019133256	1	0.911	0.914	4.252144313	331.6548064	331.2907354	1410.244099	1418.424312	1000
1118	202912_at	ADM	-4.160915811	0.001996008	0	0.002988266	0.024356641	0.019133256	1	0.655	0.658	4.227431596	217.5097745	298.991042	919.5076931	831.6475905	1000
4363	209156_s_at	COL6A2	-2.986233509	0.001996008	0	0.002988266	0.024356641	0.019133256	1	1	1	4.225444569	171.0747052	168.905027	722.8666839	933.9529045	1000
7547	204298_s_at	LOX	-2.449953414	0.001996008	0	0.002988266	0.024356641	0.019133256	1	1	1	4.218212679	35.61797948	15.5699876	150.2442127	238.293003	1000
13977	202311_s_at	COL1A1	-1.792166908	0.001996008	0	0.002988266	0.024356641	0.019133256	1	1	1	4.212153852	64.89173723	41.7293507	273.3339809	592.2578562	1000
20216	216351_x_at	DAZ1	-1.3290028	0.099800399	0.08060648	0.117449553	0.287813389	0.165509766	1	1	1	4.198391576	58.41993405	142.3526754	245.269759	709.1946384	951
560	214657_s_at	TncRNA	-4.693142695	0.001996008	0	0.002988266	0.024356641	0.019133256	1	0.216	0.219	4.180602285	83.21804093	60.97605938	347.9015321	284.0508811	1000
11741	236028_at	IBSP	-1.984536875	0.005988024	0.001210313	0.009398128	0.047989479	0.028452225	1	1	1	4.104352161	45.91806662	99.42659236	188.463916	358.869171	998
2735	201110_s_at	THBS1	-3.412427162	0.001996008	0	0.002988266	0.024356641	0.019133256	1	0.996	0.996	4.084565953	42.24415279	42.5404373	172.5490282	192.1743582	1000
1264	212171_x_at	VEGFA	-4.065738095	0.001996008	0	0.002988266	0.024356641	0.019133256	1	0.74	0.745	4.073240887	691.154963	568.2453433	2815.240655	2630.874947	1000
4898	217022_s_at	IGHA1	-2.864761433	0.001996008	0	0.002988266	0.024356641	0.019133256	1	1	1	4.032201418	60.38966374	17.21743231	243.5032878	325.6794732	1000
7238	1556573_s_at	LOC286178	2.493389659	0.053892216	0.039366199	0.066926633	0.197272951	0.113594507	1	1	1	4.030301903	699.3619119	1437.264544	173.5259365	193.4548447	26
11078	209909_s_at	---	-2.045807578	0.003992016	3.05E-04	0.006382037	0.0370332	0.022690466	1	1	1	3.997371176	52.93050467	56.27882889	211.5828737	393.2536378	999
9784	201438_at	COL6A3	-2.183278651	0.001996008	0	0.002988266	0.024356641	0.019133256	1	1	1	3.951370006	136.2374365	100.1985768	538.3245202	936.1692639	1000
19378	208282_x_at	DAZ1	-1.388935022	0.099800399	0.08060648	0.117449553	0.287813389	0.165509766	1	1	1	3.949177767	46.51498557	108.3792382	183.6959468	497.2580194	951
20088	207909_x_at	DAZ1	-1.338783857	0.099800399	0.08060648	0.117449553	0.287813389	0.165509766	1	1	1	3.931718994	42.283221	90.25814744	166.2457431	467.4389565	951
19836	216922_x_at	DAZ1	-1.357250648	0.099800399	0.08060648	0.117449553	0.287813389	0.165509766	1	1	1	3.880139445	84.96116108	184.8381829	329.6611524	909.1860357	951
47	221008_s_at	AGXT2L1	6.358043093	0.001996008	0	0.002988266	0.024356641	0.019133256	1	0	0	3.789165864	2393.346869	1713.637881	631.6289534	636.8230952	0
4619	202238_s_at	NNMT	-2.923920575	0.001996008	0	0.002988266	0.024356641	0.019133256	1	1	1	3.777957301	160.225309	207.0652752	605.3243761	761.1001474	1000
26376	205694_at	TYRP1	-0.974648775	0.666666667	0.636390874	0.694760572	0.830431733	0.476700161	1	1	1	3.768872523	24.72633881	6.661221631	93.19041895	358.1464291	667
3839	226237_at	COL8A1	-3.104574113	0.001996008	0	0.002988266	0.024356641	0.019133256	1	1	1	3.682483612	36.37386651	22.51783245	133.9461673	159.3956213	1000
4181	1569348_at	psiTPTE22	3.025158069	0.017964072	0.00939328	0.025097335	0.097737675	0.056706996	1	1	1	3.635733281	273.4598745	414.884189	75.21450374	135.719706	8
1467	201012_at	ANXA1	-3.931631905	0.001996008	0	0.002988266	0.024356641	0.019133256	1	0.84	0.843	3.617348846	588.6807419	1383.794824	2129.463602	1719.264971	1000
24943	211832_s_at	MDM2	1.052623026	0.900199601	0.880390083	0.917564499	0.954237539	0.547877687	1	1	1	3.609070382	310.2259545	1475.975998	85.95730249	14.18619516	450
19128	208281_x_at	DAZ1	-1.405134544	0.099800399	0.08060648	0.117449553	0.287813389	0.165509766	1	1	1	3.59812259	93.66106286	188.824913	337.0039861	872.0505273	951
23891	208456_s_at	RRAS2	-1.113898491	0.035928144	0.02392437	0.046464039	0.153165935	0.088271253	1	1	1	3.523370467	69.5693732	25.87617306	245.118675	803.3747423	983
21332	209560_s_at	DLK1	-1.262526841	0.111776447	0.091614046	0.130379089	0.308772358	0.17749287	1	1	1	3.522533646	86.39440567	162.6455775	304.3272008	871.9963468	945
1696	201505_at	LAMB1	-3.81902826	0.001996008	0	0.002988266	0.024356641	0.019133256	1	0.913	0.916	3.518498299	76.0641886	84.88283145	267.6317182	248.0269541	1000
2076	221898_at	PDPN	-3.656553153	0.001996008	0	0.002988266	0.024356641	0.019133256	1	0.971	0.971	3.49322583	201.75154	314.4721704	704.763691	662.1611268	1000
991	212097_at	CAV1	-4.250084859	0.001996008	0	0.002988266	0.024356641	0.019133256	1	0.576	0.577	3.477928302	393.5798357	428.6076099	1368.842449	1126.742948	1000
4656	204304_s_at	PROM1	-2.917983698	0.001996008	0	0.002988266	0.024356641	0.019133256	1	1	1	3.468664352	245.463694	335.0254351	851.4311652	1029.787365	1000
1000	221730_at	COL5A2	-4.243092909	0.001996008	0	0.002988266	0.024356641	0.019133256	1	0.585	0.586	3.405844904	157.1576266	148.8274955	535.2545015	440.9672041	1000
4081	202403_s_at	COL1A2	-3.048208119	0.001996008	0	0.002988266	0.024356641	0.019133256	1	1	1	3.38251442	600.1358126	529.3302269	2029.96804	2359.87233	1000
3045	210135_s_at	SHOX2	-3.317787883	0.001996008	0	0.002988266	0.024356641	0.019133256	1	0.998	0.998	3.380382709	69.15792433	152.3417168	233.7802516	226.8035491	1000
2983	203698_s_at	FRZB	-3.337475615	0.001996008	0	0.002988266	0.024356641	0.019133256	1	0.998	0.998	3.352815143	203.887225	164.6743579	683.5961754	722.8124401	1000
2763	224917_at	MIRN21	-3.403883914	0.001996008	0	0.002988266	0.024356641	0.019133256	1	0.997	0.997	3.350702841	506.3070334	631.2723308	1696.484415	1721.286292	1000
6033	243952_at	psiTPTE22	2.669360003	0.02994012	0.018938966	0.039481403	0.13590089	0.078539326	1	1	1	3.339399029	358.2078691	600.1932538	107.2671657	186.1412632	14
284	227062_at	TncRNA	-5.161593896	0.001996008	0	0.002988266	0.024356641	0.019133256	1	0.049	0.049	3.32645881	468.4676259	328.7195783	1558.338262	1049.124362	1000
1638	223121_s_at	SFRP2	3.844725079	0.001996008	0	0.002988266	0.024356641	0.019133256	1	0.897	0.9	3.28221849	702.3522296	763.138983	213.9870431	322.5581446	0
4714	206899_at	NTSR2	2.904815215	0.001996008	0	0.002988266	0.024356641	0.019133256	1	1	1	3.280727616	806.0955876	1317.870709	245.7063438	163.9728586	0
581	221729_at	COL5A2	-4.671737669	0.001996008	0	0.002988266	0.024356641	0.019133256	1	0.224	0.227	3.271426559	250.9003842	218.6510469	820.8021806	600.849135	1000
11089	1555938_x_at	VIM	-2.044556384	0.001996008	0	0.002988266	0.024356641	0.019133256	1	1	1	3.212220173	52.31778555	53.02033542	168.0562462	285.9959863	1000
789	231577_s_at	GBP1	-4.445826237	0.001996008	0	0.002988266	0.024356641	0.019133256	1	0.388	0.39	3.210455201	191.53742	186.5453801	614.9223062	465.7766438	1000
9	240228_at	CSMD3	7.149657229	0.001996008	0	0.002988266	0.024356641	0.019133256	1	0	0	3.208755539	353.1379614	216.7055573	110.0544922	67.95163025	0
24464	205386_s_at	MDM2	1.080846432	0.910179641	0.891216859	0.926686398	0.95903959	0.550480314	1	1	1	3.146188925	91.48924758	399.1305511	29.07938772	19.90594014	455
7359	228033_at	E2F7	-2.474805736	0.001996008	0	0.002988266	0.024356641	0.019133256	1	1	1	3.145856848	45.93405884	41.45054725	144.5019736	200.7821633	1000
308	203729_at	EMP3	-5.10131664	0.001996008	0	0.002988266	0.024356641	0.019133256	1	0.059	0.059	3.131702521	295.551247	369.2874033	925.5785852	568.0741487	1000
9796	225681_at	CTHRC1	-2.182448174	0.011976048	0.004995055	0.017537368	0.074935796	0.043710653	1	1	1	3.126277248	329.179261	1155.047642	1029.105634	1396.968408	995
1416	213258_at	TFPI	-3.961143464	0.001996008	0	0.002988266	0.024356641	0.019133256	1	0.822	0.825	3.122017587	120.9253449	117.3960588	377.5310537	318.8179873	1000
979	238320_at	TncRNA	-4.259848824	0.001996008	0	0.002988266	0.024356641	0.019133256	1	0.569	0.57	3.12024652	310.6504997	240.2813822	969.3061404	768.3187029	1000
5402	243296_at	PBEF1	-2.771060197	0.001996008	0	0.002988266	0.024356641	0.019133256	1	1	1	3.103784087	559.0564095	437.8455357	1735.190387	2140.075223	1000
2846	203697_at	FRZB	-3.377597748	0.001996008	0	0.002988266	0.024356641	0.019133256	1	0.998	0.998	3.100250727	193.4369839	172.709228	599.70315	600.0068947	1000
1702	1554452_a_at	HIG2	-3.81596011	0.001996008	0	0.002988266	0.024356641	0.019133256	1	0.914	0.917	3.054575442	342.1112045	153.6607426	1045.004484	932.3971853	1000
6737	226021_at	RDH10	-2.566596152	0.001996008	0	0.002988266	0.024356641	0.019133256	1	1	1	3.050400696	196.9589081	145.8655032	600.8035902	795.0976551	1000
2505	1569003_at	TMEM49	-3.489656384	0.001996008	0	0.002988266	0.024356641	0.019133256	1	0.993	0.993	3.044903975	271.8660593	280.6893568	827.8060446	785.6222122	1000
1238	203065_s_at	CAV1	-4.080093907	0.001996008	0	0.002988266	0.024356641	0.019133256	1	0.726	0.73	3.043890526	281.8689545	213.753143	857.9782401	702.5841706	1000
50	213993_at	SPON1	6.340267733	0.001996008	0	0.002988266	0.024356641	0.019133256	1	0	0	3.014699639	525.8229811	331.9510998	174.4196915	142.0576156	0
189	207447_s_at	MGAT4C	5.473206516	0.001996008	0	0.002988266	0.024356641	0.019133256	1	0.019	0.019	3.003771507	118.403577	89.03455087	39.41830354	33.4801477	0
2746	202718_at	IGFBP2	-3.409289708	0.001996008	0	0.002988266	0.024356641	0.019133256	1	0.996	0.996	3.003113405	941.1522485	1888.798488	2826.386933	2453.108455	1000
4670	242977_at	LOC400796	2.914632468	0.005988024	0.001210313	0.009398128	0.047989479	0.028452225	1	1	1	2.998079333	70.45490931	111.4448802	23.500015	4.516973054	2
2300	211651_s_at	LAMB1	-3.560399004	0.001996008	0	0.002988266	0.024356641	0.019133256	1	0.985	0.985	2.982929701	84.9411228	66.47480367	253.3733981	236.2065182	1000
1508	211964_at	COL4A2	-3.910579214	0.001996008	0	0.002988266	0.024356641	0.019133256	1	0.85	0.853	2.971526352	991.1297462	1268.936638	2945.168159	2370.546807	1000
16816	214651_s_at	HOXA9	-1.568575087	0.071856287	0.055279167	0.086921184	0.235509421	0.135582964	1	1	1	2.958077755	46.22070292	124.8587685	136.7244332	279.4839428	965
3279	242517_at	KISS1R	-3.241003157	0.001996008	0	0.002988266	0.024356641	0.019133256	1	0.999	0.999	2.953187457	56.53716723	35.964271	166.9648531	171.7059907	1000
6915	215379_x_at	IGL@	-2.538874878	0.001996008	0	0.002988266	0.024356641	0.019133256	1	1	1	2.949822907	101.6708861	15.0009116	299.9111089	397.9881261	1000
6392	203649_s_at	PLA2G2A	-2.615287351	0.001996008	0	0.002988266	0.024356641	0.019133256	1	1	1	2.94414137	181.5115324	66.27247169	534.3956116	686.2861735	1000
12666	212592_at	IGJ	-1.904941869	0.001996008	0	0.002988266	0.024356641	0.019133256	1	1	1	2.943570805	21.51915859	1.012919732	63.34316696	111.9491938	1000
5076	213418_at	HSPA6	-2.831554493	0.001996008	0	0.002988266	0.024356641	0.019133256	1	1	1	2.93822212	116.2461483	153.5916923	341.5570043	389.6714126	1000
416	239468_at	MKX	4.877809357	0.001996008	0	0.002988266	0.024356641	0.019133256	1	0.136	0.137	2.91381277	81.30355375	74.56173813	27.90280645	10.23620358	0
6203	227697_at	SOCS3	-2.642737429	0.001996008	0	0.002988266	0.024356641	0.019133256	1	1	1	2.912556993	117.8425707	150.0346716	343.2232035	420.6065888	1000
597	224566_at	TncRNA	-4.655175561	0.001996008	0	0.002988266	0.024356641	0.019133256	1	0.233	0.236	2.908112015	945.439432	628.5880422	2749.443772	1921.086545	1000
4440	218541_s_at	C8orf4	-2.965801986	0.001996008	0	0.002988266	0.024356641	0.019133256	1	1	1	2.893130909	60.25504575	71.36316352	174.3257353	188.9548206	1000
2584	211981_at	COL4A1	-3.466595687	0.001996008	0	0.002988266	0.024356641	0.019133256	1	0.993	0.993	2.872148797	617.3643484	840.522005	1773.16227	1583.522665	1000
17218	211343_s_at	COL13A1	-1.541389262	0.003992016	3.05E-04	0.006382037	0.0370332	0.022690466	1	1	1	2.851578972	33.32529634	4.299484806	95.02971429	204.0978427	999
594	216841_s_at	SOD2	-4.658017835	0.001996008	0	0.002988266	0.024356641	0.019133256	1	0.231	0.234	2.851214058	136.2157178	140.1171679	388.3801696	256.0521716	1000
18483	205374_at	SLN	-1.450809061	0.015968064	0.007886749	0.02261651	0.090654764	0.052639365	1	1	1	2.85089576	216.8712366	243.2172899	618.2772889	1399.381153	993
15079	205539_at	AVIL	-1.703318207	0.001996008	0	0.002988266	0.024356641	0.019133256	1	1	1	2.849285942	109.0775092	92.56725071	310.7930136	599.9960707	1000
826	202856_s_at	SLC16A3	-4.409483432	0.001996008	0	0.002988266	0.024356641	0.019133256	1	0.418	0.42	2.84607358	105.614588	67.23659986	300.5868886	219.9636828	1000
4100	203423_at	RBP1	-3.044455334	0.001996008	0	0.002988266	0.024356641	0.019133256	1	1	1	2.844533654	457.3353363	988.6021219	1300.905755	1211.105868	1000
4230	208690_s_at	PDLIM1	-3.016481895	0.001996008	0	0.002988266	0.024356641	0.019133256	1	1	1	2.842450175	284.6455544	267.2381523	809.090806	864.4218456	1000
1087	211980_at	COL4A1	-4.180381664	0.001996008	0	0.002988266	0.024356641	0.019133256	1	0.644	0.647	2.835060683	882.2783122	1150.801033	2501.312554	1783.969792	1000
1465	201666_at	TIMP1	-3.932962707	0.001996008	0	0.002988266	0.024356641	0.019133256	1	0.84	0.843	2.828795773	1111.047664	1657.527999	3142.926937	2334.811868	1000
484	213920_at	CUTL2	4.786846549	0.001996008	0	0.002988266	0.024356641	0.019133256	1	0.173	0.174	2.79602778	288.7527359	215.7704977	103.2724846	117.550281	0
9413	231666_at	PAX3	-2.227320273	0.001996008	0	0.002988266	0.024356641	0.019133256	1	1	1	2.780269297	38.79281673	18.86466598	107.8544773	157.4925312	1000
24179	205166_at	CAPN5	-1.098343688	0.153692615	0.13065942	0.175119063	0.374510709	0.215169251	1	1	1	2.766820359	246.5826123	261.4625304	682.2497917	2013.39364	924
5331	209122_at	ADFP	-2.780300237	0.001996008	0	0.002988266	0.024356641	0.019133256	1	1	1	2.766038495	230.7155267	194.813187	638.1680284	733.3762134	1000
7472	215121_x_at	IGL@	-2.4615672	0.001996008	0	0.002988266	0.024356641	0.019133256	1	1	1	2.765848656	97.67953301	16.67804198	270.1668051	357.0882841	1000
1693	202270_at	GBP1	-3.81981075	0.001996008	0	0.002988266	0.024356641	0.019133256	1	0.912	0.915	2.745405944	214.3452454	241.5201886	588.4647108	466.7027246	1000
1741	228121_at	TGFB2	-3.800910642	0.001996008	0	0.002988266	0.024356641	0.019133256	1	0.919	0.922	2.738585121	499.1456552	483.7706694	1366.952865	1108.404233	1000
188	209160_at	AKR1C3	5.473785597	0.001996008	0	0.002988266	0.024356641	0.019133256	1	0.019	0.019	2.737324288	670.2708197	412.3378531	244.863505	254.8402189	0
2719	217739_s_at	PBEF1	-3.418096219	0.001996008	0	0.002988266	0.024356641	0.019133256	1	0.996	0.996	2.737007596	494.7048832	371.9189587	1354.011023	1252.323116	1000
8248	203323_at	CAV2	-2.362609084	0.00998004	0.003633776	0.014917016	0.066383578	0.03890386	1	1	1	2.735338522	176.2137195	194.1950784	482.0041751	644.2998177	996
4778	210095_s_at	IGFBP3	-2.890968824	0.001996008	0	0.002988266	0.024356641	0.019133256	1	1	1	2.731525869	764.8956884	1440.773308	2089.33236	2081.473069	1000
2383	226658_at	PDPN	-3.534449383	0.001996008	0	0.002988266	0.024356641	0.019133256	1	0.989	0.989	2.730771248	196.2748364	195.5349718	535.98168	468.4771325	1000
682	215223_s_at	SOD2	-4.548876722	0.001996008	0	0.002988266	0.024356641	0.019133256	1	0.305	0.307	2.722657743	215.0393242	180.4829197	585.4784812	393.4210593	1000
9340	224997_x_at	H19	-2.235108456	0.011976048	0.004995055	0.017537368	0.074935796	0.043710653	1	1	1	2.718388706	528.4091987	1312.959585	1436.421598	1832.280733	995
9314	206858_s_at	HOXC6	-2.239960586	0.005988024	0.001210313	0.009398128	0.047989479	0.028452225	1	1	1	2.712673066	187.5956371	287.9514465	508.8856322	700.0034889	998
11327	224646_x_at	H19	-2.022888051	0.017964072	0.00939328	0.025097335	0.097737675	0.056706996	1	1	1	2.69320033	290.4922304	826.8872863	782.3537707	1080.178855	992
3002	1558706_a_at	ATOH8	3.329959007	0.005988024	0.001210313	0.009398128	0.047989479	0.028452225	1	0.998	0.998	2.692199911	166.5112311	208.2815705	61.84950471	46.75850414	2
1008	202269_x_at	GBP1	-4.237010013	0.001996008	0	0.002988266	0.024356641	0.019133256	1	0.593	0.594	2.681322538	206.6254841	161.6180866	554.0295674	400.8048336	1000
470	204646_at	DPYD	-4.805481857	0.001996008	0	0.002988266	0.024356641	0.019133256	1	0.165	0.166	2.675751015	158.8352344	209.0477662	425.0035397	236.8408757	1000
1526	238021_s_at	LOC643911	-3.90285481	0.001996008	0	0.002988266	0.024356641	0.019133256	1	0.854	0.857	2.674596214	252.1483419	377.0379892	674.3950005	476.7864337	1000
4023	235521_at	HOXA3	-3.060416433	0.001996008	0	0.002988266	0.024356641	0.019133256	1	1	1	2.666169197	66.14386746	88.72624202	176.350742	171.6138619	1000
1729	203645_s_at	CD163	-3.805488739	0.001996008	0	0.002988266	0.024356641	0.019133256	1	0.919	0.922	2.664860926	336.0427955	608.0464807	895.5073151	601.4021728	1000
6998	203324_s_at	CAV2	-2.527283202	0.00998004	0.003633776	0.014917016	0.066383578	0.03890386	1	1	1	2.655736198	103.7837432	175.6983555	275.6222434	321.682068	996
1673	215049_x_at	CD163	-3.827636252	0.001996008	0	0.002988266	0.024356641	0.019133256	1	0.909	0.912	2.649330583	450.1858533	798.4268239	1192.691149	795.6654223	1000
429	206850_at	RRP22	4.864966635	0.001996008	0	0.002988266	0.024356641	0.019133256	1	0.144	0.145	2.647943014	1337.07397	938.0044326	504.9481665	532.9869673	0
3483	1555167_s_at	PBEF1	-3.192314965	0.001996008	0	0.002988266	0.024356641	0.019133256	1	1	1	2.627718431	154.6361576	97.98738611	406.3402814	395.5209574	1000
3523	211966_at	COL4A2	-3.183700921	0.003992016	3.05E-04	0.006382037	0.0370332	0.022690466	1	1	1	2.626805599	349.2349138	466.0530215	917.372227	842.8040574	999
298	1554281_at	---	5.117915437	0.001996008	0	0.002988266	0.024356641	0.019133256	1	0.055	0.055	2.61927967	85.50150309	69.04487473	32.64313623	13.82689325	0
454	205289_at	BMP2	4.831552283	0.001996008	0	0.002988266	0.024356641	0.019133256	1	0.161	0.162	2.616722916	1100.034194	786.6225615	420.3861966	423.4497224	0
2401	202855_s_at	SLC16A3	-3.528601233	0.001996008	0	0.002988266	0.024356641	0.019133256	1	0.99	0.99	2.615533389	79.99330734	44.61730374	209.2251663	183.8372981	1000
3211	217523_at	CD44	-3.261577781	0.001996008	0	0.002988266	0.024356641	0.019133256	1	0.999	0.999	2.599581517	118.9484858	75.13805986	309.2162852	292.2714128	1000
26406	217373_x_at	MDM2	0.973021817	0.910179641	0.891216859	0.926686398	0.95903959	0.550480314	1	1	1	2.598734498	365.0624101	1595.722637	140.4769939	76.61553296	455
2350	230244_at	UNQ830	3.546781421	0.001996008	0	0.002988266	0.024356641	0.019133256	1	0.987	0.987	2.596079882	662.6043596	749.5086195	255.2326546	196.7368204	0
158	225239_at	---	-5.590407208	0.001996008	0	0.002988266	0.024356641	0.019133256	1	0.01	0.01	2.595192815	990.5110816	819.5310165	2570.567242	1308.883483	1000
486	202376_at	SERPINA3	-4.782276082	0.001996008	0	0.002988266	0.024356641	0.019133256	1	0.176	0.177	2.568812584	2222.311884	2456.974209	5708.702733	3247.839174	1000
5032	229778_at	C12orf39	2.840074648	0.007984032	0.002357126	0.012216731	0.057631964	0.033792436	1	1	1	2.562402828	562.8959971	700.7017798	219.6750608	337.2966874	3
127	213994_s_at	SPON1	5.743195118	0.001996008	0	0.002988266	0.024356641	0.019133256	1	0.006	0.006	2.560060165	680.7683431	412.6919586	265.9188844	208.3382058	0
1824	211958_at	IGFBP5	-3.767623003	0.001996008	0	0.002988266	0.024356641	0.019133256	1	0.939	0.941	2.557000051	388.8815443	350.9176034	994.3701284	777.6915903	1000
10612	202409_at	IGF2	-2.092054758	0.007984032	0.002357126	0.012216731	0.057631964	0.033792436	1	1	1	2.556885799	630.0170335	1352.257593	1610.881606	2173.681477	997
24732	1566959_at	GAB2	-1.065659982	0.141716567	0.119433349	0.162407238	0.356477508	0.204884274	1	1	1	2.541539925	86.86641495	33.36770056	220.7744617	640.2586551	930
6952	225647_s_at	CTSC	-2.534276507	0.001996008	0	0.002988266	0.024356641	0.019133256	1	1	1	2.540388102	66.54377864	65.54899573	169.0470235	200.5169893	1000
10902	238999_at	AVIL	-2.061996383	0.005988024	0.001210313	0.009398128	0.047989479	0.028452225	1	1	1	2.532719038	195.4763954	198.1805295	495.0867881	726.3942409	998
1709	204879_at	PDPN	-3.813743379	0.001996008	0	0.002988266	0.024356641	0.019133256	1	0.914	0.917	2.530859417	125.731504	92.65266336	318.2087611	248.1454521	1000
313	231798_at	NOG	5.090807513	0.001996008	0	0.002988266	0.024356641	0.019133256	1	0.061	0.061	2.528075852	202.6824876	146.3967764	80.17262911	58.72066762	0
115	219196_at	SCG3	5.801893859	0.001996008	0	0.002988266	0.024356641	0.019133256	1	0.005	0.005	2.521536506	1547.696091	880.113733	613.7908721	504.066246	0
9136	230746_s_at	STC1	-2.261091328	0.007984032	0.002357126	0.012216731	0.057631964	0.033792436	1	1	1	2.520916296	46.23534707	57.50836398	116.5554399	152.8272313	997
10476	206172_at	IL13RA2	-2.106110565	0.00998004	0.003633776	0.014917016	0.066383578	0.03890386	1	1	1	2.51277447	186.554529	550.1114738	468.7694578	550.3839999	996
23803	236896_at	ZIC1	-1.119012369	0.107784431	0.08793627	0.126077834	0.302139801	0.173684608	1	1	1	2.51194248	36.70141179	23.25156703	92.19183534	252.2742569	947
391	228679_at	---	4.935691615	0.001996008	0	0.002988266	0.024356641	0.019133256	1	0.107	0.107	2.511832872	1545.426282	939.3393639	615.2584035	667.4409057	0
131	217967_s_at	FAM129A	-5.731605603	0.001996008	0	0.002988266	0.024356641	0.019133256	1	0.006	0.006	2.50806844	150.5486985	101.5405328	377.5864394	187.6461811	1000
15365	215228_at	NHLH2	-1.680019749	0.017964072	0.00939328	0.025097335	0.097737675	0.056706996	1	1	1	2.507272796	72.97632192	99.2045562	182.9715467	325.7641561	992
26188	207182_at	GABRA6	-0.984177984	0.538922156	0.50705554	0.568750582	0.747101472	0.42918092	1	1	1	2.506049171	28.1822606	3.665320596	70.6261308	219.8848592	731
2754	238756_at	GAS2L3	-3.4066754	0.001996008	0	0.002988266	0.024356641	0.019133256	1	0.996	0.996	2.503952697	133.1477863	177.5114713	333.3957585	269.7543885	1000
5777	242907_at	GBP2	-2.711873316	0.001996008	0	0.002988266	0.024356641	0.019133256	1	1	1	2.49463236	171.683811	170.5547172	428.2879906	465.8672179	1000
316	205290_s_at	BMP2	5.089506083	0.001996008	0	0.002988266	0.024356641	0.019133256	1	0.061	0.061	2.494393737	722.6311188	477.5024746	289.702106	254.2129181	0
343	224565_at	TncRNA	-5.050181974	0.001996008	0	0.002988266	0.024356641	0.019133256	1	0.069	0.069	2.488605202	973.5166349	590.1223821	2422.698562	1397.2511	1000
2560	225314_at	OCIAD2	-3.473608288	0.001996008	0	0.002988266	0.024356641	0.019133256	1	0.993	0.993	2.48327541	333.8801482	279.6999026	829.116362	697.2187053	1000
390	1552439_s_at	MEGF11	4.94252622	0.001996008	0	0.002988266	0.024356641	0.019133256	1	0.103	0.103	2.482220047	654.8148732	489.9630041	263.8021049	180.8081546	0
5081	202917_s_at	S100A8	-2.830777635	0.001996008	0	0.002988266	0.024356641	0.019133256	1	1	1	2.47960323	208.7095347	247.6368385	517.5168364	525.5422839	1000
2796	203665_at	HMOX1	-3.392593413	0.001996008	0	0.002988266	0.024356641	0.019133256	1	0.997	0.997	2.462949701	376.9209354	504.5960836	928.3373054	740.9072925	1000
15011	218602_s_at	FAM29A	-1.708224367	0.001996008	0	0.002988266	0.024356641	0.019133256	1	1	1	2.462211168	51.35487261	19.12602058	126.4465409	223.7048691	1000
312	205316_at	SLC15A2	5.094383987	0.001996008	0	0.002988266	0.024356641	0.019133256	1	0.06	0.06	2.457789461	1194.930212	865.6135531	486.1808671	312.0521017	0
25498	213791_at	PENK	-1.023302452	0.29740519	0.268271921	0.324770081	0.544021365	0.312322919	1	1	1	2.455849208	221.6943899	122.9143338	544.4479917	1605.704499	852
1670	218507_at	HIG2	-3.831210273	0.001996008	0	0.002988266	0.024356641	0.019133256	1	0.907	0.911	2.452622054	498.9367062	167.9388623	1223.703169	956.6518624	1000
9961	204407_at	TTF2	-2.163670982	0.001996008	0	0.002988266	0.024356641	0.019133256	1	1	1	2.452234751	40.32722719	17.71098431	98.89182792	137.3994629	1000
1879	37892_at	COL11A1	-3.739464923	0.001996008	0	0.002988266	0.024356641	0.019133256	1	0.943	0.946	2.451208356	326.6248928	365.0197008	800.6256665	587.8561738	1000
2041	201292_at	TOP2A	-3.667713814	0.001996008	0	0.002988266	0.024356641	0.019133256	1	0.969	0.969	2.448847354	411.6476489	573.4694542	1008.062256	713.7041223	1000
18731	231120_x_at	PKIB	-1.433039499	0.095808383	0.076954681	0.11312089	0.280796006	0.161422639	1	1	1	2.446160941	34.08583149	46.22275789	83.37942964	172.0650173	953
2344	203477_at	COL15A1	-3.548279919	0.001996008	0	0.002988266	0.024356641	0.019133256	1	0.987	0.987	2.440324469	50.22205629	24.08038332	122.5581128	102.4278577	1000
2243	202748_at	GBP2	-3.585656095	0.001996008	0	0.002988266	0.024356641	0.019133256	1	0.982	0.982	2.438536522	287.5998174	206.775148	701.3226586	568.3160578	1000
6617	212143_s_at	IGFBP3	-2.583392602	0.005988024	0.001210313	0.009398128	0.047989479	0.028452225	1	1	1	2.437239887	736.5320984	1303.359415	1795.105408	1856.165451	998
802	1553344_at	PCDH15	4.434015987	0.001996008	0	0.002988266	0.024356641	0.019133256	1	0.399	0.401	2.434844705	64.50402893	53.4239209	26.49205052	19.10080894	0
5189	202291_s_at	MGP	-2.809221113	0.001996008	0	0.002988266	0.024356641	0.019133256	1	1	1	2.434394937	353.414103	431.5409118	860.3495031	863.5868518	1000
18259	209374_s_at	IGHM	-1.467660084	0.003992016	3.05E-04	0.006382037	0.0370332	0.022690466	1	1	1	2.432910469	73.13214335	11.57692307	177.9239572	363.9733494	999
2143	236308_at	LOC285878	3.628874926	0.001996008	0	0.002988266	0.024356641	0.019133256	1	0.977	0.977	2.431176368	354.4452784	316.7857721	145.7916764	177.7610119	0
385	213503_x_at	ANXA2	-4.951173647	0.001996008	0	0.002988266	0.024356641	0.019133256	1	0.1	0.1	2.423613838	907.9172887	751.9662968	2200.440905	1210.616192	1000
4370	201291_s_at	TOP2A	-2.984677276	0.001996008	0	0.002988266	0.024356641	0.019133256	1	1	1	2.423401237	209.9330511	326.6522795	508.7520159	450.3504592	1000
25	208659_at	CLIC1	-6.869231018	0.001996008	0	0.002988266	0.024356641	0.019133256	1	0	0	2.423389063	520.9130935	275.3825437	1262.375094	511.7101347	1000
10137	220407_s_at	TGFB2	-2.142474264	0.001996008	0	0.002988266	0.024356641	0.019133256	1	1	1	2.413055075	127.9685434	91.32272637	308.7951431	425.08067	1000
5609	211668_s_at	PLAU	-2.739481096	0.001996008	0	0.002988266	0.024356641	0.019133256	1	1	1	2.411288696	84.4966981	39.92268765	203.745933	220.0062545	1000
425	201590_x_at	ANXA2	-4.869228922	0.001996008	0	0.002988266	0.024356641	0.019133256	1	0.141	0.142	2.410514185	1031.477352	853.7366622	2486.390789	1387.975521	1000
1205	226621_at	---	-4.097015976	0.001996008	0	0.002988266	0.024356641	0.019133256	1	0.716	0.72	2.406709471	248.469502	145.2663749	597.9939037	421.6644447	1000
23179	212590_at	RRAS2	-1.154639901	0.03992016	0.02730055	0.051065857	0.163383721	0.094203258	1	1	1	2.402168396	236.4143178	62.98642915	567.9070025	1463.174775	981
1535	1558009_at	SLC1A2	3.894271332	0.001996008	0	0.002988266	0.024356641	0.019133256	1	0.862	0.865	2.39646047	450.7048852	362.2313591	188.0710702	217.2160436	0
63	200600_at	MSN	-6.244927627	0.001996008	0	0.002988266	0.024356641	0.019133256	1	0	0	2.395319674	967.157218	811.1938682	2316.650712	926.1101077	1000
1556	212067_s_at	C1R	-3.8826031	0.001996008	0	0.002988266	0.024356641	0.019133256	1	0.874	0.877	2.394297034	342.9845576	308.6741476	821.2069091	585.5217569	1000
264	218802_at	CCDC109B	-5.215613433	0.001996008	0	0.002988266	0.024356641	0.019133256	1	0.045	0.045	2.392922329	142.3980468	174.3854079	340.7474658	145.3648413	1000
12016	214974_x_at	CXCL5	1.96234228	0.005988024	0.001210313	0.009398128	0.047989479	0.028452225	1	1	1	2.389154684	88.91558397	178.9361514	37.21633621	26.51995176	2
402	210427_x_at	ANXA2	-4.907194957	0.001996008	0	0.002988266	0.024356641	0.019133256	1	0.117	0.117	2.388409156	1038.536739	862.8070129	2480.450656	1357.057057	1000
3020	1555997_s_at	IGFBP5	-3.325502569	0.001996008	0	0.002988266	0.024356641	0.019133256	1	0.998	0.998	2.386270897	117.8356857	76.54761141	281.1878674	244.0510265	1000
1589	204135_at	FILIP1L	-3.869535296	0.001996008	0	0.002988266	0.024356641	0.019133256	1	0.884	0.887	2.384982645	232.8382952	86.17647664	555.3152933	420.1791745	1000
1845	1554966_a_at	FILIP1L	-3.758001981	0.001996008	0	0.002988266	0.024356641	0.019133256	1	0.941	0.943	2.383825976	90.29341106	40.90827373	215.2437788	166.8432844	1000
1821	214085_x_at	GLIPR1	-3.76952668	0.001996008	0	0.002988266	0.024356641	0.019133256	1	0.935	0.938	2.362766248	398.1578628	240.7415391	940.7539597	712.2600783	1000
311	222717_at	SDPR	5.095200747	0.001996008	0	0.002988266	0.024356641	0.019133256	1	0.059	0.059	2.36209673	166.5399243	118.0619215	70.50512462	41.06614232	0
404	223519_at	ZAK	-4.905319969	0.001996008	0	0.002988266	0.024356641	0.019133256	1	0.118	0.118	2.356633779	122.405477	98.89923559	288.4648817	156.5198121	1000
2106	226452_at	PDK1	-3.644419911	0.001996008	0	0.002988266	0.024356641	0.019133256	1	0.974	0.974	2.355810363	205.4652228	151.9537531	484.037101	373.3692463	1000
504	231650_s_at	SEZ6L	4.764442773	0.001996008	0	0.002988266	0.024356641	0.019133256	1	0.182	0.183	2.353885137	1029.49908	792.8747586	437.3616469	247.1466295	0
1294	202627_s_at	SERPINE1	-4.043005599	0.001996008	0	0.002988266	0.024356641	0.019133256	1	0.764	0.769	2.351576133	295.7355919	236.9896309	695.4447594	472.9756856	1000
1191	202458_at	PRSS23	-4.105320114	0.001996008	0	0.002988266	0.024356641	0.019133256	1	0.71	0.714	2.351299362	310.8967262	274.4743621	731.0112738	481.115655	1000
5096	235417_at	SPOCD1	-2.827345359	0.003992016	3.05E-04	0.006382037	0.0370332	0.022690466	1	1	1	2.349333334	312.8407379	288.0854268	734.9671738	731.1692318	999
2779	202628_s_at	SERPINE1	-3.399324225	0.001996008	0	0.002988266	0.024356641	0.019133256	1	0.997	0.997	2.343138526	217.4397508	182.7247553	509.4914572	416.9281674	1000
2696	204006_s_at	FCGR3A	-3.427255176	0.001996008	0	0.002988266	0.024356641	0.019133256	1	0.994	0.994	2.340314999	157.0609733	154.6165045	367.5721515	291.7912639	1000
27	234989_at	TncRNA	-6.820665837	0.001996008	0	0.002988266	0.024356641	0.019133256	1	0	0	2.337227253	2537.8866	1410.281218	5931.617727	2315.070588	1000
559	204465_s_at	INA	4.696729869	0.001996008	0	0.002988266	0.024356641	0.019133256	1	0.215	0.218	2.336739369	1633.4497	1115.258506	699.0294777	596.1506881	0
13178	209908_s_at	TGFB2	-1.860489062	0.001996008	0	0.002988266	0.024356641	0.019133256	1	1	1	2.3365559	77.53278809	42.39905148	181.1596934	282.289499	1000
9239	205483_s_at	ISG15	-2.24850707	0.003992016	3.05E-04	0.006382037	0.0370332	0.022690466	1	1	1	2.336206072	948.5118319	847.4213645	2215.919101	2805.65924	999
15021	202859_x_at	IL8	-1.707285387	0.03992016	0.02730055	0.051065857	0.163383721	0.094203258	1	1	1	2.333310979	223.441056	304.2769757	521.3574692	861.1217114	981
3899	213150_at	HOXA10	-3.090743894	0.003992016	3.05E-04	0.006382037	0.0370332	0.022690466	1	1	1	2.330869302	106.0125377	116.4713789	247.1013697	216.4051198	999
412	202375_at	SEC24D	-4.884476746	0.001996008	0	0.002988266	0.024356641	0.019133256	1	0.132	0.133	2.330135174	61.44483782	27.39442444	143.1747778	82.90338588	1000
758	241805_at	GABRG1	4.472523054	0.001996008	0	0.002988266	0.024356641	0.019133256	1	0.366	0.367	2.329264402	188.3231893	129.6279412	80.85092835	76.88257616	0
271	212464_s_at	FN1	-5.193690204	0.001996008	0	0.002988266	0.024356641	0.019133256	1	0.046	0.046	2.327610081	1890.867232	1245.546224	4401.201631	2287.750198	1000
550	243779_at	GALNT13	4.703702643	0.001996008	0	0.002988266	0.024356641	0.019133256	1	0.214	0.217	2.327041766	643.5234132	423.3405041	276.5414109	247.3628899	0
829	212014_x_at	CD44	-4.408745102	0.001996008	0	0.002988266	0.024356641	0.019133256	1	0.418	0.42	2.322259409	325.7717999	191.2867679	756.5266277	477.8924159	1000
6746	206157_at	PTX3	-2.564777962	0.001996008	0	0.002988266	0.024356641	0.019133256	1	1	1	2.320525551	66.23275584	85.57527003	153.6948022	162.0756673	1000
845	209835_x_at	CD44	-4.393980863	0.001996008	0	0.002988266	0.024356641	0.019133256	1	0.431	0.433	2.320311409	350.1472699	219.8721429	812.4507054	511.4952274	1000
15522	235981_at	C8orf22	-1.667003803	0.001996008	0	0.002988266	0.024356641	0.019133256	1	1	1	2.3186506	42.30550786	6.779907016	98.09169118	170.5654118	1000
78	227013_at	LATS2	-6.064494779	0.001996008	0	0.002988266	0.024356641	0.019133256	1	0.001	0.001	2.30916211	173.9076608	127.388014	401.5809809	166.8965452	1000
6155	226517_at	BCAT1	-2.65122447	0.007984032	0.002357126	0.012216731	0.057631964	0.033792436	1	1	1	2.307077495	332.4760309	497.9633317	767.0479684	751.1619452	997
9448	203088_at	FBLN5	-2.223728105	0.001996008	0	0.002988266	0.024356641	0.019133256	1	1	1	2.305971062	316.0967794	173.5175835	728.9100262	937.9287436	1000
985	210138_at	RGS20	4.256509317	0.001996008	0	0.002988266	0.024356641	0.019133256	1	0.573	0.574	2.305543427	294.9405074	228.597933	127.9266762	108.2717718	0
3637	201792_at	AEBP1	-3.153061184	0.001996008	0	0.002988266	0.024356641	0.019133256	1	1	1	2.303239324	560.9282331	615.3088521	1291.951964	1092.009913	1000
1186	202934_at	HK2	-4.107283091	0.001996008	0	0.002988266	0.024356641	0.019133256	1	0.708	0.712	2.302755158	352.227559	209.9680596	811.0938283	548.3027779	1000
281	205330_at	MN1	5.168921056	0.001996008	0	0.002988266	0.024356641	0.019133256	1	0.049	0.049	2.300585225	522.9867514	327.3449852	227.3277015	164.3892583	0
2141	202870_s_at	CDC20	-3.629196362	0.001996008	0	0.002988266	0.024356641	0.019133256	1	0.977	0.977	2.298343254	126.9366661	130.6669757	291.7440302	210.6396127	1000
435	211959_at	IGFBP5	-4.856920136	0.001996008	0	0.002988266	0.024356641	0.019133256	1	0.147	0.148	2.29286651	2035.578073	1708.522618	4667.308793	2460.189976	1000
4388	217738_at	PBEF1	-2.979616183	0.001996008	0	0.002988266	0.024356641	0.019133256	1	1	1	2.291628959	690.6935315	389.3423357	1582.813299	1499.552602	1000
4661	203820_s_at	IGF2BP3	-2.916416826	0.003992016	3.05E-04	0.006382037	0.0370332	0.022690466	1	1	1	2.291123241	165.0278081	323.582999	378.0990466	286.4669156	999
62	221623_at	BCAN	6.248442306	0.001996008	0	0.002988266	0.024356641	0.019133256	1	0	0	2.290154844	747.8180504	382.5518826	326.5360211	197.2762222	0
18589	202018_s_at	LTF	-1.443031355	0.079840319	0.062455432	0.095703488	0.25154723	0.144757798	1	1	1	2.285541422	295.1089642	1203.587193	674.4837618	1006.167932	961
735	204490_s_at	CD44	-4.494545785	0.001996008	0	0.002988266	0.024356641	0.019133256	1	0.349	0.35	2.283666593	302.8322016	194.381502	691.5677822	417.1683296	1000
10069	203987_at	FZD6	-2.149455421	0.011976048	0.004995055	0.017537368	0.074935796	0.043710653	1	1	1	2.28327977	103.9428327	144.5937232	237.3305672	297.9958196	995
9039	202345_s_at	FABP5	-2.271593405	0.011976048	0.004995055	0.017537368	0.074935796	0.043710653	1	1	1	2.281051343	645.7277108	910.4834998	1472.938062	1731.700025	995
5285	225301_s_at	MYO5B	-2.788422413	0.001996008	0	0.002988266	0.024356641	0.019133256	1	1	1	2.277601769	122.2026007	153.0327207	278.3288596	262.3436322	1000
1013	230869_at	LOC728215	4.231692026	0.001996008	0	0.002988266	0.024356641	0.019133256	1	0.602	0.603	2.277498833	364.9919754	251.2728908	160.2600055	163.272961	0
3026	228642_at	---	-3.323836524	0.001996008	0	0.002988266	0.024356641	0.019133256	1	0.998	0.998	2.276301199	84.54769589	76.59564389	192.4560215	155.6453272	1000
1748	218983_at	C1RL	-3.798421406	0.001996008	0	0.002988266	0.024356641	0.019133256	1	0.919	0.922	2.275676232	76.80074495	57.52019582	174.7736299	124.5197879	1000
1071	1554593_s_at	SLC1A6	4.191530247	0.001996008	0	0.002988266	0.024356641	0.019133256	1	0.635	0.637	2.273732771	171.8630931	112.5831124	75.58632014	82.77547228	0
9812	209596_at	MXRA5	-2.180334185	0.005988024	0.001210313	0.009398128	0.047989479	0.028452225	1	1	1	2.269932777	225.3457988	219.1550543	511.5198148	649.5314346	998
8513	241716_at	HSPD1	-2.331495745	0.001996008	0	0.002988266	0.024356641	0.019133256	1	1	1	2.266568605	33.41444105	13.44473952	75.73612303	92.02777174	1000
12159	226454_at	4-Jan	-1.950489256	0.027944112	0.017302913	0.037128811	0.130305789	0.075238961	1	1	1	2.264181172	516.1151313	725.4047044	1168.578163	1619.979132	987
27787	235134_at	---	-0.896994787	0.676646707	0.646590318	0.704510342	0.836167424	0.480024021	1	1	1	2.262579628	289.4512094	101.4063539	654.9064096	2076.110494	662
703	201136_at	PLP2	-4.520955552	0.001996008	0	0.002988266	0.024356641	0.019133256	1	0.327	0.328	2.262388521	303.8197855	176.2398907	687.3583951	412.6744905	1000
2530	201506_at	TGFBI	-3.480543849	0.001996008	0	0.002988266	0.024356641	0.019133256	1	0.993	0.993	2.261214296	623.7111222	508.6796141	1410.344506	1089.917413	1000
25437	233308_at	COPB1	-1.027223401	0.099800399	0.08060648	0.117449553	0.287813389	0.165509766	1	1	1	2.256855906	99.63656836	12.46601522	224.8653778	621.5537817	951
5308	230698_at	---	2.784331669	0.00998004	0.003633776	0.014917016	0.066383578	0.03890386	1	1	1	2.255481017	323.5572185	325.5473503	143.4537538	226.6720529	4
4847	201109_s_at	THBS1	-2.877483073	0.001996008	0	0.002988266	0.024356641	0.019133256	1	1	1	2.251583932	57.9609949	27.83252242	130.5040448	126.9067379	1000
519	228776_at	GJA7	-4.750627393	0.001996008	0	0.002988266	0.024356641	0.019133256	1	0.187	0.189	2.251515888	249.7337137	290.8733767	562.2794242	258.280572	1000
1660	240709_at	SEZ6L	3.83669464	0.003992016	3.05E-04	0.006382037	0.0370332	0.022690466	1	0.903	0.906	2.250996504	201.6300368	174.7643915	89.57367833	75.06384777	1
1347	229259_at	GFAP	-4.008138298	0.001996008	0	0.002988266	0.024356641	0.019133256	1	0.794	0.798	2.249312685	1200.77391	819.5818225	2700.915986	1810.597146	1000
4050	219918_s_at	ASPM	-3.055788941	0.001996008	0	0.002988266	0.024356641	0.019133256	1	1	1	2.244769476	118.2822182	167.1416073	265.5163131	212.666454	1000
2739	226136_at	GLIPR1	-3.411849861	0.001996008	0	0.002988266	0.024356641	0.019133256	1	0.996	0.996	2.237579132	223.4550208	144.1740372	499.9982916	399.4413094	1000
237	216442_x_at	FN1	-5.272860079	0.001996008	0	0.002988266	0.024356641	0.019133256	1	0.036	0.036	2.237116152	2970.157443	1928.082248	6644.587189	3257.638281	1000
868	1566342_at	---	-4.369015305	0.001996008	0	0.002988266	0.024356641	0.019133256	1	0.46	0.461	2.234717011	176.4499679	98.43389127	394.3157449	243.7293711	1000
7640	227671_at	XIST	2.435897695	0.025948104	0.015682036	0.034761319	0.123901176	0.071627037	1	1	1	2.231144557	1428.834461	1521.834925	640.4042522	1212.16794	12
5528	204485_s_at	TOM1L1	-2.750080541	0.001996008	0	0.002988266	0.024356641	0.019133256	1	1	1	2.229680585	52.26295881	43.7519187	116.5297046	114.7259325	1000
5510	211421_s_at	RET	2.753261956	0.001996008	0	0.002988266	0.024356641	0.019133256	1	1	1	2.228838414	140.3252778	190.6340673	62.95892824	29.06541061	0
748	204159_at	CDKN2C	-4.484197953	0.001996008	0	0.002988266	0.024356641	0.019133256	1	0.359	0.36	2.226708525	636.986671	610.3388028	1418.38365	766.6244212	1000
392	235236_at	DOCK2	4.931991844	0.001996008	0	0.002988266	0.024356641	0.019133256	1	0.108	0.108	2.221414711	126.2181339	85.17613425	56.81880705	34.90315052	0
1733	206584_at	LY96	-3.804083949	0.001996008	0	0.002988266	0.024356641	0.019133256	1	0.919	0.922	2.217195129	189.2883687	156.0101071	419.6892491	286.6928721	1000
910	208637_x_at	ACTN1	-4.327533461	0.001996008	0	0.002988266	0.024356641	0.019133256	1	0.499	0.5	2.216324941	509.7473987	321.5370074	1129.765873	691.1619197	1000
206	211719_x_at	FN1	-5.399980485	0.001996008	0	0.002988266	0.024356641	0.019133256	1	0.023	0.023	2.215709785	2875.974613	1924.370639	6372.325093	2982.265538	1000
954	236333_at	MMD2	4.28198892	0.001996008	0	0.002988266	0.024356641	0.019133256	1	0.541	0.542	2.213883107	1221.172379	825.1089203	551.5974963	516.6936167	0
10040	206456_at	GABRA5	2.154233696	0.071856287	0.055279167	0.086921184	0.235509421	0.135582964	1	1	1	2.213599321	202.3479178	308.9419171	91.41126663	131.343558	35
4308	203305_at	F13A1	-2.999465091	0.001996008	0	0.002988266	0.024356641	0.019133256	1	1	1	2.212938951	171.9043749	81.56582315	380.4138871	349.3408949	1000
13899	243483_at	TRPM8	-1.799275877	0.025948104	0.015682036	0.034761319	0.123901176	0.071627037	1	1	1	2.210896151	40.46976204	35.93911728	89.47444113	136.3336007	988
5430	203819_s_at	IGF2BP3	-2.766288967	0.001996008	0	0.002988266	0.024356641	0.019133256	1	1	1	2.210440261	116.4826019	231.4962414	257.4778331	196.2545758	1000
25792	208153_s_at	FAT2	-1.006254734	0.303393214	0.274094065	0.330917668	0.550183126	0.316098302	1	1	1	2.209534029	53.2176971	7.088761964	117.5863127	326.1349517	849
1658	203240_at	FCGBP	-3.836886693	0.001996008	0	0.002988266	0.024356641	0.019133256	1	0.903	0.906	2.208578366	576.2457701	671.6330021	1272.683941	782.4729762	1000
258	228890_at	ATOH8	5.224758902	0.001996008	0	0.002988266	0.024356641	0.019133256	1	0.042	0.042	2.207021853	501.320803	327.9658821	227.1480921	115.4709645	0
7699	227467_at	RDH10	-2.427948113	0.001996008	0	0.002988266	0.024356641	0.019133256	1	1	1	2.205194287	222.8360006	84.49154075	491.3966754	560.5752847	1000
3116	229435_at	GLIS3	-3.292038139	0.001996008	0	0.002988266	0.024356641	0.019133256	1	0.999	0.999	2.204445999	245.0765473	205.4835234	540.2580142	431.4687651	1000
14699	213861_s_at	FAM119B	-1.733199585	0.0499002	0.035885364	0.062428442	0.187308631	0.107964367	1	1	1	2.202464768	381.2811229	596.3458343	839.75824	1275.420776	976
261	227830_at	GABRB3	5.220450144	0.001996008	0	0.002988266	0.024356641	0.019133256	1	0.043	0.043	2.200625973	770.9140532	443.8764663	350.3158023	249.0909294	0
916	208161_s_at	ABCC3	-4.325381953	0.001996008	0	0.002988266	0.024356641	0.019133256	1	0.501	0.502	2.200127143	162.8826751	49.8188322	358.3625947	227.5078259	1000
248	221477_s_at	MGC5618	-5.252410575	0.001996008	0	0.002988266	0.024356641	0.019133256	1	0.037	0.037	2.200068429	1311.576764	807.7309662	2885.55863	1407.633423	1000
1606	210916_s_at	CD44	-3.860918752	0.001996008	0	0.002988266	0.024356641	0.019133256	1	0.889	0.892	2.199381554	251.099426	129.7040213	552.2634457	386.1145572	1000
19322	1558048_x_at	---	-1.391846894	0.103792415	0.084266856	0.121768057	0.294866727	0.169470593	1	1	1	2.196940043	134.614186	259.7951205	295.7392957	558.4550878	949
1486	226279_at	PRSS23	-3.918233385	0.001996008	0	0.002988266	0.024356641	0.019133256	1	0.846	0.849	2.192069627	129.6632914	97.79905801	284.2309628	187.8284743	1000
10844	209398_at	HIST1H1C	-2.069494367	0.001996008	0	0.002988266	0.024356641	0.019133256	1	1	1	2.191979045	102.2552371	62.1500813	224.1413369	296.8108251	1000
364	208636_at	ACTN1	-5.004325141	0.001996008	0	0.002988266	0.024356641	0.019133256	1	0.082	0.082	2.190037468	1014.36162	727.687783	2221.489955	1107.248065	1000
150	234472_at	GALNT13	5.626222152	0.001996008	0	0.002988266	0.024356641	0.019133256	1	0.008	0.008	2.189534132	799.0609226	444.9398043	364.9456343	218.0777832	0
26811	229243_at	---	-0.950700673	0.572854291	0.541201086	0.602430924	0.770631052	0.442625137	1	1	1	2.186895389	145.0508818	46.3983672	317.2111046	922.7381922	714
228	210495_x_at	FN1	-5.297352465	0.001996008	0	0.002988266	0.024356641	0.019133256	1	0.035	0.035	2.18612552	2976.546464	1865.707561	6507.104187	3108.612985	1000
1302	1558010_s_at	SLC1A2	4.035007755	0.001996008	0	0.002988266	0.024356641	0.019133256	1	0.771	0.776	2.184721255	1060.005252	759.4436924	485.1901585	463.9343691	0
1050	204222_s_at	GLIPR1	-4.203407548	0.001996008	0	0.002988266	0.024356641	0.019133256	1	0.625	0.626	2.179671642	153.4315554	107.7541778	334.4304102	204.7414201	1000
17949	226292_at	CAPN5	-1.488948713	0.017964072	0.00939328	0.025097335	0.097737675	0.056706996	1	1	1	2.179160267	594.0389045	509.1417641	1294.505978	2369.35522	992
5284	232668_at	C8orf72	2.789057594	0.003992016	3.05E-04	0.006382037	0.0370332	0.022690466	1	1	1	2.1775526	365.7924723	450.8201017	167.9833003	143.8586714	1
1446	229831_at	CNTN3	3.946064026	0.003992016	3.05E-04	0.006382037	0.0370332	0.022690466	1	0.833	0.836	2.172756304	433.0820901	329.1467334	199.3238217	180.4323741	1
3259	228509_at	SKIP	3.246130762	0.005988024	0.001210313	0.009398128	0.047989479	0.028452225	1	0.999	0.999	2.172659713	874.4143665	764.0009301	402.4626412	483.1331125	2
200	213746_s_at	FLNA	-5.412649671	0.001996008	0	0.002988266	0.024356641	0.019133256	1	0.023	0.023	2.170519558	428.1229999	234.2380871	929.2493447	439.4863478	1000
8247	205479_s_at	PLAU	-2.363187302	0.001996008	0	0.002988266	0.024356641	0.019133256	1	1	1	2.16918563	186.9276821	74.00803443	405.4808418	468.4131633	1000
1055	225662_at	ZAK	-4.200422136	0.001996008	0	0.002988266	0.024356641	0.019133256	1	0.628	0.629	2.168072237	167.1144359	151.3847929	362.3161689	209.1341318	1000
58	219093_at	FLJ20701	6.276710843	0.001996008	0	0.002988266	0.024356641	0.019133256	1	0	0	2.167944155	1086.864451	529.129662	501.3341548	273.1394789	0
2468	1555230_a_at	KCNIP2	3.502676717	0.001996008	0	0.002988266	0.024356641	0.019133256	1	0.991	0.991	2.165992439	96.73217663	91.24305037	44.65951721	35.16851719	0
146	221959_at	C8orf72	5.636718884	0.001996008	0	0.002988266	0.024356641	0.019133256	1	0.008	0.008	2.163907828	1022.948649	612.2922158	472.7320802	211.3374837	0
2339	1555564_a_at	CFI	-3.549326204	0.001996008	0	0.002988266	0.024356641	0.019133256	1	0.987	0.987	2.163226312	94.3981389	83.14336764	204.2045379	145.3977598	1000
935	205150_s_at	KIAA0644	4.30440573	0.001996008	0	0.002988266	0.024356641	0.019133256	1	0.52	0.521	2.162890871	1073.584399	801.637342	496.3654956	345.6339471	0
358	1556599_s_at	ARPP-21	5.014220317	0.001996008	0	0.002988266	0.024356641	0.019133256	1	0.079	0.079	2.16219524	183.2081135	123.0211765	84.73245618	42.78473209	0
10130	211341_at	POU4F1	-2.143124171	0.001996008	0	0.002988266	0.024356641	0.019133256	1	1	1	2.157637376	35.90379129	10.10482447	77.46736204	98.60991575	1000
3706	238022_at	LOC643911	-3.132081165	0.001996008	0	0.002988266	0.024356641	0.019133256	1	1	1	2.157025679	100.6889663	130.3111161	217.1886859	163.6256239	1000
2356	227868_at	LOC154761	-3.542972812	0.001996008	0	0.002988266	0.024356641	0.019133256	1	0.987	0.987	2.155200169	164.3074984	57.99739624	354.1155484	269.8147706	1000
3302	201890_at	RRM2	-3.236443791	0.001996008	0	0.002988266	0.024356641	0.019133256	1	0.999	0.999	2.154221223	272.95919	366.9370418	588.0144802	416.4750906	1000
1239	220116_at	KCNN2	4.079997203	0.001996008	0	0.002988266	0.024356641	0.019133256	1	0.726	0.73	2.154027404	882.4597233	643.7225682	409.6789677	353.0773512	0
421	229378_at	STOX1	4.874227596	0.001996008	0	0.002988266	0.024356641	0.019133256	1	0.137	0.138	2.14760675	340.0879817	240.3183841	158.3567297	69.71296271	0
5159	1557051_s_at	---	-2.814501765	0.001996008	0	0.002988266	0.024356641	0.019133256	1	1	1	2.146051698	58.18854727	56.66102111	124.8756307	113.3916364	1000
31	215794_x_at	GLUD2	6.697693963	0.001996008	0	0.002988266	0.024356641	0.019133256	1	0	0	2.14418901	1186.586174	520.4112366	553.3962576	292.7068293	0
6230	222848_at	CENPK	-2.638808606	0.001996008	0	0.002988266	0.024356641	0.019133256	1	1	1	2.143609985	86.2613444	130.5907858	184.9106792	164.6182727	1000
266	213609_s_at	SEZ6L	5.214013463	0.001996008	0	0.002988266	0.024356641	0.019133256	1	0.045	0.045	2.142865377	1103.410224	677.5825858	514.9227926	287.2646729	0
12282	207039_at	CDKN2A	-1.939270528	0.031936128	0.02058897	0.041820911	0.141439403	0.081698107	1	1	1	2.140129139	101.2540687	151.9473155	216.6967828	282.1879899	985
3173	231980_at	CD226	3.274348959	0.001996008	0	0.002988266	0.024356641	0.019133256	1	0.999	0.999	2.136233817	175.4865399	175.2933094	82.1476275	66.95777312	0
25486	214240_at	GAL	-1.023972037	0.213572854	0.187436734	0.23803447	0.45312401	0.260259267	1	1	1	2.135580245	46.84576579	21.39991553	100.042892	264.4342986	894
22	201830_s_at	NET1	6.913778913	0.001996008	0	0.002988266	0.024356641	0.019133256	1	0	0	2.135277208	875.3444564	326.7972887	409.9441764	244.8786937	0
4972	222646_s_at	ERO1L	-2.851088333	0.001996008	0	0.002988266	0.024356641	0.019133256	1	1	1	2.133680205	211.0758524	92.8618735	450.3683679	422.4694387	1000
130	201798_s_at	FER1L3	-5.734009574	0.001996008	0	0.002988266	0.024356641	0.019133256	1	0.006	0.006	2.127251226	242.4917829	142.494984	515.8409425	219.2910499	1000
558	204530_s_at	TOX	4.697105498	0.001996008	0	0.002988266	0.024356641	0.019133256	1	0.215	0.218	2.125742927	117.5698397	90.58647982	55.30764715	11.11326828	0
2689	244300_at	LPHN3	3.429273983	0.005988024	0.001210313	0.009398128	0.047989479	0.028452225	1	0.994	0.994	2.125519238	247.8452937	221.8654096	116.6045874	106.853461	2
5259	212671_s_at	HLA-DQA1	-2.794979327	0.001996008	0	0.002988266	0.024356641	0.019133256	1	1	1	2.125067049	296.0464228	341.2851319	629.1184981	553.2949962	1000
307	217966_s_at	FAM129A	-5.102208992	0.001996008	0	0.002988266	0.024356641	0.019133256	1	0.059	0.059	2.123745247	82.16778811	22.41404155	174.5034494	90.79146891	1000
129	223380_s_at	LATS2	-5.73555343	0.001996008	0	0.002988266	0.024356641	0.019133256	1	0.006	0.006	2.123126179	145.8547158	72.46035538	309.6679654	135.5175421	1000
94	205152_at	SLC6A1	5.949059978	0.001996008	0	0.002988266	0.024356641	0.019133256	1	0.002	0.002	2.122670544	2402.409471	957.450457	1131.786314	830.3719839	0
4907	225664_at	COL12A1	-2.86301365	0.001996008	0	0.002988266	0.024356641	0.019133256	1	1	1	2.122349393	72.44921844	38.76202981	153.7625548	141.9811334	1000
3940	213397_x_at	RNASE4	-3.081894673	0.001996008	0	0.002988266	0.024356641	0.019133256	1	1	1	2.121704911	87.35208209	71.42354948	185.3353416	153.3550178	1000
1648	205729_at	OSMR	-3.840358918	0.001996008	0	0.002988266	0.024356641	0.019133256	1	0.898	0.901	2.11891088	74.85103061	35.71002222	158.6026631	108.0504258	1000
471	218796_at	C20orf42	4.802553792	0.001996008	0	0.002988266	0.024356641	0.019133256	1	0.166	0.167	2.118248268	2051.671268	1283.206302	968.5697841	656.1210917	0
4974	230560_at	STXBP6	2.850238502	0.021956088	0.012493219	0.029973498	0.111027695	0.064252419	1	1	1	2.117441846	401.1624542	381.1370575	189.456185	254.4744014	10
2437	241255_at	---	3.514910725	0.001996008	0	0.002988266	0.024356641	0.019133256	1	0.99	0.99	2.116820354	383.5409793	357.2041619	181.1873069	130.6074013	0
1091	219230_at	TMEM100	4.177879863	0.001996008	0	0.002988266	0.024356641	0.019133256	1	0.644	0.647	2.116591539	2412.176847	1557.923169	1139.651559	1047.569512	0
1052	202998_s_at	LOXL2	-4.201135812	0.001996008	0	0.002988266	0.024356641	0.019133256	1	0.628	0.629	2.115754765	260.7119924	172.5814201	551.6026401	329.4220113	1000
5158	228754_at	SLC6A6	-2.81458943	0.003992016	3.05E-04	0.006382037	0.0370332	0.022690466	1	1	1	2.113640588	228.376337	170.636884	482.7054952	443.3071852	999
775	204489_s_at	CD44	-4.461212913	0.001996008	0	0.002988266	0.024356641	0.019133256	1	0.38	0.381	2.11121626	922.2966873	619.4490571	1947.167763	1079.03517	1000
2770	202086_at	MX1	-3.402121471	0.001996008	0	0.002988266	0.024356641	0.019133256	1	0.997	0.997	2.109348211	557.8071005	443.3347912	1176.609409	868.1557508	1000
419	206013_s_at	ACTL6B	4.876525065	0.001996008	0	0.002988266	0.024356641	0.019133256	1	0.136	0.137	2.107526552	203.4969838	134.9029138	96.55725743	51.43723306	0
3	201829_at	NET1	7.51948847	0.001996008	0	0.002988266	0.024356641	0.019133256	1	0	0	2.106947883	787.9964465	293.2718516	373.9990214	179.5106423	0
3885	222039_at	LOC146909	-3.094126835	0.001996008	0	0.002988266	0.024356641	0.019133256	1	1	1	2.106772643	353.0218188	364.7765842	743.7367101	585.2461722	1000
2245	202207_at	ARL4C	-3.585451461	0.001996008	0	0.002988266	0.024356641	0.019133256	1	0.982	0.982	2.106716029	696.1508207	559.694186	1466.592093	1015.295971	1000
15625	208471_at	HPR	1.657561462	0.205588822	0.179812765	0.22969959	0.443430115	0.254737395	1	1	1	2.105299058	278.2071959	542.3630787	132.1461646	206.2740606	102
1912	210738_s_at	SLC4A4	3.724222315	0.003992016	3.05E-04	0.006382037	0.0370332	0.022690466	1	0.949	0.952	2.105162341	287.421026	216.5033129	136.5315255	131.4902016	1
926	203854_at	CFI	-4.314160613	0.001996008	0	0.002988266	0.024356641	0.019133256	1	0.508	0.509	2.098957273	223.6706445	166.8648655	469.4751259	263.2895182	1000
1415	211184_s_at	USH1C	3.961431425	0.003992016	3.05E-04	0.006382037	0.0370332	0.022690466	1	0.822	0.825	2.098897601	356.646251	287.0185122	169.9207483	114.6483317	1
16633	227952_at	ZNF718	-1.581426299	0.041916168	0.029002609	0.053353856	0.168422214	0.097536201	1	1	1	2.093987151	52.08875444	36.52638431	109.0731825	181.7585892	980
10437	224588_at	XIST	2.11002377	0.045908184	0.032429754	0.057905301	0.177966938	0.102568409	1	1	1	2.092813426	3736.430161	3879.682197	1785.362286	3751.942312	22
6232	215506_s_at	DIRAS3	-2.638208065	0.005988024	0.001210313	0.009398128	0.047989479	0.028452225	1	1	1	2.091359155	195.3503833	289.3597367	408.5478126	352.759874	998
2497	219410_at	TMEM45A	-3.493144725	0.001996008	0	0.002988266	0.024356641	0.019133256	1	0.992	0.992	2.09043016	339.3595795	269.3116995	709.4075	502.4877888	1000
3083	235591_at	SSTR1	3.302526792	0.005988024	0.001210313	0.009398128	0.047989479	0.028452225	1	0.998	0.998	2.089063691	109.0946824	102.1814602	52.22180774	45.33300299	2
4339	233786_at	---	-2.991537556	0.001996008	0	0.002988266	0.024356641	0.019133256	1	1	1	2.087434465	87.70508705	119.3599313	183.0786215	136.7827461	1000
902	227690_at	GABRB3	4.343287859	0.001996008	0	0.002988266	0.024356641	0.019133256	1	0.49	0.491	2.085131596	586.0581707	327.6837463	281.0653159	264.6615773	0
1880	1558365_at	---	-3.738658541	0.001996008	0	0.002988266	0.024356641	0.019133256	1	0.943	0.946	2.084291735	54.64726155	15.41262364	113.9008356	80.013716	1000
24779	1556704_s_at	LOC286297	-1.0626905	0.065868263	0.049935411	0.080296096	0.223501924	0.128675205	1	1	1	2.083892385	21.67258874	4.061938214	45.16334263	112.6740799	968
7428	233002_at	KIAA1622	2.466932444	0.031936128	0.02058897	0.041820911	0.141439403	0.081698107	1	1	1	2.083591369	116.1000004	137.1625074	55.72109871	73.37825377	15
19651	204259_at	MMP7	-1.370153492	0.017964072	0.00939328	0.025097335	0.097737675	0.056706996	1	1	1	2.081999908	64.36185756	15.60309642	134.0013815	258.908603	992
711	209641_s_at	ABCC3	-4.514022101	0.001996008	0	0.002988266	0.024356641	0.019133256	1	0.33	0.331	2.081713588	152.8239015	56.85181063	318.1355923	181.987247	1000
125	209610_s_at	SLC1A4	5.762389321	0.001996008	0	0.002988266	0.024356641	0.019133256	1	0.006	0.006	2.080760543	2116.966973	1125.21974	1017.400575	510.7665316	0
551	201616_s_at	CALD1	-4.702795282	0.001996008	0	0.002988266	0.024356641	0.019133256	1	0.214	0.217	2.080702845	372.4654867	184.7962346	774.9899977	414.7055943	1000
901	60474_at	C20orf42	4.344371052	0.001996008	0	0.002988266	0.024356641	0.019133256	1	0.489	0.49	2.079433453	1549.563165	1006.91339	745.1852633	584.9363489	0
1887	228188_at	---	-3.734924509	0.001996008	0	0.002988266	0.024356641	0.019133256	1	0.945	0.948	2.079297333	233.8220587	90.921459	486.185583	337.9726556	1000
45	1555958_at	CRTAC1	6.377773456	0.001996008	0	0.002988266	0.024356641	0.019133256	1	0	0	2.078328579	375.1554341	176.9449532	180.5082401	85.19565044	0
10297	230472_at	IRX1	-2.12511403	0.021956088	0.012493219	0.029973498	0.111027695	0.064252419	1	1	1	2.0769334	231.8802431	291.1126343	481.5998218	559.5639554	990
2745	230117_at	LOC285878	3.40938199	0.003992016	3.05E-04	0.006382037	0.0370332	0.022690466	1	0.996	0.996	2.076789508	415.0527042	335.928737	199.8530437	206.0604777	1
4767	221577_x_at	GDF15	-2.892903249	0.001996008	0	0.002988266	0.024356641	0.019133256	1	1	1	2.07431381	66.05670299	54.32048731	137.0223313	118.5227189	1000
1678	226142_at	GLIPR1	-3.824871742	0.001996008	0	0.002988266	0.024356641	0.019133256	1	0.91	0.913	2.074293225	148.6634853	119.49364	308.3716602	193.8982739	1000
5305	208727_s_at	CDC42	-2.785441801	0.001996008	0	0.002988266	0.024356641	0.019133256	1	1	1	2.074144599	617.361212	370.6156047	1280.496423	1182.891333	1000
449	201617_x_at	CALD1	-4.839407403	0.001996008	0	0.002988266	0.024356641	0.019133256	1	0.157	0.158	2.073653138	334.7616425	204.72022	694.1795306	347.4355992	1000
18232	206163_at	MAB21L1	-1.469281091	0.001996008	0	0.002988266	0.024356641	0.019133256	1	1	1	2.073571064	37.77040559	5.690393183	78.3196201	140.66039	1000
361	211864_s_at	FER1L3	-5.011066325	0.001996008	0	0.002988266	0.024356641	0.019133256	1	0.079	0.079	2.0723094	99.549699	47.83118173	206.297777	102.7591182	1000
4110	202820_at	AHR	-3.042136155	0.001996008	0	0.002988266	0.024356641	0.019133256	1	1	1	2.07083267	180.3674014	151.8418481	373.5107074	303.8334456	1000
2022	207308_at	SLCO1A2	3.675983577	0.003992016	3.05E-04	0.006382037	0.0370332	0.022690466	1	0.967	0.968	2.070649458	158.8398423	136.4646454	76.71015568	53.7709958	1
1298	202620_s_at	PLOD2	-4.038821522	0.001996008	0	0.002988266	0.024356641	0.019133256	1	0.769	0.774	2.063829795	525.0851944	335.2509516	1083.686469	660.6640076	1000
3959	209172_s_at	CENPF	-3.077845296	0.001996008	0	0.002988266	0.024356641	0.019133256	1	1	1	2.063709648	103.0092607	122.6449344	212.5812051	157.493242	1000
252	200650_s_at	LDHA	-5.243731022	0.001996008	0	0.002988266	0.024356641	0.019133256	1	0.039	0.039	2.063203863	3435.811532	2038.972979	7088.779626	3219.609936	1000
80	228790_at	C8orf72	6.048362399	0.001996008	0	0.002988266	0.024356641	0.019133256	1	0.001	0.001	2.063131235	1611.168958	831.9460175	780.9338206	339.0951909	0
15240	204602_at	DKK1	-1.689322581	0.00998004	0.003633776	0.014917016	0.066383578	0.03890386	1	1	1	2.062297654	69.37193858	21.51384725	143.0655862	221.8712524	996
164	207714_s_at	SERPINH1	-5.549070329	0.001996008	0	0.002988266	0.024356641	0.019133256	1	0.013	0.013	2.06118204	297.2396358	162.2219527	612.6649989	264.1109204	1000
4896	204162_at	KNTC2	-2.865244698	0.001996008	0	0.002988266	0.024356641	0.019133256	1	1	1	2.060486154	100.7847277	134.3318075	207.6655359	162.4931	1000
766	1568803_at	---	4.467360142	0.001996008	0	0.002988266	0.024356641	0.019133256	1	0.372	0.373	2.0600612	224.1187905	167.499926	108.7922973	46.15328801	0
661	225864_at	FAM84B	4.582861641	0.001996008	0	0.002988266	0.024356641	0.019133256	1	0.278	0.28	2.058204413	1774.071475	1131.14801	861.9510598	580.3976774	0
17283	227361_at	---	-1.536771655	0.073852295	0.057067843	0.089121777	0.239604646	0.137827845	1	1	1	2.057364338	62.67956822	114.2376656	128.9547084	203.1938528	964
1755	229823_at	---	3.796351665	0.001996008	0	0.002988266	0.024356641	0.019133256	1	0.92	0.923	2.056764147	385.1635117	283.4338111	187.2667375	164.7309658	0
3971	212489_at	COL5A1	-3.07345896	0.003992016	3.05E-04	0.006382037	0.0370332	0.022690466	1	1	1	2.056762489	89.5919628	83.73354985	184.2693884	144.4804769	999
5328	213436_at	CNR1	-2.780916402	0.003992016	3.05E-04	0.006382037	0.0370332	0.022690466	1	1	1	2.056610381	391.5874483	523.5331112	805.3428112	653.5200823	999
3249	213844_at	HOXA5	-3.249204736	0.001996008	0	0.002988266	0.024356641	0.019133256	1	0.999	0.999	2.056059636	88.7205979	70.19172799	182.4148403	137.6616937	1000
3879	229400_at	HOXD10	-3.094399767	0.001996008	0	0.002988266	0.024356641	0.019133256	1	1	1	2.055926148	147.9300725	128.5268968	304.1333042	239.3832818	1000
952	223315_at	NTN4	4.283221588	0.001996008	0	0.002988266	0.024356641	0.019133256	1	0.54	0.541	2.054248462	157.0920076	116.6118101	76.47176593	42.95970676	0
3518	209676_at	TFPI	-3.184869252	0.003992016	3.05E-04	0.006382037	0.0370332	0.022690466	1	1	1	2.052931246	36.88078276	18.51866378	75.71371128	60.6597439	999
3396	225834_at	FAM72A	-3.214867281	0.001996008	0	0.002988266	0.024356641	0.019133256	1	0.999	0.999	2.05071763	161.4145671	133.6650053	331.0156986	250.3665968	1000
21974	1560048_at	---	-1.226833657	0.001996008	0	0.002988266	0.024356641	0.019133256	1	1	1	2.047655109	42.53032434	11.36850889	87.08743592	185.0010997	1000
1214	204529_s_at	TOX	4.09375959	0.001996008	0	0.002988266	0.024356641	0.019133256	1	0.717	0.721	2.047074925	575.2621347	459.6862182	281.0166485	140.9326184	0
1286	207808_s_at	PROS1	-4.048344896	0.001996008	0	0.002988266	0.024356641	0.019133256	1	0.756	0.761	2.046754602	378.8406834	265.0742132	775.3939121	459.7954639	1000
5906	221671_x_at	IGKC	-2.691603068	0.001996008	0	0.002988266	0.024356641	0.019133256	1	1	1	2.046334453	503.0125934	91.21449878	1029.332	994.8060599	1000
2055	1558170_at	---	3.664058201	0.001996008	0	0.002988266	0.024356641	0.019133256	1	0.97	0.97	2.043749611	709.1657839	518.0362641	346.9924985	329.6443523	0
7257	225285_at	BCAT1	-2.490859284	0.011976048	0.004995055	0.017537368	0.074935796	0.043710653	1	1	1	2.043388882	408.0880192	581.6958876	833.8825214	759.2587203	995
2108	219863_at	HERC5	-3.644207341	0.001996008	0	0.002988266	0.024356641	0.019133256	1	0.974	0.974	2.042981946	185.6119811	113.6409727	379.2019263	257.6376916	1000
7818	205827_at	CCK	2.414357606	0.02994012	0.018938966	0.039481403	0.13590089	0.078539326	1	1	1	2.042442132	559.6414102	670.8323416	274.0060055	346.6287897	14
827	227239_at	FAM126A	-4.409270821	0.001996008	0	0.002988266	0.024356641	0.019133256	1	0.418	0.42	2.042320942	752.1687591	486.3243472	1536.170008	833.0020988	1000
2071	203425_s_at	IGFBP5	-3.658087144	0.001996008	0	0.002988266	0.024356641	0.019133256	1	0.971	0.971	2.042130912	153.1854583	67.50689596	312.8247597	216.9042446	1000
923	230782_at	LOC653381	4.317414475	0.001996008	0	0.002988266	0.024356641	0.019133256	1	0.506	0.507	2.04129043	176.3819447	138.4666094	86.40707959	30.10907438	0
371	228376_at	GGTA1	4.986839662	0.001996008	0	0.002988266	0.024356641	0.019133256	1	0.09	0.09	2.039757618	875.7123647	485.6434195	429.3217768	283.8636046	0
71	209436_at	SPON1	6.135964821	0.001996008	0	0.002988266	0.024356641	0.019133256	1	0	0	2.03663318	2079.861797	922.2585822	1021.225529	559.6504188	0
919	1556598_at	ARPP-21	4.323805546	0.001996008	0	0.002988266	0.024356641	0.019133256	1	0.502	0.503	2.036420614	60.02307958	42.74665936	29.47479473	17.55123177	0
2062	228531_at	SAMD9	-3.663426583	0.001996008	0	0.002988266	0.024356641	0.019133256	1	0.971	0.971	2.036405886	95.608859	46.45698055	194.6984432	133.6146265	1000
494	1553765_a_at	KIAA1900	4.771343082	0.001996008	0	0.002988266	0.024356641	0.019133256	1	0.179	0.18	2.035650835	119.5275932	74.39718937	58.71713908	35.00248056	0
799	202619_s_at	PLOD2	-4.436453281	0.001996008	0	0.002988266	0.024356641	0.019133256	1	0.396	0.398	2.035611858	324.1924092	176.0485172	659.9299124	363.4753405	1000
683	1560018_at	ARPP-21	4.547325545	0.001996008	0	0.002988266	0.024356641	0.019133256	1	0.306	0.308	2.035329244	218.1517897	138.7803693	107.1825555	71.06974357	0
22367	1559005_s_at	C9orf39	-1.205065087	0.035928144	0.02392437	0.046464039	0.153165935	0.088271253	1	1	1	2.035011553	24.7384363	7.748651146	50.34300369	108.1909954	983
29723	216191_s_at	TRA@	0.794379685	0.674650699	0.644549378	0.702561725	0.835172743	0.479505435	1	1	1	2.034719209	72.21848615	318.3525052	35.49309695	25.9655752	663
6120	204597_x_at	STC1	-2.656468631	0.003992016	3.05E-04	0.006382037	0.0370332	0.022690466	1	1	1	2.034587479	116.3830201	91.74545989	236.7914355	221.0371919	999
5434	223381_at	NUF2	-2.765864909	0.003992016	3.05E-04	0.006382037	0.0370332	0.022690466	1	1	1	2.033877607	90.88760617	121.3858809	184.8542669	148.4193795	999
779	215469_at	---	4.455500744	0.001996008	0	0.002988266	0.024356641	0.019133256	1	0.382	0.383	2.032423312	71.22645451	47.75123751	35.04508834	21.89640214	0
15466	227265_at	FGL2	-1.671716375	0.011976048	0.004995055	0.017537368	0.074935796	0.043710653	1	1	1	2.032362604	267.0245254	236.297466	542.69066	822.6469645	995
565	229799_s_at	NCAM1	4.690423667	0.001996008	0	0.002988266	0.024356641	0.019133256	1	0.217	0.22	2.032212756	899.9600007	435.3929538	442.8473338	379.8161272	0
955	208782_at	FSTL1	-4.28040665	0.001996008	0	0.002988266	0.024356641	0.019133256	1	0.543	0.544	2.031804453	1248.506307	1103.805237	2536.720674	1301.913741	1000
6195	224795_x_at	IGKC	-2.644864033	0.001996008	0	0.002988266	0.024356641	0.019133256	1	1	1	2.030827785	910.4932084	168.1313129	1849.054905	1805.212122	1000
8	200946_x_at	GLUD1	7.172673393	0.001996008	0	0.002988266	0.024356641	0.019133256	1	0	0	2.029573827	2157.728919	863.7352649	1063.143844	448.7653774	0
3373	218755_at	KIF20A	-3.217797418	0.001996008	0	0.002988266	0.024356641	0.019133256	1	0.999	0.999	2.0292399	132.796635	135.216847	269.4762303	192.369845	1000
11432	229004_at	---	-2.012114334	0.017964072	0.00939328	0.025097335	0.097737675	0.056706996	1	1	1	2.029165008	242.936988	184.4508318	492.9592351	618.8826255	992
114	200859_x_at	FLNA	-5.809562897	0.001996008	0	0.002988266	0.024356641	0.019133256	1	0.005	0.005	2.027124053	699.5887267	351.2755301	1418.153135	575.2550026	1000
355	238663_x_at	GRIA4	5.022598325	0.001996008	0	0.002988266	0.024356641	0.019133256	1	0.073	0.073	2.026489762	487.9276986	272.1200715	240.7748155	151.1538748	0
1392	205952_at	KCNK3	3.975339432	0.001996008	0	0.002988266	0.024356641	0.019133256	1	0.815	0.818	2.026316275	206.1158369	168.408098	101.7194796	50.67808492	0
1086	1557905_s_at	CD44	-4.184082387	0.001996008	0	0.002988266	0.024356641	0.019133256	1	0.641	0.644	2.026256544	367.3868561	187.6096219	744.4200213	438.2419803	1000
788	200916_at	TAGLN2	-4.445999099	0.001996008	0	0.002988266	0.024356641	0.019133256	1	0.388	0.39	2.025647656	620.9442171	459.9452545	1257.814198	647.2346957	1000
846	201896_s_at	PSRC1	-4.392237852	0.001996008	0	0.002988266	0.024356641	0.019133256	1	0.434	0.436	2.025311298	821.9668414	569.0066643	1664.73873	884.2326135	1000
98	214752_x_at	FLNA	-5.921205616	0.001996008	0	0.002988266	0.024356641	0.019133256	1	0.002	0.002	2.025085696	713.1369252	327.6670136	1444.163386	581.4973787	1000
2515	206701_x_at	EDNRB	3.484261867	0.003992016	3.05E-04	0.006382037	0.0370332	0.022690466	1	0.993	0.993	2.024255948	1755.597478	1558.822121	867.280385	611.3870836	1
1376	203282_at	GBE1	-3.98834855	0.001996008	0	0.002988266	0.024356641	0.019133256	1	0.808	0.812	2.019724182	494.6851253	229.0822903	999.1275099	622.4905566	1000
7347	208579_x_at	HIST1H2BK	-2.476902876	0.001996008	0	0.002988266	0.024356641	0.019133256	1	1	1	2.018473396	200.5047676	96.49589136	404.7135391	414.3474538	1000
15491	204205_at	APOBEC3G	-1.669969659	0.003992016	3.05E-04	0.006382037	0.0370332	0.022690466	1	1	1	2.014586481	65.62142219	24.95805001	132.20003	202.4569242	999
1894	225262_at	FOSL2	-3.732258955	0.001996008	0	0.002988266	0.024356641	0.019133256	1	0.947	0.95	2.013831071	237.4954792	127.0673902	478.2757753	315.3811281	1000
1198	212998_x_at	HLA-DQB1	-4.102205205	0.001996008	0	0.002988266	0.024356641	0.019133256	1	0.71	0.714	2.010007168	201.0042997	207.5700424	404.0200832	200.8516966	1000
8552	228245_s_at	HELZ	-2.326357689	0.00998004	0.003633776	0.014917016	0.066383578	0.03890386	1	1	1	2.009940877	609.3209029	618.1079999	1224.69899	1269.784477	996
2678	231838_at	C20orf119	-3.433860401	0.001996008	0	0.002988266	0.024356641	0.019133256	1	0.994	0.994	2.008496857	103.8445887	33.53633241	208.57153	153.5402752	1000
5709	209288_s_at	CDC42EP3	-2.724163925	0.003992016	3.05E-04	0.006382037	0.0370332	0.022690466	1	1	1	2.007718447	105.4568668	65.59145194	211.7276968	192.9683743	999
9234	242625_at	RSAD2	-2.249026285	0.001996008	0	0.002988266	0.024356641	0.019133256	1	1	1	2.007516914	111.981809	70.58393265	224.8053757	250.4644165	1000
2614	213353_at	ABCA5	-3.456217415	0.001996008	0	0.002988266	0.024356641	0.019133256	1	0.993	0.993	2.007206651	79.82004054	68.04231537	160.2153162	107.5184315	1000
3460	240159_at	SLC15A2	3.197211239	0.005988024	0.001210313	0.009398128	0.047989479	0.028452225	1	1	1	2.00700535	231.487304	235.0166019	115.3396546	66.29227954	2
2856	205579_at	HRH1	-3.375569845	0.001996008	0	0.002988266	0.024356641	0.019133256	1	0.998	0.998	2.004985721	205.9759663	68.03207863	412.9788713	308.6566325	1000
2925	236034_at	---	-3.353690144	0.001996008	0	0.002988266	0.024356641	0.019133256	1	0.998	0.998	2.004500896	100.4384571	89.03790861	201.3289772	138.6944211	1000
4833	1562415_a_at	SPOCD1	-2.881246009	0.001996008	0	0.002988266	0.024356641	0.019133256	1	1	1	2.003927823	142.7959402	85.92724468	286.1527576	245.6940143	1000
2180	220898_at	---	3.609958966	0.001996008	0	0.002988266	0.024356641	0.019133256	1	0.979	0.979	2.003544407	743.5085376	590.029323	371.09661	296.8693943	0
1739	212298_at	NRP1	-3.801390673	0.001996008	0	0.002988266	0.024356641	0.019133256	1	0.919	0.922	2.002766813	132.2350981	109.2936716	264.8360661	158.6371506	1000
6022	221651_x_at	IGKC	-2.67265773	0.001996008	0	0.002988266	0.024356641	0.019133256	1	1	1	2.002023341	475.7424595	73.23059306	952.4475085	907.8814835	1000
23445	238877_at	---	-1.139905156	0.175648703	0.151363071	0.198303263	0.40598108	0.233259606	1	1	1	1.999993483	94.94059352	111.0609811	189.8805683	416.7448386	913
1546	207723_s_at	KLRC3	3.889395308	0.001996008	0	0.002988266	0.024356641	0.019133256	1	0.87	0.873	1.999455994	420.6864726	262.9209379	210.4004659	196.3640473	0
6113	212533_at	WEE1	-2.657470653	0.003992016	3.05E-04	0.006382037	0.0370332	0.022690466	1	1	1	1.998973294	507.7533014	578.3627005	1014.985289	875.2302772	999
4198	225799_at	MGC4677	-3.022083769	0.001996008	0	0.002988266	0.024356641	0.019133256	1	1	1	1.998934458	263.4411295	329.649725	526.6015516	371.8733639	1000
27014	226210_s_at	MEG3	-0.939332736	0.409181637	0.377825349	0.438644272	0.647476702	0.371740717	1	1	1	1.997288475	59.06136946	39.97811773	117.9625925	318.3793133	796
1785	207828_s_at	CENPF	-3.785371003	0.001996008	0	0.002988266	0.024356641	0.019133256	1	0.927	0.93	1.997263303	454.4956677	431.0985694	907.7475184	521.6309517	1000
16433	234994_at	KIAA1913	-1.596702848	0.011976048	0.004995055	0.017537368	0.074935796	0.043710653	1	1	1	1.996160404	49.47468134	22.66951879	98.75939988	156.5023502	995
11136	229266_at	LOC284033	2.040815553	0.079840319	0.062455432	0.095703488	0.25154723	0.144757798	1	1	1	1.995741053	390.0613753	592.7618072	195.4468866	214.7413497	39
2718	202672_s_at	ATF3	-3.418734847	0.001996008	0	0.002988266	0.024356641	0.019133256	1	0.996	0.996	1.992352801	307.4492529	317.0217272	612.5473803	390.6828635	1000
2385	210664_s_at	TFPI	-3.533856584	0.001996008	0	0.002988266	0.024356641	0.019133256	1	0.989	0.989	1.992090644	48.31290699	28.33209782	96.24369001	65.9412309	1000
21358	1570255_s_at	ANKRD20A1	-1.260755204	0.113772455	0.093456317	0.13252702	0.312035575	0.179377307	1	1	1	1.991747072	50.97612801	109.4265711	101.5315537	187.938367	944
24618	243810_at	LOC341333	1.071680197	0.017964072	0.00939328	0.025097335	0.097737675	0.056706996	1	1	1	1.98932234	86.85729484	279.1154842	43.66175009	6.396474702	8
16234	226546_at	---	-1.610551131	0.041916168	0.029002609	0.053353856	0.168422214	0.097536201	1	1	1	1.989081045	627.7519097	297.7354728	1248.649425	1953.515748	980
1945	236373_at	---	3.706706937	0.001996008	0	0.002988266	0.024356641	0.019133256	1	0.955	0.959	1.988839033	2197.86966	1687.952882	1105.101832	846.4048562	0
2327	221950_at	EMX2	3.551887601	0.001996008	0	0.002988266	0.024356641	0.019133256	1	0.987	0.987	1.987669531	324.1771561	229.4988834	163.0940914	157.943149	0
912	211160_x_at	ACTN1	-4.326992221	0.001996008	0	0.002988266	0.024356641	0.019133256	1	0.499	0.5	1.987521597	409.078082	202.3631938	813.0515228	452.1534297	1000
341	226690_at	ADCYAP1R1	5.052430415	0.001996008	0	0.002988266	0.024356641	0.019133256	1	0.068	0.068	1.987455378	3982.777401	1954.751891	2003.958149	1385.11201	0
1346	202208_s_at	ARL4C	-4.00891469	0.001996008	0	0.002988266	0.024356641	0.019133256	1	0.793	0.797	1.983333631	380.7204029	258.1027979	755.095579	436.644844	1000
25943	210809_s_at	POSTN	-0.998132229	0.251497006	0.223839353	0.277437138	0.496211214	0.28528609	1	1	1	1.981997215	420.2335091	1698.511005	832.9016446	1697.521813	875
342	200660_at	S100A11	-5.051587489	0.001996008	0	0.002988266	0.024356641	0.019133256	1	0.068	0.068	1.981788842	396.8506334	305.5119247	786.4741574	322.66519	1000
6153	205547_s_at	TAGLN	-2.6513638	0.003992016	3.05E-04	0.006382037	0.0370332	0.022690466	1	1	1	1.980510545	438.6674857	501.3609523	868.7855814	740.3295098	999
7828	241717_at	LOC285281	2.413453694	0.041916168	0.029002609	0.053353856	0.168422214	0.097536201	1	1	1	1.980392931	613.3528142	779.8596078	309.7126862	286.5488051	20
1888	220559_at	EN1	-3.733807257	0.001996008	0	0.002988266	0.024356641	0.019133256	1	0.946	0.949	1.975797223	56.07208111	36.59288162	110.7870621	69.69844178	1000
7909	238047_at	RP13-102H20.1	2.404253541	0.031936128	0.02058897	0.041820911	0.141439403	0.081698107	1	1	1	1.974199087	172.625314	208.9183688	87.44068174	94.85158526	15
250	231935_at	ARPP-21	5.251514798	0.001996008	0	0.002988266	0.024356641	0.019133256	1	0.037	0.037	1.97362714	328.1701732	158.7259	166.2776958	105.1780897	0
3787	209960_at	HGF	-3.114100155	0.001996008	0	0.002988266	0.024356641	0.019133256	1	1	1	1.973494849	42.67356812	31.05320891	84.21606686	64.06719257	1000
15112	223836_at	FGFBP2	-1.69928864	0.011976048	0.004995055	0.017537368	0.074935796	0.043710653	1	1	1	1.973307349	51.76487519	22.26666421	102.1480087	150.2927856	995
1929	204271_s_at	EDNRB	3.715626563	0.001996008	0	0.002988266	0.024356641	0.019133256	1	0.95	0.954	1.972941606	1864.473703	1503.890762	945.0222436	605.8106004	0
838	235438_at	CYP7B1	4.398040126	0.001996008	0	0.002988266	0.024356641	0.019133256	1	0.43	0.432	1.971929135	157.6950498	105.2533342	79.96993757	46.03996577	0
1180	205317_s_at	SLC15A2	4.109650669	0.001996008	0	0.002988266	0.024356641	0.019133256	1	0.704	0.708	1.97136382	380.1361432	296.5971276	192.8290147	79.74589988	0
1975	214770_at	MSR1	-3.694003368	0.001996008	0	0.002988266	0.024356641	0.019133256	1	0.961	0.963	1.969683396	99.84708608	88.9875619	196.6671476	116.4981122	1000
14043	218638_s_at	SPON2	-1.786514982	0.001996008	0	0.002988266	0.024356641	0.019133256	1	1	1	1.969465669	249.0031464	82.70910526	490.4031484	686.3026483	1000
10413	227188_at	C21orf63	-2.112632168	0.001996008	0	0.002988266	0.024356641	0.019133256	1	1	1	1.968219417	96.62640256	56.76977789	190.1819617	221.9052408	1000
1	203608_at	ALDH5A1	8.019583163	0.001996008	0	0.002988266	0.024356641	0.019133256	1	0	0	1.96807244	1837.936841	585.6250574	933.8766214	380.3292993	0
13135	204051_s_at	SFRP4	-1.863933658	0.021956088	0.012493219	0.029973498	0.111027695	0.064252419	1	1	1	1.968050364	157.4522763	149.2878662	309.8740096	402.2319909	990
940	227401_at	IL17D	4.298002884	0.001996008	0	0.002988266	0.024356641	0.019133256	1	0.524	0.525	1.967999115	1923.110019	1242.509712	977.1904898	650.4721309	0
12679	212353_at	SULF1	-1.903772662	0.031936128	0.02058897	0.041820911	0.141439403	0.081698107	1	1	1	1.967802572	107.0143467	123.9602697	210.5831066	261.9642543	985
3767	235763_at	SLC44A5	-3.119093426	0.005988024	0.001210313	0.009398128	0.047989479	0.028452225	1	1	1	1.965850861	113.5712906	91.50196809	223.2642193	166.1978091	998
3170	212543_at	AIM1	-3.274778392	0.001996008	0	0.002988266	0.024356641	0.019133256	1	0.999	0.999	1.965416446	80.24359014	37.460036	157.7120718	117.4299381	1000
3325	204252_at	CDK2	-3.229315478	0.001996008	0	0.002988266	0.024356641	0.019133256	1	0.999	0.999	1.96529686	351.895979	196.4575265	691.5800626	516.4973553	1000
819	239293_at	NRSN1	4.416313593	0.001996008	0	0.002988266	0.024356641	0.019133256	1	0.414	0.416	1.964573019	614.95498	377.370269	313.0222058	210.6881996	0
180	203146_s_at	GABBR1	5.493141183	0.001996008	0	0.002988266	0.024356641	0.019133256	1	0.018	0.018	1.964073612	4350.417128	1965.41962	2214.996984	1355.270726	0
2598	223487_x_at	GNB4	-3.461214053	0.001996008	0	0.002988266	0.024356641	0.019133256	1	0.993	0.993	1.962623048	205.5704637	70.00751697	403.45733	286.9352667	1000
53	232059_at	DSCAML1	6.310680454	0.001996008	0	0.002988266	0.024356641	0.019133256	1	0	0	1.962210482	442.5556719	202.3090408	225.5393476	92.61407816	0
1384	212758_s_at	TCF8	3.983576639	0.001996008	0	0.002988266	0.024356641	0.019133256	1	0.81	0.814	1.961817216	1155.593437	849.0168796	589.0423571	368.0393755	0
4335	204822_at	TTK	-2.992487954	0.001996008	0	0.002988266	0.024356641	0.019133256	1	1	1	1.961719536	97.46619801	120.5640186	191.2013447	132.803167	1000
3320	204260_at	CHGB	3.230438067	0.005988024	0.001210313	0.009398128	0.047989479	0.028452225	1	0.999	0.999	1.960334013	616.2825826	415.9898807	314.3763147	365.1769414	2
516	223592_s_at	RNF135	-4.753223931	0.001996008	0	0.002988266	0.024356641	0.019133256	1	0.185	0.187	1.960332793	250.8028052	201.7591673	491.6569636	211.4445023	1000
8574	203417_at	MFAP2	-2.323403577	0.003992016	3.05E-04	0.006382037	0.0370332	0.022690466	1	1	1	1.960153193	152.9558044	105.8081908	299.8168083	312.7571835	999
1743	204221_x_at	GLIPR1	-3.799365317	0.001996008	0	0.002988266	0.024356641	0.019133256	1	0.919	0.922	1.959348707	153.4334594	65.85331607	300.6296504	191.5100742	1000
30677	217143_s_at	TRA@	0.745898379	0.674650699	0.644549378	0.702561725	0.835172743	0.479505435	1	1	1	1.95791717	206.4033643	932.309141	105.4198653	75.76377389	663
2601	202206_at	ARL4C	-3.460608965	0.001996008	0	0.002988266	0.024356641	0.019133256	1	0.993	0.993	1.956520783	595.7111902	491.77037	1165.521324	757.5659567	1000
424	209437_s_at	SPON1	4.870314241	0.001996008	0	0.002988266	0.024356641	0.019133256	1	0.14	0.141	1.955891418	628.0001014	332.3307866	321.0812704	208.3991318	0
12990	225646_at	CTSC	-1.876644626	0.001996008	0	0.002988266	0.024356641	0.019133256	1	1	1	1.955658159	83.37585887	23.55666344	163.0546786	215.799516	1000
3422	202833_s_at	SERPINA1	-3.206170746	0.001996008	0	0.002988266	0.024356641	0.019133256	1	0.999	0.999	1.955263079	170.50084	167.4090255	333.3739975	227.8502743	1000
4069	235629_at	FN1	-3.052084009	0.001996008	0	0.002988266	0.024356641	0.019133256	1	1	1	1.955096977	62.89525403	23.123988	122.966321	98.90527257	1000
1228	223276_at	MST150	-4.085987583	0.001996008	0	0.002988266	0.024356641	0.019133256	1	0.719	0.724	1.954556215	290.2887908	172.862914	567.3857602	321.5428559	1000
1515	212793_at	DAAM2	3.907651466	0.001996008	0	0.002988266	0.024356641	0.019133256	1	0.853	0.856	1.953459246	2883.995175	1806.926598	1476.352876	1267.012805	0
18638	218768_at	NUP107	-1.440072607	0.021956088	0.012493219	0.029973498	0.111027695	0.064252419	1	1	1	1.95246077	541.5945473	231.5778398	1057.442107	1818.547459	990
23357	212589_at	RRAS2	-1.145503195	0.115768463	0.095300275	0.134672713	0.315346596	0.181305664	1	1	1	1.949434086	357.0305044	129.8361831	696.0074349	1505.871396	943
8191	230137_at	TMEM155	2.368879256	0.035928144	0.02392437	0.046464039	0.153165935	0.088271253	1	1	1	1.948964108	214.9693703	274.0464233	110.2992967	100.4058335	17
4453	223218_s_at	NFKBIZ	-2.962961699	0.001996008	0	0.002988266	0.024356641	0.019133256	1	1	1	1.948611141	191.9624303	117.8715992	374.0601303	301.128657	1000
3958	224520_s_at	BEST3	3.078476607	0.01996008	0.010930536	0.027548268	0.10437363	0.060489068	1	1	1	1.948532697	558.7903524	510.5556341	286.7749426	248.5998607	9
214	236576_at	---	5.34021488	0.001996008	0	0.002988266	0.024356641	0.019133256	1	0.029	0.029	1.946265499	268.2023868	150.2598821	137.8035971	57.20819579	0
4840	207165_at	HMMR	-2.8795188	0.001996008	0	0.002988266	0.024356641	0.019133256	1	1	1	1.945225855	93.41700878	72.17861059	181.7171808	147.0605261	1000
4085	235388_at	CHD9	3.047750651	0.005988024	0.001210313	0.009398128	0.047989479	0.028452225	1	1	1	1.943941843	152.6904534	130.2253639	78.54682172	78.74870744	2
1432	213340_s_at	KIAA0495	-3.956030505	0.001996008	0	0.002988266	0.024356641	0.019133256	1	0.826	0.829	1.943074194	277.3474146	200.4461371	538.9066041	303.1385869	1000
3411	218009_s_at	PRC1	-3.209112013	0.003992016	3.05E-04	0.006382037	0.0370332	0.022690466	1	0.999	0.999	1.940882352	293.6033823	323.9380404	569.8496232	368.5401908	999
4452	204723_at	SCN3B	2.963561041	0.005988024	0.001210313	0.009398128	0.047989479	0.028452225	1	1	1	1.939964925	942.7673044	816.3675578	485.9713144	506.6762949	2
530	202733_at	P4HA2	-4.740266784	0.001996008	0	0.002988266	0.024356641	0.019133256	1	0.192	0.194	1.93867645	163.3265718	78.00786723	316.6373785	154.5973931	1000
42	229875_at	ZDHHC22	6.445493362	0.001996008	0	0.002988266	0.024356641	0.019133256	1	0	0	1.938371853	975.5943798	398.8067263	503.3061011	231.1847995	0
414	219743_at	HEY2	4.87976266	0.001996008	0	0.002988266	0.024356641	0.019133256	1	0.135	0.136	1.936952488	1009.543382	592.1048355	521.2019336	265.4946073	0
3441	219649_at	ALG6	-3.200886994	0.001996008	0	0.002988266	0.024356641	0.019133256	1	1	1	1.936939504	425.5339842	174.8852583	824.2335842	621.9504821	1000
2587	228273_at	---	-3.466028458	0.001996008	0	0.002988266	0.024356641	0.019133256	1	0.993	0.993	1.936638551	339.4890773	291.0156061	657.4676347	415.87877	1000
6772	219148_at	PBK	-2.561332176	0.005988024	0.001210313	0.009398128	0.047989479	0.028452225	1	1	1	1.936144166	296.101844	441.1332854	573.2958578	446.2149908	998
38	1554547_at	FAM13C1	6.506105714	0.001996008	0	0.002988266	0.024356641	0.019133256	1	0	0	1.935049613	739.8525119	312.4058096	382.3429161	160.1293574	0
4636	203474_at	IQGAP2	-2.921337617	0.001996008	0	0.002988266	0.024356641	0.019133256	1	1	1	1.934357912	139.9297189	171.4220925	270.6741588	190.1606597	1000
1113	229294_at	JPH3	4.16399072	0.001996008	0	0.002988266	0.024356641	0.019133256	1	0.651	0.654	1.933616761	889.2446843	532.132997	459.8867275	350.7899285	0
5013	204017_at	KDELR3	-2.843215801	0.001996008	0	0.002988266	0.024356641	0.019133256	1	1	1	1.931953855	74.15378408	21.07687318	143.261689	122.9634392	1000
4540	218484_at	NDUFA4L2	-2.942549824	0.003992016	3.05E-04	0.006382037	0.0370332	0.022690466	1	1	1	1.930760636	205.5114562	95.01341997	396.7934298	324.0042075	999
4987	218883_s_at	MLF1IP	-2.848434536	0.001996008	0	0.002988266	0.024356641	0.019133256	1	1	1	1.927298548	343.2184468	445.3447395	661.4844142	466.0094224	1000
490	217728_at	S100A6	-4.775653301	0.001996008	0	0.002988266	0.024356641	0.019133256	1	0.176	0.177	1.927183168	1980.188247	1178.115574	3816.185459	1758.131366	1000
344	212810_s_at	SLC1A4	5.045269754	0.001996008	0	0.002988266	0.024356641	0.019133256	1	0.07	0.07	1.925329046	1036.709749	541.3610153	538.4584789	307.9364549	0
181	219643_at	LRP1B	5.492504854	0.001996008	0	0.002988266	0.024356641	0.019133256	1	0.018	0.018	1.925251203	370.9045511	170.525652	192.6525487	107.8570969	0
4825	204170_s_at	CKS2	-2.881882925	0.001996008	0	0.002988266	0.024356641	0.019133256	1	1	1	1.92318715	463.1392424	456.4035175	890.7034395	677.8407216	1000
3367	229218_at	COL1A2	-3.219659587	0.001996008	0	0.002988266	0.024356641	0.019133256	1	0.999	0.999	1.922410871	101.6103106	31.12677445	195.3367656	146.6574388	1000
4884	205572_at	ANGPT2	-2.868664194	0.005988024	0.001210313	0.009398128	0.047989479	0.028452225	1	1	1	1.921991603	207.4948181	236.7555663	398.803298	292.0119914	998
2168	232833_at	---	3.617960604	0.007984032	0.002357126	0.012216731	0.057631964	0.033792436	1	0.978	0.978	1.921576181	726.1823327	493.6883146	377.9097284	330.0105121	3
966	227845_s_at	SHD	4.274032823	0.003992016	3.05E-04	0.006382037	0.0370332	0.022690466	1	0.555	0.556	1.921234522	1240.159063	782.644984	645.501134	414.1462959	1
1017	215127_s_at	RBMS1	-4.229927132	0.001996008	0	0.002988266	0.024356641	0.019133256	1	0.603	0.604	1.920612383	471.2090479	299.3177193	905.0099325	474.265864	1000
917	236575_at	---	4.325209902	0.001996008	0	0.002988266	0.024356641	0.019133256	1	0.502	0.503	1.919427549	183.2830203	107.2865176	95.48837641	66.91640154	0
6109	221766_s_at	FAM46A	-2.657587388	0.001996008	0	0.002988266	0.024356641	0.019133256	1	1	1	1.917777477	303.0084174	256.780169	581.1027182	498.9802865	1000
5484	229795_at	---	-2.759087878	0.001996008	0	0.002988266	0.024356641	0.019133256	1	1	1	1.917462322	94.45149617	36.36902062	181.1071852	157.8940364	1000
1313	208747_s_at	C1S	-4.027314376	0.001996008	0	0.002988266	0.024356641	0.019133256	1	0.782	0.787	1.91675365	639.8539829	491.0879779	1226.442457	648.8055973	1000
10431	205097_at	SLC26A2	-2.110561637	0.011976048	0.004995055	0.017537368	0.074935796	0.043710653	1	1	1	1.916435875	333.8383377	516.4204496	639.7797669	633.9332499	995
1300	214453_s_at	IFI44	-4.036203028	0.001996008	0	0.002988266	0.024356641	0.019133256	1	0.771	0.776	1.915558087	361.1254867	217.0524456	691.7568464	385.9390946	1000
118	218618_s_at	FNDC3B	-5.782025432	0.001996008	0	0.002988266	0.024356641	0.019133256	1	0.006	0.006	1.914668407	263.8909942	120.2650748	505.2637494	193.5847686	1000
1074	225665_at	ZAK	-4.189367967	0.001996008	0	0.002988266	0.024356641	0.019133256	1	0.636	0.638	1.914156221	339.3501707	265.456521	649.5692404	323.1027948	1000
54	226623_at	PHYHIPL	6.303352723	0.001996008	0	0.002988266	0.024356641	0.019133256	1	0	0	1.913406644	4057.831738	1465.380275	2120.736724	1136.799377	0
753	240218_at	---	4.480225938	0.001996008	0	0.002988266	0.024356641	0.019133256	1	0.36	0.361	1.912681054	210.2447064	141.2233974	109.9214666	47.26460032	0
1367	201743_at	CD14	-3.99333813	0.001996008	0	0.002988266	0.024356641	0.019133256	1	0.804	0.808	1.912341672	592.5636845	469.2133596	1133.184227	597.7220601	1000
205	239272_at	MMP28	5.400562364	0.001996008	0	0.002988266	0.024356641	0.019133256	1	0.023	0.023	1.911302864	91.83837484	52.13694564	48.05014243	15.39080057	0
505	201841_s_at	HSPB1	-4.764266228	0.001996008	0	0.002988266	0.024356641	0.019133256	1	0.182	0.183	1.911186783	1409.863435	888.923535	2694.512363	1209.284052	1000
84	205773_at	CPEB3	6.038858319	0.001996008	0	0.002988266	0.024356641	0.019133256	1	0.002	0.002	1.911118171	149.6796404	65.16609813	78.32045272	36.4722142	0
2716	240467_at	---	-3.419402155	0.001996008	0	0.002988266	0.024356641	0.019133256	1	0.996	0.996	1.911025074	41.05491761	20.2422323	78.45697694	53.74751479	1000
420	228640_at	---	4.876213551	0.001996008	0	0.002988266	0.024356641	0.019133256	1	0.136	0.137	1.910589118	1178.578622	503.9328824	616.8666044	455.4750846	0
6527	236641_at	KIF14	-2.59583119	0.003992016	3.05E-04	0.006382037	0.0370332	0.022690466	1	1	1	1.910315806	51.95518061	61.27031172	99.25080275	81.22548848	999
1680	212488_at	COL5A1	-3.824248042	0.001996008	0	0.002988266	0.024356641	0.019133256	1	0.91	0.913	1.909538514	132.207631	72.29382999	252.4555633	151.2453347	1000
2792	230836_at	ST8SIA4	-3.393557318	0.001996008	0	0.002988266	0.024356641	0.019133256	1	0.997	0.997	1.908775378	48.71277405	32.5403013	92.98174372	62.05578379	1000
11668	243337_at	FREM3	1.99199032	0.095808383	0.076954681	0.11312089	0.280796006	0.161422639	1	1	1	1.905914679	105.5162223	121.7222466	55.36251093	91.95823484	47
8039	206935_at	PCDH8	2.389600061	0.035928144	0.02392437	0.046464039	0.153165935	0.088271253	1	1	1	1.905680728	295.9291482	338.3370892	155.2878947	167.5044664	17
18046	206941_x_at	SEMA3E	-1.482241074	0.071856287	0.055279167	0.086921184	0.235509421	0.135582964	1	1	1	1.905180369	42.16544016	34.64002562	80.33276886	128.7995336	965
6315	209774_x_at	CXCL2	2.626590444	0.02994012	0.018938966	0.039481403	0.13590089	0.078539326	1	1	1	1.904256295	310.936953	356.3899939	163.2852436	115.5933333	14
7564	225639_at	SKAP2	-2.447561678	0.011976048	0.004995055	0.017537368	0.074935796	0.043710653	1	1	1	1.903817126	232.0643688	243.4769868	441.8081198	398.527048	995
201	228108_at	---	5.410020587	0.001996008	0	0.002988266	0.024356641	0.019133256	1	0.023	0.023	1.903604276	817.6114543	400.7703527	429.5070486	216.3429907	0
15	200947_s_at	GLUD1	6.976255678	0.001996008	0	0.002988266	0.024356641	0.019133256	1	0	0	1.903151017	2746.677813	962.9397059	1443.226411	636.7006363	0
3792	222898_s_at	DLL3	3.113271524	0.007984032	0.002357126	0.012216731	0.057631964	0.033792436	1	1	1	1.902253954	975.8568324	803.7112946	513.0002912	474.1281043	3
1990	229901_at	ZNF488	3.686841209	0.003992016	3.05E-04	0.006382037	0.0370332	0.022690466	1	0.965	0.966	1.901534972	811.0944733	636.7368279	426.5472291	251.4856856	1
41	213455_at	FAM114A1	-6.476999113	0.001996008	0	0.002988266	0.024356641	0.019133256	1	0	0	1.900391326	306.7454653	117.5479236	582.9364217	199.479154	1000
1627	227769_at	---	3.84928461	0.003992016	3.05E-04	0.006382037	0.0370332	0.022690466	1	0.897	0.9	1.900361355	1288.547069	840.5661113	678.0537111	520.8462441	1
1455	210978_s_at	TAGLN2	-3.940641235	0.001996008	0	0.002988266	0.024356641	0.019133256	1	0.835	0.838	1.900358118	504.5533084	355.5869509	958.8319753	526.3452569	1000
14214	205676_at	CYP27B1	-1.772811625	0.037924152	0.025607636	0.048769551	0.158082043	0.091246651	1	1	1	1.899554679	170.3885418	219.1601315	323.6623518	410.2839364	982
4443	227628_at	LOC493869	-2.965410364	0.001996008	0	0.002988266	0.024356641	0.019133256	1	1	1	1.899027894	44.87553619	27.22563093	85.219895	66.41522893	1000
7282	207957_s_at	PRKCB1	2.487583488	0.021956088	0.012493219	0.029973498	0.111027695	0.064252419	1	1	1	1.897993866	940.3320205	990.7717539	495.4346994	547.6575014	10
23394	206282_at	NEUROD1	-1.143492902	0.151696607	0.128785414	0.173004356	0.371713777	0.213782362	1	1	1	1.897830919	123.073684	74.46476138	233.5730429	489.6771707	925
243	231131_at	RP1-32F7.2	5.261024747	0.001996008	0	0.002988266	0.024356641	0.019133256	1	0.037	0.037	1.897042453	155.699802	83.24532511	82.07502247	36.58245997	0
971	213308_at	SHANK2	4.266524283	0.001996008	0	0.002988266	0.024356641	0.019133256	1	0.561	0.562	1.896577466	566.7915176	317.0558262	298.849653	219.2995519	0
7593	228729_at	CCNB1	-2.443655107	0.001996008	0	0.002988266	0.024356641	0.019133256	1	1	1	1.895253417	69.53900559	89.95907387	131.7940379	111.7651009	1000
10467	215399_s_at	OS9	-2.107154831	0.013972056	0.00641771	0.020099665	0.083112032	0.048302906	1	1	1	1.894638706	899.3872896	816.9695014	1704.013971	1851.91954	994
2409	211429_s_at	SERPINA1	-3.523557207	0.001996008	0	0.002988266	0.024356641	0.019133256	1	0.99	0.99	1.894536756	272.3281106	245.3018723	515.9356153	302.7930771	1000
2671	202878_s_at	CD93	-3.434791429	0.001996008	0	0.002988266	0.024356641	0.019133256	1	0.994	0.994	1.89322787	320.6058165	288.6743009	606.9798671	368.232809	1000
26684	1557593_at	SPAG17	-0.957251626	0.630738523	0.599793528	0.659542617	0.80832217	0.464221533	1	1	1	1.893116896	23.93596714	2.913912765	45.31358381	113.8525635	685
626	212646_at	RFTN1	-4.628022017	0.001996008	0	0.002988266	0.024356641	0.019133256	1	0.249	0.251	1.892902319	424.5602464	218.5288562	803.6510749	385.4633822	1000
3660	209191_at	TUBB6	-3.144103534	0.003992016	3.05E-04	0.006382037	0.0370332	0.022690466	1	1	1	1.891824723	348.8731143	422.08653	660.0067827	397.6270043	999
25837	227140_at	---	-1.003670246	0.255489022	0.227688733	0.281568769	0.500727721	0.287612781	1	1	1	1.891593373	61.50373902	80.17751895	116.3400651	272.2678202	873
3239	243339_at	---	3.253821049	0.003992016	3.05E-04	0.006382037	0.0370332	0.022690466	1	0.999	0.999	1.89150239	308.6774803	259.5014112	163.1916946	124.5092047	1
497	213369_at	PCDH21	4.768549173	0.001996008	0	0.002988266	0.024356641	0.019133256	1	0.18	0.181	1.891256753	230.34762	137.2949916	121.7960595	57.12178105	0
2209	1558387_at	FLJ39198	3.599296437	0.001996008	0	0.002988266	0.024356641	0.019133256	1	0.98	0.98	1.889787841	339.4222228	238.4707369	179.6086393	143.0202594	0
17	213549_at	---	6.966610333	0.001996008	0	0.002988266	0.024356641	0.019133256	1	0	0	1.889014916	647.1571402	222.6224959	342.589746	151.1548813	0
1303	203571_s_at	C10orf116	4.034335523	0.001996008	0	0.002988266	0.024356641	0.019133256	1	0.771	0.776	1.888848024	371.6453056	258.8967431	196.7576538	112.0391296	0
3893	235940_at	C9orf64	-3.092782026	0.003992016	3.05E-04	0.006382037	0.0370332	0.022690466	1	1	1	1.886949537	108.6213581	120.0666408	204.9630214	131.9867667	999
539	238081_at	C4orf12	4.727297056	0.001996008	0	0.002988266	0.024356641	0.019133256	1	0.2	0.203	1.886926562	320.5556261	171.2676526	169.882407	102.5895851	0
613	212063_at	CD44	-4.640120141	0.001996008	0	0.002988266	0.024356641	0.019133256	1	0.239	0.241	1.886172444	1985.598068	1376.122582	3745.180359	1647.135191	1000
2088	243681_at	SHANK2	3.651738886	0.001996008	0	0.002988266	0.024356641	0.019133256	1	0.973	0.973	1.885433012	109.8171533	73.6872926	58.24505704	47.37618043	0
16641	226811_at	FAM46C	-1.580891099	0.005988024	0.001210313	0.009398128	0.047989479	0.028452225	1	1	1	1.884053948	47.21166533	15.92251931	88.94932444	134.1099784	998
7256	211148_s_at	ANGPT2	-2.491062447	0.013972056	0.00641771	0.020099665	0.083112032	0.048302906	1	1	1	1.883027914	127.0628224	148.4271895	239.2628414	202.0217718	994
3309	214131_at	CYorf15B	-3.234875083	0.001996008	0	0.002988266	0.024356641	0.019133256	1	0.999	0.999	1.882589014	84.13168374	69.73214763	158.3853835	105.1916574	1000
1762	1554784_at	CNTN1	3.793744257	0.001996008	0	0.002988266	0.024356641	0.019133256	1	0.922	0.925	1.881016203	455.1702738	335.3283981	241.9810489	145.5914402	0
13300	226908_at	LRIG3	-1.849959403	0.007984032	0.002357126	0.012216731	0.057631964	0.033792436	1	1	1	1.880569456	31.97900509	11.23390015	60.13874021	77.17470012	997
7511	229490_s_at	---	-2.454583307	0.001996008	0	0.002988266	0.024356641	0.019133256	1	1	1	1.880258276	57.01455945	60.84300223	107.2020973	94.15051846	1000
22661	211506_s_at	IL8	-1.18610276	0.167664671	0.143817487	0.189889711	0.394897044	0.227196207	1	1	1	1.879511962	64.21395584	53.65557124	120.6908981	239.5597109	917
9336	213797_at	RSAD2	-2.236295143	0.001996008	0	0.002988266	0.024356641	0.019133256	1	1	1	1.879310204	120.8555585	59.28779095	227.1250842	238.3459496	1000
283	238453_at	FGFBP3	5.161680635	0.001996008	0	0.002988266	0.024356641	0.019133256	1	0.049	0.049	1.879290516	314.6395574	163.1317829	167.4246503	82.06347188	0
4929	204844_at	ENPEP	-2.859119229	0.001996008	0	0.002988266	0.024356641	0.019133256	1	1	1	1.879285637	68.26219624	52.18731128	128.284165	99.91647771	1000
1635	220345_at	LRRTM4	3.8461737	0.001996008	0	0.002988266	0.024356641	0.019133256	1	0.897	0.9	1.877048569	80.15007432	61.52427831	42.70005349	20.36367046	0
3646	218039_at	NUSAP1	-3.14869611	0.001996008	0	0.002988266	0.024356641	0.019133256	1	1	1	1.876140334	683.2637247	738.5218996	1281.898633	802.725452	1000
818	205176_s_at	ITGB3BP	-4.417493831	0.001996008	0	0.002988266	0.024356641	0.019133256	1	0.413	0.415	1.875355321	266.0093655	133.1151647	498.8620791	250.2856531	1000
8359	235753_at	HOXA7	-2.348210837	0.011976048	0.004995055	0.017537368	0.074935796	0.043710653	1	1	1	1.87504394	54.6561373	71.81852322	102.4826591	89.3954698	995
1757	209312_x_at	HLA-DRB1	-3.795839509	0.001996008	0	0.002988266	0.024356641	0.019133256	1	0.92	0.923	1.873810032	2042.857484	1834.084622	3827.926848	1981.894515	1000
7980	219295_s_at	PCOLCE2	-2.395940011	0.00998004	0.003633776	0.014917016	0.066383578	0.03890386	1	1	1	1.872648253	70.37865585	56.01202114	131.7944669	124.0334657	996
1973	203313_s_at	TGIF	-3.694363359	0.001996008	0	0.002988266	0.024356641	0.019133256	1	0.961	0.963	1.872024766	241.9043973	196.2802983	452.8510228	252.7868878	1000
840	236656_s_at	---	4.397495964	0.001996008	0	0.002988266	0.024356641	0.019133256	1	0.43	0.432	1.87131072	365.6248693	192.9203967	195.3843717	137.1361092	0
20080	223551_at	PKIB	-1.339234372	0.137724551	0.115702907	0.158158472	0.350517749	0.201378126	1	1	1	1.86910043	130.1558324	246.1955562	243.2743223	390.7189497	932
1241	202430_s_at	PLSCR1	-4.078976117	0.001996008	0	0.002988266	0.024356641	0.019133256	1	0.728	0.732	1.869009545	116.4715947	71.02414634	217.6865222	115.2234858	1000
1682	201487_at	CTSC	-3.822556082	0.001996008	0	0.002988266	0.024356641	0.019133256	1	0.91	0.913	1.867758315	327.449551	206.8881933	611.5966217	347.1030445	1000
9781	203227_s_at	TSPAN31	-2.183751954	0.015968064	0.007886749	0.02261651	0.090654764	0.052639365	1	1	1	1.867629917	1582.901145	1463.612383	2956.273535	3020.466796	993
15143	233655_s_at	FAM29A	-1.697204602	0.007984032	0.002357126	0.012216731	0.057631964	0.033792436	1	1	1	1.86735171	151.7465252	44.58784132	283.3641334	394.0631225	997
6506	215388_s_at	CFH	-2.599862151	0.003992016	3.05E-04	0.006382037	0.0370332	0.022690466	1	1	1	1.86700842	105.1967304	77.10133842	196.4031815	169.6410092	999
3376	215078_at	SOD2	-3.217340579	0.001996008	0	0.002988266	0.024356641	0.019133256	1	0.999	0.999	1.865898486	23.85832011	3.139967201	44.51720336	32.65968437	1000
498	207414_s_at	PCSK6	4.768102118	0.001996008	0	0.002988266	0.024356641	0.019133256	1	0.18	0.181	1.865175569	673.5245605	387.6216219	361.1051804	173.8920808	0
5713	231358_at	---	2.72198768	0.025948104	0.015682036	0.034761319	0.123901176	0.071627037	1	1	1	1.864821706	795.0435138	611.2686278	426.3375482	524.0742573	12
7435	205347_s_at	TMSL8	-2.46599476	0.007984032	0.002357126	0.012216731	0.057631964	0.033792436	1	1	1	1.863952366	1240.045508	1712.425297	2311.385758	1821.793334	997
1414	223605_at	SLC25A18	3.962108585	0.001996008	0	0.002988266	0.024356641	0.019133256	1	0.822	0.825	1.863168926	1310.211112	731.691456	703.2164898	565.8904782	0
190	202315_s_at	BCR	5.467675639	0.001996008	0	0.002988266	0.024356641	0.019133256	1	0.019	0.019	1.86279588	1011.541117	458.0002152	543.0230588	278.0002614	0
9134	212865_s_at	COL14A1	-2.26121359	0.001996008	0	0.002988266	0.024356641	0.019133256	1	1	1	1.862623969	31.41072983	18.18983441	58.50637827	59.61583351	1000
5338	203963_at	CA12	-2.77923944	0.003992016	3.05E-04	0.006382037	0.0370332	0.022690466	1	1	1	1.861475144	396.6631868	335.2450184	738.3786626	576.3463737	999
83	212989_at	TMEM23	6.041068368	0.001996008	0	0.002988266	0.024356641	0.019133256	1	0.002	0.002	1.860593034	424.3874152	167.9089627	228.092553	110.3626504	0
7229	230923_at	FAM19A1	2.494237012	0.013972056	0.00641771	0.020099665	0.083112032	0.048302906	1	1	1	1.860209874	197.4726216	203.4955583	106.156098	111.4399013	6
3692	228010_at	PPP2R2C	3.135917899	0.013972056	0.00641771	0.020099665	0.083112032	0.048302906	1	1	1	1.859940216	1082.636749	826.9788572	582.0814776	540.3699701	6
175	226487_at	C12orf34	5.518418116	0.001996008	0	0.002988266	0.024356641	0.019133256	1	0.015	0.015	1.859206685	765.5703043	365.2449042	411.7725644	186.035489	0
3865	235609_at	---	-3.098527207	0.001996008	0	0.002988266	0.024356641	0.019133256	1	1	1	1.858882162	117.7502252	94.1822288	218.8837931	151.3062298	1000
5350	214710_s_at	CCNB1	-2.777271337	0.001996008	0	0.002988266	0.024356641	0.019133256	1	1	1	1.85885094	165.754572	201.5774331	308.1130419	215.181799	1000
963	214279_s_at	NDRG2	4.275734707	0.001996008	0	0.002988266	0.024356641	0.019133256	1	0.551	0.552	1.858450625	3093.537943	1542.006995	1664.579032	1271.218896	0
1206	235527_at	LOC284214	4.097008955	0.001996008	0	0.002988266	0.024356641	0.019133256	1	0.716	0.72	1.856310218	469.665887	276.3320053	253.0104519	177.0482554	0
1306	205567_at	CHST1	4.031097755	0.001996008	0	0.002988266	0.024356641	0.019133256	1	0.777	0.782	1.855426007	1247.009475	686.2675436	672.0879576	523.2195837	0
1698	209183_s_at	C10orf10	-3.81810155	0.001996008	0	0.002988266	0.024356641	0.019133256	1	0.913	0.916	1.855041976	429.5943612	274.4442397	796.9155726	447.0383641	1000
790	1553202_at	STOX1	4.444622847	0.001996008	0	0.002988266	0.024356641	0.019133256	1	0.39	0.392	1.853884939	57.10355166	38.02480169	30.80210128	11.28167914	0
11637	221245_s_at	FZD5	-1.99411967	0.013972056	0.00641771	0.020099665	0.083112032	0.048302906	1	1	1	1.852027516	95.40420417	94.0109159	176.6912113	195.9991061	994
707	227425_at	REPS2	4.51672089	0.001996008	0	0.002988266	0.024356641	0.019133256	1	0.329	0.33	1.851571087	458.4690937	264.0760429	247.6108516	137.442168	0
4429	205000_at	DDX3Y	-2.968412468	0.005988024	0.001210313	0.009398128	0.047989479	0.028452225	1	1	1	1.851034178	321.5263986	327.407584	595.1563529	403.5645481	998
1610	222150_s_at	LOC54103	-3.857149849	0.001996008	0	0.002988266	0.024356641	0.019133256	1	0.894	0.897	1.850065686	179.0219831	150.8742148	331.202428	167.7567853	1000
16976	1554154_at	GDAP2	-1.556874284	0.001996008	0	0.002988266	0.024356641	0.019133256	1	1	1	1.84967164	303.8087237	98.44359914	561.9463803	842.3330826	1000
1885	220927_s_at	HPSE2	3.735475314	0.001996008	0	0.002988266	0.024356641	0.019133256	1	0.944	0.947	1.848472272	242.942187	201.6051337	131.4286347	33.98144951	0
3698	230865_at	LIX1	3.134716889	0.005988024	0.001210313	0.009398128	0.047989479	0.028452225	1	1	1	1.848428697	843.5084862	616.7257964	456.3381252	436.5804057	2
1695	208079_s_at	AURKA	-3.819692432	0.001996008	0	0.002988266	0.024356641	0.019133256	1	0.912	0.915	1.847970436	90.13693555	72.86474754	166.5703921	86.80398386	1000
4200	1555229_a_at	C1S	-3.021776552	0.001996008	0	0.002988266	0.024356641	0.019133256	1	1	1	1.84759409	117.5032779	137.0481584	217.0983618	134.4254295	1000
3148	214071_at	MPPE1	3.282617506	0.007984032	0.002357126	0.012216731	0.057631964	0.033792436	1	0.999	0.999	1.846865211	273.6018361	187.9945281	148.1439113	137.237663	3
2208	218232_at	C1QA	-3.599926217	0.001996008	0	0.002988266	0.024356641	0.019133256	1	0.98	0.98	1.844169012	893.4868702	611.4092089	1647.740799	968.953038	1000
92	226913_s_at	SOX8	5.956859371	0.001996008	0	0.002988266	0.024356641	0.019133256	1	0.002	0.002	1.844144557	7432.914582	2707.323398	4030.548773	2124.110827	0
34	223839_s_at	---	6.604502971	0.001996008	0	0.002988266	0.024356641	0.019133256	1	0	0	1.843428092	958.7560977	394.22167	520.0941125	174.6896021	0
1841	215193_x_at	HLA-DRB1	-3.759949605	0.001996008	0	0.002988266	0.024356641	0.019133256	1	0.941	0.943	1.843003497	1783.262156	1554.264996	3286.558389	1687.511032	1000
862	230913_at	---	4.376261612	0.001996008	0	0.002988266	0.024356641	0.019133256	1	0.453	0.455	1.842877008	513.4142574	337.6010255	278.5938807	114.5506955	0
5805	209773_s_at	RRM2	-2.708632978	0.003992016	3.05E-04	0.006382037	0.0370332	0.022690466	1	1	1	1.84237992	354.3203857	423.0231743	652.7927639	467.7332583	999
11863	205943_at	TDO2	-1.97360259	0.001996008	0	0.002988266	0.024356641	0.019133256	1	1	1	1.842091114	46.19760862	16.24189853	85.10020431	99.79576893	1000
8092	204698_at	ISG20	-2.382692033	0.001996008	0	0.002988266	0.024356641	0.019133256	1	1	1	1.841480764	81.803473	24.43698684	150.639522	146.2088148	1000
2315	229724_at	GABRB3	3.556052083	0.005988024	0.001210313	0.009398128	0.047989479	0.028452225	1	0.985	0.985	1.839508684	1166.876734	704.5021113	634.3415196	560.5763317	2
113	212077_at	CALD1	-5.814456438	0.001996008	0	0.002988266	0.024356641	0.019133256	1	0.004	0.004	1.837366904	1657.406283	855.5799912	3045.26345	1041.535539	1000
4076	206364_at	KIF14	-3.049524219	0.001996008	0	0.002988266	0.024356641	0.019133256	1	1	1	1.836916556	95.13637933	98.72451944	174.7575902	111.5564109	1000
15549	224012_at	ANKRD20A1	-1.664635076	0.00998004	0.003633776	0.014917016	0.066383578	0.03890386	1	1	1	1.83588236	26.47342034	10.12390715	48.6020854	67.37255669	996
2345	209823_x_at	HLA-DQB1	-3.548259976	0.001996008	0	0.002988266	0.024356641	0.019133256	1	0.987	0.987	1.835561998	223.4140921	169.2761717	410.0904173	237.5790285	1000
517	213841_at	---	4.75220734	0.001996008	0	0.002988266	0.024356641	0.019133256	1	0.185	0.187	1.834796582	5411.973297	2691.144879	2949.631228	1748.568967	0
380	209875_s_at	SPP1	-4.970028157	0.001996008	0	0.002988266	0.024356641	0.019133256	1	0.096	0.096	1.834544765	4894.392183	3138.716002	8978.981555	3496.409599	1000
4419	203755_at	BUB1B	-2.971445095	0.003992016	3.05E-04	0.006382037	0.0370332	0.022690466	1	1	1	1.834087703	310.9742456	341.02081	570.3540399	367.5846974	999
23402	204865_at	CA3	-1.142856217	0.215568862	0.189345325	0.240116222	0.455598518	0.261722165	1	1	1	1.833952217	72.58813432	250.6933595	133.1231699	197.2414023	893
1084	200791_s_at	IQGAP1	-4.185172442	0.001996008	0	0.002988266	0.024356641	0.019133256	1	0.64	0.643	1.833295715	656.0928019	277.6215942	1202.812123	633.9853833	1000
20851	32128_at	CCL18	1.292019457	0.786427146	0.759883956	0.810654853	0.898117969	0.51560583	1	1	1	1.832492527	42.88082101	103.742771	23.4002706	8.997882494	393
148	214930_at	SLITRK5	5.629014796	0.001996008	0	0.002988266	0.024356641	0.019133256	1	0.008	0.008	1.832130774	486.3989167	193.3944768	265.482641	140.6674901	0
65	228813_at	HDAC4	6.216655866	0.001996008	0	0.002988266	0.024356641	0.019133256	1	0	0	1.8318557	757.1119108	336.4967569	413.3032481	134.8708679	0
6563	235794_at	MOBP	2.591070573	0.023952096	0.014077818	0.032376732	0.117763179	0.068078796	1	1	1	1.831069921	945.5725788	991.8693997	516.4044082	424.737349	11
1081	202863_at	SP100	-4.185514859	0.001996008	0	0.002988266	0.024356641	0.019133256	1	0.64	0.643	1.830845128	92.82229497	71.26789632	169.9432465	77.94844571	1000
1654	203303_at	DYNLT3	-3.838339415	0.001996008	0	0.002988266	0.024356641	0.019133256	1	0.9	0.903	1.829772261	566.4760447	439.5650106	1036.522153	534.0911906	1000
18644	202992_at	C7	-1.439743398	0.027944112	0.017302913	0.037128811	0.130305789	0.075238961	1	1	1	1.829216732	113.5144775	22.63700035	207.6425816	332.9491094	987
20340	210690_at	KLRC4	1.32123509	0.201596806	0.176006479	0.225526613	0.43903754	0.252494391	1	1	1	1.828778045	63.66277667	148.2746755	34.8116475	22.11076501	100
49	200832_s_at	SCD	6.34720745	0.001996008	0	0.002988266	0.024356641	0.019133256	1	0	0	1.828747608	4184.422469	1697.295793	2288.13558	871.9196226	0
627	204150_at	STAB1	-4.626234998	0.001996008	0	0.002988266	0.024356641	0.019133256	1	0.251	0.253	1.828641539	384.5303382	171.6755497	703.1681494	327.6861109	1000
177	212811_x_at	SLC1A4	5.51310787	0.001996008	0	0.002988266	0.024356641	0.019133256	1	0.016	0.016	1.827890224	1667.131253	796.1958691	912.0521745	379.9163471	0
1488	229818_at	SVOP	3.91745483	0.001996008	0	0.002988266	0.024356641	0.019133256	1	0.848	0.851	1.822384684	269.9057098	175.8209418	148.1057826	91.59328051	0
4461	229551_x_at	ZNF367	-2.962147811	0.001996008	0	0.002988266	0.024356641	0.019133256	1	1	1	1.821858341	173.8993682	154.6048775	316.8200144	218.1279843	1000
19198	205848_at	GAS2	1.400271241	0.427145709	0.395592304	0.456785672	0.662628317	0.380462107	1	1	1	1.821486094	151.3371893	327.2676956	83.08446046	61.29341914	213
300	213924_at	MPPE1	5.114764452	0.001996008	0	0.002988266	0.024356641	0.019133256	1	0.055	0.055	1.821183803	516.1849882	253.6459056	283.4337683	137.8089926	0
15185	231771_at	GJB6	1.694024151	0.137724551	0.115702907	0.158158472	0.350517749	0.201378126	1	1	1	1.82017436	437.1000811	623.390865	240.1418737	375.4527469	68
716	212169_at	FKBP9	-4.508850293	0.001996008	0	0.002988266	0.024356641	0.019133256	1	0.334	0.335	1.820085449	596.7743706	323.2706963	1086.180348	499.7170749	1000
1218	202446_s_at	PLSCR1	-4.089579393	0.001996008	0	0.002988266	0.024356641	0.019133256	1	0.718	0.723	1.8192673	514.2926133	269.6250959	935.6357341	486.4243072	1000
6784	222379_at	---	-2.558485413	0.001996008	0	0.002988266	0.024356641	0.019133256	1	1	1	1.818577588	87.24399589	23.55817097	158.6599756	141.2708765	1000
458	226884_at	LRRN1	4.827385374	0.001996008	0	0.002988266	0.024356641	0.019133256	1	0.161	0.162	1.817070766	1162.455676	594.0365678	639.7415539	337.1959725	0
12219	229947_at	PI15	-1.945095494	0.001996008	0	0.002988266	0.024356641	0.019133256	1	1	1	1.816683605	36.55153726	10.64352393	66.40257846	77.86070198	1000
2892	223727_at	KCNIP2	3.361984766	0.001996008	0	0.002988266	0.024356641	0.019133256	1	0.998	0.998	1.816545516	927.0949849	697.6868665	510.3615498	368.5346601	0
296	241698_at	RFTN2	5.118113933	0.001996008	0	0.002988266	0.024356641	0.019133256	1	0.055	0.055	1.816520809	732.2236193	318.2269716	403.0912366	229.4942755	0
1642	226388_at	TCEA3	-3.842962334	0.001996008	0	0.002988266	0.024356641	0.019133256	1	0.897	0.9	1.81568398	59.94846278	23.21269274	108.8474635	62.59182426	1000
230	208816_x_at	ANXA2P2	-5.294069172	0.001996008	0	0.002988266	0.024356641	0.019133256	1	0.035	0.035	1.815524575	961.1337646	479.566867	1744.961969	667.3634686	1000
4988	208949_s_at	LGALS3	-2.848387228	0.007984032	0.002357126	0.012216731	0.057631964	0.033792436	1	1	1	1.814569287	1205.161646	1016.582717	2186.849309	1590.137529	997
10672	202948_at	IL1R1	-2.086260844	0.013972056	0.00641771	0.020099665	0.083112032	0.048302906	1	1	1	1.814142131	144.9347184	127.3439555	262.9321789	272.7432808	994
1585	1555216_a_at	LOC645722	3.870866373	0.001996008	0	0.002988266	0.024356641	0.019133256	1	0.883	0.886	1.813938412	302.9697077	226.5147485	167.0231502	65.4007116	0
10031	1568612_at	GABRG2	2.155916618	0.047904192	0.034154526	0.060170489	0.182858404	0.105371697	1	1	1	1.81353805	518.9403376	501.5946489	286.1480286	408.4857247	23
1092	208933_s_at	---	-4.177366464	0.001996008	0	0.002988266	0.024356641	0.019133256	1	0.644	0.647	1.813378779	185.4653855	123.0768614	336.3189943	160.3156819	1000
6398	204146_at	RAD51AP1	-2.614519009	0.003992016	3.05E-04	0.006382037	0.0370332	0.022690466	1	1	1	1.813349533	99.12452129	94.8140937	179.7474044	140.9037604	999
1913	1558388_a_at	FLJ39198	3.723891791	0.001996008	0	0.002988266	0.024356641	0.019133256	1	0.949	0.952	1.812485781	1868.31158	1157.831827	1030.800682	767.4370933	0
397	203973_s_at	CEBPD	-4.914774041	0.001996008	0	0.002988266	0.024356641	0.019133256	1	0.114	0.114	1.810991698	1857.067461	1038.284172	3363.133754	1362.920354	1000
2923	210052_s_at	TPX2	-3.354426244	0.001996008	0	0.002988266	0.024356641	0.019133256	1	0.998	0.998	1.810555455	249.425759	220.9553694	451.5991686	260.7708521	1000
2340	210982_s_at	HLA-DRA	-3.549241643	0.001996008	0	0.002988266	0.024356641	0.019133256	1	0.987	0.987	1.810011228	1288.063693	1272.311446	2331.409748	1170.442049	1000
6337	213943_at	TWIST1	-2.62395947	0.001996008	0	0.002988266	0.024356641	0.019133256	1	1	1	1.809588312	88.57931983	58.78053795	160.2921019	132.4711083	1000
3690	201664_at	SMC4	-3.136389971	0.001996008	0	0.002988266	0.024356641	0.019133256	1	1	1	1.808393732	428.4928165	589.0433147	774.8837234	359.4346928	1000
7360	1553392_at	EFCAB3	-2.474746358	0.001996008	0	0.002988266	0.024356641	0.019133256	1	1	1	1.808380193	24.67160595	3.282146497	44.61564352	41.02205513	1000
671	217359_s_at	NCAM1	4.56566945	0.001996008	0	0.002988266	0.024356641	0.019133256	1	0.289	0.291	1.80799948	660.2270165	307.7548482	365.169915	239.3403038	0
3290	237696_at	TRIM34	3.237899939	0.00998004	0.003633776	0.014917016	0.066383578	0.03890386	1	0.999	0.999	1.807883792	357.9861292	263.5371781	198.0139048	160.7652114	4
3623	200986_at	SERPING1	-3.157426424	0.003992016	3.05E-04	0.006382037	0.0370332	0.022690466	1	1	1	1.807266371	350.467408	349.0880483	633.3879608	377.8169846	999
6760	209047_at	AQP1	-2.5628308	0.011976048	0.004995055	0.017537368	0.074935796	0.043710653	1	1	1	1.807125956	1804.214399	1834.412416	3260.442672	2563.534128	995
1830	213307_at	SHANK2	3.765174739	0.003992016	3.05E-04	0.006382037	0.0370332	0.022690466	1	0.94	0.942	1.806980559	250.363697	167.9758816	138.5536196	87.43183518	1
2649	218880_at	FOSL2	-3.443739371	0.001996008	0	0.002988266	0.024356641	0.019133256	1	0.994	0.994	1.806131022	66.19326513	18.43686483	119.5537096	77.83494651	1000
5938	219787_s_at	ECT2	-2.68606642	0.003992016	3.05E-04	0.006382037	0.0370332	0.022690466	1	1	1	1.805079731	207.7190384	260.3446243	374.949426	253.1111345	999
14427	229151_at	SLC14A1	1.756157714	0.139720559	0.117566784	0.160283013	0.353407176	0.203155232	1	1	1	1.804660867	362.0563391	504.6552438	200.6229235	285.9223463	69
257	211340_s_at	MCAM	-5.226439145	0.001996008	0	0.002988266	0.024356641	0.019133256	1	0.042	0.042	1.803271819	360.2144867	243.1862882	649.5646327	218.304852	1000
1504	230783_at	LOC283713	3.911813546	0.001996008	0	0.002988266	0.024356641	0.019133256	1	0.849	0.852	1.802751508	126.462712	72.55724096	70.14983008	50.3629699	0
233	233599_at	LOC728061	-5.277052908	0.001996008	0	0.002988266	0.024356641	0.019133256	1	0.036	0.036	1.802188181	84.67874807	22.02318164	152.6070389	63.6037779	1000
215	239221_at	GPR123	5.340214444	0.001996008	0	0.002988266	0.024356641	0.019133256	1	0.029	0.029	1.802109007	286.6654099	140.5869225	159.0721808	64.31774332	0
10347	226777_at	---	-2.12072494	0.011976048	0.004995055	0.017537368	0.074935796	0.043710653	1	1	1	1.802003742	114.7317096	168.5864671	206.7469701	183.1717371	995
1341	210840_s_at	IQGAP1	-4.011136168	0.001996008	0	0.002988266	0.024356641	0.019133256	1	0.791	0.795	1.801026996	382.7722309	130.6301527	689.3831211	377.7253368	1000
22510	223748_at	SLC4A11	-1.19668563	0.125748503	0.104548061	0.145373287	0.331957111	0.191060804	1	1	1	1.800605329	64.58067749	47.37916226	116.284312	217.5295594	938
12808	204531_s_at	BRCA1	-1.89255743	0.001996008	0	0.002988266	0.024356641	0.019133256	1	1	1	1.800459685	133.1415332	49.15411685	239.7159629	284.8499214	1000
2501	203325_s_at	COL5A1	-3.492304246	0.001996008	0	0.002988266	0.024356641	0.019133256	1	0.992	0.992	1.799747926	170.6044861	92.86514675	307.04507	187.1219164	1000
12702	222662_at	LOC286044	-1.901369861	0.001996008	0	0.002988266	0.024356641	0.019133256	1	1	1	1.798371047	118.5703835	40.4546036	213.2335447	252.1119564	1000
2788	223475_at	CRISPLD1	-3.395466879	0.001996008	0	0.002988266	0.024356641	0.019133256	1	0.997	0.997	1.797776753	519.7879129	440.8212722	934.4626261	531.5309131	1000
9780	226223_at	PAWR	-2.183891117	0.011976048	0.004995055	0.017537368	0.074935796	0.043710653	1	1	1	1.796522188	123.1517639	128.7466824	221.2448763	208.5106117	995
1411	203554_x_at	PTTG1	-3.96558441	0.001996008	0	0.002988266	0.024356641	0.019133256	1	0.821	0.824	1.795938196	991.7269934	705.104666	1781.080388	872.2680833	1000
662	208464_at	GRIA4	4.581279638	0.001996008	0	0.002988266	0.024356641	0.019133256	1	0.279	0.281	1.795912699	364.1027374	199.1980376	202.7396642	103.7427653	0
9943	201141_at	GPNMB	-2.166331405	0.011976048	0.004995055	0.017537368	0.074935796	0.043710653	1	1	1	1.795792727	672.0987028	1259.815612	1206.949962	851.5614588	995
2557	212451_at	KIAA0256	3.47516963	0.003992016	3.05E-04	0.006382037	0.0370332	0.022690466	1	0.993	0.993	1.795478938	527.7521565	401.6935987	293.9339166	174.0641608	1
2164	222958_s_at	DEPDC1	-3.62043582	0.001996008	0	0.002988266	0.024356641	0.019133256	1	0.978	0.978	1.795106178	69.04621024	47.22325527	123.9452786	69.06820835	1000
1694	219537_x_at	DLL3	3.819697944	0.001996008	0	0.002988266	0.024356641	0.019133256	1	0.912	0.915	1.794257418	2725.78848	1470.139623	1519.173589	1193.224255	0
4	207093_s_at	OMG	7.355991176	0.001996008	0	0.002988266	0.024356641	0.019133256	1	0	0	1.794230726	2557.316204	824.0122351	1425.299526	497.9450993	0
11214	219872_at	C4orf18	-2.032951033	0.023952096	0.014077818	0.032376732	0.117763179	0.068078796	1	1	1	1.794120495	102.5128149	91.41241185	183.9203421	192.7830816	989
1426	239481_at	RP1-32F7.2	3.957832928	0.001996008	0	0.002988266	0.024356641	0.019133256	1	0.825	0.828	1.793183349	229.0852221	156.7460069	127.7533735	61.11295222	0
734	223591_at	RNF135	-4.495382457	0.001996008	0	0.002988266	0.024356641	0.019133256	1	0.349	0.35	1.792217936	179.9367035	129.8864376	322.4857872	130.4056439	1000
944	227325_at	LOC255783	-4.289564602	0.001996008	0	0.002988266	0.024356641	0.019133256	1	0.536	0.537	1.792121828	506.6857186	185.0690442	908.042536	457.2378602	1000
140	209146_at	SC4MOL	5.668154515	0.001996008	0	0.002988266	0.024356641	0.019133256	1	0.006	0.006	1.79192954	1107.814721	494.6193334	618.2244871	247.9143394	0
1046	205651_x_at	RAPGEF4	4.206767795	0.001996008	0	0.002988266	0.024356641	0.019133256	1	0.622	0.623	1.791846557	887.9282955	536.9548811	495.5381318	264.6445387	0
136	227334_at	USP54	5.691013963	0.001996008	0	0.002988266	0.024356641	0.019133256	1	0.006	0.006	1.791735152	1791.312891	700.7448154	999.7643289	486.82279	0
3025	221024_s_at	SLC2A10	-3.323891593	0.001996008	0	0.002988266	0.024356641	0.019133256	1	0.998	0.998	1.791121677	135.4431427	116.1403556	242.5951489	140.4043028	1000
6428	204004_at	PAWR	-2.611345791	0.001996008	0	0.002988266	0.024356641	0.019133256	1	1	1	1.790693	259.8162799	212.802254	465.2511938	369.3026651	1000
693	227719_at	---	4.532436422	0.001996008	0	0.002988266	0.024356641	0.019133256	1	0.319	0.32	1.78822467	1542.511325	836.4687448	862.5936945	453.9784878	0
7266	227051_at	---	-2.48938854	0.001996008	0	0.002988266	0.024356641	0.019133256	1	1	1	1.787990288	24.60928997	5.023444498	44.00117148	39.54799073	1000
3011	213125_at	OLFML2B	-3.327847298	0.001996008	0	0.002988266	0.024356641	0.019133256	1	0.998	0.998	1.787001761	217.9437582	111.6203074	389.4658797	249.6415626	1000
6919	205552_s_at	OAS1	-2.538574222	0.001996008	0	0.002988266	0.024356641	0.019133256	1	1	1	1.786714622	62.81475456	36.89350211	112.2320405	95.47425474	1000
1534	228598_at	DPP10	3.895359561	0.001996008	0	0.002988266	0.024356641	0.019133256	1	0.86	0.863	1.785751744	426.7947495	226.5019936	239.0000463	180.6646745	0
2035	205485_at	RYR1	3.668907913	0.001996008	0	0.002988266	0.024356641	0.019133256	1	0.968	0.968	1.785382567	205.2875239	152.2660672	114.9823728	56.50739884	0
5089	1557512_at	RSN	-2.829068084	0.001996008	0	0.002988266	0.024356641	0.019133256	1	1	1	1.785358795	158.1277399	40.59706796	282.3147513	221.8274167	1000
1015	222784_at	SMOC1	4.231468139	0.001996008	0	0.002988266	0.024356641	0.019133256	1	0.603	0.604	1.785275012	3679.387914	1912.572082	2060.964216	1349.834131	0
1647	213142_x_at	LOC54103	-3.840774055	0.001996008	0	0.002988266	0.024356641	0.019133256	1	0.897	0.9	1.785239242	217.4815484	174.9987026	388.2565946	186.585779	1000
5483	218663_at	NCAPG	-2.759215068	0.001996008	0	0.002988266	0.024356641	0.019133256	1	1	1	1.784454275	50.6481732	53.53882229	90.37934917	61.95410337	1000
11242	203570_at	LOXL1	-2.030595191	0.025948104	0.015682036	0.034761319	0.123901176	0.071627037	1	1	1	1.783909012	143.6055932	213.3869373	256.1793119	235.0439804	988
2695	205737_at	KCNQ2	3.427305931	0.001996008	0	0.002988266	0.024356641	0.019133256	1	0.994	0.994	1.783374927	642.2934088	362.474255	360.1561283	324.0751237	0
17069	214218_s_at	XIST	1.550687522	0.149700599	0.126911287	0.17088682	0.368467041	0.21180827	1	1	1	1.783194124	729.0062994	827.9365346	408.8204922	858.5928149	74
3468	230165_at	SGOL2	-3.195565727	0.001996008	0	0.002988266	0.024356641	0.019133256	1	1	1	1.78278274	131.4908229	126.2066072	234.4195695	135.4497641	1000
5684	223734_at	OSAP	-2.72916928	0.001996008	0	0.002988266	0.024356641	0.019133256	1	1	1	1.782694017	87.06569134	63.18936986	155.2114871	118.5219884	1000
1351	205173_x_at	CD58	-4.00683969	0.001996008	0	0.002988266	0.024356641	0.019133256	1	0.795	0.799	1.7817357	165.4241734	134.0190896	294.7421555	131.7325641	1000
532	238521_at	---	4.733889805	0.001996008	0	0.002988266	0.024356641	0.019133256	1	0.195	0.198	1.781690211	771.4979303	373.4375513	433.0146316	239.5580119	0
1047	205499_at	SRPX2	-4.206669601	0.001996008	0	0.002988266	0.024356641	0.019133256	1	0.622	0.623	1.781602323	59.2514115	11.59751197	105.5624524	55.48215531	1000
7342	206502_s_at	INSM1	-2.47781864	0.011976048	0.004995055	0.017537368	0.074935796	0.043710653	1	1	1	1.781117824	574.648072	512.3107918	1023.515924	843.2515156	995
27977	219217_at	NARS2	-0.887732481	0.682634731	0.652717263	0.710353068	0.839787387	0.482329255	1	1	1	1.780618208	512.8751455	102.4813271	913.2348225	2298.376495	659
3679	202953_at	C1QB	-3.138834695	0.001996008	0	0.002988266	0.024356641	0.019133256	1	1	1	1.780479466	663.249814	502.3585827	1180.902675	755.2855458	1000
12264	224209_s_at	GDA	1.940599064	0.081836327	0.064257818	0.097890859	0.255242202	0.146910237	1	1	1	1.780284409	612.8015608	683.4524136	344.2155408	495.003561	40
9227	210016_at	MYT1L	2.250218614	0.02994012	0.018938966	0.039481403	0.13590089	0.078539326	1	1	1	1.780225571	890.8398744	890.7257592	500.4084253	594.1199791	14
12140	221805_at	NEFL	1.952004493	0.075848303	0.058860249	0.091318989	0.243617909	0.140500261	1	1	1	1.779595697	1326.732868	1576.798333	745.5248794	978.9172016	37
17784	1560225_at	CNR1	-1.500575056	0.083832335	0.066062895	0.100074767	0.258723344	0.149248778	1	1	1	1.779341426	59.98514814	78.14877913	106.734059	148.0769261	959
453	241401_at	C4orf12	4.833148776	0.001996008	0	0.002988266	0.024356641	0.019133256	1	0.159	0.16	1.777732032	221.8358679	103.6993669	124.7858867	68.25392694	0
440	211162_x_at	SCD	4.84559266	0.001996008	0	0.002988266	0.024356641	0.019133256	1	0.153	0.154	1.777719255	613.8738618	322.08963	345.3154147	153.8560632	0
8687	204463_s_at	EDNRA	-2.310449043	0.011976048	0.004995055	0.017537368	0.074935796	0.043710653	1	1	1	1.777598942	100.3449966	68.88375021	178.3731598	164.5715962	995
13283	230001_at	4-Jan	-1.851454464	0.041916168	0.029002609	0.053353856	0.168422214	0.097536201	1	1	1	1.776654728	132.909234	153.7213245	236.133819	260.8051026	980
74	228882_at	TUB	6.102544947	0.001996008	0	0.002988266	0.024356641	0.019133256	1	0	0	1.776453096	1122.162189	400.58008	631.6869223	284.6646182	0
8182	231068_at	FLJ31196	-2.370100297	0.001996008	0	0.002988266	0.024356641	0.019133256	1	1	1	1.776067471	75.09921436	67.12405625	133.3812717	115.2454455	1000
3645	211991_s_at	HLA-DPA1	-3.148949915	0.001996008	0	0.002988266	0.024356641	0.019133256	1	1	1	1.774969959	699.2304794	666.6050261	1241.113095	727.4858163	1000
8620	206434_at	SPOCK3	2.318050339	0.051896208	0.037623182	0.06468085	0.192392505	0.110730327	1	1	1	1.774260963	80.75005906	99.15535235	45.51194031	26.12987452	25
3186	208894_at	HLA-DRA	-3.27056286	0.001996008	0	0.002988266	0.024356641	0.019133256	1	0.999	0.999	1.773915865	1728.949088	1765.199335	3067.010217	1632.212855	1000
14493	203226_s_at	TSPAN31	-1.750616224	0.045908184	0.032429754	0.057905301	0.177966938	0.102568409	1	1	1	1.773749549	986.6128401	1248.176041	1750.00408	2024.894427	978
29850	219985_at	HS3ST3A1	-0.787140179	0.359281437	0.328697444	0.388027424	0.603841362	0.346724088	1	1	1	1.773612301	50.10576536	92.62739406	88.8682018	241.6681487	821
3673	214702_at	FN1	-3.140020887	0.001996008	0	0.002988266	0.024356641	0.019133256	1	1	1	1.773473729	41.79809558	8.997573201	74.12782444	52.08031547	1000
3419	242228_at	---	-3.207639048	0.001996008	0	0.002988266	0.024356641	0.019133256	1	0.999	0.999	1.772961119	112.0126705	73.95147096	198.5941097	126.4154354	1000
6090	205199_at	CA9	-2.660216988	0.001996008	0	0.002988266	0.024356641	0.019133256	1	1	1	1.772593123	291.9652594	47.89553773	517.5356111	430.9267504	1000
1253	208306_x_at	HLA-DRB1	-4.070299688	0.001996008	0	0.002988266	0.024356641	0.019133256	1	0.738	0.743	1.772389068	2143.623866	1449.256099	3799.335507	1778.906396	1000
4610	227340_s_at	RGMB	2.926364595	0.007984032	0.002357126	0.012216731	0.057631964	0.033792436	1	1	1	1.772375545	779.0271914	745.1987586	439.5384453	221.6298644	3
3407	225128_at	KDELC2	-3.211776367	0.001996008	0	0.002988266	0.024356641	0.019133256	1	0.999	0.999	1.77227516	215.0087332	138.6259742	381.0546371	243.0707479	1000
410	218543_s_at	PARP12	-4.891523763	0.001996008	0	0.002988266	0.024356641	0.019133256	1	0.13	0.131	1.772161487	177.535056	80.35938123	314.620789	130.08753	1000
7559	207012_at	MMP16	2.448390563	0.031936128	0.02058897	0.041820911	0.141439403	0.081698107	1	1	1	1.772051333	412.6937282	466.8090307	232.8903912	148.9437532	15
1541	229233_at	NRG3	3.890300532	0.001996008	0	0.002988266	0.024356641	0.019133256	1	0.868	0.871	1.771755365	292.8596742	164.2004015	165.2935162	115.5504115	0
9431	1554474_a_at	MOXD1	-2.225364639	0.00998004	0.003633776	0.014917016	0.066383578	0.03890386	1	1	1	1.77134849	117.6878714	155.1068995	208.4662333	173.8775374	996
1972	218623_at	HMP19	3.69448557	0.003992016	3.05E-04	0.006382037	0.0370332	0.022690466	1	0.961	0.963	1.770249724	1472.728619	926.6484186	831.9326922	563.0806767	1
5811	204777_s_at	MAL	2.707509232	0.023952096	0.014077818	0.032376732	0.117763179	0.068078796	1	1	1	1.769856946	852.8621173	819.2351021	481.8819504	352.9755791	11
7896	230550_at	MS4A6A	-2.405461128	0.001996008	0	0.002988266	0.024356641	0.019133256	1	1	1	1.769515064	74.72333929	43.1843039	132.2240745	117.6715436	1000
4950	213712_at	ELOVL2	2.854661345	0.023952096	0.014077818	0.032376732	0.117763179	0.068078796	1	1	1	1.769255697	428.0598143	333.091085	241.9434426	224.5447331	11
297	211653_x_at	AKR1C2	5.117925305	0.001996008	0	0.002988266	0.024356641	0.019133256	1	0.055	0.055	1.76918304	576.1731482	269.1033938	325.6718695	151.8632969	0
1497	208808_s_at	HMGB2	-3.914096853	0.001996008	0	0.002988266	0.024356641	0.019133256	1	0.848	0.851	1.76885743	1310.972743	948.0982155	2318.923878	1112.343108	1000
1096	228483_s_at	TAF9B	-4.176298089	0.001996008	0	0.002988266	0.024356641	0.019133256	1	0.645	0.648	1.768567471	311.3560247	83.97390748	550.6541373	285.5577451	1000
3801	202107_s_at	MCM2	-3.112069586	0.001996008	0	0.002988266	0.024356641	0.019133256	1	1	1	1.766963201	471.507355	462.9270825	833.1361453	484.7635613	1000
1375	204342_at	SLC25A24	-3.98892491	0.001996008	0	0.002988266	0.024356641	0.019133256	1	0.808	0.812	1.766935326	201.5223621	135.8255425	356.0769806	170.4096571	1000
4631	218404_at	SNX10	-2.922145479	0.003992016	3.05E-04	0.006382037	0.0370332	0.022690466	1	1	1	1.765038771	650.5419392	631.5645109	1148.231745	733.5833364	999
1135	213113_s_at	SLC43A3	-4.150774598	0.001996008	0	0.002988266	0.024356641	0.019133256	1	0.666	0.669	1.76433001	272.8896477	148.8046898	481.4673949	231.6428765	1000
25344	210807_s_at	SLC16A7	-1.031728991	0.271457086	0.243112946	0.298062995	0.516713983	0.296688004	1	1	1	1.7637989	91.73057394	31.0634602	161.7942854	345.5139044	865
387	204072_s_at	FRY	4.945769597	0.001996008	0	0.002988266	0.024356641	0.019133256	1	0.101	0.101	1.763582684	1132.655754	533.5973376	642.2470373	318.4482907	0
5573	209663_s_at	ITGA7	-2.745180251	0.001996008	0	0.002988266	0.024356641	0.019133256	1	1	1	1.763035333	394.3662238	342.5260671	695.2815867	498.8548295	1000
11686	218542_at	CEP55	-1.989824056	0.021956088	0.012493219	0.029973498	0.111027695	0.064252419	1	1	1	1.762784488	66.43214303	85.88964745	117.1055513	113.4280354	990
893	221045_s_at	PER3	4.348655644	0.001996008	0	0.002988266	0.024356641	0.019133256	1	0.481	0.481	1.762401318	550.3730427	308.2173308	312.2858777	162.7214892	0
7891	228821_at	ST6GAL2	2.405760017	0.033932136	0.02225085	0.044147813	0.14713395	0.084886326	1	1	1	1.761989601	469.0640719	459.7082858	266.2127357	265.2938003	16
1430	226722_at	FAM20C	-3.957121161	0.001996008	0	0.002988266	0.024356641	0.019133256	1	0.825	0.828	1.761274612	480.7801669	274.2829647	846.7859018	426.2373711	1000
2130	239738_at	DACH2	3.63381473	0.003992016	3.05E-04	0.006382037	0.0370332	0.022690466	1	0.974	0.974	1.761120256	98.55385839	73.19900872	55.96089082	25.88046401	1
1602	205151_s_at	KIAA0644	3.862383305	0.001996008	0	0.002988266	0.024356641	0.019133256	1	0.888	0.891	1.760811847	747.0213354	508.5833276	424.2482448	203.6409183	0
11614	213060_s_at	CHI3L2	-1.996090334	0.013972056	0.00641771	0.020099665	0.083112032	0.048302906	1	1	1	1.760596627	287.8246218	435.2295551	506.7430584	458.4002052	994
19089	237737_at	CASC4	-1.407946862	0.099800399	0.08060648	0.117449553	0.287813389	0.165509766	1	1	1	1.760561525	82.47393488	103.6801293	145.2004366	213.9711294	951
4890	204825_at	MELK	-2.866609207	0.001996008	0	0.002988266	0.024356641	0.019133256	1	1	1	1.760382912	243.1531508	252.0921007	428.0426517	271.5426379	1000
11333	219949_at	LRRC2	-2.022135788	0.015968064	0.007886749	0.02261651	0.090654764	0.052639365	1	1	1	1.760374928	53.59226803	51.71265847	94.34248498	95.44750905	993
4124	201324_at	EMP1	-3.038119272	0.003992016	3.05E-04	0.006382037	0.0370332	0.022690466	1	1	1	1.760246041	772.2397067	675.7645979	1359.331887	850.6160811	999
821	203186_s_at	S100A4	-4.414406593	0.001996008	0	0.002988266	0.024356641	0.019133256	1	0.417	0.419	1.759943325	237.3549314	134.5513634	417.7312273	183.3123342	1000
1930	204670_x_at	HLA-DRB1	-3.714865842	0.001996008	0	0.002988266	0.024356641	0.019133256	1	0.951	0.955	1.759653324	2038.68967	1644.886087	3587.387054	1747.34346	1000
5269	227266_s_at	FYB	-2.791746332	0.001996008	0	0.002988266	0.024356641	0.019133256	1	1	1	1.759221149	173.5918805	119.2249292	305.3865075	224.1551954	1000
8118	226702_at	LOC129607	-2.378392475	0.001996008	0	0.002988266	0.024356641	0.019133256	1	1	1	1.758858142	184.599647	119.9395634	324.6845921	287.0614234	1000
1079	208296_x_at	TNFAIP8	-4.18683077	0.001996008	0	0.002988266	0.024356641	0.019133256	1	0.639	0.641	1.758732739	66.51972071	40.24261717	116.9904106	53.86050381	1000
2549	1568736_s_at	DLGAP1	3.476627915	0.003992016	3.05E-04	0.006382037	0.0370332	0.022690466	1	0.993	0.993	1.758620065	178.9374462	139.2138205	101.7487801	48.15158373	1
4682	209642_at	BUB1	-2.912121432	0.001996008	0	0.002988266	0.024356641	0.019133256	1	1	1	1.758366179	66.85549575	64.72578083	117.5564426	74.91209221	1000
3395	223333_s_at	ANGPTL4	-3.21491155	0.001996008	0	0.002988266	0.024356641	0.019133256	1	0.999	0.999	1.757997439	102.7105279	31.00768607	180.564845	121.3539124	1000
6384	213537_at	HLA-DPA1	-2.616161291	0.003992016	3.05E-04	0.006382037	0.0370332	0.022690466	1	1	1	1.757953483	175.3635811	152.0268718	308.281018	233.6539158	999
4432	214059_at	IFI44	-2.967937565	0.001996008	0	0.002988266	0.024356641	0.019133256	1	1	1	1.75721078	184.4174831	78.85676146	324.0603894	232.7856553	1000
186	203870_at	USP46	5.482241157	0.001996008	0	0.002988266	0.024356641	0.019133256	1	0.018	0.018	1.756911427	858.839702	346.9764843	488.8349458	230.6946342	0
19	230416_at	---	6.940250715	0.001996008	0	0.002988266	0.024356641	0.019133256	1	0	0	1.756884927	393.1681616	122.8901861	223.7870879	85.47651066	0
408	230496_at	FAM123A	4.900491304	0.001996008	0	0.002988266	0.024356641	0.019133256	1	0.12	0.121	1.756825863	3647.461493	1537.924996	2076.165641	1179.792755	0
14024	203705_s_at	FZD7	-1.787850843	0.025948104	0.015682036	0.034761319	0.123901176	0.071627037	1	1	1	1.75655656	208.61814	138.3743186	366.4495624	438.4696721	988
1480	230112_at	4-Jan	3.921375778	0.001996008	0	0.002988266	0.024356641	0.019133256	1	0.845	0.848	1.756360404	214.70103	152.9085827	122.2420122	42.30252176	0
13407	240713_s_at	SOX1	1.841846915	0.085828343	0.067871508	0.102256258	0.262431129	0.150907121	1	1	1	1.756006759	108.3631075	158.4258158	61.70996036	55.55253132	42
12870	209644_x_at	CDKN2A	-1.886316088	0.043912176	0.030712634	0.055633598	0.173265105	0.099818528	1	1	1	1.755590191	307.7348523	255.8917874	540.2562883	599.6649216	979
524	201422_at	IFI30	-4.744745657	0.001996008	0	0.002988266	0.024356641	0.019133256	1	0.19	0.192	1.755059199	645.6702815	334.4945831	1133.189567	462.4798575	1000
2544	204320_at	COL11A1	-3.47764685	0.001996008	0	0.002988266	0.024356641	0.019133256	1	0.993	0.993	1.754916992	187.9161798	124.7065245	329.7772969	186.6558317	1000
25950	1569349_at	C11orf30	-0.997308183	0.315369261	0.285754982	0.343195203	0.562214849	0.322884376	1	1	1	1.754762388	28.15612441	2.742363116	49.4073081	108.6339257	843
254	233688_at	KCNIP3	5.239080666	0.001996008	0	0.002988266	0.024356641	0.019133256	1	0.039	0.039	1.754754881	118.4836876	63.51032158	67.52150337	16.59190212	0
3208	222872_x_at	OBFC2A	-3.262277641	0.001996008	0	0.002988266	0.024356641	0.019133256	1	0.999	0.999	1.754305066	62.20684256	28.83706778	109.1297791	70.2037523	1000
563	204881_s_at	UGCG	-4.691848754	0.001996008	0	0.002988266	0.024356641	0.019133256	1	0.216	0.219	1.754220666	546.6693724	192.7714629	958.9787102	425.0369467	1000
17086	202978_s_at	CREBZF	-1.549765765	0.037924152	0.025607636	0.048769551	0.158082043	0.091246651	1	1	1	1.754011774	212.9992519	61.10228654	373.6031956	526.5000139	982
152	219668_at	GDAP1L1	5.6087887	0.001996008	0	0.002988266	0.024356641	0.019133256	1	0.01	0.01	1.753402009	443.2702595	198.0674445	252.8058353	93.44619446	0
20842	227766_at	LIG4	-1.292463707	0.021956088	0.012493219	0.029973498	0.111027695	0.064252419	1	1	1	1.753334317	159.0345757	55.00535808	278.8407792	470.9218111	990
12662	205422_s_at	ITGBL1	-1.905270369	0.003992016	3.05E-04	0.006382037	0.0370332	0.022690466	1	1	1	1.753147989	29.44133477	13.14249075	51.61501687	58.54917558	999
2010	236131_at	---	3.680226518	0.001996008	0	0.002988266	0.024356641	0.019133256	1	0.966	0.967	1.752897945	610.3463115	397.4617554	348.1927246	215.3077065	0
1545	223582_at	GPR98	3.889400963	0.001996008	0	0.002988266	0.024356641	0.019133256	1	0.87	0.873	1.752330223	742.4021861	462.0864502	423.6656861	242.8007259	0
885	225269_s_at	RBMS1	-4.352227152	0.001996008	0	0.002988266	0.024356641	0.019133256	1	0.477	0.477	1.752096356	365.0917664	160.9536429	639.6759536	299.0956932	1000
636	201160_s_at	CSDA	-4.61136368	0.001996008	0	0.002988266	0.024356641	0.019133256	1	0.259	0.261	1.752017391	1111.685641	517.8415941	1947.692576	842.1939049	1000
1970	213425_at	WNT5A	-3.696059789	0.001996008	0	0.002988266	0.024356641	0.019133256	1	0.961	0.963	1.75194951	205.3565121	130.0003078	359.7742406	190.3376559	1000
6687	226117_at	TIFA	-2.57477572	0.003992016	3.05E-04	0.006382037	0.0370332	0.022690466	1	1	1	1.750638437	111.66342	71.88288221	195.482275	157.3362789	999
1023	219090_at	SLC24A3	4.225824962	0.001996008	0	0.002988266	0.024356641	0.019133256	1	0.606	0.607	1.750538676	832.6502392	471.4627926	475.6537234	255.2592328	0
12744	205856_at	SLC14A1	1.898113835	0.099800399	0.08060648	0.117449553	0.287813389	0.165509766	1	1	1	1.750209243	234.8356843	304.6122328	134.1757765	151.1967701	49
6282	204737_s_at	MYH6	2.631761006	0.003992016	3.05E-04	0.006382037	0.0370332	0.022690466	1	1	1	1.750142473	54.78028415	59.46110146	31.30047125	12.42543842	1
10456	238133_at	NTNG1	-2.108143442	0.00998004	0.003633776	0.014917016	0.066383578	0.03890386	1	1	1	1.749888744	90.68634787	85.68804637	158.6910193	151.9145498	996
165	201426_s_at	VIM	-5.545895415	0.001996008	0	0.002988266	0.024356641	0.019133256	1	0.014	0.014	1.749653342	8006.804852	4634.395926	14009.13287	4338.438264	1000
3718	213226_at	CCNA2	-3.130650969	0.001996008	0	0.002988266	0.024356641	0.019133256	1	1	1	1.749230705	94.00476699	101.0041254	164.4360249	87.36917065	1000
26461	235412_at	ARHGEF7	-0.969816227	0.355289421	0.324782553	0.383963903	0.60027528	0.344658349	1	1	1	1.748711574	197.3827385	124.6558717	345.1654793	771.5645071	823
3587	217028_at	CXCR4	-3.167894991	0.001996008	0	0.002988266	0.024356641	0.019133256	1	1	1	1.748585251	439.4231804	401.1393805	768.3688924	439.5176782	1000
4400	213905_x_at	BGN	-2.976181162	0.001996008	0	0.002988266	0.024356641	0.019133256	1	1	1	1.748437494	350.6152602	407.4392084	613.0288668	334.9747629	1000
3895	218355_at	KIF4A	-3.091757957	0.001996008	0	0.002988266	0.024356641	0.019133256	1	1	1	1.747962283	174.2653344	164.9211361	304.6092317	177.4205443	1000
9695	235377_at	C6orf142	-2.194153377	0.007984032	0.002357126	0.012216731	0.057631964	0.033792436	1	1	1	1.747653748	265.1142778	135.2698418	463.3279612	449.744035	997
1224	209408_at	KIF2C	-4.086798428	0.001996008	0	0.002988266	0.024356641	0.019133256	1	0.718	0.723	1.746705025	283.1043302	189.0123305	494.4997561	224.0865209	1000
5793	215867_x_at	CA12	-2.710278208	0.003992016	3.05E-04	0.006382037	0.0370332	0.022690466	1	1	1	1.746656242	522.6765581	379.2333412	912.9362726	679.1011765	999
1850	242571_at	REPS2	3.75601425	0.001996008	0	0.002988266	0.024356641	0.019133256	1	0.941	0.943	1.746200794	94.32876571	61.99730224	54.01942664	30.20853136	0
10541	224973_at	FAM46A	-2.099025012	0.003992016	3.05E-04	0.006382037	0.0370332	0.022690466	1	1	1	1.745888165	34.99838597	28.23215018	61.10326788	59.91412343	999
14843	219434_at	TREM1	-1.721647823	0.001996008	0	0.002988266	0.024356641	0.019133256	1	1	1	1.744427122	94.8929353	19.30711396	165.53381	208.734597	1000
10	208881_x_at	IDI1	7.121721129	0.001996008	0	0.002988266	0.024356641	0.019133256	1	0	0	1.744391347	1451.553845	440.1742476	832.1262583	302.8882091	0
4973	221009_s_at	ANGPTL4	-2.850729839	0.001996008	0	0.002988266	0.024356641	0.019133256	1	1	1	1.744095685	214.7862801	67.82244799	374.6078243	281.4765651	1000
2567	231103_at	---	3.471326581	0.001996008	0	0.002988266	0.024356641	0.019133256	1	0.993	0.993	1.743122879	647.0732543	431.2749466	371.2149397	251.8809437	0
12906	226482_s_at	F11R	-1.883823237	0.037924152	0.025607636	0.048769551	0.158082043	0.091246651	1	1	1	1.742849428	190.1179429	172.5207969	331.346948	360.5671049	982
4160	202095_s_at	BIRC5	-3.031042017	0.001996008	0	0.002988266	0.024356641	0.019133256	1	1	1	1.742816034	151.5041541	132.619812	264.043869	162.2217209	1000
20513	201359_at	COPB1	-1.312150649	0.007984032	0.002357126	0.012216731	0.057631964	0.033792436	1	1	1	1.74275106	1152.123359	247.7169098	2007.864206	3320.408856	997
1714	200872_at	S100A10	-3.811410558	0.001996008	0	0.002988266	0.024356641	0.019133256	1	0.915	0.918	1.741963512	1864.752189	1396.281205	3248.330272	1539.525432	1000
5953	228055_at	NAPSB	-2.684144527	0.003992016	3.05E-04	0.006382037	0.0370332	0.022690466	1	1	1	1.741608981	185.3614542	197.9247015	322.8271734	216.7378808	999
8466	206932_at	CH25H	2.335807591	0.033932136	0.02225085	0.044147813	0.14713395	0.084886326	1	1	1	1.741535285	310.7813922	350.1846117	178.4525383	130.4697414	16
5548	206089_at	NELL1	2.747916707	0.015968064	0.007886749	0.02261651	0.090654764	0.052639365	1	1	1	1.741525552	300.5726603	300.6907593	172.5915878	86.15373689	7
1380	225491_at	SLC1A2	3.985327377	0.001996008	0	0.002988266	0.024356641	0.019133256	1	0.809	0.813	1.741452466	6607.26752	2979.099843	3794.113045	2854.390012	0
1012	201105_at	LGALS1	-4.232627526	0.001996008	0	0.002988266	0.024356641	0.019133256	1	0.601	0.602	1.741179207	2359.827545	1582.183103	4108.882653	1756.078453	1000
5266	205814_at	GRM3	2.793602857	0.021956088	0.012493219	0.029973498	0.111027695	0.064252419	1	1	1	1.741050055	347.818471	297.525733	199.7751127	158.3270837	10
1936	205818_at	DBC1	3.7109858	0.003992016	3.05E-04	0.006382037	0.0370332	0.022690466	1	0.952	0.956	1.740883474	849.2188819	439.9669608	487.8091466	376.4968362	1
11124	1552365_at	SCIN	-2.041840632	0.031936128	0.02058897	0.041820911	0.141439403	0.081698107	1	1	1	1.739914779	209.5564314	233.583796	364.6103322	346.9555641	985
675	38487_at	STAB1	-4.554135969	0.001996008	0	0.002988266	0.024356641	0.019133256	1	0.3	0.302	1.739220591	801.715011	315.137759	1394.359255	621.6968183	1000
168	209511_at	POLR2F	5.538707004	0.001996008	0	0.002988266	0.024356641	0.019133256	1	0.015	0.015	1.73908976	1678.564111	738.1374044	965.1969379	369.0229791	0
610	201116_s_at	CPE	4.641705546	0.001996008	0	0.002988266	0.024356641	0.019133256	1	0.239	0.241	1.738520432	5223.085071	2191.661277	3004.327689	1827.258092	0
1868	243792_x_at	PTPN13	-3.746401174	0.001996008	0	0.002988266	0.024356641	0.019133256	1	0.943	0.946	1.738292676	124.3792911	47.06423349	216.2076109	120.0866276	1000
13665	227833_s_at	MBD6	-1.819043299	0.037924152	0.025607636	0.048769551	0.158082043	0.091246651	1	1	1	1.738259143	256.665765	406.6357293	446.1516128	438.8149029	982
6513	201663_s_at	SMC4	-2.598364463	0.005988024	0.001210313	0.009398128	0.047989479	0.028452225	1	1	1	1.738105746	270.837097	374.3780653	470.7435147	279.2424527	998
1653	1557803_at	DTNA	-3.83835534	0.001996008	0	0.002988266	0.024356641	0.019133256	1	0.9	0.903	1.73785596	138.1813918	53.36862028	240.1393553	129.624612	1000
10403	210145_at	PLA2G4A	-2.113482732	0.013972056	0.00641771	0.020099665	0.083112032	0.048302906	1	1	1	1.737667655	87.41252475	86.82488488	151.8939169	141.8388185	994
976	201161_s_at	CSDA	-4.261292855	0.001996008	0	0.002988266	0.024356641	0.019133256	1	0.569	0.57	1.737209623	526.1061075	223.7056826	913.9565925	433.9119677	1000
2222	231214_at	---	3.595161301	0.001996008	0	0.002988266	0.024356641	0.019133256	1	0.98	0.98	1.736803842	187.4910394	145.1700067	107.9517645	36.20731481	0
3734	1554592_a_at	SLC1A6	3.126539998	0.011976048	0.004995055	0.017537368	0.074935796	0.043710653	1	1	1	1.736385265	83.29554805	50.92533078	47.9706605	43.75208696	5
365	213411_at	---	5.004267717	0.001996008	0	0.002988266	0.024356641	0.019133256	1	0.082	0.082	1.736228833	1026.588224	402.6694926	591.2747239	330.0218956	0
3671	204424_s_at	LMO3	3.140424685	0.003992016	3.05E-04	0.006382037	0.0370332	0.022690466	1	1	1	1.736224695	2082.157022	1180.299857	1199.243985	1140.393582	1
276	205638_at	BAI3	5.185475148	0.001996008	0	0.002988266	0.024356641	0.019133256	1	0.047	0.047	1.735800812	962.1503901	418.9402871	554.2976954	256.4660511	0
18843	206012_at	LEFTY2	-1.424989445	0.103792415	0.084266856	0.121768057	0.294866727	0.169470593	1	1	1	1.735468783	175.0043868	90.66482403	303.7146503	455.7026412	949
2183	1568920_at	SOX5	-3.608469967	0.001996008	0	0.002988266	0.024356641	0.019133256	1	0.979	0.979	1.735268826	81.42726541	27.36288212	141.2981952	82.16996551	1000
1509	230733_at	MRCL3	-3.909613441	0.001996008	0	0.002988266	0.024356641	0.019133256	1	0.851	0.854	1.735178679	90.11479326	38.43587604	156.3652679	81.6438188	1000
2688	211990_at	HLA-DPA1	-3.430093677	0.001996008	0	0.002988266	0.024356641	0.019133256	1	0.994	0.994	1.734851629	2276.180654	2116.051682	3948.835715	1938.359042	1000
951	228403_at	C9orf165	4.283714485	0.001996008	0	0.002988266	0.024356641	0.019133256	1	0.54	0.541	1.734185819	1050.258128	565.9282404	605.6202956	326.5554932	0
9090	212621_at	KIAA0286	-2.265355392	0.001996008	0	0.002988266	0.024356641	0.019133256	1	1	1	1.733800237	270.2241299	121.019841	468.5146607	437.3486753	1000
1021	211708_s_at	SCD	4.227099279	0.001996008	0	0.002988266	0.024356641	0.019133256	1	0.605	0.606	1.733627798	897.5263658	503.2121486	517.7157214	269.708728	0
10154	204362_at	SKAP2	-2.139840391	0.031936128	0.02058897	0.041820911	0.141439403	0.081698107	1	1	1	1.733446987	263.5836039	272.1334244	456.9082041	414.8557382	985
1039	1563721_at	---	4.212410579	0.001996008	0	0.002988266	0.024356641	0.019133256	1	0.618	0.619	1.732833579	73.35523002	44.2344076	42.33253031	18.7162778	0
6023	226670_s_at	C20orf119	-2.672532004	0.001996008	0	0.002988266	0.024356641	0.019133256	1	1	1	1.73263403	232.2449512	105.69992	402.3955057	315.1777187	1000
367	225265_at	RBMS1	-4.997397114	0.001996008	0	0.002988266	0.024356641	0.019133256	1	0.082	0.082	1.732491193	175.880955	100.4749897	304.7122054	108.6790249	1000
6332	201289_at	CYR61	-2.624418633	0.007984032	0.002357126	0.012216731	0.057631964	0.033792436	1	1	1	1.732395411	648.8515286	626.8066445	1124.06741	799.7974098	997
487	214053_at	ERBB4	4.780228252	0.001996008	0	0.002988266	0.024356641	0.019133256	1	0.176	0.177	1.732292338	901.3945073	425.4896164	520.3478002	259.1224526	0
8233	235342_at	SPOCK3	2.364763004	0.045908184	0.032429754	0.057905301	0.177966938	0.102568409	1	1	1	1.732017283	451.3320276	439.747332	260.5817113	253.8223725	22
3140	223000_s_at	F11R	-3.284657805	0.001996008	0	0.002988266	0.024356641	0.019133256	1	0.999	0.999	1.73199071	152.3735123	142.0594433	263.9095078	138.0148683	1000
3194	213486_at	DKFZP761N09121	3.266842192	0.003992016	3.05E-04	0.006382037	0.0370332	0.022690466	1	0.999	0.999	1.731652362	2392.903714	1205.441046	1381.86149	1305.079797	1
3858	205903_s_at	KCNN3	3.100028202	0.005988024	0.001210313	0.009398128	0.047989479	0.028452225	1	1	1	1.731596975	637.4498839	445.500891	368.1283192	297.8815146	2
1655	232224_at	MASP1	3.838102331	0.003992016	3.05E-04	0.006382037	0.0370332	0.022690466	1	0.9	0.903	1.731297123	905.6648369	520.2218575	523.113465	334.2238369	1
837	204493_at	BID	4.399174196	0.001996008	0	0.002988266	0.024356641	0.019133256	1	0.43	0.432	1.7305105	551.2621009	262.9189689	318.5546119	187.9087095	0
11708	219607_s_at	MS4A4A	-1.987707508	0.013972056	0.00641771	0.020099665	0.083112032	0.048302906	1	1	1	1.730249675	113.7021621	187.6458243	196.733129	162.1582231	994
8853	212563_at	BOP1	2.293567596	0.001996008	0	0.002988266	0.024356641	0.019133256	1	1	1	1.729982981	447.9828393	557.7886261	258.9521655	89.90028671	0
3268	236862_at	GOPC	3.243508347	0.001996008	0	0.002988266	0.024356641	0.019133256	1	0.999	0.999	1.729961963	87.80427376	75.63787336	50.7550314	17.1300229	0
11215	228750_at	COL14A1	-2.032935832	0.005988024	0.001210313	0.009398128	0.047989479	0.028452225	1	1	1	1.728810207	24.26339584	11.90958371	41.94680638	43.47889423	998
5351	204753_s_at	HLF	2.777230374	0.005988024	0.001210313	0.009398128	0.047989479	0.028452225	1	1	1	1.728729258	458.0604432	332.3279698	264.9694515	256.630968	2
10234	207659_s_at	MOBP	2.131622865	0.071856287	0.055279167	0.086921184	0.235509421	0.135582964	1	1	1	1.728689523	1525.318695	1712.506842	882.355492	881.4621264	35
2257	230333_at	SAT1	-3.57938511	0.001996008	0	0.002988266	0.024356641	0.019133256	1	0.984	0.984	1.728636638	1038.226377	623.8216281	1794.716153	974.965237	1000
5	203620_s_at	FCHSD2	7.352424717	0.001996008	0	0.002988266	0.024356641	0.019133256	1	0	0	1.728284667	1470.122534	439.5111934	850.6252257	282.75239	0
1353	214825_at	LOC728215	4.004895197	0.001996008	0	0.002988266	0.024356641	0.019133256	1	0.797	0.801	1.72819841	312.2853062	166.6540989	180.6999152	114.1211831	0
3233	217867_x_at	BACE2	-3.256187255	0.001996008	0	0.002988266	0.024356641	0.019133256	1	0.999	0.999	1.728165683	181.3104372	47.28883208	313.3344754	203.7922386	1000
323	218711_s_at	SDPR	5.078780876	0.001996008	0	0.002988266	0.024356641	0.019133256	1	0.062	0.062	1.727740766	138.2603759	69.88566204	80.02379673	27.80431136	0
13208	213921_at	SST	1.857430445	0.117764471	0.097146581	0.136816916	0.318612804	0.183453964	1	1	1	1.727623399	376.7956625	498.1146404	218.1005784	235.3581378	58
1883	204517_at	PPIC	-3.736220679	0.001996008	0	0.002988266	0.024356641	0.019133256	1	0.944	0.947	1.727498889	197.108309	161.2734938	340.5043848	155.5966287	1000
4328	202499_s_at	SLC2A3	-2.995207416	0.003992016	3.05E-04	0.006382037	0.0370332	0.022690466	1	1	1	1.727341266	282.2644318	187.607937	487.5670011	321.075185	999
478	209087_x_at	MCAM	-4.79647257	0.001996008	0	0.002988266	0.024356641	0.019133256	1	0.17	0.171	1.727241788	316.1196757	209.9168858	546.015114	189.3702091	1000
8798	206940_s_at	POU4F1	-2.300785736	0.001996008	0	0.002988266	0.024356641	0.019133256	1	1	1	1.727219024	56.94029139	10.81917477	98.34835453	91.42276602	1000
172	201626_at	INSIG1	5.524009768	0.001996008	0	0.002988266	0.024356641	0.019133256	1	0.015	0.015	1.727158114	956.1138714	410.8801115	553.5763423	215.9107961	0
24446	1560652_at	---	-1.081833286	0.129740519	0.108259883	0.149641606	0.338321526	0.194365545	1	1	1	1.726075823	36.76056075	5.965597776	63.45151514	125.7261984	936
1998	204446_s_at	ALOX5	-3.682773223	0.001996008	0	0.002988266	0.024356641	0.019133256	1	0.966	0.967	1.725924807	128.5008578	88.7583128	221.7828182	111.416338	1000
8278	222680_s_at	DTL	-2.358536022	0.011976048	0.004995055	0.017537368	0.074935796	0.043710653	1	1	1	1.725554035	145.912471	173.9649027	251.779853	189.7176984	995
2306	1568780_at	LOC497257	3.559079339	0.001996008	0	0.002988266	0.024356641	0.019133256	1	0.985	0.985	1.725534124	980.2305344	620.7546684	568.0736884	374.1028388	0
12132	202246_s_at	CDK4	-1.952634483	0.041916168	0.029002609	0.053353856	0.168422214	0.097536201	1	1	1	1.725284983	2429.69889	2869.5814	4191.923009	4088.535768	980
438	214952_at	NCAM1	4.850983993	0.001996008	0	0.002988266	0.024356641	0.019133256	1	0.15	0.151	1.724322083	521.6962441	220.579387	302.5515066	163.4200238	0
155	209883_at	GLT25D2	5.596158537	0.001996008	0	0.002988266	0.024356641	0.019133256	1	0.01	0.01	1.72355578	1091.407634	433.5565442	633.2302364	269.1978494	0
1188	208935_s_at	LGALS8	-4.106799879	0.001996008	0	0.002988266	0.024356641	0.019133256	1	0.708	0.712	1.723154102	81.36181295	34.30664747	140.1989417	68.5502994	1000
1357	200771_at	LAMC1	-4.001209232	0.001996008	0	0.002988266	0.024356641	0.019133256	1	0.797	0.801	1.722912422	615.1915167	514.5758494	1059.921106	421.6377927	1000
5329	208370_s_at	DSCR1	-2.780519356	0.005988024	0.001210313	0.009398128	0.047989479	0.028452225	1	1	1	1.722689294	1066.440898	430.8970017	1837.146318	1377.309197	998
8972	203362_s_at	MAD2L1	-2.279303716	0.005988024	0.001210313	0.009398128	0.047989479	0.028452225	1	1	1	1.7226051	418.1993145	427.1398952	720.3922719	598.495016	998
567	214046_at	---	4.689425654	0.001996008	0	0.002988266	0.024356641	0.019133256	1	0.217	0.22	1.722465638	1390.838893	609.7684664	807.4697466	448.2906507	0
3167	225081_s_at	CDCA7L	-3.275533528	0.001996008	0	0.002988266	0.024356641	0.019133256	1	0.999	0.999	1.722323491	368.4963932	343.2171164	634.6699945	328.4516206	1000
972	211386_at	MGC12488	4.265823852	0.001996008	0	0.002988266	0.024356641	0.019133256	1	0.561	0.562	1.721859834	275.1615069	155.0335579	159.8048235	77.42045755	0
120	202796_at	SYNPO	-5.776598129	0.001996008	0	0.002988266	0.024356641	0.019133256	1	0.006	0.006	1.721486453	219.6453188	63.32781157	378.1164407	131.8898083	1000
1809	242662_at	PCSK6	3.776754016	0.001996008	0	0.002988266	0.024356641	0.019133256	1	0.929	0.932	1.721253977	216.096541	140.192676	125.5459938	65.57327399	0
6199	205158_at	RNASE4	-2.643601402	0.003992016	3.05E-04	0.006382037	0.0370332	0.022690466	1	1	1	1.720471561	80.4307002	43.90315814	138.3787323	106.9986708	999
14165	236495_at	PBEF1	-1.777630753	0.003992016	3.05E-04	0.006382037	0.0370332	0.022690466	1	1	1	1.720067494	28.6696045	6.665821399	49.31365476	59.01255946	999
690	205345_at	BARD1	-4.538106213	0.001996008	0	0.002988266	0.024356641	0.019133256	1	0.313	0.314	1.719954183	317.3691415	119.7249425	545.8603825	241.1379541	1000
3160	204174_at	ALOX5AP	-3.279545623	0.001996008	0	0.002988266	0.024356641	0.019133256	1	0.999	0.999	1.719814807	531.4963986	419.6437717	914.0753759	508.366754	1000
18919	235892_at	---	1.419477052	0.095808383	0.076954681	0.11312089	0.280796006	0.161422639	1	1	1	1.71927221	39.57180467	80.59700233	23.01660228	4.242306055	47
3430	205525_at	CALD1	-3.203148769	0.003992016	3.05E-04	0.006382037	0.0370332	0.022690466	1	0.999	0.999	1.718654168	170.294458	68.05026313	292.6772801	188.2706773	999
2637	224356_x_at	MS4A6A	-3.447418302	0.001996008	0	0.002988266	0.024356641	0.019133256	1	0.993	0.993	1.718157459	534.17273	405.2934729	917.7928607	482.6739244	1000
3951	218875_s_at	FBXO5	-3.07974894	0.003992016	3.05E-04	0.006382037	0.0370332	0.022690466	1	1	1	1.717977829	106.4689258	86.73845648	182.9112539	109.283215	999
5149	1555630_a_at	RAB34	-2.816197867	0.003992016	3.05E-04	0.006382037	0.0370332	0.022690466	1	1	1	1.717465028	340.7762825	322.3539519	585.2713475	373.7421856	999
18086	221728_x_at	XIST	1.479627835	0.159680639	0.136290963	0.181456889	0.38358533	0.2206587	1	1	1	1.717013428	1984.271148	2211.191157	1155.652667	2346.427607	79
21243	204848_x_at	HBG1	1.267518383	0.22754491	0.200813403	0.252586308	0.469650139	0.269683718	1	1	1	1.716966535	514.8686197	1146.202151	299.8710862	190.844111	113
856	242418_at	LOC730719	4.381813003	0.001996008	0	0.002988266	0.024356641	0.019133256	1	0.446	0.448	1.716711532	218.8686365	124.7628627	127.492961	53.61908153	0
879	215029_at	---	-4.35785304	0.001996008	0	0.002988266	0.024356641	0.019133256	1	0.47	0.47	1.716599621	135.829058	66.61156022	233.1641094	102.7977109	1000
7952	218585_s_at	DTL	-2.399742181	0.00998004	0.003633776	0.014917016	0.066383578	0.03890386	1	1	1	1.716514477	225.9614468	272.6070419	387.8660945	279.4544199	996
9715	230238_at	ANKRD43	2.191618923	0.061876248	0.046393184	0.075858345	0.214932835	0.123666205	1	1	1	1.716354882	395.7573188	432.6547589	230.5801225	215.157479	30
784	218723_s_at	RGC32	4.44954068	0.003992016	3.05E-04	0.006382037	0.0370332	0.022690466	1	0.387	0.388	1.715667815	3829.660387	1923.643444	2232.168928	1160.588933	1
7939	204641_at	NEK2	-2.401118842	0.005988024	0.001210313	0.009398128	0.047989479	0.028452225	1	1	1	1.714757731	77.03257356	77.1312986	132.0922011	102.21978	998
10217	225872_at	SLC35F5	-2.133506862	0.001996008	0	0.002988266	0.024356641	0.019133256	1	1	1	1.714540599	202.3871756	83.81729461	347.0010293	340.073239	1000
8977	241272_at	TNC	-2.278841168	0.005988024	0.001210313	0.009398128	0.047989479	0.028452225	1	1	1	1.714305584	183.949687	124.6346836	315.3459756	279.3299014	998
7492	214321_at	NOV	-2.45778819	0.005988024	0.001210313	0.009398128	0.047989479	0.028452225	1	1	1	1.714184692	80.06397864	51.13222572	137.2444466	112.5015047	998
4660	227654_at	C20orf175	-2.916751887	0.001996008	0	0.002988266	0.024356641	0.019133256	1	1	1	1.714060675	108.9660213	32.86699699	186.774372	133.8552055	1000
234	236536_at	GALNT13	5.274522722	0.001996008	0	0.002988266	0.024356641	0.019133256	1	0.036	0.036	1.713684316	763.860491	320.2476172	445.7416595	197.5462247	0
8631	218368_s_at	TNFRSF12A	-2.316410167	0.001996008	0	0.002988266	0.024356641	0.019133256	1	1	1	1.713457634	345.249394	245.4614643	591.5702098	511.2358057	1000
2709	205850_s_at	GABRB3	3.424120037	0.005988024	0.001210313	0.009398128	0.047989479	0.028452225	1	0.995	0.995	1.712777157	110.8615984	72.45478662	64.72622426	43.31778731	2
1870	244040_at	---	3.744891687	0.001996008	0	0.002988266	0.024356641	0.019133256	1	0.943	0.946	1.71227143	564.1665911	341.3901766	329.4843219	197.4264594	0
1931	1562831_a_at	LOC283089	3.714250962	0.001996008	0	0.002988266	0.024356641	0.019133256	1	0.951	0.955	1.712052551	130.8811494	97.41367794	76.44692296	21.07783391	0
2997	1558045_a_at	LOC441528	3.333082701	0.003992016	3.05E-04	0.006382037	0.0370332	0.022690466	1	0.998	0.998	1.711927809	109.2580861	78.86324791	63.82166671	38.24570618	1
8785	1554633_a_at	MYT1L	2.302395455	0.02994012	0.018938966	0.039481403	0.13590089	0.078539326	1	1	1	1.711824973	93.70879811	90.60586364	54.74204406	54.77757741	14
8281	1552378_s_at	RDH10	-2.358020838	0.003992016	3.05E-04	0.006382037	0.0370332	0.022690466	1	1	1	1.71168465	43.78990177	15.45594786	74.95450268	66.42381366	999
1593	209356_x_at	EFEMP2	-3.866820111	0.001996008	0	0.002988266	0.024356641	0.019133256	1	0.885	0.888	1.711623205	280.5809337	144.4732183	480.2488372	240.8688176	1000
3744	209286_at	CDC42EP3	-3.123696507	0.003992016	3.05E-04	0.006382037	0.0370332	0.022690466	1	1	1	1.711474163	129.8189805	56.79597137	222.1818311	144.8596519	999
6653	214164_x_at	CA12	-2.578794459	0.003992016	3.05E-04	0.006382037	0.0370332	0.022690466	1	1	1	1.711471077	474.6580235	355.4068706	812.3634787	614.3760183	999
1609	220990_s_at	TMEM49	-3.858204425	0.001996008	0	0.002988266	0.024356641	0.019133256	1	0.893	0.896	1.711142646	898.4978819	357.8707265	1537.458043	802.3265968	1000
1489	210260_s_at	TNFAIP8	-3.91701624	0.001996008	0	0.002988266	0.024356641	0.019133256	1	0.848	0.851	1.711007548	35.8740391	23.84925518	61.38075169	28.18491161	1000
8022	228280_at	ZC3HAV1L	-2.392016963	0.011976048	0.004995055	0.017537368	0.074935796	0.043710653	1	1	1	1.71057667	180.3233805	225.3202045	308.4569676	217.0380451	995
10034	224959_at	SLC26A2	-2.155511474	0.00998004	0.003633776	0.014917016	0.066383578	0.03890386	1	1	1	1.71048921	570.3607	654.3592942	975.5958232	828.8577568	996
2996	209651_at	TGFB1I1	-3.333436208	0.001996008	0	0.002988266	0.024356641	0.019133256	1	0.998	0.998	1.710037266	365.8539223	319.1707714	625.623841	320.4915626	1000
10887	203213_at	CDC2	-2.064206316	0.017964072	0.00939328	0.025097335	0.097737675	0.056706996	1	1	1	1.709930686	322.2867804	443.6902304	551.0880556	461.30583	992
7322	203484_at	SEC61G	-2.481008277	0.001996008	0	0.002988266	0.024356641	0.019133256	1	1	1	1.709756538	1750.875649	1786.790136	2993.571089	2189.440335	1000
2575	224275_at	GPR98	3.469331715	0.001996008	0	0.002988266	0.024356641	0.019133256	1	0.993	0.993	1.709446481	168.1596627	106.4509847	98.37082619	66.20311549	0
7581	210193_at	MOBP	2.444869605	0.02994012	0.018938966	0.039481403	0.13590089	0.078539326	1	1	1	1.709413233	247.2214204	251.7953313	144.623556	106.9788397	14
19045	204614_at	SERPINB2	-1.411212785	0.131736527	0.110117973	0.151772955	0.341436206	0.196276508	1	1	1	1.709301165	67.09582837	33.01260141	114.6869776	170.232056	935
163	207467_x_at	CAST	-5.552652768	0.001996008	0	0.002988266	0.024356641	0.019133256	1	0.013	0.013	1.709187311	435.2262279	211.4902695	743.8831459	236.8773457	1000
10016	241833_at	---	2.157887585	0.053892216	0.039366199	0.066926633	0.197272951	0.113594507	1	1	1	1.708783401	281.673334	265.6928226	164.8385242	194.8865582	26
6386	241998_at	LOC389073	2.616100883	0.011976048	0.004995055	0.017537368	0.074935796	0.043710653	1	1	1	1.708587596	449.9954124	416.035446	263.3727492	196.355548	5
2422	209292_at	ID4	3.520021696	0.001996008	0	0.002988266	0.024356641	0.019133256	1	0.99	0.99	1.708448816	2933.924579	1746.269797	1717.303176	1205.88299	0
8337	203739_at	ZNF217	-2.350116091	0.001996008	0	0.002988266	0.024356641	0.019133256	1	1	1	1.707949074	91.62663802	48.87555476	156.4936316	136.0666387	1000
4296	229201_at	---	3.001235647	0.011976048	0.004995055	0.017537368	0.074935796	0.043710653	1	1	1	1.707932591	391.2747349	248.9307258	229.09261	205.8125784	5
1177	1553720_a_at	FAM123A	4.111753565	0.003992016	3.05E-04	0.006382037	0.0370332	0.022690466	1	0.703	0.707	1.707674223	944.2610261	509.9520627	552.9515017	307.6072803	1
4125	235885_at	P2RY12	3.038076447	0.011976048	0.004995055	0.017537368	0.074935796	0.043710653	1	1	1	1.707007974	869.5803024	604.2484625	509.4178326	409.4293079	5
957	1555894_s_at	LOC92154	4.279198781	0.001996008	0	0.002988266	0.024356641	0.019133256	1	0.545	0.546	1.706770674	1883.067545	847.0849125	1103.292653	688.9670473	0
249	226446_at	HES6	5.252083809	0.001996008	0	0.002988266	0.024356641	0.019133256	1	0.037	0.037	1.706074117	2314.492877	951.8710592	1356.619184	611.5880461	0
6841	226325_at	ADSSL1	-2.551321856	0.001996008	0	0.002988266	0.024356641	0.019133256	1	1	1	1.705859106	117.5313134	50.63594635	200.4918612	161.5607763	1000
6644	210517_s_at	AKAP12	-2.580358014	0.007984032	0.002357126	0.012216731	0.057631964	0.033792436	1	1	1	1.70584888	1015.829822	880.4277283	1732.852164	1260.05273	997
507	228547_at	NRXN1	4.761542938	0.001996008	0	0.002988266	0.024356641	0.019133256	1	0.184	0.185	1.705629573	1732.536543	739.1451298	1015.775389	541.4975371	0
111	226186_at	TMOD2	5.843697315	0.001996008	0	0.002988266	0.024356641	0.019133256	1	0.004	0.004	1.70522383	1247.42509	482.0922537	731.5315844	277.0312783	0
596	226602_s_at	BCR	4.656541157	0.001996008	0	0.002988266	0.024356641	0.019133256	1	0.232	0.235	1.704850859	1290.698902	604.239364	757.0743771	379.0481839	0
817	243431_at	BTBD14A	-4.418639029	0.001996008	0	0.002988266	0.024356641	0.019133256	1	0.413	0.415	1.704575478	53.64383604	15.97171548	91.43996746	42.00209155	1000
4855	204082_at	PBX3	-2.875907957	0.001996008	0	0.002988266	0.024356641	0.019133256	1	1	1	1.704316686	478.1801708	342.3006122	814.9704441	541.3881743	1000
12623	205523_at	HAPLN1	1.907934514	0.103792415	0.084266856	0.121768057	0.294866727	0.169470593	1	1	1	1.704055629	283.1925691	300.6196594	166.1873969	220.9748124	51
3997	202234_s_at	SLC16A1	-3.068383411	0.001996008	0	0.002988266	0.024356641	0.019133256	1	1	1	1.703999659	184.6878664	85.29515778	314.7080614	206.7463556	1000
2473	218720_x_at	SEZ6L2	3.502050457	0.005988024	0.001210313	0.009398128	0.047989479	0.028452225	1	0.991	0.991	1.703900141	1074.604961	729.8071294	630.673673	359.5695806	2
1793	219648_at	MREG	-3.782793863	0.001996008	0	0.002988266	0.024356641	0.019133256	1	0.928	0.931	1.703391228	258.0787108	114.7813512	439.6090122	229.6492384	1000
8610	208096_s_at	COL21A1	-2.318798846	0.007984032	0.002357126	0.012216731	0.057631964	0.033792436	1	1	1	1.703262426	77.40464813	55.44494397	131.8404287	112.5337605	997
1904	205046_at	CENPE	-3.729683713	0.001996008	0	0.002988266	0.024356641	0.019133256	1	0.947	0.95	1.702745913	80.03385119	51.64386186	136.277313	66.84203796	1000
4910	205478_at	PPP1R1A	2.862051375	0.013972056	0.00641771	0.020099665	0.083112032	0.048302906	1	1	1	1.702266014	443.1213648	277.554312	260.3126427	253.6666649	6
5375	216236_s_at	SLC2A3	-2.77443171	0.001996008	0	0.002988266	0.024356641	0.019133256	1	1	1	1.702246314	348.6113198	190.2526077	593.4223341	427.5857072	1000
2643	214845_s_at	CALU	-3.44598695	0.001996008	0	0.002988266	0.024356641	0.019133256	1	0.993	0.993	1.700356879	282.9981088	144.929445	481.1977811	273.1906555	1000
4104	231223_at	CSMD1	3.043574884	0.005988024	0.001210313	0.009398128	0.047989479	0.028452225	1	1	1	1.700104479	291.5379808	182.2675083	171.4823909	149.8661341	2
22754	229712_at	SNAPC3	-1.180536046	0.145708583	0.123169894	0.166650304	0.362379138	0.208204304	1	1	1	1.69988077	83.00461688	47.62564852	141.0979521	248.4588262	928
8522	228307_at	EMILIN3	-2.330835289	0.001996008	0	0.002988266	0.024356641	0.019133256	1	1	1	1.699866469	167.0990949	46.63366765	284.0461483	253.5249809	1000
2355	203143_s_at	KIAA0040	-3.543551436	0.001996008	0	0.002988266	0.024356641	0.019133256	1	0.987	0.987	1.698089953	169.653434	56.2818923	288.0867917	165.3098738	1000
5575	210735_s_at	CA12	-2.744579106	0.003992016	3.05E-04	0.006382037	0.0370332	0.022690466	1	1	1	1.698036813	209.9302987	127.6778923	356.4693754	255.516741	999
697	214853_s_at	SHC1	-4.528085076	0.001996008	0	0.002988266	0.024356641	0.019133256	1	0.322	0.323	1.698014098	739.7772698	241.520275	1256.152233	553.6482154	1000
5315	226610_at	PRR6	-2.782639652	0.001996008	0	0.002988266	0.024356641	0.019133256	1	1	1	1.697994612	325.2467303	346.4253494	552.2671958	328.7117322	1000
24897	205655_at	MDM4	-1.055816836	0.24750499	0.219994224	0.273303676	0.491998209	0.28257153	1	1	1	1.697735771	37.6094633	18.49893086	63.85093119	125.9985335	877
7	204615_x_at	IDI1	7.235424719	0.001996008	0	0.002988266	0.024356641	0.019133256	1	0	0	1.696512702	1434.718298	412.0185758	845.6867407	283.4815275	0
26823	219263_at	RNF128	-0.949826626	0.329341317	0.29938778	0.35749125	0.5762588	0.330881569	1	1	1	1.696502195	93.14283358	219.0082042	158.0170216	308.7234491	836
5169	201909_at	RPS4Y1	-2.813147676	0.007984032	0.002357126	0.012216731	0.057631964	0.033792436	1	1	1	1.696449599	1629.483391	1683.824236	2764.336446	1641.788926	997
999	202990_at	PYGL	-4.243337347	0.001996008	0	0.002988266	0.024356641	0.019133256	1	0.584	0.585	1.696365309	177.2576702	85.23679585	300.6937624	134.4084443	1000
3715	227082_at	---	3.131184928	0.001996008	0	0.002988266	0.024356641	0.019133256	1	1	1	1.696066672	1946.874215	1378.236758	1147.875993	814.8911828	0
6696	204083_s_at	TPM2	-2.573037963	0.001996008	0	0.002988266	0.024356641	0.019133256	1	1	1	1.695327058	186.2677094	227.0075754	315.7846878	194.8427043	1000
13071	206315_at	CRLF1	1.869494501	0.063872255	0.048161761	0.078079057	0.219226281	0.12623265	1	1	1	1.694885004	377.9725763	465.3087408	223.0078002	247.7248071	31
1398	222529_at	SLC25A37	-3.970265138	0.001996008	0	0.002988266	0.024356641	0.019133256	1	0.819	0.822	1.694774958	166.6872181	64.98654359	282.4973231	140.8351908	1000
1422	210222_s_at	RTN1	3.958378007	0.001996008	0	0.002988266	0.024356641	0.019133256	1	0.824	0.827	1.694605532	4119.571755	1739.297547	2430.991565	1758.605272	0
531	217995_at	SQRDL	-4.737278983	0.001996008	0	0.002988266	0.024356641	0.019133256	1	0.193	0.196	1.694300445	209.0698751	97.41765737	354.2271823	138.8196873	1000
22264	206235_at	LIG4	-1.210308063	0.02994012	0.018938966	0.039481403	0.13590089	0.078539326	1	1	1	1.694295879	235.0013236	64.62328617	398.1617741	685.7464664	986
3916	1555600_s_at	APOL4	-3.086354036	0.001996008	0	0.002988266	0.024356641	0.019133256	1	1	1	1.694070869	87.34157932	36.97811075	147.9628252	96.38487042	1000
12283	220359_s_at	ARPP-21	1.938996127	0.089820359	0.071496972	0.10661038	0.270035786	0.155315795	1	1	1	1.692148075	169.0145705	202.439908	99.88166692	104.1767777	44
4564	203424_s_at	IGFBP5	-2.935195483	0.003992016	3.05E-04	0.006382037	0.0370332	0.022690466	1	1	1	1.692130172	153.6668082	92.95862647	260.0242426	171.6305632	999
4005	218662_s_at	NCAPG	-3.06565313	0.001996008	0	0.002988266	0.024356641	0.019133256	1	1	1	1.692034556	105.4024034	76.59034915	178.3445089	107.4324396	1000
777	219332_at	MICALL2	-4.458829696	0.001996008	0	0.002988266	0.024356641	0.019133256	1	0.381	0.382	1.69148007	157.5597979	68.64978913	266.5092579	113.8879025	1000
72	201425_at	ALDH2	6.118124893	0.001996008	0	0.002988266	0.024356641	0.019133256	1	0	0	1.691418551	3590.073439	1287.340302	2122.522208	773.4964308	0
18576	202979_s_at	CREBZF	-1.443682738	0.05988024	0.044629265	0.073633137	0.210615965	0.121144238	1	1	1	1.69127388	240.1975678	81.21551623	406.2398724	583.39954	971
5034	213007_at	KIAA1794	-2.839876699	0.001996008	0	0.002988266	0.024356641	0.019133256	1	1	1	1.690656959	171.5750395	163.2733223	290.0745344	175.5842501	1000
2617	222783_s_at	SMOC1	3.456033359	0.001996008	0	0.002988266	0.024356641	0.019133256	1	0.993	0.993	1.690608376	347.8191599	236.4044521	205.7360918	116.9277522	0
456	226627_at	10-Jan	4.828855576	0.001996008	0	0.002988266	0.024356641	0.019133256	1	0.161	0.162	1.690136842	1298.650915	492.7873394	768.3702779	426.6199002	0
21706	242856_at	---	-1.241468464	0.127744511	0.106402953	0.147508114	0.335226369	0.192572091	1	1	1	1.689533183	158.3943442	118.1650488	267.6125005	440.0752422	937
732	203857_s_at	PDIA5	-4.496852948	0.001996008	0	0.002988266	0.024356641	0.019133256	1	0.348	0.349	1.689340093	151.8207355	57.03345695	256.4768553	110.9988106	1000
224	229550_at	KIAA1409	5.303570376	0.001996008	0	0.002988266	0.024356641	0.019133256	1	0.035	0.035	1.689303866	408.2253742	176.0474384	241.653016	94.12566006	0
436	235118_at	---	4.85641152	0.001996008	0	0.002988266	0.024356641	0.019133256	1	0.147	0.148	1.689078745	1231.770565	488.2958929	729.2558553	386.3030992	0
841	202022_at	ALDOC	4.397097931	0.001996008	0	0.002988266	0.024356641	0.019133256	1	0.43	0.432	1.688048188	6281.360449	2822.871234	3721.078874	2120.980087	0
14191	219197_s_at	SCUBE2	-1.775270027	0.03992016	0.02730055	0.051065857	0.163383721	0.094203258	1	1	1	1.687529946	270.1250427	264.0754632	455.8440986	496.7651977	981
4408	202954_at	PAK3	-2.973966566	0.001996008	0	0.002988266	0.024356641	0.019133256	1	1	1	1.687423014	578.2022437	556.7328598	975.6717726	544.5433175	1000
1722	229545_at	C20orf42	3.808940425	0.001996008	0	0.002988266	0.024356641	0.019133256	1	0.917	0.92	1.687372705	754.6561497	459.7750145	447.2373813	234.2247513	0
15306	232000_at	C9orf52	-1.683649966	0.017964072	0.00939328	0.025097335	0.097737675	0.056706996	1	1	1	1.68719175	39.55412851	12.66904129	66.73539929	81.79009361	992
3133	204348_s_at	AK3L1	-3.286684273	0.001996008	0	0.002988266	0.024356641	0.019133256	1	0.999	0.999	1.687143435	756.0581667	356.0382412	1275.578573	762.2082287	1000
5017	211804_s_at	CDK2	-2.842496453	0.001996008	0	0.002988266	0.024356641	0.019133256	1	1	1	1.686933482	167.8865473	84.68287918	283.213438	197.268109	1000
8619	228176_at	EDG3	-2.318057628	0.007984032	0.002357126	0.012216731	0.057631964	0.033792436	1	1	1	1.686411734	642.2696418	653.4972293	1083.13106	842.0880089	997
5130	231726_at	PCDHB14	-2.819075467	0.001996008	0	0.002988266	0.024356641	0.019133256	1	1	1	1.685607839	181.8843474	88.19881931	306.5856818	216.0117846	1000
21561	204419_x_at	HBG1	1.249191102	0.28742515	0.258581552	0.314511233	0.533495257	0.306337938	1	1	1	1.685572421	534.5837986	1168.960966	317.1526728	218.0035962	143
4407	231372_at	---	2.974445337	0.011976048	0.004995055	0.017537368	0.074935796	0.043710653	1	1	1	1.685233871	235.0609138	156.1426787	139.4826663	116.7898554	5
553	214589_at	FGF12	4.702120124	0.001996008	0	0.002988266	0.024356641	0.019133256	1	0.214	0.217	1.68506451	238.0575186	112.1477252	141.2750178	64.82494051	0
4327	211538_s_at	HSPA2	2.995613294	0.007984032	0.002357126	0.012216731	0.057631964	0.033792436	1	1	1	1.684538888	1618.799878	1313.702363	960.9750712	564.7716698	3
8833	1568706_s_at	AVIL	-2.295817955	0.007984032	0.002357126	0.012216731	0.057631964	0.033792436	1	1	1	1.684128871	68.00605892	21.54242491	114.5309673	102.1083914	997
229	228581_at	KCNJ10	5.295491541	0.001996008	0	0.002988266	0.024356641	0.019133256	1	0.035	0.035	1.683931162	1559.234595	564.1617095	925.9491304	446.5897118	0
3906	217356_s_at	PGK1	-3.088779241	0.001996008	0	0.002988266	0.024356641	0.019133256	1	1	1	1.683912356	1400.896099	662.6344881	2358.986251	1504.56999	1000
463	210869_s_at	MCAM	-4.817771044	0.001996008	0	0.002988266	0.024356641	0.019133256	1	0.163	0.164	1.683207334	349.4094946	226.3460209	588.1286239	189.9567146	1000
8381	204508_s_at	CA12	-2.345726461	0.007984032	0.002357126	0.012216731	0.057631964	0.033792436	1	1	1	1.682947004	141.015503	97.2839707	237.3216183	196.720665	997
5304	220088_at	C5AR1	-2.785616055	0.001996008	0	0.002988266	0.024356641	0.019133256	1	1	1	1.682726268	165.929438	161.1320891	279.213824	170.1077798	1000
8407	204409_s_at	EIF1AY	-2.343108121	0.01996008	0.010930536	0.027548268	0.10437363	0.060489068	1	1	1	1.682335673	155.8892579	161.9254238	262.2580596	198.4423737	991
4150	204755_x_at	HLF	3.032365519	0.003992016	3.05E-04	0.006382037	0.0370332	0.022690466	1	1	1	1.682209215	434.4655867	270.4492363	258.2708399	219.45639	1
1203	203908_at	SLC4A4	4.097916415	0.001996008	0	0.002988266	0.024356641	0.019133256	1	0.714	0.718	1.682133324	3877.21302	1817.837269	2304.938	1427.391998	0
30	209065_at	UQCRB	6.717445353	0.001996008	0	0.002988266	0.024356641	0.019133256	1	0	0	1.681809803	863.8811434	241.5525449	513.6616173	197.6531592	0
21474	218882_s_at	WDR3	-1.254437528	0.015968064	0.007886749	0.02261651	0.090654764	0.052639365	1	1	1	1.681471479	411.4324893	109.0135041	691.8119963	1136.854964	993
3218	200737_at	PGK1	-3.260253523	0.001996008	0	0.002988266	0.024356641	0.019133256	1	0.999	0.999	1.681308898	843.3028126	374.2297733	1417.852522	855.3418262	1000
2377	228692_at	---	3.535583397	0.001996008	0	0.002988266	0.024356641	0.019133256	1	0.989	0.989	1.681290006	374.6083478	245.3518159	222.8100723	123.776096	0
19609	232363_at	PSIP1	-1.373171282	0.02994012	0.018938966	0.039481403	0.13590089	0.078539326	1	1	1	1.681131185	95.01898212	27.96351771	159.739374	239.4444579	986
511	216044_x_at	FAM69A	4.758050313	0.001996008	0	0.002988266	0.024356641	0.019133256	1	0.184	0.186	1.681110347	903.9381492	459.1164595	537.7030429	199.6592573	0
3571	205990_s_at	WNT5A	-3.171475749	0.001996008	0	0.002988266	0.024356641	0.019133256	1	1	1	1.680371768	552.5058721	398.4439771	928.4152689	528.4683082	1000
4310	224937_at	PTGFRN	-2.999254054	0.001996008	0	0.002988266	0.024356641	0.019133256	1	1	1	1.67976283	391.7956581	324.4148449	658.1237835	384.7142594	1000
820	230682_x_at	ABCC3	-4.415073358	0.001996008	0	0.002988266	0.024356641	0.019133256	1	0.417	0.419	1.679607556	220.4866971	45.05563302	370.3311224	169.8504044	1000
4585	225685_at	---	-2.932068982	0.005988024	0.001210313	0.009398128	0.047989479	0.028452225	1	1	1	1.67911488	148.7201464	86.00222411	249.7182108	163.8393598	998
403	229178_at	LOC145786	4.905947822	0.001996008	0	0.002988266	0.024356641	0.019133256	1	0.117	0.117	1.678711708	299.1633524	136.9070479	178.2100828	75.1737515	0
6873	204962_s_at	CENPA	-2.54596274	0.005988024	0.001210313	0.009398128	0.047989479	0.028452225	1	1	1	1.678384929	110.951925	111.7218056	186.2200388	126.3463026	998
1077	1559910_at	FLJ20701	4.18705697	0.001996008	0	0.002988266	0.024356641	0.019133256	1	0.639	0.641	1.678303218	678.1217569	332.2796679	404.051991	227.1405396	0
156	204610_s_at	CCDC85B	5.594045956	0.001996008	0	0.002988266	0.024356641	0.019133256	1	0.01	0.01	1.67688291	944.2979253	360.9064259	563.12693	223.9664643	0
1056	1558724_at	LOC645478	4.20024832	0.001996008	0	0.002988266	0.024356641	0.019133256	1	0.628	0.629	1.676762461	147.2069108	68.18455766	87.79234639	51.8091219	0
5064	37512_at	HSD17B6	2.833810515	0.005988024	0.001210313	0.009398128	0.047989479	0.028452225	1	1	1	1.676389452	99.67643652	89.28466288	59.45899767	30.3101083	2
10949	238784_at	DPY19L2	-2.057751929	0.011976048	0.004995055	0.017537368	0.074935796	0.043710653	1	1	1	1.675723492	122.1494771	78.15586459	204.6887482	196.2735612	995
6209	219895_at	FAM70A	-2.641602255	0.007984032	0.002357126	0.012216731	0.057631964	0.033792436	1	1	1	1.675584508	578.8514507	581.4038933	969.9145235	621.8623928	997
1563	201850_at	CAPG	-3.878748797	0.001996008	0	0.002988266	0.024356641	0.019133256	1	0.876	0.879	1.675191062	242.6329072	147.5991634	406.4564775	185.9591425	1000
5791	1568791_s_at	---	2.710406838	0.01996008	0.010930536	0.027548268	0.10437363	0.060489068	1	1	1	1.674658386	137.3112557	109.1010226	81.9935916	66.20130838	9
1447	209790_s_at	CASP6	-3.94590248	0.001996008	0	0.002988266	0.024356641	0.019133256	1	0.833	0.836	1.674576585	94.95423397	49.35949191	159.0081369	74.37464189	1000
2301	205637_s_at	SH3GL3	3.560123998	0.001996008	0	0.002988266	0.024356641	0.019133256	1	0.985	0.985	1.674563515	719.194389	449.8728732	429.4817024	250.1052793	0
1143	205948_at	PTPRT	4.146231224	0.003992016	3.05E-04	0.006382037	0.0370332	0.022690466	1	0.67	0.673	1.674559522	420.4805778	196.8650242	251.0992129	149.6597665	1
2202	201137_s_at	HLA-DPB1	-3.602344098	0.001996008	0	0.002988266	0.024356641	0.019133256	1	0.98	0.98	1.67439492	1168.361182	847.4148506	1956.298028	924.6207841	1000
2559	224950_at	PTGFRN	-3.473667142	0.001996008	0	0.002988266	0.024356641	0.019133256	1	0.993	0.993	1.674079983	369.6157924	187.9399827	618.7663995	338.5644511	1000
3558	240277_at	SLC30A7	-3.174770619	0.001996008	0	0.002988266	0.024356641	0.019133256	1	1	1	1.673702791	46.93461005	25.42046592	78.55458784	47.21330562	1000
5171	206196_s_at	RPIP8	2.812468504	0.013972056	0.00641771	0.020099665	0.083112032	0.048302906	1	1	1	1.67362849	1141.876618	798.4211919	682.2760399	590.7786702	6
16113	238156_at	RPS6	-1.619045076	0.02994012	0.018938966	0.039481403	0.13590089	0.078539326	1	1	1	1.673396842	118.4727194	50.89398427	198.2518745	248.4487161	986
4146	219909_at	MMP28	3.033101985	0.001996008	0	0.002988266	0.024356641	0.019133256	1	1	1	1.672979374	117.9812104	102.0640557	70.52161684	26.89120621	0
4760	229613_at	---	2.894097026	0.007984032	0.002357126	0.012216731	0.057631964	0.033792436	1	1	1	1.672842115	916.4614144	699.7606876	547.8469285	395.6647527	3
11566	229222_at	FLJ21963	-2.00021869	0.037924152	0.025607636	0.048769551	0.158082043	0.091246651	1	1	1	1.672797089	126.7271946	105.1613779	211.9888822	203.1047322	982
526	213988_s_at	SAT1	-4.744029601	0.001996008	0	0.002988266	0.024356641	0.019133256	1	0.191	0.193	1.672352045	1444.021121	545.4622467	2414.911675	963.2322966	1000
8198	204846_at	CP	-2.368024244	0.00998004	0.003633776	0.014917016	0.066383578	0.03890386	1	1	1	1.672249926	188.8476953	211.71344	315.8005444	224.6097732	996
5553	244623_at	---	2.747556866	0.00998004	0.003633776	0.014917016	0.066383578	0.03890386	1	1	1	1.67218911	258.902933	192.9996671	154.82874	130.875683	4
422	206692_at	KCNJ10	4.87109874	0.001996008	0	0.002988266	0.024356641	0.019133256	1	0.14	0.141	1.672164254	280.4727698	121.2548284	167.7303944	77.22811988	0
5729	203046_s_at	TIMELESS	-2.719372716	0.001996008	0	0.002988266	0.024356641	0.019133256	1	1	1	1.671669818	177.3152338	112.4028066	296.4125246	207.4280669	1000
14702	209184_s_at	IRS2	-1.732867802	0.033932136	0.02225085	0.044147813	0.14713395	0.084886326	1	1	1	1.671109596	944.7215248	317.5640532	1578.733206	1850.901787	984
756	241838_at	RNASET2	-4.475448835	0.001996008	0	0.002988266	0.024356641	0.019133256	1	0.364	0.365	1.670883425	38.59297288	14.64480719	64.48435869	27.45927624	1000
8089	229309_at	ADRB1	2.383073121	0.041916168	0.029002609	0.053353856	0.168422214	0.097536201	1	1	1	1.670301647	331.7603411	224.5650995	198.6230102	232.0255522	20
12176	230204_at	---	1.949050038	0.085828343	0.067871508	0.102256258	0.262431129	0.150907121	1	1	1	1.670263386	530.4390164	518.5447385	317.5780664	405.5422887	42
2640	205363_at	BBOX1	3.446735576	0.001996008	0	0.002988266	0.024356641	0.019133256	1	0.993	0.993	1.670254762	935.3524494	582.8020517	560.0058571	352.6373971	0
915	223220_s_at	PARP9	-4.325392216	0.001996008	0	0.002988266	0.024356641	0.019133256	1	0.501	0.502	1.670191428	297.431915	130.253152	496.7682349	214.5460267	1000
5940	206316_s_at	KNTC1	-2.685912952	0.001996008	0	0.002988266	0.024356641	0.019133256	1	1	1	1.670115662	116.2267965	61.53435244	194.1121932	140.753611	1000
3361	201645_at	TNC	-3.220698844	0.001996008	0	0.002988266	0.024356641	0.019133256	1	0.999	0.999	1.669781105	1097.230592	715.8359426	1832.13491	1037.389444	1000
457	204151_x_at	AKR1C1	4.82882779	0.001996008	0	0.002988266	0.024356641	0.019133256	1	0.161	0.162	1.669595783	728.403078	320.977704	436.2751064	198.3680491	0
2083	205259_at	NR3C2	3.653392231	0.001996008	0	0.002988266	0.024356641	0.019133256	1	0.973	0.973	1.66958743	433.3267773	228.6956463	259.5412313	174.6458127	0
226	229590_at	RPL13	5.300736442	0.001996008	0	0.002988266	0.024356641	0.019133256	1	0.035	0.035	1.669081435	353.8105553	157.753047	211.9792048	71.65413033	0
6827	206134_at	ADAMDEC1	-2.552907762	0.001996008	0	0.002988266	0.024356641	0.019133256	1	1	1	1.668753362	29.3334449	7.484585603	48.95028481	38.7923066	1000
17914	211564_s_at	PDLIM4	-1.491494409	0.071856287	0.055279167	0.086921184	0.235509421	0.135582964	1	1	1	1.668682634	84.15545176	160.9038671	140.4287409	151.6164576	965
5195	230495_at	LOC150568	2.807589367	0.003992016	3.05E-04	0.006382037	0.0370332	0.022690466	1	1	1	1.667900564	250.6021928	171.5265234	150.2500797	131.4547264	1
3166	223343_at	MS4A7	-3.276591266	0.001996008	0	0.002988266	0.024356641	0.019133256	1	0.999	0.999	1.667852243	479.4815723	323.1668279	799.7044157	437.9069442	1000
132	207606_s_at	ARHGAP12	5.71863002	0.001996008	0	0.002988266	0.024356641	0.019133256	1	0.006	0.006	1.667780422	988.8054894	297.4506454	592.8870948	276.945372	0
587	240433_x_at	---	4.663554856	0.001996008	0	0.002988266	0.024356641	0.019133256	1	0.228	0.231	1.667703764	921.6349537	402.2271516	552.637089	274.1171952	0
4514	227249_at	NDE1	-2.94910378	0.001996008	0	0.002988266	0.024356641	0.019133256	1	1	1	1.667600234	184.338216	170.1158719	307.4024521	172.0445575	1000
4754	242665_at	FMNL2	2.895608479	0.011976048	0.004995055	0.017537368	0.074935796	0.043710653	1	1	1	1.66675053	442.1029761	320.7018334	265.2484389	203.1737387	5
3328	230287_at	RUTBC2	3.228226531	0.003992016	3.05E-04	0.006382037	0.0370332	0.022690466	1	0.999	0.999	1.666681192	406.8989831	222.9599543	244.1372621	197.9022066	1
11476	207542_s_at	AQP1	-2.007906205	0.02994012	0.018938966	0.039481403	0.13590089	0.078539326	1	1	1	1.666151086	1118.714422	1071.17962	1863.947249	1720.471762	986
847	1559072_a_at	LRRC62	4.390819168	0.001996008	0	0.002988266	0.024356641	0.019133256	1	0.435	0.437	1.665536693	986.3096528	423.4149985	592.1872853	335.2174652	0
450	201627_s_at	INSIG1	4.838492344	0.001996008	0	0.002988266	0.024356641	0.019133256	1	0.157	0.158	1.665237742	773.7974914	350.4497869	464.6768878	198.9926792	0
669	203344_s_at	RBBP8	-4.570462282	0.001996008	0	0.002988266	0.024356641	0.019133256	1	0.285	0.287	1.66480483	545.609579	279.1609119	908.3334626	348.6352783	1000
13799	211896_s_at	DCN	-1.807566293	0.033932136	0.02225085	0.044147813	0.14713395	0.084886326	1	1	1	1.664481543	381.2113326	251.2661105	634.5192271	690.2201436	984
591	228390_at	---	4.661545914	0.001996008	0	0.002988266	0.024356641	0.019133256	1	0.229	0.232	1.664417564	624.9084842	256.1767291	375.4517481	197.2536976	0
8046	214788_x_at	DDN	2.388835869	0.02994012	0.018938966	0.039481403	0.13590089	0.078539326	1	1	1	1.66409122	664.372187	661.558746	399.2402453	288.4623036	14
8036	202565_s_at	SVIL	-2.389845234	0.007984032	0.002357126	0.012216731	0.057631964	0.033792436	1	1	1	1.663875505	107.6854046	56.02369096	179.175107	146.8531402	997
3621	243907_at	---	3.158375602	0.007984032	0.002357126	0.012216731	0.057631964	0.033792436	1	1	1	1.663481593	91.83548068	69.95083468	55.20679102	29.09473244	3
729	229463_at	NTRK2	4.497692402	0.001996008	0	0.002988266	0.024356641	0.019133256	1	0.348	0.349	1.662743994	553.8317366	245.5800683	333.0829874	173.0995698	0
12715	1555929_s_at	---	-1.899959095	0.005988024	0.001210313	0.009398128	0.047989479	0.028452225	1	1	1	1.662669185	46.04115762	24.64816455	76.55121403	79.84666054	998
4518	200664_s_at	DNAJB1	-2.948029488	0.001996008	0	0.002988266	0.024356641	0.019133256	1	1	1	1.662605162	645.0198128	365.7665247	1072.41327	688.4779813	1000
6778	1554500_a_at	RGS7	2.559094595	0.015968064	0.007886749	0.02261651	0.090654764	0.052639365	1	1	1	1.662391143	106.2952759	100.5001518	63.94119478	40.63050661	7
4571	219493_at	SHCBP1	-2.933597337	0.001996008	0	0.002988266	0.024356641	0.019133256	1	1	1	1.662338645	41.08888993	34.0252346	68.30364962	40.13100833	1000
573	214791_at	LOC93349	-4.683359926	0.001996008	0	0.002988266	0.024356641	0.019133256	1	0.219	0.222	1.662177155	81.44323118	29.83982225	135.3730783	54.45447783	1000
5136	202497_x_at	SLC2A3	-2.817731964	0.001996008	0	0.002988266	0.024356641	0.019133256	1	1	1	1.661872644	447.552844	202.8474598	743.7758281	514.8419047	1000
19551	214452_at	BCAT1	-1.377319565	0.119760479	0.098994433	0.138958916	0.321986984	0.18498777	1	1	1	1.661406069	74.29260964	122.3357396	123.4301926	158.0697465	941
1197	57588_at	SLC24A3	4.102284575	0.001996008	0	0.002988266	0.024356641	0.019133256	1	0.71	0.714	1.661179158	849.9412246	453.6298983	511.649343	255.6267137	0
117	221824_s_at	4-Jan	5.79151413	0.001996008	0	0.002988266	0.024356641	0.019133256	1	0.006	0.006	1.660738201	986.230917	356.7400613	593.8509249	224.5222291	0
7926	203276_at	LMNB1	-2.402364278	0.003992016	3.05E-04	0.006382037	0.0370332	0.022690466	1	1	1	1.660688016	291.0193023	364.6457124	483.2922677	307.443757	999
533	238603_at	LOC254559	4.73034859	0.001996008	0	0.002988266	0.024356641	0.019133256	1	0.2	0.203	1.660338745	817.9141419	333.823936	492.6188371	250.1829686	0
5764	222088_s_at	SLC2A3	-2.713924236	0.003992016	3.05E-04	0.006382037	0.0370332	0.022690466	1	1	1	1.660300233	282.8086452	172.4216682	469.5472594	327.0983013	999
14396	209905_at	HOXA9	-1.758111107	0.037924152	0.025607636	0.048769551	0.158082043	0.091246651	1	1	1	1.659773484	71.03710504	68.34576428	117.9055034	126.2822257	982
8241	226611_s_at	PRR6	-2.3640208	0.007984032	0.002357126	0.012216731	0.057631964	0.033792436	1	1	1	1.659470632	545.4934399	676.8510812	905.2303435	594.9025237	997
1257	212294_at	GNG12	-4.06951473	0.001996008	0	0.002988266	0.024356641	0.019133256	1	0.738	0.743	1.658877318	703.695923	469.5952204	1167.345206	466.9548136	1000
1453	218430_s_at	RFXDC2	3.942014263	0.001996008	0	0.002988266	0.024356641	0.019133256	1	0.835	0.838	1.658855702	173.6091803	110.2022297	104.6559867	37.10544236	0
21201	224589_at	XIST	1.270306787	0.225548902	0.198900379	0.250510597	0.467180618	0.268345586	1	1	1	1.658484533	478.0475554	566.0522861	288.2436018	637.8825782	112
1290	224215_s_at	DLL1	4.046947288	0.001996008	0	0.002988266	0.024356641	0.019133256	1	0.76	0.765	1.65806933	1162.674925	589.3874006	701.2221411	387.144472	0
13512	227055_at	METTL7B	-1.833933834	0.041916168	0.029002609	0.053353856	0.168422214	0.097536201	1	1	1	1.657351072	470.5306035	591.6855064	779.8344004	741.5741853	980
17382	203789_s_at	SEMA3C	-1.530371341	0.057884232	0.042869712	0.071402695	0.206253586	0.118815541	1	1	1	1.657273368	183.3386748	287.0216539	303.842303	341.4414434	972
5306	232914_s_at	SYTL2	-2.78526387	0.001996008	0	0.002988266	0.024356641	0.019133256	1	1	1	1.65685874	465.7653841	260.6776374	771.7074475	526.2085919	1000
1168	208934_s_at	LGALS8	-4.121841726	0.001996008	0	0.002988266	0.024356641	0.019133256	1	0.693	0.697	1.655917253	110.9530869	58.54930844	183.7291309	79.04699472	1000
3469	207876_s_at	FLNC	-3.195234922	0.001996008	0	0.002988266	0.024356641	0.019133256	1	1	1	1.655439803	369.2144657	262.2765748	611.2123223	334.4819033	1000
1332	216942_s_at	CD58	-4.015527045	0.001996008	0	0.002988266	0.024356641	0.019133256	1	0.787	0.792	1.654904337	67.07606322	42.28412425	111.0044679	46.29357646	1000
7707	206373_at	ZIC1	-2.427321494	0.001996008	0	0.002988266	0.024356641	0.019133256	1	1	1	1.654766989	1294.934679	785.7125743	2142.815159	1684.63817	1000
3594	216915_s_at	PTPN12	-3.165909479	0.001996008	0	0.002988266	0.024356641	0.019133256	1	1	1	1.654742261	81.60828504	43.81632576	135.0406781	79.7878604	1000
3700	233085_s_at	OBFC2A	-3.134123097	0.001996008	0	0.002988266	0.024356641	0.019133256	1	1	1	1.654274995	38.36638029	11.76393424	63.46854357	39.91132494	1000
9007	230372_at	---	-2.276029301	0.00998004	0.003633776	0.014917016	0.066383578	0.03890386	1	1	1	1.65424954	231.8301385	186.8467603	383.5049	310.7295866	996
1710	203561_at	FCGR2A	-3.81312626	0.001996008	0	0.002988266	0.024356641	0.019133256	1	0.914	0.917	1.654156992	82.56084742	48.35789965	136.568603	62.84224314	1000
4201	201261_x_at	BGN	-3.021675728	0.001996008	0	0.002988266	0.024356641	0.019133256	1	1	1	1.65392783	346.0661159	351.8621095	572.3683802	280.6613248	1000
13156	204337_at	RGS4	1.862011194	0.089820359	0.071496972	0.10661038	0.270035786	0.155315795	1	1	1	1.653662309	1170.422329	1290.343788	707.7759	838.6005402	44
11238	204338_s_at	RGS4	2.031082358	0.057884232	0.042869712	0.071402695	0.206253586	0.118815541	1	1	1	1.653089855	281.9439065	296.9831707	170.5557055	174.4239727	28
6707	223044_at	SLC40A1	-2.571310382	0.005988024	0.001210313	0.009398128	0.047989479	0.028452225	1	1	1	1.652930363	729.064942	482.3128626	1205.093579	874.7015142	998
5439	215767_at	ZNF804A	2.76562481	0.017964072	0.00939328	0.025097335	0.097737675	0.056706996	1	1	1	1.652424527	275.2697477	256.0868736	166.5853679	68.04793681	8
8945	225299_at	MYO5B	-2.282250909	0.003992016	3.05E-04	0.006382037	0.0370332	0.022690466	1	1	1	1.652406503	124.959426	136.3649756	206.483768	151.9976008	999
7061	202589_at	TYMS	-2.520104096	0.00998004	0.003633776	0.014917016	0.066383578	0.03890386	1	1	1	1.652338944	823.4639187	940.9014671	1360.641502	837.7334855	996
9455	209806_at	HIST1H2BK	-2.223316827	0.005988024	0.001210313	0.009398128	0.047989479	0.028452225	1	1	1	1.652047984	468.5462222	189.6622558	774.0608416	686.6311342	998
8189	230180_at	DDX17	2.368977801	0.031936128	0.02058897	0.041820911	0.141439403	0.081698107	1	1	1	1.651677294	776.1797423	640.1769377	469.9342573	460.9898198	15
27472	222807_at	C11orf30	-0.91488398	0.636726547	0.605880247	0.665424772	0.811977779	0.466351828	1	1	1	1.650918768	291.5532242	56.82533477	481.3306898	1056.879631	682
569	217223_s_at	BCR	4.688303878	0.001996008	0	0.002988266	0.024356641	0.019133256	1	0.218	0.221	1.650779259	666.7287267	296.4725417	403.887269	184.6886926	0
4091	209911_x_at	HIST1H2BD	-3.046263889	0.003992016	3.05E-04	0.006382037	0.0370332	0.022690466	1	1	1	1.650194152	236.2432915	149.8465264	389.8472981	232.2580657	999
2785	223280_x_at	MS4A6A	-3.395732017	0.001996008	0	0.002988266	0.024356641	0.019133256	1	0.997	0.997	1.649970099	549.5836794	390.4515112	906.7966379	452.9189656	1000
1580	204201_s_at	PTPN13	-3.874727767	0.001996008	0	0.002988266	0.024356641	0.019133256	1	0.881	0.884	1.649874289	283.9275142	131.1147101	468.4447057	222.820877	1000
911	205344_at	CSPG5	4.327434058	0.001996008	0	0.002988266	0.024356641	0.019133256	1	0.499	0.5	1.649640686	1458.328943	734.0122776	884.0282344	407.5361045	0
12312	1554018_at	GPNMB	-1.936167545	0.013972056	0.00641771	0.020099665	0.083112032	0.048302906	1	1	1	1.64959806	39.94920001	60.15931678	65.90012284	52.06198418	994
10574	231911_at	KIAA1189	2.09584359	0.087824351	0.06968274	0.104434609	0.266301009	0.153048204	1	1	1	1.649465714	1033.999457	1144.588735	626.8693239	521.048416	43
1548	219732_at	RP11-35N6.1	3.88749219	0.001996008	0	0.002988266	0.024356641	0.019133256	1	0.871	0.874	1.649251093	2879.38758	1511.024591	1745.875805	986.7867247	0
3825	238008_at	MGC35308	3.107326874	0.005988024	0.001210313	0.009398128	0.047989479	0.028452225	1	1	1	1.64911646	514.0515494	411.7134451	311.7133094	135.7471895	2
3549	1552508_at	KCNE4	-3.17630084	0.001996008	0	0.002988266	0.024356641	0.019133256	1	1	1	1.648978416	95.03870647	23.04411906	156.7167757	97.55047133	1000
2789	219387_at	KIAA1212	3.395020229	0.005988024	0.001210313	0.009398128	0.047989479	0.028452225	1	0.997	0.997	1.648711039	200.5388913	132.5453832	121.6337409	67.29133616	2
12305	204415_at	IFI6	-1.936682144	0.02994012	0.018938966	0.039481403	0.13590089	0.078539326	1	1	1	1.647644844	471.6657159	383.3927749	777.1375846	753.1425638	986
3755	236191_at	CD38	3.121585779	0.011976048	0.004995055	0.017537368	0.074935796	0.043710653	1	1	1	1.647058343	56.31341723	42.87187995	34.190299	17.61631114	5
2655	1564494_s_at	P4HB	-3.439927991	0.001996008	0	0.002988266	0.024356641	0.019133256	1	0.994	0.994	1.64701421	624.2633846	259.5422673	1028.170665	567.4239385	1000
13028	237624_at	COL4A2	-1.872877086	0.001996008	0	0.002988266	0.024356641	0.019133256	1	1	1	1.64673267	191.5192285	74.99333582	315.3809704	332.6734935	1000
10586	203021_at	SLPI	-2.093813691	0.003992016	3.05E-04	0.006382037	0.0370332	0.022690466	1	1	1	1.646443864	153.9944839	42.58204954	253.5432731	240.3948149	999
11727	242002_at	TCBA1	1.986098692	0.107784431	0.08793627	0.126077834	0.302139801	0.173684608	1	1	1	1.646408095	218.1003113	238.8250593	132.4703832	132.0432175	53
2219	236644_at	RNF180	3.596554585	0.001996008	0	0.002988266	0.024356641	0.019133256	1	0.98	0.98	1.645464049	228.4732976	126.8448553	138.8503734	86.19627765	0
2263	233220_at	GRIN3A	3.576720958	0.001996008	0	0.002988266	0.024356641	0.019133256	1	0.985	0.985	1.645383506	209.2483725	132.6558711	127.1730097	64.48858983	0
822	230445_at	LOC388419	4.412586776	0.001996008	0	0.002988266	0.024356641	0.019133256	1	0.418	0.42	1.645249097	221.9043476	113.4627532	134.8758361	56.03918895	0
11882	208320_at	CABP1	1.972141428	0.093812375	0.075132791	0.110953213	0.277156066	0.15937897	1	1	1	1.644802363	339.3874166	371.5441949	206.3393294	208.7125501	46
4415	204953_at	SNAP91	2.972264107	0.003992016	3.05E-04	0.006382037	0.0370332	0.022690466	1	1	1	1.644766739	1235.787137	694.1565687	751.3449215	655.5036764	1
3677	1569112_at	SLC44A5	-3.13913318	0.001996008	0	0.002988266	0.024356641	0.019133256	1	1	1	1.644088551	121.3787065	53.84956574	199.5573417	120.6458188	1000
372	207157_s_at	GNG5	-4.985688618	0.001996008	0	0.002988266	0.024356641	0.019133256	1	0.09	0.09	1.643213187	1580.075381	802.3520842	2596.400702	855.395651	1000
2771	202085_at	TJP2	3.401795443	0.003992016	3.05E-04	0.006382037	0.0370332	0.022690466	1	0.997	0.997	1.642544782	2243.364432	1391.852484	1365.785856	825.2179227	1
4628	224840_at	FKBP5	-2.92228369	0.007984032	0.002357126	0.012216731	0.057631964	0.033792436	1	1	1	1.642248234	1298.818932	995.1847268	2132.983096	1257.796834	997
4934	210341_at	MYT1	2.858175309	0.00998004	0.003633776	0.014917016	0.066383578	0.03890386	1	1	1	1.64219228	678.0985908	462.128045	412.9227735	328.8193153	4
9245	228109_at	RASGRF2	2.247484649	0.0499002	0.035885364	0.062428442	0.187308631	0.107964367	1	1	1	1.641643465	381.6703974	352.1058382	232.492868	217.6987688	24
3428	225353_s_at	C1QC	-3.203910684	0.001996008	0	0.002988266	0.024356641	0.019133256	1	0.999	0.999	1.641584775	1629.15459	1026.975416	2674.395371	1481.872359	1000
3358	225496_s_at	SYTL2	-3.221336504	0.001996008	0	0.002988266	0.024356641	0.019133256	1	0.999	0.999	1.641365233	714.3983247	348.7357257	1172.588573	678.3309928	1000
10292	1560680_at	LOC728170	-2.125539608	0.005988024	0.001210313	0.009398128	0.047989479	0.028452225	1	1	1	1.641358162	104.6078328	22.06424451	171.6989202	160.1254732	998
5738	219306_at	KIF15	-2.717815162	0.001996008	0	0.002988266	0.024356641	0.019133256	1	1	1	1.641130684	109.8970433	112.8940827	180.35541	102.8137771	1000
4318	202195_s_at	TMED5	-2.997861421	0.001996008	0	0.002988266	0.024356641	0.019133256	1	1	1	1.640908265	101.8168482	54.11943975	167.0721077	103.5986022	1000
2031	207266_x_at	RBMS1	-3.669742486	0.001996008	0	0.002988266	0.024356641	0.019133256	1	0.968	0.968	1.640261391	256.3148407	156.6393929	420.4233373	196.7359823	1000
4139	204754_at	HLF	3.035545893	0.005988024	0.001210313	0.009398128	0.047989479	0.028452225	1	1	1	1.640257924	437.9194393	257.5962556	266.9820599	215.6480054	2
2852	203234_at	UPP1	-3.376412999	0.001996008	0	0.002988266	0.024356641	0.019133256	1	0.998	0.998	1.640082125	155.9910293	69.80059845	255.8380987	141.7671245	1000
892	227984_at	LOC650392	4.34865798	0.001996008	0	0.002988266	0.024356641	0.019133256	1	0.481	0.481	1.639856526	3380.621951	1513.325915	2061.535199	1073.203481	0
16	202794_at	INPP1	6.971517183	0.001996008	0	0.002988266	0.024356641	0.019133256	1	0	0	1.639841286	1530.215859	467.2137608	933.1487578	269.196179	0
1561	227506_at	SLC16A9	3.87901059	0.001996008	0	0.002988266	0.024356641	0.019133256	1	0.876	0.879	1.639822301	879.0690644	437.4498098	536.0758076	315.6407973	0
3393	227526_at	CDON	-3.21536727	0.001996008	0	0.002988266	0.024356641	0.019133256	1	0.999	0.999	1.639452054	233.3362996	107.4884316	382.5436755	223.0009616	1000
6526	204834_at	FGL2	-2.595833155	0.001996008	0	0.002988266	0.024356641	0.019133256	1	1	1	1.639429006	83.67705708	35.15205511	137.1825945	101.867518	1000
21037	214331_at	TSFM	-1.279875617	0.185628743	0.160819943	0.208794355	0.418935439	0.240642036	1	1	1	1.639045583	248.3545023	422.6074383	407.0643499	550.5111163	908
1068	211656_x_at	HLA-DQB1	-4.192933766	0.001996008	0	0.002988266	0.024356641	0.019133256	1	0.634	0.636	1.638961846	330.0989889	170.4234305	541.0196482	223.7412177	1000
4545	227295_at	IKIP	-2.941631161	0.001996008	0	0.002988266	0.024356641	0.019133256	1	1	1	1.638880978	49.01832132	34.82443238	80.33519438	47.85309995	1000
87	200831_s_at	SCD	6.014389606	0.001996008	0	0.002988266	0.024356641	0.019133256	1	0.002	0.002	1.638562685	2888.216842	1065.322588	1762.65264	543.9323925	0
182	214862_x_at	---	5.490497136	0.001996008	0	0.002988266	0.024356641	0.019133256	1	0.018	0.018	1.638399506	137.2451149	48.99746522	83.7677956	34.14877977	0
1687	213601_at	SLIT1	3.821563307	0.003992016	3.05E-04	0.006382037	0.0370332	0.022690466	1	0.91	0.913	1.63824968	2519.504185	1450.284489	1537.924417	758.9520037	1
22235	206026_s_at	TNFAIP6	-1.211970921	0.151696607	0.128785414	0.173004356	0.371713777	0.213782362	1	1	1	1.638188136	91.62329809	211.553861	150.0961999	190.4667804	925
6133	208394_x_at	ESM1	-2.654519364	0.001996008	0	0.002988266	0.024356641	0.019133256	1	1	1	1.638039246	44.63541811	32.57084428	73.11456661	49.17331567	1000
24656	201860_s_at	PLAT	-1.070035729	0.215568862	0.189345325	0.240116222	0.455598518	0.261722165	1	1	1	1.637622162	645.9519639	1230.268052	1057.825252	1741.35374	893
640	204642_at	EDG1	4.607601261	0.001996008	0	0.002988266	0.024356641	0.019133256	1	0.263	0.265	1.637494119	845.7064008	373.7378984	516.463779	238.9486433	0
8140	205230_at	RPH3A	2.374869454	0.031936128	0.02058897	0.041820911	0.141439403	0.081698107	1	1	1	1.637356626	700.0186727	606.935118	427.5297523	377.8280463	15
5101	239575_at	TMEM10	2.826497018	0.017964072	0.00939328	0.025097335	0.097737675	0.056706996	1	1	1	1.637272095	285.5583985	229.2683685	174.4110825	108.3157541	8
3878	214701_s_at	FN1	-3.09440488	0.001996008	0	0.002988266	0.024356641	0.019133256	1	1	1	1.63696077	200.8501919	85.51823495	328.7838847	201.1967104	1000
3795	228697_at	---	3.113123135	0.003992016	3.05E-04	0.006382037	0.0370332	0.022690466	1	1	1	1.636212937	165.7316435	126.661652	101.289777	49.50517748	1
1379	213106_at	---	3.986142125	0.003992016	3.05E-04	0.006382037	0.0370332	0.022690466	1	0.809	0.813	1.63596635	1343.402113	538.8160619	821.1673257	537.5998355	1
332	244099_at	---	5.065684791	0.001996008	0	0.002988266	0.024356641	0.019133256	1	0.066	0.066	1.635913898	153.2864144	68.4397544	93.70078376	32.56012709	0
187	202187_s_at	PPP2R5A	5.47530258	0.001996008	0	0.002988266	0.024356641	0.019133256	1	0.018	0.018	1.635837401	1274.398728	523.7464519	779.0497559	253.4149821	0
61	235072_s_at	---	6.266053615	0.001996008	0	0.002988266	0.024356641	0.019133256	1	0	0	1.635402773	1881.127254	604.6510848	1150.253188	394.580446	0
3543	228949_at	GPR177	-3.17742481	0.003992016	3.05E-04	0.006382037	0.0370332	0.022690466	1	1	1	1.635193838	442.9109524	337.4524064	724.2452599	377.0254825	999
575	227550_at	LOC143381	4.680218009	0.001996008	0	0.002988266	0.024356641	0.019133256	1	0.22	0.223	1.635145815	527.4717962	268.018555	322.5839503	104.4890405	0
335	218924_s_at	CTBS	-5.062967932	0.001996008	0	0.002988266	0.024356641	0.019133256	1	0.068	0.068	1.634832573	143.9430288	70.40246942	235.3227521	76.0580078	1000
56	224763_at	RPL37	6.28688973	0.001996008	0	0.002988266	0.024356641	0.019133256	1	0	0	1.634511826	793.0715145	271.3700375	485.2039012	149.8658503	0
26	212462_at	MYST4	6.84901442	0.001996008	0	0.002988266	0.024356641	0.019133256	1	0	0	1.634371746	1004.559807	292.9184293	614.6458479	194.3985791	0
1133	212850_s_at	LRP4	4.152117172	0.001996008	0	0.002988266	0.024356641	0.019133256	1	0.662	0.665	1.634214088	2281.40505	1318.602558	1396.025812	490.3084164	0
5794	230214_at	MRVI1	2.710248179	0.011976048	0.004995055	0.017537368	0.074935796	0.043710653	1	1	1	1.634097419	614.8596716	428.3120433	376.2686756	319.5702684	5
705	209915_s_at	NRXN1	4.517978004	0.001996008	0	0.002988266	0.024356641	0.019133256	1	0.329	0.33	1.633923014	751.9620054	332.3655012	460.218749	220.404523	0
4722	239144_at	---	2.903220292	0.013972056	0.00641771	0.020099665	0.083112032	0.048302906	1	1	1	1.633297052	1441.376738	919.2388054	882.4951569	711.192261	6
8825	231484_at	ATP8A1	2.296822686	0.00998004	0.003633776	0.014917016	0.066383578	0.03890386	1	1	1	1.633138611	132.5953063	142.8204362	81.19047912	44.43774733	4
26168	1561896_at	---	-0.985085969	0.379241517	0.348308266	0.408314753	0.622512808	0.357433817	1	1	1	1.632990734	154.3536063	40.86006502	252.0580089	504.8444004	811
4511	243198_at	---	2.949548747	0.00998004	0.003633776	0.014917016	0.066383578	0.03890386	1	1	1	1.632944438	60.93481874	49.662232	37.31591678	18.20010646	4
4088	216331_at	ITGA7	-3.046971111	0.001996008	0	0.002988266	0.024356641	0.019133256	1	1	1	1.63274878	758.0886783	469.6797421	1237.768365	724.4893383	1000
7761	232305_at	HMGCLL1	2.420256121	0.017964072	0.00939328	0.025097335	0.097737675	0.056706996	1	1	1	1.632718244	65.87527497	65.56585681	40.34699509	23.75026791	8
9078	214290_s_at	HIST2H2AA3	-2.266947693	0.005988024	0.001210313	0.009398128	0.047989479	0.028452225	1	1	1	1.632371282	838.9757873	685.691078	1369.519982	1081.388179	998
527	203431_s_at	RICS	4.742293428	0.001996008	0	0.002988266	0.024356641	0.019133256	1	0.192	0.194	1.632362714	322.3220561	145.7085812	197.4573747	80.77684716	0
17374	228796_at	CPNE4	1.530647775	0.215568862	0.189345325	0.240116222	0.455598518	0.261722165	1	1	1	1.63213507	159.1335434	252.9505963	97.50022918	86.58787829	107
10812	228919_at	---	2.073126749	0.057884232	0.042869712	0.071402695	0.206253586	0.118815541	1	1	1	1.631557301	803.0484109	847.0192268	492.1974917	442.6528919	28
137	219945_at	DDX25	5.690447148	0.001996008	0	0.002988266	0.024356641	0.019133256	1	0.006	0.006	1.631335926	528.8691137	193.9332631	324.193874	115.1711157	0
2011	226989_at	RGMB	3.680021701	0.003992016	3.05E-04	0.006382037	0.0370332	0.022690466	1	0.966	0.967	1.631323898	2241.918274	1502.349165	1374.293772	471.8655281	1
4234	225612_s_at	B3GNT5	-3.015832886	0.005988024	0.001210313	0.009398128	0.047989479	0.028452225	1	1	1	1.631269163	201.4983652	188.8948489	328.6980695	164.0874791	998
5863	223660_at	ADORA3	-2.698582032	0.005988024	0.001210313	0.009398128	0.047989479	0.028452225	1	1	1	1.630691843	375.7708138	241.7288371	612.7664009	410.950594	998
7841	226980_at	DEPDC1B	-2.411851913	0.005988024	0.001210313	0.009398128	0.047989479	0.028452225	1	1	1	1.630652416	36.95153964	35.14579818	60.25511739	41.93070589	998
11015	231067_s_at	---	-2.050404473	0.021956088	0.012493219	0.029973498	0.111027695	0.064252419	1	1	1	1.630539061	98.1937256	94.56954636	160.1087051	137.3432105	990
2498	213519_s_at	LAMA2	-3.493013538	0.001996008	0	0.002988266	0.024356641	0.019133256	1	0.992	0.992	1.629710146	118.705558	35.7602756	193.4556522	105.8968939	1000
26731	242847_at	C11orf30	-0.954743328	0.53493014	0.503047791	0.564778511	0.744443083	0.427407298	1	1	1	1.629665254	65.66262906	9.564515675	107.0081051	220.7024984	733
557	209276_s_at	GLRX	-4.697151877	0.001996008	0	0.002988266	0.024356641	0.019133256	1	0.215	0.218	1.629575855	289.2915128	125.3195318	471.4224645	174.8818797	1000
11017	221801_x_at	NEFL	2.050345225	0.065868263	0.049935411	0.080296096	0.223501924	0.128675205	1	1	1	1.629351579	466.8128229	464.9514614	286.5022067	289.7919476	32
19647	217921_at	---	-1.370600318	0.015968064	0.007886749	0.02261651	0.090654764	0.052639365	1	1	1	1.629272797	66.41895116	19.11297259	108.2145903	154.8539664	993
556	203137_at	WTAP	-4.699536377	0.001996008	0	0.002988266	0.024356641	0.019133256	1	0.214	0.217	1.628622797	874.9443217	260.176036	1424.954269	565.2082146	1000
1817	205822_s_at	HMGCS1	3.773909709	0.001996008	0	0.002988266	0.024356641	0.019133256	1	0.931	0.934	1.628614127	537.1268222	310.2950474	329.8060685	162.2087676	0
1100	212792_at	DPY19L1	-4.171793864	0.001996008	0	0.002988266	0.024356641	0.019133256	1	0.649	0.652	1.628167307	482.9982599	324.360911	786.4019762	283.7822894	1000
8166	230577_at	---	2.371611319	0.02994012	0.018938966	0.039481403	0.13590089	0.078539326	1	1	1	1.628106986	2650.385638	1685.114343	1627.894027	1815.146181	14
3750	204273_at	EDNRB	3.122648354	0.007984032	0.002357126	0.012216731	0.057631964	0.033792436	1	1	1	1.627829769	3145.604813	2147.904788	1932.391748	1194.017284	3
2831	235709_at	GAS2L3	-3.382271766	0.001996008	0	0.002988266	0.024356641	0.019133256	1	0.997	0.997	1.627353443	86.40046863	37.38084836	140.6041001	76.94544877	1000
8535	229461_x_at	NEGR1	2.329260875	0.031936128	0.02058897	0.041820911	0.141439403	0.081698107	1	1	1	1.627313922	317.5723069	250.4582065	195.1512259	194.5309758	15
1311	226114_at	ZNF436	-4.027618533	0.001996008	0	0.002988266	0.024356641	0.019133256	1	0.782	0.787	1.627266573	324.1097275	124.5200502	527.4129255	240.5164395	1000
11585	203764_at	DLG7	-1.998468812	0.015968064	0.007886749	0.02261651	0.090654764	0.052639365	1	1	1	1.627222593	99.03920893	124.35093	161.1588384	129.4028192	993
2296	244640_at	LOC342892	-3.561862721	0.001996008	0	0.002988266	0.024356641	0.019133256	1	0.985	0.985	1.626752608	86.19192204	35.86393988	140.2129339	72.69038266	1000
11097	227529_s_at	AKAP12	-2.043952313	0.023952096	0.014077818	0.032376732	0.117763179	0.068078796	1	1	1	1.626290918	225.6124908	207.5909055	366.9115449	317.6655693	989
1123	206730_at	GRIA3	4.157666295	0.001996008	0	0.002988266	0.024356641	0.019133256	1	0.66	0.663	1.626179626	582.2586455	295.5187803	358.0530934	168.2360143	0
2564	234996_at	---	3.472175879	0.001996008	0	0.002988266	0.024356641	0.019133256	1	0.993	0.993	1.62585746	201.7215764	119.4688003	124.0708865	72.61137552	0
75	212419_at	C10orf56	6.087471732	0.001996008	0	0.002988266	0.024356641	0.019133256	1	0	0	1.625783689	3146.099849	1005.064946	1935.128191	694.059599	0
340	229774_at	CXXC4	5.052465592	0.001996008	0	0.002988266	0.024356641	0.019133256	1	0.068	0.068	1.625603451	319.6552772	127.813262	196.6379174	81.02248652	0
848	217452_s_at	B3GALT2	4.389772644	0.001996008	0	0.002988266	0.024356641	0.019133256	1	0.436	0.438	1.625574903	189.9658419	99.1516759	116.8607128	43.42431178	0
578	244753_at	ACTN4	-4.674561972	0.001996008	0	0.002988266	0.024356641	0.019133256	1	0.222	0.225	1.625185892	171.197139	51.5044789	278.227175	110.423431	1000
2113	209258_s_at	SMC3	3.64256797	0.007984032	0.002357126	0.012216731	0.057631964	0.033792436	1	0.974	0.974	1.625183197	176.7059935	109.7019198	108.729892	50.3580444	3
12281	203936_s_at	MMP9	-1.939483917	0.037924152	0.025607636	0.048769551	0.158082043	0.091246651	1	1	1	1.625150942	112.3531262	103.8069436	182.5907888	168.1131175	982
1886	227626_at	PAQR8	3.735196818	0.001996008	0	0.002988266	0.024356641	0.019133256	1	0.945	0.948	1.624967487	1556.046547	855.9821206	957.5862652	520.1589093	0
8924	228399_at	OSR1	-2.285463843	0.005988024	0.001210313	0.009398128	0.047989479	0.028452225	1	1	1	1.624410396	36.02227589	23.16788619	58.51495945	47.19701552	998
217	236038_at	---	5.324609105	0.001996008	0	0.002988266	0.024356641	0.019133256	1	0.033	0.033	1.624169706	233.1432937	92.66488974	143.546141	52.06405029	0
739	202289_s_at	TACC2	4.492354182	0.001996008	0	0.002988266	0.024356641	0.019133256	1	0.353	0.354	1.623952597	542.5598629	240.0492647	334.0983376	157.3940918	0
19796	223235_s_at	SMOC2	-1.360139441	0.133732535	0.111978009	0.153903009	0.344065918	0.197824843	1	1	1	1.623578193	60.66294332	90.78834147	98.49103189	125.0854689	934
11906	227260_at	ANKRD10	-1.969761779	0.001996008	0	0.002988266	0.024356641	0.019133256	1	1	1	1.623020661	1059.347311	457.9208735	1719.342573	1674.924846	1000
6039	224102_at	P2RY12	2.668672138	0.015968064	0.007886749	0.02261651	0.090654764	0.052639365	1	1	1	1.622948762	426.0588942	306.1318753	262.5214697	216.504966	7
7011	206307_s_at	FOXD1	-2.526091958	0.005988024	0.001210313	0.009398128	0.047989479	0.028452225	1	1	1	1.622637323	364.446452	349.759549	591.3644153	378.8673939	998
16653	206984_s_at	RIT2	-1.580180783	0.083832335	0.066062895	0.100074767	0.258723344	0.149248778	1	1	1	1.622309598	152.1152612	159.9475653	246.7780483	281.8693149	959
14353	221107_at	CHRNA9	-1.760821568	0.033932136	0.02225085	0.044147813	0.14713395	0.084886326	1	1	1	1.621705446	48.19390674	35.7979347	78.15632101	82.6688999	984
2110	204787_at	VSIG4	-3.642896499	0.001996008	0	0.002988266	0.024356641	0.019133256	1	0.974	0.974	1.621654285	681.4984478	439.8092537	1105.154878	496.8616882	1000
1044	223567_at	SEMA6B	4.208165129	0.001996008	0	0.002988266	0.024356641	0.019133256	1	0.619	0.62	1.62164969	131.7732863	68.12856064	81.25878671	35.10418054	0
5639	1561324_at	---	2.734707818	0.021956088	0.012493219	0.029973498	0.111027695	0.064252419	1	1	1	1.621290141	121.8005614	108.1917497	75.12570283	35.11992883	10
2285	1553678_a_at	ITGB1	-3.567175298	0.001996008	0	0.002988266	0.024356641	0.019133256	1	0.985	0.985	1.620744686	548.0035334	335.7265336	888.1738144	418.7904599	1000
655	210423_s_at	SLC11A1	-4.591668157	0.001996008	0	0.002988266	0.024356641	0.019133256	1	0.274	0.276	1.620550295	195.934903	83.53860894	317.5223649	120.2116816	1000
445	216594_x_at	AKR1C1	4.842970562	0.001996008	0	0.002988266	0.024356641	0.019133256	1	0.154	0.155	1.620277038	595.6088838	261.3487999	367.5969417	143.6474619	0
5077	223217_s_at	NFKBIZ	-2.831483679	0.001996008	0	0.002988266	0.024356641	0.019133256	1	1	1	1.62022305	246.5220744	75.99441732	399.4207473	269.6040786	1000
24697	226145_s_at	FRAS1	-1.067742207	0.231536926	0.204643051	0.256736285	0.474302597	0.272464252	1	1	1	1.620050035	67.25380676	75.11858516	108.954532	191.3144074	885
1361	213571_s_at	EIF4E2	-3.997089485	0.001996008	0	0.002988266	0.024356641	0.019133256	1	0.804	0.808	1.61978659	225.4615525	123.1811338	365.1995993	153.4865501	1000
5185	229824_at	---	2.81007522	0.021956088	0.012493219	0.029973498	0.111027695	0.064252419	1	1	1	1.619619274	1233.906398	1021.419614	761.8496633	410.600325	10
7388	229725_at	ACSL6	2.471249632	0.017964072	0.00939328	0.025097335	0.097737675	0.056706996	1	1	1	1.619590885	697.8362807	423.4826099	430.8719486	454.1811459	8
2482	226040_at	---	-3.498649851	0.001996008	0	0.002988266	0.024356641	0.019133256	1	0.992	0.992	1.619425983	113.6345155	65.692122	184.0226869	90.47785246	1000
6622	219978_s_at	NUSAP1	-2.582996492	0.011976048	0.004995055	0.017537368	0.074935796	0.043710653	1	1	1	1.619416674	193.1800312	177.539007	312.8389637	196.7848318	995
7030	203358_s_at	EZH2	-2.523948427	0.001996008	0	0.002988266	0.024356641	0.019133256	1	1	1	1.619030306	208.6725038	197.1200971	337.8471077	216.9236894	1000
1280	205137_x_at	USH1C	4.056751364	0.005988024	0.001210313	0.009398128	0.047989479	0.028452225	1	0.751	0.755	1.61883131	427.4727211	239.3822859	264.0625484	105.5794502	2
1832	204971_at	CSTA	-3.763421819	0.001996008	0	0.002988266	0.024356641	0.019133256	1	0.941	0.943	1.618541472	61.82902639	42.46850168	100.0728434	41.32766652	1000
491	229072_at	---	4.773429479	0.001996008	0	0.002988266	0.024356641	0.019133256	1	0.176	0.177	1.618112565	617.8160673	238.3308786	381.8127866	181.0725542	0
6599	237261_at	---	-2.586220012	0.005988024	0.001210313	0.009398128	0.047989479	0.028452225	1	1	1	1.617979935	45.93312052	29.24456913	74.31886737	51.66135952	998
9702	227662_at	SYNPO2	2.193377745	0.061876248	0.046393184	0.075858345	0.214932835	0.123666205	1	1	1	1.617900085	427.1639866	355.9848905	264.0237123	274.2144751	30
13614	203476_at	TPBG	-1.824338826	0.02994012	0.018938966	0.039481403	0.13590089	0.078539326	1	1	1	1.617640115	231.9709766	170.1439792	375.2455572	380.3695581	986
8053	1555758_a_at	CDKN3	-2.3872679	0.003992016	3.05E-04	0.006382037	0.0370332	0.022690466	1	1	1	1.617332387	196.1831986	176.4390475	317.2934408	223.7273994	999
9150	206849_at	GABRG2	2.260017393	0.051896208	0.037623182	0.06468085	0.192392505	0.110730327	1	1	1	1.61715232	340.5358173	279.6599035	210.5774534	208.8269039	25
1162	241902_at	MKX	4.127128711	0.001996008	0	0.002988266	0.024356641	0.019133256	1	0.688	0.692	1.617105699	37.66571754	23.24492133	23.29205665	4.763109742	0
1740	219588_s_at	NCAPG2	-3.800956185	0.001996008	0	0.002988266	0.024356641	0.019133256	1	0.919	0.922	1.616598336	157.172346	88.59169673	254.0845529	112.4766105	1000
3908	224911_s_at	DCBLD2	-3.088618124	0.001996008	0	0.002988266	0.024356641	0.019133256	1	1	1	1.616361098	269.8832422	199.1031472	436.2287738	232.258172	1000
16080	230781_at	---	1.621753341	0.149700599	0.126911287	0.17088682	0.368467041	0.21180827	1	1	1	1.615880736	1293.833292	1536.885864	800.6985065	1060.460558	74
10799	208321_s_at	CABP1	2.073863276	0.065868263	0.049935411	0.080296096	0.223501924	0.128675205	1	1	1	1.615512826	379.8298784	398.6161327	235.1141212	201.3335314	32
8258	202498_s_at	SLC2A3	-2.361222912	0.005988024	0.001210313	0.009398128	0.047989479	0.028452225	1	1	1	1.615495948	178.5048468	110.6664711	288.3738568	222.8420409	998
2720	219738_s_at	PCDH9	3.41798623	0.001996008	0	0.002988266	0.024356641	0.019133256	1	0.996	0.996	1.615381701	870.2575336	401.2606126	538.7318261	396.7268995	0
815	216096_s_at	NRXN1	4.424417343	0.001996008	0	0.002988266	0.024356641	0.019133256	1	0.408	0.41	1.615305312	354.9836932	158.9975843	219.7625988	102.9184628	0
12928	209496_at	RARRES2	-1.881406504	0.01996008	0.010930536	0.027548268	0.10437363	0.060489068	1	1	1	1.615117434	232.8644326	229.5074584	376.1034047	349.5345438	991
3998	220460_at	SLCO1C1	3.067374105	0.003992016	3.05E-04	0.006382037	0.0370332	0.022690466	1	1	1	1.614909728	735.4401132	477.0350151	455.4063303	305.6761801	1
1713	225171_at	ARHGAP18	-3.812257167	0.001996008	0	0.002988266	0.024356641	0.019133256	1	0.915	0.918	1.614844615	127.563779	86.76380716	205.9956815	83.23141238	1000
2009	239653_at	RTKN	3.680274197	0.001996008	0	0.002988266	0.024356641	0.019133256	1	0.966	0.967	1.614803461	406.6882765	251.0339621	251.8500154	109.0305228	0
12197	205891_at	ADORA2B	-1.947646321	0.015968064	0.007886749	0.02261651	0.090654764	0.052639365	1	1	1	1.614406708	162.1615351	68.84369721	261.7946701	255.8754353	993
2569	230022_at	MGC34761	-3.470794558	0.001996008	0	0.002988266	0.024356641	0.019133256	1	0.993	0.993	1.614258614	59.13655908	29.94361993	95.46169987	48.60314909	1000
3979	206102_at	GINS1	-3.071194049	0.001996008	0	0.002988266	0.024356641	0.019133256	1	1	1	1.614034524	237.1616612	179.1757879	382.7871088	202.6497722	1000
3162	225207_at	PDK4	3.278982279	0.001996008	0	0.002988266	0.024356641	0.019133256	1	0.999	0.999	1.614003087	824.8462632	477.8652345	511.0561869	338.2534662	0
2158	226731_at	PELO	-3.624566409	0.001996008	0	0.002988266	0.024356641	0.019133256	1	0.978	0.978	1.613895064	161.4314629	61.06558981	260.5334413	131.9733731	1000
6	228044_at	C13orf21	7.351502798	0.001996008	0	0.002988266	0.024356641	0.019133256	1	0	0	1.613720172	703.1739531	207.1941165	435.7471421	105.6045476	0
13076	227760_at	IGFBPL1	-1.869226032	0.055888224	0.041115626	0.06916764	0.201823751	0.116232707	1	1	1	1.613026265	150.8181152	160.7165937	243.273581	222.7494258	973
1667	225415_at	DTX3L	-3.833763604	0.001996008	0	0.002988266	0.024356641	0.019133256	1	0.905	0.909	1.612967314	615.588042	221.9903249	992.9233905	474.5287549	1000
2970	200700_s_at	KDELR2	-3.34215263	0.001996008	0	0.002988266	0.024356641	0.019133256	1	0.998	0.998	1.612834875	939.3663094	515.2868596	1515.042745	792.195003	1000
7117	214669_x_at	HLA-C	-2.510767109	0.001996008	0	0.002988266	0.024356641	0.019133256	1	1	1	1.6128257	155.8763167	21.26556434	251.4013296	193.3656789	1000
5257	213880_at	LGR5	2.79554501	0.017964072	0.00939328	0.025097335	0.097737675	0.056706996	1	1	1	1.612745216	148.2988218	98.8458395	91.9542779	72.59198154	8
577	200923_at	LGALS3BP	-4.675656054	0.001996008	0	0.002988266	0.024356641	0.019133256	1	0.222	0.225	1.612669282	993.3844324	393.3377061	1602.000559	597.2653826	1000
1333	209558_s_at	HIP1R	4.015119509	0.001996008	0	0.002988266	0.024356641	0.019133256	1	0.787	0.792	1.612098444	964.8612831	461.9652942	598.5126321	317.57811	0
1539	222446_s_at	BACE2	-3.891586634	0.001996008	0	0.002988266	0.024356641	0.019133256	1	0.867	0.87	1.611758063	151.575457	42.64702966	244.3029651	117.373586	1000
25611	206524_at	T	-1.016864032	0.213572854	0.187436734	0.23803447	0.45312401	0.260259267	1	1	1	1.611720755	448.5133194	50.08104075	722.8782256	1375.296807	894
1925	209761_s_at	SP110	-3.71733407	0.001996008	0	0.002988266	0.024356641	0.019133256	1	0.95	0.954	1.611496779	272.7305408	89.91512981	439.5043879	218.9808607	1000
7521	222862_s_at	AK5	2.453515408	0.021956088	0.012493219	0.029973498	0.111027695	0.064252419	1	1	1	1.611412845	395.1719944	311.5969189	245.2332409	210.9718505	10
6390	204114_at	NID2	-2.615665329	0.007984032	0.002357126	0.012216731	0.057631964	0.033792436	1	1	1	1.611253748	120.2781134	113.0374938	193.798561	116.7049385	997
193	227692_at	GNAI1	5.444971033	0.001996008	0	0.002988266	0.024356641	0.019133256	1	0.02	0.02	1.611170724	1351.530978	483.7867719	838.8502584	322.0650449	0
10004	210764_s_at	CYR61	-2.158630561	0.00998004	0.003633776	0.014917016	0.066383578	0.03890386	1	1	1	1.610595304	433.5008394	469.0940331	698.1944162	521.2875767	996
8961	208546_x_at	HIST1H2BH	-2.280898636	0.001996008	0	0.002988266	0.024356641	0.019133256	1	1	1	1.610370308	55.87781399	16.57353695	89.98397253	75.26334297	1000
6948	1557918_s_at	SLC16A1	-2.534475717	0.003992016	3.05E-04	0.006382037	0.0370332	0.022690466	1	1	1	1.610234647	264.9528132	114.3665675	426.6361998	314.2060446	999
14406	233499_at	LRRC7	1.75731874	0.119760479	0.098994433	0.138958916	0.321986984	0.18498777	1	1	1	1.610018054	81.81988801	95.12467608	50.81923635	56.47864088	59
3314	228771_at	ADRBK2	3.233112791	0.003992016	3.05E-04	0.006382037	0.0370332	0.022690466	1	0.999	0.999	1.609896028	649.5982197	353.8271121	403.5032129	287.7945842	1
5969	224710_at	RAB34	-2.682104502	0.003992016	3.05E-04	0.006382037	0.0370332	0.022690466	1	1	1	1.609839574	256.1900734	208.4158227	412.4249186	254.3495939	999
3614	235018_at	---	3.161015703	0.003992016	3.05E-04	0.006382037	0.0370332	0.022690466	1	1	1	1.609328938	174.0791924	131.3756269	108.1688076	44.21492158	1
1404	219236_at	PAQR6	3.968159827	0.001996008	0	0.002988266	0.024356641	0.019133256	1	0.82	0.823	1.60807962	2189.183625	1135.755463	1361.365195	657.8829819	0
24	210950_s_at	FDFT1	6.888061026	0.001996008	0	0.002988266	0.024356641	0.019133256	1	0	0	1.607702785	2143.538864	629.7436588	1333.292997	380.719768	0
2834	211762_s_at	KPNA2	-3.381271391	0.001996008	0	0.002988266	0.024356641	0.019133256	1	0.997	0.997	1.607591632	1125.862301	737.2445317	1809.926813	877.3536132	1000
3764	202779_s_at	UBE2S	-3.119762573	0.001996008	0	0.002988266	0.024356641	0.019133256	1	1	1	1.607585224	631.8422663	433.2609408	1015.740291	540.3868406	1000
4131	242193_at	---	3.036897359	0.007984032	0.002357126	0.012216731	0.057631964	0.033792436	1	1	1	1.607239146	87.75525246	59.04734144	54.59999696	34.79087272	3
8794	236705_at	MGC42090	2.301561693	0.011976048	0.004995055	0.017537368	0.074935796	0.043710653	1	1	1	1.607224634	42.3599488	47.00462014	26.35596039	7.769539064	5
993	218692_at	FLJ20366	4.247142972	0.001996008	0	0.002988266	0.024356641	0.019133256	1	0.58	0.581	1.606888031	1446.259762	559.4374098	900.0376717	510.4151539	0
3129	211744_s_at	CD58	-3.288727619	0.001996008	0	0.002988266	0.024356641	0.019133256	1	0.999	0.999	1.606707132	115.2069688	80.92463059	185.1038584	90.53839278	1000
11493	223885_at	CALN1	2.006211757	0.079840319	0.062455432	0.095703488	0.25154723	0.144757798	1	1	1	1.606624243	437.6664338	352.984703	272.413687	330.0255481	39
5044	231227_at	WNT5A	-2.837904298	0.001996008	0	0.002988266	0.024356641	0.019133256	1	1	1	1.606080097	75.0562727	34.5230206	120.5463857	77.68504029	1000
16683	213358_at	KIAA0802	-1.578272234	0.00998004	0.003633776	0.014917016	0.066383578	0.03890386	1	1	1	1.605807593	345.4953614	154.5072036	554.7990748	666.5802687	996
359	37953_s_at	ACCN2	5.013058013	0.001996008	0	0.002988266	0.024356641	0.019133256	1	0.079	0.079	1.605707812	622.4318087	290.6963752	387.6370308	106.1236411	0
8256	204841_s_at	EEA1	-2.36132697	0.001996008	0	0.002988266	0.024356641	0.019133256	1	1	1	1.60564644	71.88686812	14.20021561	115.4248939	93.43276654	1000
9936	209708_at	MOXD1	-2.167106679	0.011976048	0.004995055	0.017537368	0.074935796	0.043710653	1	1	1	1.605601828	214.9196325	266.5535316	345.075355	235.1604474	995
2092	218308_at	TACC3	-3.65110035	0.001996008	0	0.002988266	0.024356641	0.019133256	1	0.973	0.973	1.605288945	128.0958587	92.5292495	205.6308659	84.18827586	1000
10921	224496_s_at	TMEM107	-2.059877214	0.015968064	0.007886749	0.02261651	0.090654764	0.052639365	1	1	1	1.605159854	57.0257372	32.03187493	91.53542397	82.10788309	993
13898	204081_at	NRGN	1.799335627	0.097804391	0.078779073	0.115286121	0.284269545	0.163490201	1	1	1	1.604769511	3083.617787	2866.230164	1921.533133	2528.82057	48
15704	213672_at	MARS	-1.650358606	0.007984032	0.002357126	0.012216731	0.057631964	0.033792436	1	1	1	1.604671831	196.5459023	57.94029831	315.3916729	364.7065222	997
1061	222921_s_at	HEY2	4.197204011	0.001996008	0	0.002988266	0.024356641	0.019133256	1	0.63	0.632	1.604591586	521.633706	275.7845427	325.0881474	125.7622891	0
1018	227996_at	FARP1	4.228093523	0.001996008	0	0.002988266	0.024356641	0.019133256	1	0.604	0.605	1.604455049	439.2614379	207.047101	273.776095	128.8755752	0
7306	209714_s_at	CDKN3	-2.484961309	0.005988024	0.001210313	0.009398128	0.047989479	0.028452225	1	1	1	1.603919435	212.1824569	179.0889602	340.3235665	227.5176592	998
8543	1552943_at	GABRG1	2.327757005	0.02994012	0.018938966	0.039481403	0.13590089	0.078539326	1	1	1	1.603761662	61.14923252	46.50632194	38.12862843	37.03209042	14
2460	209656_s_at	TMEM47	3.506106414	0.003992016	3.05E-04	0.006382037	0.0370332	0.022690466	1	0.99	0.99	1.603644623	2560.751688	1374.164493	1596.832397	970.7447925	1
7550	239509_at	---	2.449773182	0.033932136	0.02225085	0.044147813	0.14713395	0.084886326	1	1	1	1.602834829	223.5703451	179.579093	139.4843318	114.7324771	16
23128	206025_s_at	TNFAIP6	-1.157651075	0.151696607	0.128785414	0.173004356	0.371713777	0.213782362	1	1	1	1.60277178	133.0448999	325.6164014	213.240611	259.5036215	925
93	237413_at	---	5.952050249	0.001996008	0	0.002988266	0.024356641	0.019133256	1	0.002	0.002	1.602327353	201.0624837	63.43611866	125.4815274	44.86288366	0
5975	244297_at	FLJ35740	2.68035802	0.013972056	0.00641771	0.020099665	0.083112032	0.048302906	1	1	1	1.60205827	86.46361711	79.00221513	53.97033224	20.9821485	6
1533	203485_at	RTN1	3.896872927	0.001996008	0	0.002988266	0.024356641	0.019133256	1	0.859	0.862	1.601994723	4857.297783	1681.811572	3032.031075	2042.568272	0
4402	1557481_a_at	C21orf131	2.975528778	0.017964072	0.00939328	0.025097335	0.097737675	0.056706996	1	1	1	1.601743661	99.10457227	72.59780516	61.8729293	34.86948294	8
2338	209868_s_at	RBMS1	-3.549551071	0.001996008	0	0.002988266	0.024356641	0.019133256	1	0.987	0.987	1.601574966	266.8382297	176.279903	427.3614286	190.6364651	1000
4149	219666_at	MS4A6A	-3.032446404	0.001996008	0	0.002988266	0.024356641	0.019133256	1	1	1	1.601050248	373.2377314	271.5570219	597.5723623	319.9179719	1000
2509	201508_at	IGFBP4	-3.487654831	0.001996008	0	0.002988266	0.024356641	0.019133256	1	0.993	0.993	1.60091926	286.601822	162.7117638	458.8263768	221.4957509	1000
15933	241414_at	ANKRD10	-1.632992254	0.001996008	0	0.002988266	0.024356641	0.019133256	1	1	1	1.600875998	74.05791765	17.69902774	118.5575428	138.3381857	1000
18206	213584_s_at	CREBZF	-1.470515146	0.057884232	0.042869712	0.071402695	0.206253586	0.118815541	1	1	1	1.600501176	214.9803731	54.44873467	344.07634	445.843689	972
1605	227545_at	---	-3.861361485	0.001996008	0	0.002988266	0.024356641	0.019133256	1	0.889	0.892	1.600497466	228.4226015	96.14312636	365.589795	166.7396149	1000
10994	225911_at	NPNT	-2.0539488	0.023952096	0.014077818	0.032376732	0.117763179	0.068078796	1	1	1	1.600152383	140.7751972	151.9128827	225.2617673	177.4577313	989
3868	209446_s_at	C7orf44	-3.098097545	0.001996008	0	0.002988266	0.024356641	0.019133256	1	1	1	1.600134941	89.04964798	42.09526986	142.4914532	82.32056866	1000
809	221589_s_at	ALDH6A1	4.427317748	0.001996008	0	0.002988266	0.024356641	0.019133256	1	0.406	0.408	1.599731637	1669.861011	694.165538	1043.838212	508.7557737	0
10276	242765_at	MOBP	2.12698314	0.085828343	0.067871508	0.102256258	0.262431129	0.150907121	1	1	1	1.598717114	1146.369692	1218.609494	717.0559957	504.8375698	42
956	204279_at	PSMB9	-4.27938074	0.001996008	0	0.002988266	0.024356641	0.019133256	1	0.545	0.546	1.598658078	434.3852618	210.1283199	694.4335078	268.503138	1000
3293	233337_s_at	SEZ6L2	3.237717294	0.003992016	3.05E-04	0.006382037	0.0370332	0.022690466	1	0.999	0.999	1.598459082	877.855519	569.9306281	549.1886085	303.2767233	1
6312	209213_at	CBR1	-2.626914965	0.005988024	0.001210313	0.009398128	0.047989479	0.028452225	1	1	1	1.598333156	460.87948	513.3529604	736.6389538	379.1642055	998
244	204858_s_at	ECGF1	-5.259234261	0.001996008	0	0.002988266	0.024356641	0.019133256	1	0.037	0.037	1.598010316	228.9566898	78.97016043	365.8751523	119.3477936	1000
256	230589_at	---	5.228788805	0.001996008	0	0.002988266	0.024356641	0.019133256	1	0.041	0.041	1.597943803	168.8360254	68.26600201	105.6582998	35.6575772	0
20017	226847_at	FST	-1.342873612	0.133732535	0.111978009	0.153903009	0.344065918	0.197824843	1	1	1	1.5978721	34.96182305	43.28456137	55.8645216	72.69582764	934
3560	227441_s_at	ANKS1B	3.174547967	0.00998004	0.003633776	0.014917016	0.066383578	0.03890386	1	1	1	1.597446681	498.1051555	332.1074438	311.8133214	172.6052779	4
1174	238041_at	TCF12	4.116465063	0.001996008	0	0.002988266	0.024356641	0.019133256	1	0.699	0.703	1.597437992	589.8933318	267.397503	369.2746353	189.6071914	0
1142	204203_at	CEBPG	-4.146848288	0.001996008	0	0.002988266	0.024356641	0.019133256	1	0.669	0.672	1.597281446	173.3427771	61.63831775	276.8772015	118.9504249	1000
106	208920_at	SRI	5.882216842	0.001996008	0	0.002988266	0.024356641	0.019133256	1	0.002	0.002	1.5970572	2713.382237	897.6571095	1698.988764	580.3044935	0
2026	225420_at	GPAM	3.673644786	0.003992016	3.05E-04	0.006382037	0.0370332	0.022690466	1	0.967	0.968	1.597033683	328.0092749	173.6650438	205.3865729	112.390971	1
7155	1554899_s_at	FCER1G	-2.504849116	0.003992016	3.05E-04	0.006382037	0.0370332	0.022690466	1	1	1	1.597027407	224.3956712	187.2083519	358.3660368	235.3536666	999
17480	226272_at	---	-1.522003988	0.053892216	0.039366199	0.066926633	0.197272951	0.113594507	1	1	1	1.596884447	113.0897893	60.13633041	180.5913257	221.7704057	974
7706	220330_s_at	SAMSN1	-2.427376896	0.00998004	0.003633776	0.014917016	0.066383578	0.03890386	1	1	1	1.596451958	196.5254677	155.2606793	313.7434676	218.111541	996
5464	210372_s_at	TPD52L1	2.761664841	0.015968064	0.007886749	0.02261651	0.090654764	0.052639365	1	1	1	1.59637358	295.8293489	214.1022961	185.3133581	129.6430667	7
2546	205119_s_at	FPR1	-3.477250124	0.001996008	0	0.002988266	0.024356641	0.019133256	1	0.993	0.993	1.596317314	313.5738767	122.4373971	500.5634086	258.9705842	1000
676	200656_s_at	P4HB	-4.55363044	0.001996008	0	0.002988266	0.024356641	0.019133256	1	0.3	0.302	1.595818354	808.8067493	254.6716122	1290.708656	506.0215966	1000
24421	208719_s_at	DDX17	-1.083175833	0.26746507	0.239252305	0.293943524	0.512346299	0.294298784	1	1	1	1.595758589	350.4450805	548.1755778	559.2257471	896.2053655	867
17419	238623_at	---	-1.527612972	0.075848303	0.058860249	0.091318989	0.243617909	0.140500261	1	1	1	1.595755091	561.9231387	674.8827786	896.6917095	1000.962209	963
1681	209129_at	TRIP6	-3.823821469	0.001996008	0	0.002988266	0.024356641	0.019133256	1	0.91	0.913	1.595543916	422.166456	215.5635272	673.5851206	295.3503091	1000
660	223362_s_at	10-Jan	4.588162942	0.001996008	0	0.002988266	0.024356641	0.019133256	1	0.274	0.276	1.595465522	2388.808872	809.1525142	1497.248821	791.8943593	0
2287	235465_at	FAM123A	3.566762903	0.003992016	3.05E-04	0.006382037	0.0370332	0.022690466	1	0.985	0.985	1.595411589	2643.327279	1366.205322	1656.830938	988.8797394	1
1484	226810_at	---	3.919034681	0.001996008	0	0.002988266	0.024356641	0.019133256	1	0.846	0.849	1.594802232	3353.313874	1731.717701	2102.651856	1011.674453	0
890	213689_x_at	RPL5	4.350459655	0.001996008	0	0.002988266	0.024356641	0.019133256	1	0.48	0.48	1.594771067	1104.13208	561.6024912	692.3451915	249.2025631	0
6460	219564_at	KCNJ16	2.607268938	0.011976048	0.004995055	0.017537368	0.074935796	0.043710653	1	1	1	1.594558632	1179.753892	833.2837967	739.8623469	603.3171573	5
609	204225_at	HDAC4	4.64174354	0.001996008	0	0.002988266	0.024356641	0.019133256	1	0.239	0.241	1.594498726	516.4012786	254.3302648	323.8643407	98.47358019	0
15486	235693_at	SMA3	-1.670160903	0.021956088	0.012493219	0.029973498	0.111027695	0.064252419	1	1	1	1.59403864	413.7655621	175.700484	659.5582937	739.1822561	990
10028	210181_s_at	CABP1	2.156047686	0.0499002	0.035885364	0.062428442	0.187308631	0.107964367	1	1	1	1.59400772	169.2360558	171.165537	106.1701607	79.85065943	24
936	214822_at	FAM5B	4.3018942	0.001996008	0	0.002988266	0.024356641	0.019133256	1	0.523	0.524	1.593450605	655.1205188	279.3247892	411.1332454	203.4033816	0
2547	220532_s_at	TMEM176B	-3.47707626	0.001996008	0	0.002988266	0.024356641	0.019133256	1	0.993	0.993	1.593421559	464.2405734	371.9461034	739.730938	297.1158778	1000
9179	206624_at	USP9Y	-2.256821586	0.023952096	0.014077818	0.032376732	0.117763179	0.068078796	1	1	1	1.593282119	146.888116	134.3485121	234.0342088	170.2683017	989
844	229648_at	---	4.394338231	0.001996008	0	0.002988266	0.024356641	0.019133256	1	0.43	0.432	1.593277734	348.3608902	160.5893143	218.6441715	93.20268003	0
6224	228654_at	RP11-93B10.1	-2.640176291	0.003992016	3.05E-04	0.006382037	0.0370332	0.022690466	1	1	1	1.59316491	187.3078099	157.890208	298.4122301	180.3893417	999
4614	221173_at	USH1C	2.925472882	0.007984032	0.002357126	0.012216731	0.057631964	0.033792436	1	1	1	1.591408385	200.5869518	152.6560533	126.0436691	65.25390527	3
7741	210507_s_at	AVIL	-2.422861531	0.001996008	0	0.002988266	0.024356641	0.019133256	1	1	1	1.591330387	85.89834661	18.42403199	136.6926491	106.0353744	1000
6029	242943_at	ST8SIA4	-2.670352959	0.003992016	3.05E-04	0.006382037	0.0370332	0.022690466	1	1	1	1.591275204	35.86963987	17.77701504	57.0784685	38.32646184	999
11325	220131_at	FXYD7	2.022902729	0.091816367	0.073313517	0.108783056	0.273725443	0.157419479	1	1	1	1.591077243	422.4896871	303.3587051	265.5368801	326.6026832	45
5795	242301_at	CBLN2	2.710030736	0.00998004	0.003633776	0.014917016	0.066383578	0.03890386	1	1	1	1.590965639	266.5053229	205.3806112	167.5116774	108.833213	4
24799	1558541_at	C8orf79	-1.061605975	0.169660679	0.145701984	0.191994708	0.397380377	0.228333471	1	1	1	1.590847307	38.11833639	5.419516716	60.6404528	108.1028391	916
348	209124_at	MYD88	-5.041061466	0.001996008	0	0.002988266	0.024356641	0.019133256	1	0.072	0.072	1.590745618	585.2235031	208.8564375	930.9417229	314.097361	1000
1872	225406_at	TWSG1	-3.743053908	0.001996008	0	0.002988266	0.024356641	0.019133256	1	0.943	0.946	1.590337019	459.6818663	202.4566392	731.0490892	338.3135778	1000
12558	206432_at	HAS2	-1.914237288	0.035928144	0.02392437	0.046464039	0.153165935	0.088271253	1	1	1	1.590285863	135.2363549	117.5179581	215.0644635	194.2561923	983
1067	200755_s_at	CALU	-4.193952663	0.001996008	0	0.002988266	0.024356641	0.019133256	1	0.633	0.635	1.589127741	534.5549889	194.4955038	849.4761619	355.117204	1000
2443	224320_s_at	MCM8	-3.513261655	0.001996008	0	0.002988266	0.024356641	0.019133256	1	0.99	0.99	1.589074563	84.31649976	49.3404449	133.985205	62.27285594	1000
21070	236338_at	IRS2	-1.277712359	0.139720559	0.117566784	0.160283013	0.353407176	0.203155232	1	1	1	1.5887345	136.5056134	44.96127203	216.8711774	319.006523	931
46	202137_s_at	ZMYND11	6.375758695	0.001996008	0	0.002988266	0.024356641	0.019133256	1	0	0	1.588486203	466.8165209	104.0933179	293.8750869	115.1542238	0
2516	218728_s_at	CNIH4	-3.483911021	0.001996008	0	0.002988266	0.024356641	0.019133256	1	0.993	0.993	1.588205763	245.3453992	139.7002569	389.6589769	184.5018813	1000
17654	209728_at	HLA-DRB4	-1.509394238	0.081836327	0.064257818	0.097890859	0.255242202	0.146910237	1	1	1	1.587861136	320.7212257	199.4222008	509.2607698	619.7808716	960
134	223103_at	STARD10	5.692501576	0.001996008	0	0.002988266	0.024356641	0.019133256	1	0.006	0.006	1.587703156	357.2141503	117.9800529	224.9879954	80.55170479	0
18061	205350_at	CRABP1	-1.480655691	0.075848303	0.058860249	0.091318989	0.243617909	0.140500261	1	1	1	1.587588656	76.80599273	46.82151231	121.9363228	151.5495304	963
184	202864_s_at	SP100	-5.486065404	0.001996008	0	0.002988266	0.024356641	0.019133256	1	0.018	0.018	1.58723961	149.5885917	54.15272732	237.432938	71.25842561	1000
8652	200974_at	ACTA2	-2.313765494	0.005988024	0.001210313	0.009398128	0.047989479	0.028452225	1	1	1	1.587177194	908.9679208	1098.379361	1442.693154	854.3912586	998
6788	223158_s_at	NEK6	-2.558299878	0.003992016	3.05E-04	0.006382037	0.0370332	0.022690466	1	1	1	1.586792729	394.6409492	213.6387516	626.2133888	433.9460692	999
4280	208998_at	UCP2	-3.003986166	0.003992016	3.05E-04	0.006382037	0.0370332	0.022690466	1	1	1	1.586669081	724.7849424	405.2947411	1149.993858	657.2344909	999
9488	200714_x_at	OS9	-2.218785826	0.011976048	0.004995055	0.017537368	0.074935796	0.043710653	1	1	1	1.586558403	2851.486204	1520.047344	4524.049396	3677.333344	995
3329	237400_at	ATP5S	3.228140163	0.003992016	3.05E-04	0.006382037	0.0370332	0.022690466	1	0.999	0.999	1.586191552	193.1737311	127.1482253	121.7846173	62.91682912	1
26621	204563_at	SELL	0.960298423	0.502994012	0.47105835	0.532931576	0.72140972	0.414397894	1	1	1	1.585842067	988.4654119	1388.340797	623.3063382	1647.846996	251
4045	209900_s_at	SLC16A1	-3.056829153	0.001996008	0	0.002988266	0.024356641	0.019133256	1	1	1	1.585769505	264.6591598	110.4150911	419.6884248	245.5003927	1000
522	207643_s_at	TNFRSF1A	-4.745621755	0.001996008	0	0.002988266	0.024356641	0.019133256	1	0.19	0.192	1.585721645	476.466512	209.1009745	755.5432614	257.3559026	1000
418	221750_at	HMGCS1	4.87709302	0.001996008	0	0.002988266	0.024356641	0.019133256	1	0.136	0.137	1.585464953	619.0926727	249.5596296	390.4802005	152.9485869	0
6517	1555724_s_at	TAGLN	-2.597091239	0.003992016	3.05E-04	0.006382037	0.0370332	0.022690466	1	1	1	1.585362775	690.4229813	513.4553082	1094.570894	697.7238471	999
14661	221916_at	NEFL	1.736306829	0.121756487	0.100843751	0.141098712	0.325319229	0.186906357	1	1	1	1.585283412	1330.566287	1390.544204	839.3239197	1016.768233	60
1229	38340_at	HIP1R	4.085813219	0.001996008	0	0.002988266	0.024356641	0.019133256	1	0.719	0.724	1.585237297	2365.128673	1111.588861	1491.971377	719.8000925	0
571	236538_at	GRIA2	4.687415309	0.001996008	0	0.002988266	0.024356641	0.019133256	1	0.218	0.221	1.584901091	1591.175571	648.4816776	1003.95891	424.5635264	0
2052	203748_x_at	RBMS1	-3.664626448	0.001996008	0	0.002988266	0.024356641	0.019133256	1	0.97	0.97	1.584743457	312.9084645	171.6786466	495.8796417	221.0219853	1000
20036	235008_at	ANKRD10	-1.342115978	0.075848303	0.058860249	0.091318989	0.243617909	0.140500261	1	1	1	1.584347981	149.856546	71.06304748	237.4249161	328.5564738	963
17936	205471_s_at	DACH1	-1.489963815	0.129740519	0.108259883	0.149641606	0.338321526	0.194365545	1	1	1	1.58376838	101.4992314	95.77922766	160.7512733	190.1278749	936
7997	206433_s_at	SPOCK3	2.394527617	0.041916168	0.029002609	0.053353856	0.168422214	0.097536201	1	1	1	1.583703306	82.02113184	83.11807345	51.79071833	20.04629201	20
2310	219888_at	SPAG4	-3.557524059	0.001996008	0	0.002988266	0.024356641	0.019133256	1	0.985	0.985	1.583621995	84.45642857	11.79878631	133.7470579	70.11283803	1000
11880	205034_at	CCNE2	-1.97224222	0.027944112	0.017302913	0.037128811	0.130305789	0.075238961	1	1	1	1.583546827	222.6117106	152.8668539	352.5160679	316.4488809	987
3901	218162_at	OLFML3	-3.089635945	0.001996008	0	0.002988266	0.024356641	0.019133256	1	1	1	1.583254084	620.7108335	241.9857091	982.7429621	570.3236248	1000
2033	221321_s_at	KCNIP2	3.669377345	0.001996008	0	0.002988266	0.024356641	0.019133256	1	0.968	0.968	1.582656343	254.1433785	139.5202138	160.5802672	79.75151462	0
681	204163_at	EMILIN1	-4.549017264	0.001996008	0	0.002988266	0.024356641	0.019133256	1	0.305	0.307	1.582525774	88.27199365	36.66838753	139.692705	50.92939651	1000
6265	235165_at	PARD6B	-2.634624291	0.001996008	0	0.002988266	0.024356641	0.019133256	1	1	1	1.582477954	35.17402361	10.81196742	55.66211692	38.84576001	1000
12240	203549_s_at	LPL	1.942674275	0.083832335	0.066062895	0.100074767	0.258723344	0.149248778	1	1	1	1.582013667	2961.254321	2330.802196	1871.826004	2287.767851	41
738	211894_x_at	SEZ6L	4.493453598	0.001996008	0	0.002988266	0.024356641	0.019133256	1	0.35	0.351	1.581097941	514.1529222	242.1028536	325.1872695	119.2974411	0
100	213197_at	ASTN1	5.912331038	0.001996008	0	0.002988266	0.024356641	0.019133256	1	0.002	0.002	1.581012982	1800.950059	512.8704204	1139.111493	428.1691533	0
962	204042_at	WASF3	4.275817703	0.001996008	0	0.002988266	0.024356641	0.019133256	1	0.551	0.552	1.580674158	2184.27442	867.4650601	1381.862549	712.7752607	0
2991	202957_at	HCLS1	-3.335251113	0.001996008	0	0.002988266	0.024356641	0.019133256	1	0.998	0.998	1.580583615	509.8996666	392.210157	805.9390586	348.591888	1000
15058	203706_s_at	FZD7	-1.704450202	0.0499002	0.035885364	0.062428442	0.187308631	0.107964367	1	1	1	1.580550625	295.6796568	224.6627736	467.3366665	486.1799988	976
16026	209335_at	DCN	-1.625313655	0.047904192	0.034154526	0.060170489	0.182858404	0.105371697	1	1	1	1.580209933	146.4885595	70.27219144	231.4826767	261.5842441	977
185	227949_at	PHACTR3	5.484836103	0.001996008	0	0.002988266	0.024356641	0.019133256	1	0.018	0.018	1.580200414	936.1741434	316.6811494	592.4401331	218.6166878	0
2240	1558692_at	C1orf85	-3.587431051	0.001996008	0	0.002988266	0.024356641	0.019133256	1	0.98	0.98	1.580051813	56.59480449	26.46219618	89.42272345	42.40132111	1000
29486	208025_s_at	HMGA2	-0.806978166	0.337325349	0.307190729	0.365646808	0.583774204	0.335213824	1	1	1	1.579982383	114.4128186	181.6162319	180.7702378	397.4134119	832
855	239629_at	CFLAR	-4.381839404	0.001996008	0	0.002988266	0.024356641	0.019133256	1	0.446	0.448	1.57987571	229.3861154	73.22913904	362.4015518	145.1002379	1000
2914	211480_s_at	SLCO1A2	3.357041265	0.005988024	0.001210313	0.009398128	0.047989479	0.028452225	1	0.998	0.998	1.579833202	133.0913055	92.77894968	84.24389694	29.02048192	2
17563	239767_at	---	1.516045706	0.183632735	0.158926784	0.206698704	0.416223848	0.239198581	1	1	1	1.579693561	74.35583853	90.76997877	47.06978641	62.9237274	91
3228	205001_s_at	DDX3Y	-3.257666777	0.001996008	0	0.002988266	0.024356641	0.019133256	1	0.999	0.999	1.579391054	107.680479	54.85051206	170.0695851	88.91907378	1000
3876	232278_s_at	DEPDC1	-3.095092209	0.001996008	0	0.002988266	0.024356641	0.019133256	1	1	1	1.579002232	27.29920904	13.2193367	43.10551202	24.15434517	1000
10272	227019_at	FLJ13137	-2.127723648	0.013972056	0.00641771	0.020099665	0.083112032	0.048302906	1	1	1	1.578821774	184.2142373	95.16781086	290.8414488	245.7418054	994
1080	209501_at	CDR2	-4.1863215	0.001996008	0	0.002988266	0.024356641	0.019133256	1	0.639	0.642	1.578680389	135.4556687	66.40585311	213.8412077	82.01758217	1000
5419	228141_at	LOC493869	-2.768477402	0.001996008	0	0.002988266	0.024356641	0.019133256	1	1	1	1.578523931	30.2261841	17.18106262	47.71275496	29.62089108	1000
864	235766_x_at	---	-4.371034777	0.001996008	0	0.002988266	0.024356641	0.019133256	1	0.457	0.458	1.578098217	38.28132551	11.57598772	60.41169152	24.36979571	1000
2635	208436_s_at	IRF7	-3.448003367	0.001996008	0	0.002988266	0.024356641	0.019133256	1	0.993	0.993	1.578049809	201.1661702	86.60203893	317.4502364	159.7165957	1000
77	225950_at	SAMD8	6.06471116	0.001996008	0	0.002988266	0.024356641	0.019133256	1	0.001	0.001	1.578023193	693.8728089	173.833392	439.7101461	171.1612395	0
1472	235033_at	NPEPL1	-3.927196457	0.001996008	0	0.002988266	0.024356641	0.019133256	1	0.843	0.846	1.577984029	57.05897651	15.22917743	90.03815366	41.32676093	1000
2054	208966_x_at	IFI16	-3.664199308	0.001996008	0	0.002988266	0.024356641	0.019133256	1	0.97	0.97	1.577795001	650.8072636	181.0866007	1026.840447	506.0226807	1000
9634	242598_at	SKAP2	-2.20061699	0.00998004	0.003633776	0.014917016	0.066383578	0.03890386	1	1	1	1.577640486	46.62924948	28.22835427	73.5641918	58.85116499	996
10607	236714_at	---	2.092531857	0.065868263	0.049935411	0.080296096	0.223501924	0.128675205	1	1	1	1.57760986	63.99241796	63.2086144	40.56289173	33.0968679	32
12523	36711_at	MAFF	-1.918433301	0.031936128	0.02058897	0.041820911	0.141439403	0.081698107	1	1	1	1.577383937	244.646278	276.1155762	385.9011093	315.6903656	985
6107	212364_at	MYO1B	-2.658237779	0.017964072	0.00939328	0.025097335	0.097737675	0.056706996	1	1	1	1.577204405	270.9422412	215.566107	427.3312965	254.5982919	992
4458	215248_at	GRB10	-2.962358987	0.001996008	0	0.002988266	0.024356641	0.019133256	1	1	1	1.577141377	92.15353108	43.98717024	145.3391469	85.631547	1000
3151	205730_s_at	ABLIM3	3.28241846	0.001996008	0	0.002988266	0.024356641	0.019133256	1	0.999	0.999	1.576988921	541.8152655	297.1332771	343.5758224	216.821508	0
1016	242877_at	LSM14A	-4.231024476	0.001996008	0	0.002988266	0.024356641	0.019133256	1	0.603	0.604	1.576856087	131.0987535	45.45521337	206.7238675	84.77765091	1000
16553	207060_at	EN2	-1.586932781	0.047904192	0.034154526	0.060170489	0.182858404	0.105371697	1	1	1	1.576667681	138.7389297	176.3006642	218.7451865	221.9215058	977
275	238492_at	---	5.185547733	0.001996008	0	0.002988266	0.024356641	0.019133256	1	0.047	0.047	1.576568003	352.8002225	146.7772378	223.7773581	66.53234848	0
2	202136_at	ZMYND11	7.759844886	0.001996008	0	0.002988266	0.024356641	0.019133256	1	0	0	1.576532864	3868.769363	805.6157106	2453.973178	716.0519711	0
3796	201028_s_at	CD99	-3.112759592	0.005988024	0.001210313	0.009398128	0.047989479	0.028452225	1	1	1	1.576208266	1979.409957	1496.56353	3119.962337	1509.14841	998
2444	203910_at	ARHGAP29	-3.513206479	0.001996008	0	0.002988266	0.024356641	0.019133256	1	0.99	0.99	1.576186211	254.7050697	113.4292346	401.4626189	195.9607528	1000
2351	238178_at	---	3.546660066	0.001996008	0	0.002988266	0.024356641	0.019133256	1	0.987	0.987	1.576150386	64.40832368	37.39156678	40.86432632	19.70894517	0
212	203869_at	USP46	5.348788654	0.001996008	0	0.002988266	0.024356641	0.019133256	1	0.028	0.028	1.576046437	352.6855204	107.3929566	223.7786351	94.09642523	0
14677	218847_at	IGF2BP2	-1.73492785	0.02994012	0.018938966	0.039481403	0.13590089	0.078539326	1	1	1	1.57601177	360.6609882	594.1110195	568.4059625	426.1517646	986
384	238955_at	RFTN2	4.955035881	0.001996008	0	0.002988266	0.024356641	0.019133256	1	0.1	0.1	1.57580941	608.2261365	228.772593	385.976967	154.7833096	0
588	1569871_at	LOC650392	4.662933243	0.001996008	0	0.002988266	0.024356641	0.019133256	1	0.229	0.232	1.575476229	4975.142746	1994.227379	3157.865954	1339.743771	0
19814	238982_at	DENR	-1.358843041	0.145708583	0.123169894	0.166650304	0.362379138	0.208204304	1	1	1	1.575338724	44.29332324	15.34752513	69.77698732	94.95726154	928
4579	235009_at	FAM44A	2.9327412	0.015968064	0.007886749	0.02261651	0.090654764	0.052639365	1	1	1	1.575193346	189.1325057	131.5746353	120.069391	71.00117127	7
925	204513_s_at	ELMO1	4.314230532	0.001996008	0	0.002988266	0.024356641	0.019133256	1	0.508	0.509	1.57505826	1499.081814	687.8565882	951.762771	402.6987158	0
16480	223681_s_at	INADL	-1.592983326	0.0499002	0.035885364	0.062428442	0.187308631	0.107964367	1	1	1	1.574903641	91.04838487	63.06787904	143.3924328	160.9915361	976
13791	219073_s_at	OSBPL10	-1.808333734	0.045908184	0.032429754	0.057905301	0.177966938	0.102568409	1	1	1	1.574770211	98.96612136	80.66270289	155.8488998	149.0033153	978
11487	231738_at	PCDHB7	-2.006857484	0.031936128	0.02058897	0.041820911	0.141439403	0.081698107	1	1	1	1.574665191	233.0556906	284.3735716	366.9846836	268.3118292	985
1862	209988_s_at	ASCL1	3.749855947	0.001996008	0	0.002988266	0.024356641	0.019133256	1	0.943	0.946	1.573867866	2921.604462	1571.067213	1856.321312	872.5608886	0
2707	224482_s_at	RAB11FIP4	3.42482358	0.001996008	0	0.002988266	0.024356641	0.019133256	1	0.994	0.994	1.573863815	325.8952209	170.9882801	207.066976	124.3491737	0
1731	241365_at	---	3.804452899	0.003992016	3.05E-04	0.006382037	0.0370332	0.022690466	1	0.919	0.922	1.573633774	211.2219306	109.4902406	134.2255956	64.4665364	1
3343	216840_s_at	LAMA2	-3.2245193	0.001996008	0	0.002988266	0.024356641	0.019133256	1	0.999	0.999	1.573545029	155.7903657	45.6647678	245.1431555	137.2407832	1000
807	226977_at	LOC492311	4.428739837	0.001996008	0	0.002988266	0.024356641	0.019133256	1	0.405	0.407	1.572975185	1042.497462	343.1562332	662.7551865	356.8931213	0
5173	202705_at	CCNB2	-2.812242006	0.001996008	0	0.002988266	0.024356641	0.019133256	1	1	1	1.572802505	188.7686678	156.1310062	296.8958335	158.8452054	1000
31093	213830_at	TRA@	0.724491717	0.674650699	0.644549378	0.702561725	0.835172743	0.479505435	1	1	1	1.57273892	164.1642185	567.9645196	104.3811	47.99996904	663
1596	229442_at	C18orf54	-3.865750736	0.001996008	0	0.002988266	0.024356641	0.019133256	1	0.886	0.889	1.572553538	116.8734012	58.59740333	183.7896806	77.01086287	1000
69	210130_s_at	TM7SF2	6.180625826	0.001996008	0	0.002988266	0.024356641	0.019133256	1	0	0	1.572182411	563.8281439	165.5219963	358.6276883	117.553979	0
1382	203964_at	NMI	-3.984086074	0.001996008	0	0.002988266	0.024356641	0.019133256	1	0.809	0.813	1.572103237	226.9290515	108.9702829	356.7558964	145.5218249	1000
8929	209383_at	DDIT3	-2.28463762	0.005988024	0.001210313	0.009398128	0.047989479	0.028452225	1	1	1	1.572086413	785.8425531	595.0805893	1235.4124	902.7518842	998
4173	241729_at	OTC	3.026844418	0.003992016	3.05E-04	0.006382037	0.0370332	0.022690466	1	1	1	1.572084317	151.7031064	114.6598215	96.49807249	39.0828588	1
24728	229916_at	ENPP6	-1.06591859	0.27744511	0.248908347	0.304236083	0.523260605	0.300812815	1	1	1	1.572053026	77.7016839	79.97343266	122.1511673	204.3236529	862
1577	214761_at	ZNF423	3.875389659	0.003992016	3.05E-04	0.006382037	0.0370332	0.022690466	1	0.879	0.882	1.571805402	812.0620893	387.2476043	516.6428925	264.30252	1
2361	213147_at	HOXA10	-3.541161779	0.003992016	3.05E-04	0.006382037	0.0370332	0.022690466	1	0.987	0.987	1.57177642	198.6387928	75.60980906	312.2157706	153.7842565	999
621	226217_at	SLC30A7	-4.633580025	0.001996008	0	0.002988266	0.024356641	0.019133256	1	0.246	0.248	1.571376753	334.5260893	146.4051326	525.6665201	180.6452976	1000
3657	215447_at	---	-3.144681359	0.001996008	0	0.002988266	0.024356641	0.019133256	1	1	1	1.571293619	30.23344636	4.292082571	47.50562136	27.82766683	1000
6992	209822_s_at	VLDLR	-2.528248203	0.011976048	0.004995055	0.017537368	0.074935796	0.043710653	1	1	1	1.571144012	207.7612836	110.0415681	326.4228965	225.1987384	995
21499	219330_at	VANGL1	-1.252617073	0.041916168	0.029002609	0.053353856	0.168422214	0.097536201	1	1	1	1.571068542	59.94193796	18.23250147	94.17289306	138.6960922	980
21406	206306_at	RYR3	-1.257817792	0.169660679	0.145701984	0.191994708	0.397380377	0.228333471	1	1	1	1.571062958	147.9977599	116.819021	232.5137984	331.6534389	916
329	241954_at	FDFT1	5.072369843	0.001996008	0	0.002988266	0.024356641	0.019133256	1	0.063	0.063	1.570969799	304.166402	107.0303689	193.6169633	78.38922596	0
270	225334_at	C10orf32	5.19951539	0.001996008	0	0.002988266	0.024356641	0.019133256	1	0.046	0.046	1.570944309	1542.990705	414.1545597	982.2058594	457.7464457	0
11830	205860_x_at	FOLH1	1.976515857	0.091816367	0.073313517	0.108783056	0.273725443	0.157419479	1	1	1	1.57078989	285.5350961	329.9189982	181.7780328	112.6504177	45
2725	213428_s_at	COL6A1	-3.415352911	0.001996008	0	0.002988266	0.024356641	0.019133256	1	0.996	0.996	1.570771707	1534.538361	571.9234256	2410.409441	1238.050638	1000
14167	218959_at	HOXC10	-1.777085885	0.037924152	0.025607636	0.048769551	0.158082043	0.091246651	1	1	1	1.570317959	93.76952416	82.33735479	147.2479678	140.9738803	982
8456	41577_at	PPP1R16B	2.337662783	0.037924152	0.025607636	0.048769551	0.158082043	0.091246651	1	1	1	1.570287028	358.4855982	322.7733884	228.2930394	155.6070748	18
635	213836_s_at	WIPI1	-4.614024623	0.001996008	0	0.002988266	0.024356641	0.019133256	1	0.258	0.26	1.569919761	103.0280047	47.40599643	161.7457005	54.71170189	1000
6106	212091_s_at	COL6A1	-2.658376171	0.001996008	0	0.002988266	0.024356641	0.019133256	1	1	1	1.56987133	468.0063506	175.6646056	734.7097522	494.9560824	1000
3737	203560_at	GGH	-3.125350534	0.001996008	0	0.002988266	0.024356641	0.019133256	1	1	1	1.569681778	295.4366816	194.2638966	463.7415758	234.4312058	1000
19965	222685_at	FAM29A	-1.347277804	0.135728543	0.113839086	0.156030928	0.347436102	0.199569718	1	1	1	1.569593905	331.9684227	105.2701995	521.055613	711.4287971	933
352	243931_at	CD58	-5.025853239	0.001996008	0	0.002988266	0.024356641	0.019133256	1	0.073	0.073	1.569584954	97.5028945	27.37025042	153.0390762	52.62075139	1000
3722	221088_s_at	PPP1R9A	3.129486791	0.007984032	0.002357126	0.012216731	0.057631964	0.033792436	1	1	1	1.56949388	360.5125884	226.1872928	229.6999006	133.1025769	3
14099	216899_s_at	SKAP2	-1.782904472	0.063872255	0.048161761	0.078079057	0.219226281	0.12623265	1	1	1	1.569473223	88.54892574	102.1126281	138.9751678	123.0872488	969
263	229506_at	---	5.219671066	0.001996008	0	0.002988266	0.024356641	0.019133256	1	0.043	0.043	1.569192953	243.0720068	94.84947813	154.9025608	50.45354561	0
176	209618_at	CTNND2	5.513290349	0.001996008	0	0.002988266	0.024356641	0.019133256	1	0.016	0.016	1.569104839	2276.542404	804.9400562	1450.854237	481.8644816	0
31705	229012_at	C9orf24	0.694344898	0.924151697	0.90648754	0.939344238	0.965281583	0.554297107	1	1	1	1.568774066	214.4662293	723.5357623	136.7094434	206.1474744	462
6134	238735_at	TCF12	2.654448646	0.013972056	0.00641771	0.020099665	0.083112032	0.048302906	1	1	1	1.568620645	133.0650786	96.69873568	84.82935564	59.33381398	6
4627	209991_x_at	GABBR2	2.922512395	0.007984032	0.002357126	0.012216731	0.057631964	0.033792436	1	1	1	1.568541958	666.1392457	434.8131235	424.6869154	273.9718043	3
513	208032_s_at	GRIA3	4.756947177	0.001996008	0	0.002988266	0.024356641	0.019133256	1	0.184	0.186	1.567926787	268.7172711	116.9175038	171.3838129	58.99909002	0
1704	232531_at	EMX2OS	3.815549466	0.001996008	0	0.002988266	0.024356641	0.019133256	1	0.914	0.917	1.567810954	370.3857815	164.8970286	236.2439047	131.9364904	0
14044	212619_at	KIAA0286	-1.786488178	0.003992016	3.05E-04	0.006382037	0.0370332	0.022690466	1	1	1	1.567669245	93.70857266	36.05544243	146.9040473	149.4943801	999
535	203839_s_at	TNK2	4.729667107	0.001996008	0	0.002988266	0.024356641	0.019133256	1	0.2	0.203	1.567366317	1138.285441	479.9901018	726.2408465	269.3298465	0
774	1569872_a_at	LOC650392	4.461896878	0.001996008	0	0.002988266	0.024356641	0.019133256	1	0.377	0.378	1.567112794	5493.123342	2208.99868	3505.250778	1586.686917	0
86	226680_at	IKZF5	6.01739629	0.001996008	0	0.002988266	0.024356641	0.019133256	1	0.002	0.002	1.56710928	439.8802098	144.7189221	280.6953003	82.77014612	0
3318	1554414_a_at	OSGIN2	3.23129953	0.001996008	0	0.002988266	0.024356641	0.019133256	1	0.999	0.999	1.566401174	910.9594317	504.7328096	581.5620204	363.5813212	0
19079	213975_s_at	LYZ	-1.409114829	0.097804391	0.078779073	0.115286121	0.284269545	0.163490201	1	1	1	1.566017003	274.4957947	520.1855876	429.8650817	411.7267151	952
10864	209621_s_at	PDLIM3	-2.066586979	0.023952096	0.014077818	0.032376732	0.117763179	0.068078796	1	1	1	1.565959991	410.2857421	327.9725472	642.4910569	519.6049275	989
2260	231262_at	---	3.578890326	0.003992016	3.05E-04	0.006382037	0.0370332	0.022690466	1	0.984	0.984	1.565945684	141.8721531	88.55197175	90.59838697	33.0026651	1
4993	229553_at	PGM2L1	-2.84715863	0.001996008	0	0.002988266	0.024356641	0.019133256	1	1	1	1.565874446	700.7601586	379.7028804	1097.302426	652.8798306	1000
14649	1557181_s_at	LOC399947	1.737750164	0.151696607	0.128785414	0.173004356	0.371713777	0.213782362	1	1	1	1.565685878	54.07112555	65.89506347	34.5351046	30.56177761	75
1144	213075_at	OLFML2A	-4.144981777	0.001996008	0	0.002988266	0.024356641	0.019133256	1	0.67	0.674	1.565677605	226.8096094	82.81401436	355.1107262	145.5885884	1000
964	207873_x_at	SEZ6L	4.274954974	0.001996008	0	0.002988266	0.024356641	0.019133256	1	0.555	0.556	1.565470094	431.2876122	204.4127591	275.5003842	109.0636947	0
1114	206453_s_at	NDRG2	4.163621365	0.001996008	0	0.002988266	0.024356641	0.019133256	1	0.651	0.654	1.565269909	8891.49651	3223.783289	5680.48773	3135.967897	0
1974	206003_at	CEP135	-3.694171616	0.001996008	0	0.002988266	0.024356641	0.019133256	1	0.961	0.963	1.565222171	134.3610193	76.95692553	210.3048463	88.20538596	1000
19944	228915_at	DACH1	-1.348650863	0.189620758	0.164610515	0.212983576	0.424414149	0.243811104	1	1	1	1.565026895	86.88621803	96.78826445	135.979268	171.3991642	906
19550	232355_at	SNORD114-3	-1.377458973	0.063872255	0.048161761	0.078079057	0.219226281	0.12623265	1	1	1	1.564996531	65.44117204	26.60495034	102.4152072	135.4610568	969
1685	219017_at	ETNK1	-3.821807205	0.001996008	0	0.002988266	0.024356641	0.019133256	1	0.91	0.913	1.564960675	65.86543542	30.75550446	103.0768163	44.18675368	1000
3448	204990_s_at	ITGB4	-3.199371183	0.001996008	0	0.002988266	0.024356641	0.019133256	1	1	1	1.564746683	391.6851996	212.3872637	612.8881168	315.9957832	1000
7193	204897_at	PTGER4	-2.499349297	0.005988024	0.001210313	0.009398128	0.047989479	0.028452225	1	1	1	1.564535893	37.54117929	25.83111781	58.73452248	38.83354492	998
1151	208789_at	PTRF	-4.136941053	0.001996008	0	0.002988266	0.024356641	0.019133256	1	0.677	0.681	1.56452239	551.5891389	335.4920369	862.973558	293.827652	1000
3954	1558214_s_at	CTNNA1	-3.079508348	0.003992016	3.05E-04	0.006382037	0.0370332	0.022690466	1	1	1	1.564489879	234.3098935	116.7134061	366.5754569	201.4551174	999
18151	1553126_a_at	SLC39A12	1.474913224	0.199600798	0.174104643	0.22343855	0.436609982	0.25087143	1	1	1	1.564417693	165.6432183	220.6311969	105.8817086	127.7438548	99
5505	229245_at	PLEKHA6	2.754095089	0.013972056	0.00641771	0.020099665	0.083112032	0.048302906	1	1	1	1.564340586	337.0329086	197.4608663	215.44727	171.9109856	6
1355	221606_s_at	NSBP1	4.002590091	0.001996008	0	0.002988266	0.024356641	0.019133256	1	0.797	0.801	1.563652313	380.9248395	178.279681	243.6122381	115.6857311	0
2835	228499_at	PFKFB4	-3.38122183	0.001996008	0	0.002988266	0.024356641	0.019133256	1	0.997	0.997	1.563545336	308.5176501	68.48843778	482.3813329	257.3026279	1000
4330	202465_at	PCOLCE	-2.994109102	0.001996008	0	0.002988266	0.024356641	0.019133256	1	1	1	1.563400944	224.8229504	81.21575764	351.4884129	207.26666	1000
4931	1562736_at	LHX9	-2.858534029	0.001996008	0	0.002988266	0.024356641	0.019133256	1	1	1	1.563319703	28.40152833	8.554556125	44.40066882	27.83594174	1000
15732	226863_at	FAM110C	-1.648191379	0.055888224	0.041115626	0.06916764	0.201823751	0.116232707	1	1	1	1.563208208	68.92131988	83.6142269	107.7383729	103.1226664	973
3682	242277_at	PHACTR2	3.137851017	0.005988024	0.001210313	0.009398128	0.047989479	0.028452225	1	1	1	1.5629837	86.7303616	60.23442613	55.49025342	24.73554817	2
514	209040_s_at	PSMB8	-4.756184041	0.001996008	0	0.002988266	0.024356641	0.019133256	1	0.184	0.186	1.562900263	371.8364272	145.2765543	581.14325	197.2832506	1000
15432	204722_at	SCN3B	1.67407985	0.143712575	0.121300761	0.164529359	0.359356341	0.206446229	1	1	1	1.562387166	1010.513713	824.407438	646.7754821	926.980953	71
2147	206332_s_at	IFI16	-3.627973536	0.001996008	0	0.002988266	0.024356641	0.019133256	1	0.977	0.977	1.561504703	664.3972297	191.5580482	1037.459399	505.0193945	1000
4949	209969_s_at	STAT1	-2.854750627	0.001996008	0	0.002988266	0.024356641	0.019133256	1	1	1	1.561387412	112.3396025	52.26540828	175.4056413	105.8742858	1000
9802	228492_at	USP9Y	-2.182044498	0.025948104	0.015682036	0.034761319	0.123901176	0.071627037	1	1	1	1.561207718	161.1213602	149.494331	251.5439111	180.3948178	988
99	203632_s_at	GPRC5B	5.917587538	0.001996008	0	0.002988266	0.024356641	0.019133256	1	0.002	0.002	1.561099142	4982.889147	1607.638183	3191.910759	990.7771548	0
3401	211568_at	BAI3	3.213934759	0.00998004	0.003633776	0.014917016	0.066383578	0.03890386	1	0.999	0.999	1.560800968	41.46472017	29.90341988	26.56630859	8.62174247	4
381	232015_at	FAM59B	4.969022494	0.001996008	0	0.002988266	0.024356641	0.019133256	1	0.096	0.096	1.560604343	425.9718125	154.5210867	272.9531123	108.2710845	0
216	205156_s_at	ACCN2	5.335216899	0.001996008	0	0.002988266	0.024356641	0.019133256	1	0.031	0.031	1.560579162	1084.679262	441.667326	695.0491766	181.6711292	0
12859	219140_s_at	RBP4	1.887693764	0.099800399	0.08060648	0.117449553	0.287813389	0.165509766	1	1	1	1.560415651	134.9500907	137.0116317	86.48342553	83.49352414	49
6468	202016_at	MEST	-2.605727134	0.007984032	0.002357126	0.012216731	0.057631964	0.033792436	1	1	1	1.560143949	2239.034073	2024.053307	3493.21546	1950.44298	997
14918	232122_s_at	VEPH1	1.716650701	0.111776447	0.091614046	0.130379089	0.308772358	0.17749287	1	1	1	1.560135621	198.8621132	208.3032522	127.4646323	146.5345474	55
3845	226416_at	THEX1	-3.103882296	0.001996008	0	0.002988266	0.024356641	0.019133256	1	1	1	1.560109751	184.0378903	79.86407752	287.1193073	158.8125833	1000
17372	244130_at	HTR2A	1.530694117	0.185628743	0.160819943	0.208794355	0.418935439	0.240642036	1	1	1	1.559632023	106.0571448	110.1116643	68.00138962	97.48491875	92
2968	215473_at	LOC645256	3.342690475	0.001996008	0	0.002988266	0.024356641	0.019133256	1	0.998	0.998	1.559385937	57.19797916	39.93111176	36.67980954	10.76741808	0
4843	209306_s_at	SWAP70	-2.878335743	0.001996008	0	0.002988266	0.024356641	0.019133256	1	1	1	1.559288338	166.3455448	124.4335893	259.380668	137.0269973	1000
3902	230497_at	BRUNOL5	3.089505942	0.005988024	0.001210313	0.009398128	0.047989479	0.028452225	1	1	1	1.559275405	735.3852479	403.7081899	471.6198598	318.1642046	2
1551	226113_at	ZNF436	-3.885424298	0.001996008	0	0.002988266	0.024356641	0.019133256	1	0.873	0.876	1.559192394	697.5212254	224.4106206	1087.569789	484.500998	1000
4401	214762_at	ATP6V1G2	2.975972671	0.00998004	0.003633776	0.014917016	0.066383578	0.03890386	1	1	1	1.558652184	1466.142498	713.1567457	940.6476399	731.5722008	4
7206	237839_at	ANK3	2.49760142	0.025948104	0.015682036	0.034761319	0.123901176	0.071627037	1	1	1	1.558224286	254.6854381	147.0385232	163.4459432	151.6115476	12
4482	204318_s_at	GTSE1	-2.955763069	0.001996008	0	0.002988266	0.024356641	0.019133256	1	1	1	1.558135714	161.0766957	108.818312	250.9793523	132.8135673	1000
1518	236120_at	HADHA	3.905770573	0.001996008	0	0.002988266	0.024356641	0.019133256	1	0.854	0.857	1.557665111	171.5412952	75.705874	110.1271987	57.65241697	0
2441	229975_at	---	3.514063055	0.001996008	0	0.002988266	0.024356641	0.019133256	1	0.99	0.99	1.557622342	957.162098	509.0571188	614.5020346	326.8816452	0
2244	1565868_at	CD44	-3.585649145	0.001996008	0	0.002988266	0.024356641	0.019133256	1	0.982	0.982	1.557378088	50.96246345	18.20705495	79.36782389	38.1068487	1000
25979	232010_at	FSTL5	0.994959418	0.491017964	0.459094563	0.520955926	0.71275641	0.409151657	1	1	1	1.557209987	243.5750867	251.0698617	156.4176243	406.6555301	245
5705	117_at	HSPA6	-2.72508577	0.001996008	0	0.002988266	0.024356641	0.019133256	1	1	1	1.556777976	149.7473114	39.108916	233.1233162	153.3300118	1000
3882	228600_x_at	C7orf46	-3.094175484	0.007984032	0.002357126	0.012216731	0.057631964	0.033792436	1	1	1	1.556587045	296.593097	215.7729474	461.6729725	220.8798778	997
7966	210246_s_at	ABCC8	2.397887831	0.027944112	0.017302913	0.037128811	0.130305789	0.075238961	1	1	1	1.556496447	522.1682306	341.9154193	335.4766608	307.0489127	13
21905	228255_at	ALS2CR4	-1.230675029	0.123752495	0.102695239	0.14323709	0.328648611	0.188883963	1	1	1	1.556475764	221.4317411	96.17916336	344.6531385	505.6085546	939
14994	204027_s_at	METTL1	-1.710156823	0.051896208	0.037623182	0.06468085	0.192392505	0.110730327	1	1	1	1.55645321	292.3651308	259.9287484	455.0526462	445.754302	975
20993	232876_at	MAPK14	-1.283447596	0.013972056	0.00641771	0.020099665	0.083112032	0.048302906	1	1	1	1.556090988	64.32570189	12.81643284	100.096645	141.8012902	994
903	205076_s_at	MTMR11	-4.340613198	0.001996008	0	0.002988266	0.024356641	0.019133256	1	0.491	0.492	1.556084964	216.5363415	65.11560616	336.9489452	133.0858192	1000
942	211725_s_at	BID	4.292888153	0.001996008	0	0.002988266	0.024356641	0.019133256	1	0.533	0.534	1.555960655	574.9360258	223.7593613	369.5055039	180.0529198	0
6928	235019_at	CPM	-2.53798415	0.001996008	0	0.002988266	0.024356641	0.019133256	1	1	1	1.555611255	318.7908096	247.6304579	495.9145715	305.643931	1000
8512	239301_at	---	-2.331564323	0.00998004	0.003633776	0.014917016	0.066383578	0.03890386	1	1	1	1.555611212	97.78223502	51.18384908	152.1111411	112.6848956	996
4382	229610_at	CKAP2L	-2.981602921	0.001996008	0	0.002988266	0.024356641	0.019133256	1	1	1	1.555443763	177.3899871	109.2536237	275.920149	148.0794727	1000
16963	214120_at	RFPL1S	1.557485641	0.181636727	0.15703425	0.20460153	0.413715996	0.237681712	1	1	1	1.555421901	373.7771006	402.9745733	240.3059262	320.906537	90
2097	224797_at	ARRDC3	-3.647850706	0.001996008	0	0.002988266	0.024356641	0.019133256	1	0.973	0.973	1.555354111	424.6201827	197.7750253	660.4347467	295.7455323	1000
1028	209006_s_at	C1orf63	-4.220404061	0.001996008	0	0.002988266	0.024356641	0.019133256	1	0.613	0.614	1.555019308	346.9564627	181.5123397	539.5239986	190.4810557	1000
1173	201469_s_at	SHC1	-4.118635669	0.001996008	0	0.002988266	0.024356641	0.019133256	1	0.696	0.7	1.555005939	161.0433506	53.5556699	250.4233666	103.3976146	1000
21544	203798_s_at	VSNL1	1.250083207	0.263473054	0.23539484	0.289821503	0.508503552	0.292056449	1	1	1	1.554935222	673.7098282	923.819325	433.2719579	706.7922831	131
3175	1556427_s_at	LOC221091	-3.273871316	0.001996008	0	0.002988266	0.024356641	0.019133256	1	0.999	0.999	1.554732103	73.02667621	18.9426642	113.5369179	61.53473263	1000
7819	207307_at	HTR2C	2.414243989	0.007984032	0.002357126	0.012216731	0.057631964	0.033792436	1	1	1	1.554642273	41.80466576	41.05003639	26.89021551	8.915976207	3
1011	244693_at	USP54	4.233966365	0.001996008	0	0.002988266	0.024356641	0.019133256	1	0.599	0.6	1.554626924	311.7582801	146.9727534	200.5357526	79.00115861	0
1189	211382_s_at	TACC2	4.106304949	0.001996008	0	0.002988266	0.024356641	0.019133256	1	0.709	0.713	1.55410016	399.8121078	184.9888702	257.2627672	113.1222586	0
2038	237268_at	DSCAM	3.668120293	0.001996008	0	0.002988266	0.024356641	0.019133256	1	0.969	0.969	1.554063343	338.9998441	170.3187772	218.1377262	111.8668527	0
13542	204869_at	PCSK2	1.83160465	0.087824351	0.06968274	0.104434609	0.266301009	0.153048204	1	1	1	1.554055511	299.2920205	268.2354179	192.5877282	221.9653356	43
2979	1558739_at	DUSP16	3.338567153	0.005988024	0.001210313	0.009398128	0.047989479	0.028452225	1	0.998	0.998	1.554008709	136.4741582	71.11731394	87.82071649	52.74677358	2
6363	208443_x_at	SHOX2	-2.619675715	0.001996008	0	0.002988266	0.024356641	0.019133256	1	1	1	1.553991835	53.8584942	34.67504557	83.69566022	52.16842262	1000
9698	218093_s_at	ANKRD10	-2.193728779	0.007984032	0.002357126	0.012216731	0.057631964	0.033792436	1	1	1	1.553706057	775.8532826	336.7525472	1205.447944	967.2863139	997
81	212423_at	C10orf56	6.047865887	0.001996008	0	0.002988266	0.024356641	0.019133256	1	0.001	0.001	1.553573356	3889.788071	1111.476834	2503.768526	834.4973849	0
6708	218400_at	OAS3	-2.5711048	0.001996008	0	0.002988266	0.024356641	0.019133256	1	1	1	1.553258015	265.6883763	86.5821254	412.6826	284.4694345	1000
10687	227703_s_at	SYTL4	2.08408117	0.053892216	0.039366199	0.066926633	0.197272951	0.113594507	1	1	1	1.552913961	582.6500967	570.4141012	375.1979256	285.266516	26
8398	41037_at	TEAD4	-2.343647612	0.003992016	3.05E-04	0.006382037	0.0370332	0.022690466	1	1	1	1.552818279	44.14848135	12.39791681	68.55456886	52.30989778	999
3115	214874_at	PKP4	3.292137927	0.001996008	0	0.002988266	0.024356641	0.019133256	1	0.999	0.999	1.552769264	349.501642	188.0364078	225.0827924	134.10239	0
1726	226918_at	JPH4	3.807253661	0.001996008	0	0.002988266	0.024356641	0.019133256	1	0.917	0.92	1.552712562	1433.636241	614.5885088	923.310776	512.3857129	0
645	201752_s_at	ADD3	4.600838238	0.001996008	0	0.002988266	0.024356641	0.019133256	1	0.266	0.268	1.552592243	4055.64515	1555.176577	2612.176614	1117.674795	0
867	201944_at	HEXB	-4.369583099	0.001996008	0	0.002988266	0.024356641	0.019133256	1	0.458	0.459	1.552336737	689.5094705	288.1344593	1070.350881	390.5594271	1000
24916	229331_at	SPATA18	-1.054266608	0.275449102	0.246975778	0.302179014	0.521373135	0.299393361	1	1	1	1.55186279	32.25717546	62.08401696	50.05871032	72.97309611	863
2237	204451_at	FZD1	-3.588633235	0.001996008	0	0.002988266	0.024356641	0.019133256	1	0.98	0.98	1.551518077	163.5578925	69.03348041	253.7630269	117.6705473	1000
18723	226076_s_at	MBD6	-1.433617891	0.093812375	0.075132791	0.110953213	0.277156066	0.15937897	1	1	1	1.551515303	230.6899272	359.5900528	357.9189522	367.063653	954
388	203827_at	WIPI1	-4.945276065	0.001996008	0	0.002988266	0.024356641	0.019133256	1	0.101	0.101	1.551514275	92.82619746	26.56136648	144.0211705	49.03338554	1000
706	225619_at	SLAIN1	4.517533183	0.001996008	0	0.002988266	0.024356641	0.019133256	1	0.329	0.33	1.551425221	1713.41569	728.2894393	1104.413972	430.3526479	0
814	209699_x_at	AKR1C2	4.424446308	0.001996008	0	0.002988266	0.024356641	0.019133256	1	0.408	0.41	1.551410008	530.819188	224.3405237	342.1527419	141.474674	0
2906	235852_at	STON2	3.35969542	0.003992016	3.05E-04	0.006382037	0.0370332	0.022690466	1	0.998	0.998	1.551392757	188.8807259	99.07729266	121.7491348	71.15863005	1
3388	226368_at	CHST11	3.215912004	0.003992016	3.05E-04	0.006382037	0.0370332	0.022690466	1	0.999	0.999	1.551330598	501.9473406	350.6169548	323.5592345	115.8143252	1
101	212719_at	PHLPP	5.908393285	0.001996008	0	0.002988266	0.024356641	0.019133256	1	0.002	0.002	1.550730053	1738.263925	526.2166382	1120.932635	365.8534559	0
583	219889_at	FRAT1	4.669431937	0.001996008	0	0.002988266	0.024356641	0.019133256	1	0.226	0.229	1.55065189	202.208685	82.75070526	130.4023722	49.38986908	0
11013	205736_at	PGAM2	-2.050850315	0.005988024	0.001210313	0.009398128	0.047989479	0.028452225	1	1	1	1.550506969	56.41182691	28.85183131	87.46693075	74.23489003	998
2621	201948_at	GNL2	-3.45399543	0.001996008	0	0.002988266	0.024356641	0.019133256	1	0.993	0.993	1.550449304	193.1977922	92.09582004	299.5433825	141.6087822	1000
6842	222891_s_at	BCL11A	-2.551203896	0.005988024	0.001210313	0.009398128	0.047989479	0.028452225	1	1	1	1.549876392	124.5252449	75.65482819	192.9987373	125.0170582	998
143	212771_at	C10orf38	5.643745954	0.001996008	0	0.002988266	0.024356641	0.019133256	1	0.008	0.008	1.549646159	1908.725964	547.3381132	1231.717287	460.2844781	0
1434	1562309_s_at	PHF21B	3.955666267	0.001996008	0	0.002988266	0.024356641	0.019133256	1	0.826	0.829	1.549329288	168.7364528	69.95022069	108.9093546	57.41990181	0
3058	205809_s_at	WASL	3.309253086	0.005988024	0.001210313	0.009398128	0.047989479	0.028452225	1	0.998	0.998	1.549270828	374.0144119	219.6837594	241.4131894	124.9160989	2
17454	227253_at	CP	-1.524145084	0.093812375	0.075132791	0.110953213	0.277156066	0.15937897	1	1	1	1.549191302	239.0914457	391.4974889	370.3983882	331.5892034	954
760	231841_s_at	KIAA1462	4.470782189	0.001996008	0	0.002988266	0.024356641	0.019133256	1	0.368	0.369	1.549040603	87.40945146	35.9083753	56.42812159	23.45464227	0
11677	206785_s_at	KLRC1	1.990989036	0.05988024	0.044629265	0.073633137	0.210615965	0.121144238	1	1	1	1.548416505	1010.520846	908.8495923	652.6156513	626.7039361	29
4756	227947_at	PHACTR2	2.895051636	0.013972056	0.00641771	0.020099665	0.083112032	0.048302906	1	1	1	1.548411427	182.8649047	112.1516168	118.0983952	78.73660833	6
3187	202869_at	OAS1	-3.268306001	0.001996008	0	0.002988266	0.024356641	0.019133256	1	0.999	0.999	1.548358153	181.673765	63.39826614	281.2960553	148.2556727	1000
357	201655_s_at	HSPG2	-5.01573763	0.001996008	0	0.002988266	0.024356641	0.019133256	1	0.076	0.076	1.54831825	256.0794675	95.99701174	396.4925129	124.0334522	1000
2323	231876_at	TRIM56	-3.553064943	0.001996008	0	0.002988266	0.024356641	0.019133256	1	0.987	0.987	1.548268714	197.3478905	93.0654209	305.5475646	139.354724	1000
6286	238964_at	---	-2.631033376	0.003992016	3.05E-04	0.006382037	0.0370332	0.022690466	1	1	1	1.548119931	190.2256184	100.5137822	294.4920713	188.043595	999
7379	202901_x_at	CTSS	-2.472158805	0.007984032	0.002357126	0.012216731	0.057631964	0.033792436	1	1	1	1.547923673	80.93123489	76.73329619	125.2753744	71.94574357	997
832	222692_s_at	FNDC3B	-4.403238793	0.001996008	0	0.002988266	0.024356641	0.019133256	1	0.422	0.424	1.547856398	171.9067802	68.78329305	266.0870096	96.60154134	1000
11402	211814_s_at	CCNE2	-2.015393077	0.017964072	0.00939328	0.025097335	0.097737675	0.056706996	1	1	1	1.547628189	115.5360377	68.44349659	178.8068287	151.945214	992
4451	204595_s_at	STC1	-2.963688754	0.003992016	3.05E-04	0.006382037	0.0370332	0.022690466	1	1	1	1.54761864	121.8264057	45.97518938	188.5408163	109.6812369	999
10135	218280_x_at	HIST2H2AA3	-2.142586069	0.007984032	0.002357126	0.012216731	0.057631964	0.033792436	1	1	1	1.547489365	316.8672925	229.0773193	490.3487652	376.8655253	997
1505	211936_at	HSPA5	-3.911742819	0.001996008	0	0.002988266	0.024356641	0.019133256	1	0.849	0.852	1.546782979	2012.72923	657.3916213	3113.255315	1350.501676	1000
124	209515_s_at	RAB27A	-5.76868631	0.001996008	0	0.002988266	0.024356641	0.019133256	1	0.006	0.006	1.546550145	162.3222994	38.82524276	251.0395757	73.0269585	1000
488	238782_at	---	4.777997756	0.001996008	0	0.002988266	0.024356641	0.019133256	1	0.176	0.177	1.546504286	291.3110221	115.8176565	188.3674199	69.30712188	0
3439	210999_s_at	GRB10	-3.201097183	0.001996008	0	0.002988266	0.024356641	0.019133256	1	1	1	1.546415715	192.4699019	96.85127541	297.6384809	151.6012866	1000
2872	209566_at	INSIG2	-3.369179681	0.001996008	0	0.002988266	0.024356641	0.019133256	1	0.998	0.998	1.545939908	302.1884521	73.6056354	467.1651877	243.7332212	1000
5583	52837_at	KIAA1644	2.743093064	0.02994012	0.018938966	0.039481403	0.13590089	0.078539326	1	1	1	1.545721833	177.5880799	115.3037696	114.8900637	79.88550496	14
13032	235371_at	LOC727936	-1.872453994	0.027944112	0.017302913	0.037128811	0.130305789	0.075238961	1	1	1	1.545537084	169.6406852	113.2315629	262.1859699	237.8395333	987
3601	234074_at	FIGN	-3.164308874	0.001996008	0	0.002988266	0.024356641	0.019133256	1	1	1	1.545307363	495.3882276	204.4982006	765.5270758	408.4596032	1000
4075	236488_s_at	---	-3.049686471	0.007984032	0.002357126	0.012216731	0.057631964	0.033792436	1	1	1	1.545294956	162.5984472	106.8272824	251.2625603	125.6780501	997
8344	1567628_at	CD74	-2.349183588	0.023952096	0.014077818	0.032376732	0.117763179	0.068078796	1	1	1	1.545278976	452.5181691	451.4347111	699.2668131	420.069142	989
223	237444_at	---	5.305681126	0.001996008	0	0.002988266	0.024356641	0.019133256	1	0.035	0.035	1.54526181	172.1095348	62.4537517	111.3788833	35.96850576	0
4904	204510_at	CDC7	-2.863649231	0.005988024	0.001210313	0.009398128	0.047989479	0.028452225	1	1	1	1.545233619	321.9767827	248.809085	497.5293493	253.3370151	998
1631	225524_at	ANTXR2	-3.84683444	0.001996008	0	0.002988266	0.024356641	0.019133256	1	0.897	0.9	1.545061781	199.2070855	103.081637	307.7872543	122.3049796	1000
2749	202524_s_at	SPOCK2	3.408464304	0.001996008	0	0.002988266	0.024356641	0.019133256	1	0.996	0.996	1.544902636	1996.900275	713.8978906	1292.573544	913.3165186	0
3124	212667_at	SPARC	3.290165116	0.005988024	0.001210313	0.009398128	0.047989479	0.028452225	1	0.999	0.999	1.54488433	4642.407923	2365.429846	3005.019751	1846.232273	2
3781	214467_at	GPR65	-3.115250913	0.001996008	0	0.002988266	0.024356641	0.019133256	1	1	1	1.544691198	76.60478993	55.63844847	118.3307447	54.65931112	1000
8179	216963_s_at	GAP43	-2.370408723	0.00998004	0.003633776	0.014917016	0.066383578	0.03890386	1	1	1	1.544462034	1040.847115	930.636564	1607.548852	1008.429291	996
15682	210794_s_at	MEG3	-1.652334502	0.055888224	0.041115626	0.06916764	0.201823751	0.116232707	1	1	1	1.544014286	402.0019745	266.6904292	620.6967916	645.7081101	973
3192	212723_at	PTDSR	-3.267598441	0.001996008	0	0.002988266	0.024356641	0.019133256	1	0.999	0.999	1.543984665	245.0763771	77.39743198	378.394168	200.0892648	1000
5047	203426_s_at	IGFBP5	-2.837602798	0.001996008	0	0.002988266	0.024356641	0.019133256	1	1	1	1.543869921	139.8458948	46.16389554	215.9038705	132.3816878	1000
11975	210559_s_at	CDC2	-1.965091859	0.023952096	0.014077818	0.032376732	0.117763179	0.068078796	1	1	1	1.543647454	305.0207553	364.8657072	470.8445124	336.1992328	989
19562	241585_at	LRRC4C	1.376832993	0.21756487	0.191254206	0.242196474	0.457948279	0.263058726	1	1	1	1.54359376	224.3287196	261.0777325	145.3288588	220.6289058	108
646	225032_at	FNDC3B	-4.600798241	0.001996008	0	0.002988266	0.024356641	0.019133256	1	0.266	0.268	1.543549743	542.4782432	193.047213	837.3421529	294.2930702	1000
6338	202350_s_at	MATN2	-2.623556614	0.00998004	0.003633776	0.014917016	0.066383578	0.03890386	1	1	1	1.54306074	783.8696581	624.3632444	1209.558494	688.0028706	996
1697	1554132_a_at	KIAA1128	3.81879167	0.001996008	0	0.002988266	0.024356641	0.019133256	1	0.913	0.916	1.543015897	109.7795064	56.77832566	71.14606314	30.24578401	0
20035	225328_at	---	-1.34212776	0.137724551	0.115702907	0.158158472	0.350517749	0.201378126	1	1	1	1.542992567	709.2724281	543.760772	1094.402085	1407.39402	932
4861	242828_at	FIGN	-2.874389514	0.001996008	0	0.002988266	0.024356641	0.019133256	1	1	1	1.542958848	578.4664225	283.2054304	892.5498851	516.7122751	1000
1773	203619_s_at	FAIM2	3.788752925	0.001996008	0	0.002988266	0.024356641	0.019133256	1	0.924	0.927	1.542646174	1476.777645	563.8766949	957.3015965	562.6291321	0
5470	213824_at	OLIG2	2.760459433	0.011976048	0.004995055	0.017537368	0.074935796	0.043710653	1	1	1	1.542551247	832.19468	474.9269302	539.4924035	412.4887108	5
6413	203786_s_at	TPD52L1	2.613110493	0.023952096	0.014077818	0.032376732	0.117763179	0.068078796	1	1	1	1.542466783	1066.895214	754.9948888	691.6811602	476.7639224	11
3514	230220_at	---	3.185184296	0.001996008	0	0.002988266	0.024356641	0.019133256	1	1	1	1.542260608	381.1787686	234.6426739	247.1558741	127.3169603	0
1329	225768_at	NR1D2	4.016688456	0.001996008	0	0.002988266	0.024356641	0.019133256	1	0.787	0.792	1.542033315	522.653673	167.3567036	338.9379904	198.0408168	0
4299	202393_s_at	KLF10	-3.000886756	0.003992016	3.05E-04	0.006382037	0.0370332	0.022690466	1	1	1	1.541994313	467.9642057	321.6172867	721.5981441	360.1446488	999
9997	203725_at	GADD45A	-2.159095059	0.015968064	0.007886749	0.02261651	0.090654764	0.052639365	1	1	1	1.5419238	1037.604834	983.814931	1599.907588	1113.195428	993
1483	227068_at	PGK1	-3.919876103	0.001996008	0	0.002988266	0.024356641	0.019133256	1	0.845	0.848	1.54184526	527.4956643	197.0196843	813.3166894	342.3579085	1000
3153	228455_at	RBM15	-3.28180753	0.003992016	3.05E-04	0.006382037	0.0370332	0.022690466	1	0.999	0.999	1.541841436	112.4881966	52.02533526	173.4389626	86.61471917	999
4123	224856_at	FKBP5	-3.038221259	0.003992016	3.05E-04	0.006382037	0.0370332	0.022690466	1	1	1	1.541652063	582.8843922	343.0346013	898.6049257	465.8581498	999
3838	1558738_at	NOL3	-3.105015597	0.001996008	0	0.002988266	0.024356641	0.019133256	1	1	1	1.54129019	121.7450019	26.53789306	187.6443771	106.4420686	1000
1477	219201_s_at	TWSG1	-3.922460758	0.001996008	0	0.002988266	0.024356641	0.019133256	1	0.845	0.848	1.540990109	104.5876119	37.09637146	161.1684754	68.29762536	1000
23535	210759_s_at	PSMA1	-1.134486452	0.109780439	0.08977424	0.128229602	0.305424434	0.175597344	1	1	1	1.540828617	1494.887193	357.6025895	2303.364966	3624.209606	946
13477	214217_at	GRM5	1.836667873	0.105788423	0.086100228	0.123923775	0.298583042	0.17164737	1	1	1	1.540771662	428.2241727	392.4752692	277.9283805	301.1082377	52
3631	231270_at	CA13	-3.154309407	0.001996008	0	0.002988266	0.024356641	0.019133256	1	1	1	1.540667335	141.194756	64.56224633	217.5341484	113.8896672	1000
73	229034_at	---	6.110511575	0.001996008	0	0.002988266	0.024356641	0.019133256	1	0	0	1.540395559	232.3120424	59.45085344	150.8132383	52.06367639	0
2160	226047_at	MRVI1	3.623557476	0.001996008	0	0.002988266	0.024356641	0.019133256	1	0.978	0.978	1.540267886	1324.494449	556.9928264	859.9117469	509.2616863	0
9324	202503_s_at	KIAA0101	-2.237769572	0.007984032	0.002357126	0.012216731	0.057631964	0.033792436	1	1	1	1.540170327	573.22118	652.5323242	882.8582522	516.8673738	997
2187	1558105_a_at	---	3.606971634	0.003992016	3.05E-04	0.006382037	0.0370332	0.022690466	1	0.979	0.979	1.540111354	242.365847	124.5303255	157.3690412	77.70120605	1
10057	213671_s_at	MARS	-2.151738715	0.003992016	3.05E-04	0.006382037	0.0370332	0.022690466	1	1	1	1.540042093	723.6721228	294.1786552	1114.485531	900.4549944	999
3576	205700_at	HSD17B6	3.170225861	0.005988024	0.001210313	0.009398128	0.047989479	0.028452225	1	1	1	1.539836884	192.319422	125.0365402	124.8959705	57.37346681	2
3892	205548_s_at	BTG3	-3.093577528	0.003992016	3.05E-04	0.006382037	0.0370332	0.022690466	1	1	1	1.539537458	869.4607376	442.5299426	1338.567374	701.2681638	999
1820	201088_at	KPNA2	-3.771168008	0.001996008	0	0.002988266	0.024356641	0.019133256	1	0.933	0.936	1.53895867	1816.483046	996.5131715	2795.492332	1101.975804	1000
7798	232453_at	GPC6	-2.416337514	0.007984032	0.002357126	0.012216731	0.057631964	0.033792436	1	1	1	1.53894505	82.3364007	47.21884233	126.7111963	86.95344922	997
2595	209619_at	CD74	-3.463083025	0.001996008	0	0.002988266	0.024356641	0.019133256	1	0.993	0.993	1.538915209	4205.649907	2905.409106	6472.138607	2562.074568	1000
153	232244_at	KIAA1161	5.60663716	0.001996008	0	0.002988266	0.024356641	0.019133256	1	0.01	0.01	1.538909119	207.3490657	72.24778879	134.7376938	39.16063463	0
2463	218976_at	DNAJC12	3.504978659	0.001996008	0	0.002988266	0.024356641	0.019133256	1	0.99	0.99	1.538518255	722.4227529	302.1022671	469.5574787	293.0704446	0
3493	230258_at	GLIS3	-3.190048099	0.001996008	0	0.002988266	0.024356641	0.019133256	1	1	1	1.538464546	308.9746008	175.0168654	475.3464691	232.6535577	1000
2946	235759_at	---	-3.347985946	0.001996008	0	0.002988266	0.024356641	0.019133256	1	0.998	0.998	1.538087495	143.2469332	69.48766694	220.3263165	105.6674076	1000
52	221012_s_at	TRIM8	6.318510586	0.001996008	0	0.002988266	0.024356641	0.019133256	1	0	0	1.537979432	1256.302798	324.2507563	816.8527953	262.3277283	0
689	227143_s_at	BID	4.538227819	0.001996008	0	0.002988266	0.024356641	0.019133256	1	0.313	0.314	1.537806806	1044.705968	389.9412399	679.3479932	293.5167505	0
4151	202546_at	VAMP8	-3.0323368	0.003992016	3.05E-04	0.006382037	0.0370332	0.022690466	1	1	1	1.537758827	240.2099695	144.7904645	369.3850008	189.2782894	999
4500	226591_at	---	2.951478325	0.003992016	3.05E-04	0.006382037	0.0370332	0.022690466	1	1	1	1.537750892	1468.007245	728.7638259	954.6456791	706.3277615	1
9226	218552_at	ECHDC2	-2.250255191	0.007984032	0.002357126	0.012216731	0.057631964	0.033792436	1	1	1	1.537566693	383.3077307	254.528944	589.3611998	427.6853346	997
1054	1554638_at	ZFYVE16	4.200536393	0.001996008	0	0.002988266	0.024356641	0.019133256	1	0.628	0.629	1.537275648	494.3782696	236.2101212	321.5937689	117.3437612	0
1371	211792_s_at	CDKN2C	-3.991150418	0.001996008	0	0.002988266	0.024356641	0.019133256	1	0.805	0.809	1.53725807	292.9939888	139.7715272	450.4073738	172.8078415	1000
1600	218523_at	LHPP	3.862949597	0.001996008	0	0.002988266	0.024356641	0.019133256	1	0.888	0.891	1.537255725	662.1579817	332.6703276	430.7402932	182.6582429	0
1745	227863_at	CTSD	3.798803958	0.005988024	0.001210313	0.009398128	0.047989479	0.028452225	1	0.919	0.922	1.536981338	284.5344757	145.4703446	185.1255241	79.63659692	2
1761	230570_at	---	3.794456408	0.003992016	3.05E-04	0.006382037	0.0370332	0.022690466	1	0.922	0.925	1.536654061	165.3716983	77.9969995	107.61804	52.23060136	1
4014	221211_s_at	C21orf7	-3.062910513	0.001996008	0	0.002988266	0.024356641	0.019133256	1	1	1	1.536591117	23.56023106	6.192438805	36.20244176	20.54689962	1000
2880	219691_at	SAMD9	-3.365604005	0.001996008	0	0.002988266	0.024356641	0.019133256	1	0.998	0.998	1.53620345	83.66367835	27.16056442	128.5244313	64.95967894	1000
857	238635_at	C5orf28	-4.380701925	0.001996008	0	0.002988266	0.024356641	0.019133256	1	0.447	0.449	1.535837663	54.22329306	16.35742729	83.2781757	31.60380539	1000
5711	227314_at	ITGA2	-2.72290348	0.011976048	0.004995055	0.017537368	0.074935796	0.043710653	1	1	1	1.53558515	120.4507007	82.1459011	184.9623073	104.5906526	995
2415	214376_at	---	3.521519724	0.001996008	0	0.002988266	0.024356641	0.019133256	1	0.99	0.99	1.535296456	544.8163347	260.5327598	354.8606738	197.1918485	0
24254	230882_at	FLJ34048	-1.093879335	0.213572854	0.187436734	0.23803447	0.45312401	0.260259267	1	1	1	1.535216614	86.53445607	94.10722785	132.8491346	204.4801364	894
1066	219543_at	PBLD	4.194903168	0.001996008	0	0.002988266	0.024356641	0.019133256	1	0.632	0.634	1.535050812	176.6816151	76.89437111	115.0982194	48.99723854	0
9122	206280_at	CDH18	2.262416903	0.033932136	0.02225085	0.044147813	0.14713395	0.084886326	1	1	1	1.534884092	414.0393575	303.165629	269.7528496	236.570357	16
44	209741_x_at	ZNF291	6.415896488	0.001996008	0	0.002988266	0.024356641	0.019133256	1	0	0	1.534580656	481.6721783	128.3732622	313.878698	94.109797	0
10783	228783_at	BVES	-2.075426233	0.011976048	0.004995055	0.017537368	0.074935796	0.043710653	1	1	1	1.53457054	288.36149	129.2157172	442.5110473	366.5883882	995
7280	202555_s_at	MYLK	-2.487849194	0.003992016	3.05E-04	0.006382037	0.0370332	0.022690466	1	1	1	1.534548646	497.6390749	386.2468755	763.6513684	465.2367329	999
1737	229651_at	SEZ6	3.802527469	0.001996008	0	0.002988266	0.024356641	0.019133256	1	0.919	0.922	1.533941477	763.5893663	336.644761	497.7956315	256.2157997	0
1463	91920_at	BCAN	3.933356144	0.003992016	3.05E-04	0.006382037	0.0370332	0.022690466	1	0.84	0.843	1.533556886	3707.124524	1347.397463	2417.33747	1346.204017	1
4813	206601_s_at	HOXD3	-2.883896225	0.005988024	0.001210313	0.009398128	0.047989479	0.028452225	1	1	1	1.533535666	88.50074901	59.49550953	135.7190551	71.08226235	998
684	242196_at	---	4.546982352	0.001996008	0	0.002988266	0.024356641	0.019133256	1	0.306	0.308	1.533299693	145.846076	58.52543245	95.11909292	37.15699173	0
1530	233310_at	---	3.898417397	0.001996008	0	0.002988266	0.024356641	0.019133256	1	0.858	0.861	1.533116857	158.0854692	89.79973229	103.1137767	28.31639222	0
18240	204052_s_at	SFRP4	-1.468768323	0.079840319	0.062455432	0.095703488	0.25154723	0.144757798	1	1	1	1.532926485	44.77228543	19.34214947	68.63262213	81.60187076	961
743	234657_at	---	-4.485757883	0.001996008	0	0.002988266	0.024356641	0.019133256	1	0.358	0.359	1.532814329	66.40624129	14.4175071	101.7884382	38.79442293	1000
5273	226661_at	CDCA2	-2.791005855	0.001996008	0	0.002988266	0.024356641	0.019133256	1	1	1	1.53264232	71.2129202	48.90722904	109.1439353	59.21641856	1000
908	227585_at	---	4.329714433	0.001996008	0	0.002988266	0.024356641	0.019133256	1	0.497	0.498	1.532522919	345.5912346	117.5634569	225.504774	111.8665748	0
12	208647_at	FDFT1	7.100903542	0.001996008	0	0.002988266	0.024356641	0.019133256	1	0	0	1.532467891	2751.679498	659.8578201	1795.587049	485.2877881	0
797	206014_at	ACTL6B	4.438197944	0.001996008	0	0.002988266	0.024356641	0.019133256	1	0.393	0.395	1.532387445	254.2618325	103.5506863	165.9252909	67.02187245	0
1874	213373_s_at	CASP8	-3.741932223	0.001996008	0	0.002988266	0.024356641	0.019133256	1	0.943	0.946	1.532362248	76.07769592	41.34480681	116.5785892	46.04285217	1000
3048	1559341_at	PCDH9	3.315221338	0.005988024	0.001210313	0.009398128	0.047989479	0.028452225	1	0.998	0.998	1.532304026	84.40567431	55.19655843	55.0841562	19.58536314	2
2879	230475_at	LOC388135	3.365624258	0.003992016	3.05E-04	0.006382037	0.0370332	0.022690466	1	0.998	0.998	1.532250022	605.6689714	280.2542063	395.2807719	243.010525	1
1128	235635_at	ARHGAP5	4.155449692	0.001996008	0	0.002988266	0.024356641	0.019133256	1	0.662	0.665	1.532144068	520.0919804	201.3173566	339.4537049	164.8578379	0
4244	217077_s_at	GABBR2	3.013666512	0.005988024	0.001210313	0.009398128	0.047989479	0.028452225	1	1	1	1.531925421	876.3509275	493.3766437	572.0584796	364.993303	2
21767	243404_at	---	-1.238571404	0.02994012	0.018938966	0.039481403	0.13590089	0.078539326	1	1	1	1.531684346	122.9068628	31.98963372	188.2545178	267.9946653	986
12396	226381_at	PS1TP4	-1.929330846	0.003992016	3.05E-04	0.006382037	0.0370332	0.022690466	1	1	1	1.531640396	339.6402214	117.2677571	520.2066832	469.3489291	999
2607	212335_at	GNS	-3.45885222	0.001996008	0	0.002988266	0.024356641	0.019133256	1	0.993	0.993	1.531623448	388.4446277	201.6376102	594.9508998	265.8098737	1000
937	202484_s_at	MBD2	-4.299356869	0.001996008	0	0.002988266	0.024356641	0.019133256	1	0.524	0.525	1.531604712	312.441953	118.4918647	478.5375674	176.633459	1000
1516	209735_at	ABCG2	3.906864354	0.001996008	0	0.002988266	0.024356641	0.019133256	1	0.853	0.856	1.531535317	663.9192702	266.5905625	433.4991577	227.9096703	0
209	217733_s_at	TMSB10	-5.384189183	0.001996008	0	0.002988266	0.024356641	0.019133256	1	0.025	0.025	1.531529068	5235.220987	2524.2467	8017.893116	1869.050483	1000
4380	217294_s_at	ENO1	-2.981844394	0.001996008	0	0.002988266	0.024356641	0.019133256	1	1	1	1.531483301	2173.119661	970.6470802	3328.096471	1841.312539	1000
15713	223500_at	CPLX1	1.649678124	0.143712575	0.121300761	0.164529359	0.359356341	0.206446229	1	1	1	1.53110175	681.4500249	513.0705929	445.0716778	625.480063	71
21433	210465_s_at	SNAPC3	-1.256200765	0.105788423	0.086100228	0.123923775	0.298583042	0.17164737	1	1	1	1.530961989	304.3357507	96.21545522	465.9264663	652.0759501	948
79	232553_at	PCYT1B	6.052151745	0.001996008	0	0.002988266	0.024356641	0.019133256	1	0.001	0.001	1.530932061	488.6599522	153.9869467	319.1911415	86.84509659	0
2216	224967_at	UGCG	-3.597522998	0.001996008	0	0.002988266	0.024356641	0.019133256	1	0.98	0.98	1.530913423	743.9520792	324.233404	1138.926224	506.4181244	1000
10665	223700_at	MND1	-2.086689822	0.013972056	0.00641771	0.020099665	0.083112032	0.048302906	1	1	1	1.530902329	33.91455494	24.13172638	51.91987115	40.25368745	994
757	228569_at	PAPOLA	4.474485738	0.001996008	0	0.002988266	0.024356641	0.019133256	1	0.365	0.366	1.530758284	438.0988255	147.0560664	286.1972593	135.0962966	0
1922	234464_s_at	EME1	-3.717751181	0.001996008	0	0.002988266	0.024356641	0.019133256	1	0.949	0.953	1.530673489	132.4398894	66.23390972	202.7222275	83.16043703	1000
291	221519_at	FBXW4	5.128681893	0.001996008	0	0.002988266	0.024356641	0.019133256	1	0.051	0.051	1.53059775	954.3404042	312.4417189	623.508302	235.1809939	0
534	208963_x_at	FADS1	4.729796024	0.001996008	0	0.002988266	0.024356641	0.019133256	1	0.2	0.203	1.530385306	1216.775205	446.1566799	795.0776846	314.4111796	0
439	208399_s_at	EDN3	4.849819808	0.001996008	0	0.002988266	0.024356641	0.019133256	1	0.152	0.153	1.530185655	120.6122046	51.41910579	78.82194176	22.32455058	0
1641	210285_x_at	WTAP	-3.843297018	0.001996008	0	0.002988266	0.024356641	0.019133256	1	0.897	0.9	1.530185606	376.3728879	112.8725851	575.9203756	251.374933	1000
18898	231597_x_at	---	-1.420648795	0.027944112	0.017302913	0.037128811	0.130305789	0.075238961	1	1	1	1.530118706	34.22076986	11.41971958	52.36184008	64.56755568	987
4671	209655_s_at	TMEM47	2.914533996	0.011976048	0.004995055	0.017537368	0.074935796	0.043710653	1	1	1	1.530098575	810.6782773	494.1457325	529.8209479	330.4154725	5
5824	212724_at	RND3	-2.705381616	0.007984032	0.002357126	0.012216731	0.057631964	0.033792436	1	1	1	1.530087575	1037.20383	625.0740762	1587.012693	928.5481842	997
718	220753_s_at	CRYL1	4.507602475	0.001996008	0	0.002988266	0.024356641	0.019133256	1	0.335	0.336	1.530066887	761.0503555	330.8481542	497.3967883	172.2196514	0
4336	1553530_a_at	ITGB1	-2.992290589	0.001996008	0	0.002988266	0.024356641	0.019133256	1	1	1	1.529860235	443.8078695	278.1753342	678.9640115	344.4709135	1000
14454	226545_at	CD109	-1.753697603	0.055888224	0.041115626	0.06916764	0.201823751	0.116232707	1	1	1	1.529755115	156.3330535	146.8324953	239.1512882	215.1901781	973
7920	223843_at	SCARA3	-2.40268111	0.005988024	0.001210313	0.009398128	0.047989479	0.028452225	1	1	1	1.529691836	147.6279729	90.46975733	225.8253049	152.0086957	998
1283	1553147_at	RANBP3L	4.049563716	0.001996008	0	0.002988266	0.024356641	0.019133256	1	0.755	0.76	1.529653034	62.21443277	33.85942182	40.67225142	10.71264147	0
7346	218193_s_at	GOLT1B	-2.476905414	0.003992016	3.05E-04	0.006382037	0.0370332	0.022690466	1	1	1	1.529391799	215.8338976	66.59439063	330.0945929	230.057003	999
5452	33304_at	ISG20	-2.763008176	0.001996008	0	0.002988266	0.024356641	0.019133256	1	1	1	1.529332185	116.7196578	27.01833813	178.5031293	112.2715272	1000
7740	210102_at	LOH11CR2A	-2.422956149	0.00998004	0.003633776	0.014917016	0.066383578	0.03890386	1	1	1	1.529311369	202.66392	117.9535952	309.936237	208.3916183	996
700	212326_at	VPS13D	4.52630276	0.001996008	0	0.002988266	0.024356641	0.019133256	1	0.325	0.326	1.529261335	680.5321199	316.9521657	445.0070792	126.4234331	0
2802	222856_at	APLN	-3.390412632	0.001996008	0	0.002988266	0.024356641	0.019133256	1	0.997	0.997	1.52922843	345.7185878	129.1735934	528.6826931	258.224717	1000
29	209379_s_at	KIAA1128	6.723115774	0.001996008	0	0.002988266	0.024356641	0.019133256	1	0	0	1.528963022	1072.829619	280.1462734	701.6713966	191.650786	0
2089	221590_s_at	ALDH6A1	3.651508217	0.003992016	3.05E-04	0.006382037	0.0370332	0.022690466	1	0.973	0.973	1.528909897	433.890423	200.3124363	283.7907085	148.991103	1
628	225698_at	C5orf26	4.625250626	0.001996008	0	0.002988266	0.024356641	0.019133256	1	0.252	0.254	1.528886503	1528.291727	676.6054311	999.6109746	302.8584936	0
6921	219890_at	CLEC5A	-2.538470062	0.001996008	0	0.002988266	0.024356641	0.019133256	1	1	1	1.528710197	47.57525567	46.54407419	72.72877845	37.1405348	1000
9536	214087_s_at	MYBPC1	2.213157583	0.053892216	0.039366199	0.066926633	0.197272951	0.113594507	1	1	1	1.528529051	633.8432775	552.277739	414.6753228	299.6062617	26
8041	203409_at	DDB2	-2.389205004	0.003992016	3.05E-04	0.006382037	0.0370332	0.022690466	1	1	1	1.528527278	193.2099917	102.0713217	295.3267427	204.5800439	999
1525	237094_at	FAM19A5	3.903631796	0.003992016	3.05E-04	0.006382037	0.0370332	0.022690466	1	0.854	0.857	1.528358194	634.2814924	257.0239408	415.0084025	215.0654368	1
1736	223721_s_at	DNAJC12	3.802532562	0.001996008	0	0.002988266	0.024356641	0.019133256	1	0.919	0.922	1.528144342	301.6022002	122.8731046	197.3649949	106.5819153	0
330	232662_x_at	C10orf58	5.071183527	0.001996008	0	0.002988266	0.024356641	0.019133256	1	0.065	0.065	1.528137129	1044.01003	444.3095252	683.1913247	157.1380529	0
1706	226430_at	LOC253981	-3.815160044	0.001996008	0	0.002988266	0.024356641	0.019133256	1	0.914	0.917	1.527871181	794.5210474	422.6829669	1213.925811	466.2954012	1000
1130	224435_at	C10orf58	4.153492925	0.001996008	0	0.002988266	0.024356641	0.019133256	1	0.662	0.665	1.527583085	2292.890384	1140.326885	1500.992258	490.6750947	0
8809	204681_s_at	RAPGEF5	2.298574729	0.0499002	0.035885364	0.062428442	0.187308631	0.107964367	1	1	1	1.527110118	1252.424174	1037.91712	820.1269569	579.7622801	24
2844	205339_at	STIL	-3.378707029	0.001996008	0	0.002988266	0.024356641	0.019133256	1	0.998	0.998	1.52703836	103.2469564	56.6776062	157.6620629	70.73809747	1000
14618	219014_at	PLAC8	-1.740092858	0.041916168	0.029002609	0.053353856	0.168422214	0.097536201	1	1	1	1.52693366	125.0946424	116.5298763	191.0112203	173.0721058	980
1691	218717_s_at	LEPREL1	-3.820729441	0.001996008	0	0.002988266	0.024356641	0.019133256	1	0.912	0.915	1.526913414	171.6752157	47.67437371	262.1331897	115.5107428	1000
13256	228143_at	---	-1.853272453	0.035928144	0.02392437	0.046464039	0.153165935	0.088271253	1	1	1	1.526874428	100.8245572	100.7828552	153.9464382	125.9372122	983
16850	219308_s_at	AK5	1.565637995	0.169660679	0.145701984	0.191994708	0.397380377	0.228333471	1	1	1	1.526507415	1048.502899	974.0212664	686.8639412	934.5147002	84
3156	209914_s_at	NRXN1	3.281063497	0.003992016	3.05E-04	0.006382037	0.0370332	0.022690466	1	0.999	0.999	1.526495087	873.7519483	448.6758315	572.3909339	332.110332	1
305	230730_at	SGCD	5.106853238	0.001996008	0	0.002988266	0.024356641	0.019133256	1	0.058	0.058	1.526472569	144.709326	54.79464354	94.79982082	29.27445652	0
3532	230261_at	ST8SIA4	-3.180175907	0.001996008	0	0.002988266	0.024356641	0.019133256	1	1	1	1.526255012	37.76163785	18.26106804	57.63388902	28.889514	1000
4839	223361_at	C6orf115	-2.879659028	0.001996008	0	0.002988266	0.024356641	0.019133256	1	1	1	1.526131918	119.8284881	97.30062193	182.8740804	85.63988497	1000
3622	240242_at	---	3.157896638	0.007984032	0.002357126	0.012216731	0.057631964	0.033792436	1	1	1	1.525793486	603.0264771	292.6319712	395.221557	257.2983574	3
2542	1554600_s_at	LMNA	-3.477939743	0.001996008	0	0.002988266	0.024356641	0.019133256	1	0.993	0.993	1.525475783	296.9527708	87.40988703	452.9942604	219.5415073	1000
149	213543_at	---	5.626976036	0.001996008	0	0.002988266	0.024356641	0.019133256	1	0.008	0.008	1.525454875	183.2928308	61.62085918	120.1561801	34.87871481	0
4298	204989_s_at	ITGB4	-3.000886923	0.001996008	0	0.002988266	0.024356641	0.019133256	1	1	1	1.525329646	173.0346955	100.8593143	263.934951	135.4481716	1000
14854	229997_at	VANGL1	-1.72104923	0.001996008	0	0.002988266	0.024356641	0.019133256	1	1	1	1.5253042	159.1856363	52.65817146	242.8065196	244.6967932	1000
28022	229412_at	TBN	-0.884440487	0.508982036	0.477046645	0.538912457	0.725931726	0.41679732	1	1	1	1.524955926	127.7861778	50.26093294	194.8682891	384.9719583	746
1470	238841_at	PTPDC1	-3.928661167	0.001996008	0	0.002988266	0.024356641	0.019133256	1	0.842	0.845	1.524910775	134.3263651	41.29383862	204.8357215	86.32046706	1000
5957	1553797_a_at	FLJ30594	2.683619687	0.015968064	0.007886749	0.02261651	0.090654764	0.052639365	1	1	1	1.524650122	446.5671875	320.1466934	292.8981416	172.4366375	7
9174	217546_at	MT1M	-2.257279225	0.01996008	0.010930536	0.027548268	0.10437363	0.060489068	1	1	1	1.52457359	316.7070022	298.5042955	482.8431315	304.2638552	991
7383	231805_at	PRLHR	2.471741927	0.00998004	0.003633776	0.014917016	0.066383578	0.03890386	1	1	1	1.524363807	61.1741331	54.30671399	40.13092729	16.94058885	4
1471	228906_at	CXXC6	3.928165625	0.001996008	0	0.002988266	0.024356641	0.019133256	1	0.842	0.845	1.524268956	133.1607115	62.99431455	87.36037752	37.21609858	0
2955	235834_at	CALD1	-3.346237175	0.003992016	3.05E-04	0.006382037	0.0370332	0.022690466	1	0.998	0.998	1.523975855	269.1462507	104.6985993	410.1723875	200.6063632	999
170	206662_at	GLRX	-5.530253594	0.001996008	0	0.002988266	0.024356641	0.019133256	1	0.015	0.015	1.523882604	597.9893594	212.6360687	911.2655821	242.7799019	1000
744	214495_at	CACNG2	4.485343555	0.001996008	0	0.002988266	0.024356641	0.019133256	1	0.358	0.359	1.523789648	244.4619682	90.36587216	160.4302592	68.57477394	0
40	242826_at	---	6.482800078	0.001996008	0	0.002988266	0.024356641	0.019133256	1	0	0	1.523567802	225.238591	54.48180137	147.8362766	45.81070214	0
6648	203400_s_at	TF	2.579653833	0.025948104	0.015682036	0.034761319	0.123901176	0.071627037	1	1	1	1.523351481	3703.025405	2775.017635	2430.84111	1467.028804	12
8224	219209_at	IFIH1	-2.365229548	0.011976048	0.004995055	0.017537368	0.074935796	0.043710653	1	1	1	1.52301149	70.9427754	37.91444398	108.0466621	74.96442933	995
2037	222528_s_at	SLC25A37	-3.668384439	0.001996008	0	0.002988266	0.024356641	0.019133256	1	0.968	0.968	1.522969099	178.6198359	64.99197966	272.0324906	120.7110203	1000
60	212308_at	CLASP2	6.269443759	0.001996008	0	0.002988266	0.024356641	0.019133256	1	0	0	1.522949937	860.6483815	219.4124713	565.1192864	178.0307916	0
2446	227461_at	STON2	3.512608137	0.001996008	0	0.002988266	0.024356641	0.019133256	1	0.99	0.99	1.522930848	1073.089264	530.3837946	704.6211359	365.6811686	0
9624	205382_s_at	CFD	-2.201591833	0.005988024	0.001210313	0.009398128	0.047989479	0.028452225	1	1	1	1.522701861	112.0418918	81.21250719	170.6063971	121.7594832	998
8726	211616_s_at	HTR2A	2.307183355	0.03992016	0.02730055	0.051065857	0.163383721	0.094203258	1	1	1	1.52267317	84.85103624	64.21509887	55.72504849	43.70268212	19
1171	206580_s_at	EFEMP2	-4.120096377	0.001996008	0	0.002988266	0.024356641	0.019133256	1	0.695	0.699	1.522672772	382.1370665	115.1559078	581.8697063	232.2050782	1000
7625	235355_at	---	2.438650574	0.021956088	0.012493219	0.029973498	0.111027695	0.064252419	1	1	1	1.522598507	1007.631595	606.537434	661.7841738	568.908764	10
2270	213768_s_at	ASCL1	3.573131156	0.001996008	0	0.002988266	0.024356641	0.019133256	1	0.985	0.985	1.522574908	1421.675738	765.8395904	933.7312274	408.8604587	0
6922	1557286_at	---	2.538357746	0.021956088	0.012493219	0.029973498	0.111027695	0.064252419	1	1	1	1.522401106	1245.638835	791.4261202	818.2067331	630.834723	10
585	208936_x_at	LGALS8	-4.666585965	0.001996008	0	0.002988266	0.024356641	0.019133256	1	0.228	0.231	1.522271586	322.1006944	113.7799474	490.3247348	163.6299208	1000
5714	232231_at	RUNX2	-2.721926024	0.001996008	0	0.002988266	0.024356641	0.019133256	1	1	1	1.522083739	83.57382115	50.1509096	127.2063542	72.92906247	1000
8937	238847_at	HOXD10	-2.283673402	0.005988024	0.001210313	0.009398128	0.047989479	0.028452225	1	1	1	1.52180417	70.07117502	41.51695094	106.6346063	75.70560413	998
6910	201325_s_at	EMP1	-2.539565841	0.011976048	0.004995055	0.017537368	0.074935796	0.043710653	1	1	1	1.521790843	555.8528088	393.5152107	845.8917143	505.2238876	995
6743	236312_at	---	-2.56522268	0.001996008	0	0.002988266	0.024356641	0.019133256	1	1	1	1.521739595	42.72544929	20.35066995	65.01700788	41.70188938	1000
499	233546_at	LOC283075	4.767484516	0.001996008	0	0.002988266	0.024356641	0.019133256	1	0.18	0.181	1.521697712	91.56327216	31.42793581	60.17178802	24.3358379	0
1330	205005_s_at	NMT2	4.016540845	0.001996008	0	0.002988266	0.024356641	0.019133256	1	0.787	0.792	1.52159776	166.1776076	65.52368787	109.2125737	53.89100846	0
20847	217920_at	MAN1A2	-1.292165618	0.00998004	0.003633776	0.014917016	0.066383578	0.03890386	1	1	1	1.521550049	135.8345861	24.76865025	206.679121	278.9649118	996
4007	1554703_at	ARHGEF10	-3.065154462	0.005988024	0.001210313	0.009398128	0.047989479	0.028452225	1	1	1	1.521276633	190.8826855	84.61320264	290.3853691	153.3662782	998
2165	218950_at	CENTD3	-3.62001007	0.001996008	0	0.002988266	0.024356641	0.019133256	1	0.978	0.978	1.521078854	232.9287281	87.64034579	354.3029628	158.3289884	1000
9421	219134_at	ELTD1	-2.226412257	0.021956088	0.012493219	0.029973498	0.111027695	0.064252419	1	1	1	1.520740435	92.72205132	72.61886367	141.0061727	96.80885916	990
2051	226250_at	---	3.664693742	0.001996008	0	0.002988266	0.024356641	0.019133256	1	0.97	0.97	1.520689704	1133.404122	511.8151478	745.3224144	386.8834982	0
3705	214155_s_at	LARP4	-3.13241854	0.001996008	0	0.002988266	0.024356641	0.019133256	1	1	1	1.520208704	99.70462846	39.81752329	151.5718441	79.18173459	1000
102	228560_at	CACNA1D	5.906083477	0.001996008	0	0.002988266	0.024356641	0.019133256	1	0.002	0.002	1.520080712	783.2409343	246.6067749	515.262728	143.4769109	0
5862	213725_x_at	XYLT1	2.698736978	0.02994012	0.018938966	0.039481403	0.13590089	0.078539326	1	1	1	1.520043761	1140.837823	810.5981826	750.5295914	433.5008888	14
5993	224558_s_at	MALAT1	-2.677407502	0.001996008	0	0.002988266	0.024356641	0.019133256	1	1	1	1.52002214	1437.285039	536.1469635	2184.70508	1367.646381	1000
8026	207103_at	KCND2	2.391304628	0.02994012	0.018938966	0.039481403	0.13590089	0.078539326	1	1	1	1.519972818	907.6708409	635.0049337	597.162548	469.0013552	14
3517	215962_at	SNTG1	3.184905075	0.003992016	3.05E-04	0.006382037	0.0370332	0.022690466	1	1	1	1.519923171	37.63054815	26.71204112	24.75819099	6.181976347	1
7822	210220_at	FZD2	-2.413999803	0.003992016	3.05E-04	0.006382037	0.0370332	0.022690466	1	1	1	1.519913595	86.44642548	85.06482757	131.3910973	71.36662257	999
108	228269_x_at	KCNIP3	5.872400762	0.001996008	0	0.002988266	0.024356641	0.019133256	1	0.002	0.002	1.519400272	447.4833766	130.7272792	294.5131608	91.57206589	0
14887	205352_at	SERPINI1	1.718303979	0.119760479	0.098994433	0.138958916	0.321986984	0.18498777	1	1	1	1.519346169	1119.976369	1044.226487	737.1436423	836.6368672	59
5982	213599_at	OIP5	-2.679353191	0.003992016	3.05E-04	0.006382037	0.0370332	0.022690466	1	1	1	1.519332898	100.2307127	61.65498458	152.2838192	88.05710439	999
16218	214954_at	SUSD5	1.611849455	0.125748503	0.104548061	0.145373287	0.331957111	0.191060804	1	1	1	1.519326696	269.3182013	276.722937	177.2615474	208.1565682	62
5179	240636_at	---	2.810922077	0.015968064	0.007886749	0.02261651	0.090654764	0.052639365	1	1	1	1.519313462	119.6235913	76.78796062	78.7352935	48.036745	7
303	239273_s_at	MMP28	5.111916056	0.001996008	0	0.002988266	0.024356641	0.019133256	1	0.055	0.055	1.5192608	123.7672193	44.73516715	81.46542008	26.38981364	0
4341	232375_at	STAT1	-2.991460639	0.001996008	0	0.002988266	0.024356641	0.019133256	1	1	1	1.519148256	85.317883	24.80358853	129.6105132	73.25769099	1000
4634	224550_s_at	MRVI1	2.92171144	0.005988024	0.001210313	0.009398128	0.047989479	0.028452225	1	1	1	1.518948085	361.7199008	212.1054028	238.1384224	148.8202057	2
2152	218854_at	SART2	-3.626773608	0.001996008	0	0.002988266	0.024356641	0.019133256	1	0.977	0.977	1.518423686	221.4569677	111.8143697	336.2655053	138.8604432	1000
1699	211654_x_at	HLA-DQB1	-3.818089981	0.001996008	0	0.002988266	0.024356641	0.019133256	1	0.913	0.916	1.518397588	385.5494059	224.8962721	585.417288	209.4050613	1000
492	225511_at	GPRC5B	4.772896788	0.001996008	0	0.002988266	0.024356641	0.019133256	1	0.177	0.178	1.518349648	1363.71217	465.8140736	898.1542373	360.3376179	0
11	217651_at	---	7.12100082	0.001996008	0	0.002988266	0.024356641	0.019133256	1	0	0	1.518277016	84.57697352	21.91161932	55.70589069	12.93517237	0
9113	209981_at	CSDC2	2.26308202	0.043912176	0.030712634	0.055633598	0.173265105	0.099818528	1	1	1	1.51819087	837.8659536	680.7250284	551.8844633	405.2043849	21
673	205882_x_at	ADD3	4.557949242	0.001996008	0	0.002988266	0.024356641	0.019133256	1	0.295	0.297	1.51781119	3478.363649	1231.529185	2291.697196	969.9596649	0
582	203556_at	ZHX2	4.67165188	0.001996008	0	0.002988266	0.024356641	0.019133256	1	0.224	0.227	1.517684053	1808.727612	631.6191712	1191.768213	487.2092715	0
2588	210432_s_at	SCN3A	3.464693866	0.005988024	0.001210313	0.009398128	0.047989479	0.028452225	1	0.993	0.993	1.517582945	2219.081088	1206.801615	1462.246987	672.1388327	2
5014	225604_s_at	C9orf19	-2.842860899	0.001996008	0	0.002988266	0.024356641	0.019133256	1	1	1	1.517560811	475.7849896	223.6691703	722.0326547	409.8520354	1000
1335	208740_at	SAP18	4.013802698	0.001996008	0	0.002988266	0.024356641	0.019133256	1	0.79	0.794	1.517502005	1017.082474	406.2610489	670.2346823	323.650698	0
11541	243591_at	LAMC1	-2.00301178	0.00998004	0.003633776	0.014917016	0.066383578	0.03890386	1	1	1	1.517454388	74.76925117	66.50901605	113.4589283	85.46648072	996
1085	230942_at	CMTM5	4.184780548	0.001996008	0	0.002988266	0.024356641	0.019133256	1	0.64	0.643	1.517438516	1364.946443	562.1029971	899.5069179	387.922151	0
6515	202760_s_at	AKAP2	-2.59732449	0.003992016	3.05E-04	0.006382037	0.0370332	0.022690466	1	1	1	1.516651952	167.3838772	93.78736761	253.8630841	155.109004	999
1977	236044_at	PPAPDC1A	3.693832296	0.001996008	0	0.002988266	0.024356641	0.019133256	1	0.961	0.963	1.516555153	629.9554479	321.587243	415.3857819	178.0821263	0
2759	238909_at	S100A10	-3.404802684	0.001996008	0	0.002988266	0.024356641	0.019133256	1	0.997	0.997	1.516539492	64.1933084	19.69389664	97.3516873	47.49545299	1000
2752	230085_at	PCYT1B	-3.407432995	0.001996008	0	0.002988266	0.024356641	0.019133256	1	0.996	0.996	1.516519784	288.0662272	115.548648	436.8581328	205.7780555	1000
64	229544_at	---	6.240977075	0.001996008	0	0.002988266	0.024356641	0.019133256	1	0	0	1.516487497	715.8951627	201.6063063	472.0745566	132.9184445	0
2066	221773_at	ELK3	-3.659953955	0.001996008	0	0.002988266	0.024356641	0.019133256	1	0.971	0.971	1.51647607	312.759513	178.2745294	474.2923172	182.8405583	1000
17078	1556583_a_at	---	1.550199251	0.163672655	0.140051608	0.185675614	0.389256344	0.22361144	1	1	1	1.516415026	155.8332521	173.1072836	102.7642495	119.3268014	81
2524	239415_at	MAP9	3.4818222	0.003992016	3.05E-04	0.006382037	0.0370332	0.022690466	1	0.993	0.993	1.516265368	295.7476585	172.8295781	195.050065	74.61455812	1
29485	1562270_at	ARHGEF7	-0.807070009	0.662674651	0.632315383	0.69085667	0.827630574	0.475320589	1	1	1	1.516213673	31.6751859	11.48159031	48.02634995	102.959479	669
2488	203838_s_at	TNK2	3.496285493	0.003992016	3.05E-04	0.006382037	0.0370332	0.022690466	1	0.992	0.992	1.516171514	208.7690066	106.1961443	137.6948483	68.08604641	1
5581	209267_s_at	SLC39A8	-2.743345605	0.003992016	3.05E-04	0.006382037	0.0370332	0.022690466	1	1	1	1.516170661	135.3611853	92.41920376	205.2306579	110.6277176	999
37	216399_s_at	ZNF291	6.52841984	0.001996008	0	0.002988266	0.024356641	0.019133256	1	0	0	1.516159097	255.324122	59.7604519	168.4019325	51.71716156	0
4853	203574_at	NFIL3	-2.875926501	0.001996008	0	0.002988266	0.024356641	0.019133256	1	1	1	1.515922314	371.6583503	212.8764366	563.4051863	301.7140505	1000
7182	207695_s_at	IGSF1	2.500572221	0.02994012	0.018938966	0.039481403	0.13590089	0.078539326	1	1	1	1.515752038	250.4371686	217.641138	165.223046	67.35213065	14
432	237973_at	---	4.860158038	0.001996008	0	0.002988266	0.024356641	0.019133256	1	0.147	0.148	1.515721734	84.5846457	35.51867899	55.80486433	15.11081653	0
11109	228973_at	DLG2	2.043110561	0.071856287	0.055279167	0.086921184	0.235509421	0.135582964	1	1	1	1.515705505	339.1800255	243.93575	223.7769965	225.2105081	35
4140	233090_at	GPC6	-3.035487234	0.001996008	0	0.002988266	0.024356641	0.019133256	1	1	1	1.515524886	182.1231618	87.09316489	276.0121841	144.1019424	1000
5258	215145_s_at	CNTNAP2	2.795513886	0.017964072	0.00939328	0.025097335	0.097737675	0.056706996	1	1	1	1.515263747	199.219294	130.1988374	131.4749953	78.01461272	8
16716	235205_at	LOC346887	-1.575219976	0.0499002	0.035885364	0.062428442	0.187308631	0.107964367	1	1	1	1.51491832	398.1966125	190.7929158	603.2353432	648.6904876	976
5423	239269_at	---	-2.768090735	0.001996008	0	0.002988266	0.024356641	0.019133256	1	1	1	1.514437572	144.8292506	27.27362221	219.3348587	135.7687945	1000
6122	209570_s_at	D4S234E	-2.656068392	0.001996008	0	0.002988266	0.024356641	0.019133256	1	1	1	1.514391473	390.7136786	173.6046412	591.6934631	364.0636442	1000
7504	1554250_s_at	TRIM73	-2.455514761	0.003992016	3.05E-04	0.006382037	0.0370332	0.022690466	1	1	1	1.514267394	171.3231939	66.6354131	259.4291263	176.2615984	999
1538	228532_at	C1orf162	-3.892539596	0.001996008	0	0.002988266	0.024356641	0.019133256	1	0.865	0.868	1.514111948	220.3247041	129.3195009	333.596267	113.8330303	1000
123	223132_s_at	TRIM8	5.77289039	0.001996008	0	0.002988266	0.024356641	0.019133256	1	0.006	0.006	1.513869723	1346.95125	335.4916346	889.7405304	319.5621629	0
7974	209360_s_at	RUNX1	-2.396750642	0.005988024	0.001210313	0.009398128	0.047989479	0.028452225	1	1	1	1.513692873	337.2292234	244.1923131	510.4614719	321.7563859	998
17656	218546_at	C1orf115	1.509218517	0.191616766	0.166507281	0.21507655	0.426806635	0.245268244	1	1	1	1.513504094	484.1392706	477.2806448	319.8797231	429.6459122	95
5137	201096_s_at	ARF4	-2.817502053	0.001996008	0	0.002988266	0.024356641	0.019133256	1	1	1	1.513346911	1152.38272	418.1183225	1743.954829	1025.428607	1000
7962	213745_at	ATRNL1	2.398372537	0.021956088	0.012493219	0.029973498	0.111027695	0.064252419	1	1	1	1.513330635	165.4501083	108.5496516	109.3284603	88.62251661	10
580	210592_s_at	SAT1	-4.67413363	0.001996008	0	0.002988266	0.024356641	0.019133256	1	0.222	0.225	1.513019536	3026.637246	1010.17093	4579.361283	1521.989178	1000
16349	212182_at	NUDT4	-1.602315251	0.03992016	0.02730055	0.051065857	0.163383721	0.094203258	1	1	1	1.512969046	48.25110232	19.35858529	73.00242426	77.46639552	981
2137	240655_at	ALCAM	3.630576529	0.001996008	0	0.002988266	0.024356641	0.019133256	1	0.977	0.977	1.512789021	389.7583596	183.1454078	257.642245	127.5187296	0
21418	219857_at	C10orf81	-1.257262311	0.007984032	0.002357126	0.012216731	0.057631964	0.033792436	1	1	1	1.512755723	26.83280595	3.425727522	40.59148077	55.74341998	997
5767	209755_at	NMNAT2	2.71300661	0.005988024	0.001210313	0.009398128	0.047989479	0.028452225	1	1	1	1.512190662	936.9287208	524.3069689	619.5837235	454.7954202	2
3976	241879_at	---	-3.071699976	0.001996008	0	0.002988266	0.024356641	0.019133256	1	1	1	1.511889291	205.7098161	115.3987879	311.0104681	152.7788588	1000
4557	242025_at	SOX5	-2.936475262	0.003992016	3.05E-04	0.006382037	0.0370332	0.022690466	1	1	1	1.511835745	94.55166017	39.47808747	142.9465796	78.85226556	999
10740	202580_x_at	FOXM1	-2.079274077	0.021956088	0.012493219	0.029973498	0.111027695	0.064252419	1	1	1	1.511526536	216.6633838	213.8650328	327.4924539	221.5700068	990
16668	1552367_a_at	SCIN	-1.579204398	0.085828343	0.067871508	0.102256258	0.262431129	0.150907121	1	1	1	1.51089228	78.44343772	78.13107857	118.5195845	115.9214192	958
4521	1558189_a_at	LOC284570	2.947321162	0.007984032	0.002357126	0.012216731	0.057631964	0.033792436	1	1	1	1.510677326	557.5527103	322.4130717	369.0746532	223.6510227	3
1661	223279_s_at	UACA	-3.836328567	0.001996008	0	0.002988266	0.024356641	0.019133256	1	0.903	0.906	1.510650215	170.4092874	67.31101623	257.4288267	104.5147947	1000
19811	205337_at	DCT	-1.358970161	0.139720559	0.117566784	0.160283013	0.353407176	0.203155232	1	1	1	1.510370165	79.36815153	85.12117835	119.8752881	138.4757643	931
1833	219415_at	TTYH1	3.762934511	0.001996008	0	0.002988266	0.024356641	0.019133256	1	0.941	0.943	1.510234822	1538.583327	714.8174239	1018.770925	468.378277	0
1910	226601_at	SLC30A7	-3.725311404	0.001996008	0	0.002988266	0.024356641	0.019133256	1	0.949	0.952	1.510155403	187.4111016	84.9813897	283.0198877	114.9508278	1000
2391	223741_s_at	TTYH2	3.532515112	0.001996008	0	0.002988266	0.024356641	0.019133256	1	0.989	0.989	1.509780384	1669.083846	767.4938256	1105.514327	585.399562	0
4466	217478_s_at	HLA-DMA	-2.960583329	0.005988024	0.001210313	0.009398128	0.047989479	0.028452225	1	1	1	1.509254435	535.1402326	402.7451321	807.6627697	363.929004	998
1674	203837_at	MAP3K5	3.826465101	0.001996008	0	0.002988266	0.024356641	0.019133256	1	0.909	0.912	1.509142789	868.1803713	404.7914872	575.2804689	252.1614687	0
9574	213831_at	HLA-DQA1	-2.208319219	0.01996008	0.010930536	0.027548268	0.10437363	0.060489068	1	1	1	1.50900395	140.1768489	126.2148676	211.5274187	136.0636381	991
14153	204870_s_at	PCSK2	1.778753658	0.125748503	0.104548061	0.145373287	0.331957111	0.191060804	1	1	1	1.508725471	352.106785	293.0190777	233.380288	263.2995757	62
14641	206290_s_at	RGS7	1.738222224	0.099800399	0.08060648	0.117449553	0.287813389	0.165509766	1	1	1	1.50831317	537.8232257	465.1325186	356.5726511	406.8274546	49
4743	208527_x_at	HIST1H2BE	-2.899878536	0.001996008	0	0.002988266	0.024356641	0.019133256	1	1	1	1.508172592	128.2442768	48.35802166	193.4145034	108.925427	1000
877	212334_at	GNS	-4.359649435	0.001996008	0	0.002988266	0.024356641	0.019133256	1	0.466	0.467	1.508171912	809.5687876	305.2309452	1220.968906	425.5123156	1000
5223	228582_x_at	MALAT1	-2.80419996	0.001996008	0	0.002988266	0.024356641	0.019133256	1	1	1	1.507672386	261.346465	117.8230933	394.0248485	225.1328937	1000
8389	204410_at	EIF1AY	-2.344313177	0.017964072	0.00939328	0.025097335	0.097737675	0.056706996	1	1	1	1.507418325	118.3686265	96.82287971	178.4310367	109.492817	992
763	214318_s_at	FRY	4.468635549	0.001996008	0	0.002988266	0.024356641	0.019133256	1	0.371	0.372	1.507115297	213.8269356	86.62835258	141.8782863	51.72248653	0
1279	37408_at	MRC2	-4.056996794	0.001996008	0	0.002988266	0.024356641	0.019133256	1	0.751	0.755	1.507060173	391.7160672	140.904641	590.3396842	227.0802698	1000
6531	227641_at	FBXL16	2.595201054	0.017964072	0.00939328	0.025097335	0.097737675	0.056706996	1	1	1	1.507042482	4026.947046	2495.098695	2672.085952	1927.217305	8
10386	209307_at	SWAP70	-2.115303595	0.023952096	0.014077818	0.032376732	0.117763179	0.068078796	1	1	1	1.506850046	110.1253796	89.63966749	165.9424333	117.2647811	989
107	226398_s_at	C10orf4	5.878629291	0.001996008	0	0.002988266	0.024356641	0.019133256	1	0.002	0.002	1.506453608	707.775553	209.5516272	469.8289739	137.1550415	0
10036	237472_at	SOX1	2.155310988	0.035928144	0.02392437	0.046464039	0.153165935	0.088271253	1	1	1	1.506380479	323.4431162	304.2772267	214.7154194	126.5536765	17
1668	233482_at	---	3.832104239	0.001996008	0	0.002988266	0.024356641	0.019133256	1	0.906	0.91	1.506286267	187.5884154	93.40772927	124.5370283	48.08933555	0
6066	224428_s_at	CDCA7	-2.664787752	0.005988024	0.001210313	0.009398128	0.047989479	0.028452225	1	1	1	1.506278872	390.3417335	294.5648071	587.9635062	309.8296184	998
12948	231240_at	DIO2	1.880452648	0.091816367	0.073313517	0.108783056	0.273725443	0.157419479	1	1	1	1.506232859	493.6884292	463.0327884	327.7636829	293.7603514	45
8936	201466_s_at	JUN	-2.283674207	0.015968064	0.007886749	0.02261651	0.090654764	0.052639365	1	1	1	1.506079756	538.3139111	423.2479476	810.7436837	522.4720954	993
5756	221307_at	KCNIP1	2.714755623	0.013972056	0.00641771	0.020099665	0.083112032	0.048302906	1	1	1	1.505662614	615.0275122	390.989176	408.4763124	260.201307	6
5409	235486_at	C11orf69	2.76969289	0.011976048	0.004995055	0.017537368	0.074935796	0.043710653	1	1	1	1.505638951	736.4617516	445.6957702	489.1356928	315.7925197	5
5723	1566825_at	ARHGAP24	2.720103627	0.011976048	0.004995055	0.017537368	0.074935796	0.043710653	1	1	1	1.505500663	61.76416547	40.19712871	41.02566474	25.22087601	5
3021	203411_s_at	LMNA	-3.325028159	0.001996008	0	0.002988266	0.024356641	0.019133256	1	0.998	0.998	1.505198248	411.082343	109.1856828	618.7604225	308.1751932	1000
9618	230087_at	PRIMA1	-2.202975083	0.021956088	0.012493219	0.029973498	0.111027695	0.064252419	1	1	1	1.505095383	424.4120597	243.4926477	638.7806316	462.6863999	990
4268	1555123_at	ST6GAL2	3.006820377	0.003992016	3.05E-04	0.006382037	0.0370332	0.022690466	1	1	1	1.504972354	109.8975216	64.95671283	73.02295045	40.30912779	1
2478	210705_s_at	TRIM5	-3.500302334	0.001996008	0	0.002988266	0.024356641	0.019133256	1	0.991	0.991	1.504837824	36.40146591	16.30477484	54.77830275	23.92999627	1000
2807	210875_s_at	TCF8	3.388915936	0.011976048	0.004995055	0.017537368	0.074935796	0.043710653	1	0.997	0.997	1.504725959	1134.146153	471.5144781	753.7227269	455.1982316	5
14409	220334_at	RGS17	-1.757133715	0.01996008	0.010930536	0.027548268	0.10437363	0.060489068	1	1	1	1.504724933	186.4020362	96.11931169	280.4837915	263.6911766	991
3553	222939_s_at	SLC16A10	-3.175236892	0.001996008	0	0.002988266	0.024356641	0.019133256	1	1	1	1.504612122	86.53975524	30.52473072	130.2087647	66.4308818	1000
3709	1552689_at	CASKIN1	3.131847725	0.003992016	3.05E-04	0.006382037	0.0370332	0.022690466	1	1	1	1.504532715	756.2032076	306.3962782	502.6166595	345.8465532	1
5477	229538_s_at	IQGAP3	-2.759588464	0.001996008	0	0.002988266	0.024356641	0.019133256	1	1	1	1.504329328	126.8283187	74.90833654	190.7915595	104.5415455	1000
3826	213134_x_at	BTG3	-3.107316966	0.003992016	3.05E-04	0.006382037	0.0370332	0.022690466	1	1	1	1.504184275	1194.764033	586.7305044	1797.145271	889.1813713	999
2220	215323_at	LUZP2	3.59648374	0.001996008	0	0.002988266	0.024356641	0.019133256	1	0.98	0.98	1.504109517	604.5774988	296.7853058	401.9504512	186.5990443	0
4006	242033_at	RNF180	3.065383344	0.003992016	3.05E-04	0.006382037	0.0370332	0.022690466	1	1	1	1.504061614	332.9313444	181.4720314	221.3548576	128.8743552	1
14323	213338_at	TMEM158	-1.763573231	0.051896208	0.037623182	0.06468085	0.192392505	0.110730327	1	1	1	1.504024067	1026.810562	1072.898758	1544.347797	1271.047147	975
23973	210350_x_at	ING1	-1.109331135	0.147704591	0.125039768	0.168769139	0.365448789	0.210052289	1	1	1	1.504002072	77.85985271	23.55188882	117.1013798	179.5381232	927
15102	232054_at	PCDH20	1.699970138	0.129740519	0.108259883	0.149641606	0.338321526	0.194365545	1	1	1	1.503889665	190.5820357	200.8277357	126.7260758	121.8156458	64
9716	223229_at	UBE2T	-2.191579105	0.011976048	0.004995055	0.017537368	0.074935796	0.043710653	1	1	1	1.503611019	263.9960769	241.9939498	396.9474102	252.9121329	995
631	242191_at	NBPF11	-4.620878903	0.001996008	0	0.002988266	0.024356641	0.019133256	1	0.253	0.255	1.503569318	435.7233652	140.629571	655.1402831	218.8838542	1000
23971	239297_at	---	-1.109362518	0.191616766	0.166507281	0.21507655	0.426806635	0.245268244	1	1	1	1.503383003	262.9703019	114.5945174	395.3450821	602.5672398	905
14000	207174_at	GPC5	1.789649799	0.147704591	0.125039768	0.168769139	0.365448789	0.210052289	1	1	1	1.502920157	163.9183588	166.5172926	109.0665781	96.9781889	73
4644	226971_at	C10orf118	-2.919869594	0.001996008	0	0.002988266	0.024356641	0.019133256	1	1	1	1.502703651	272.5964668	151.2983926	409.6317058	211.8217617	1000
9197	216233_at	CD163	-2.25405498	0.00998004	0.003633776	0.014917016	0.066383578	0.03890386	1	1	1	1.502475892	39.41005404	34.71643531	59.21265609	36.79532868	996
13950	209757_s_at	MYCN	1.7951017	0.147704591	0.125039768	0.168769139	0.365448789	0.210052289	1	1	1	1.502422146	711.9624122	445.1916529	473.8764094	591.6156515	73
547	228739_at	CYS1	4.710524932	0.001996008	0	0.002988266	0.024356641	0.019133256	1	0.209	0.212	1.502109093	84.81945074	31.94263488	56.46690451	19.72943811	0
4854	209417_s_at	IFI35	-2.875924657	0.005988024	0.001210313	0.009398128	0.047989479	0.028452225	1	1	1	1.502097594	198.3036375	84.96439358	297.8714167	165.0876624	998
279	212611_at	DTX4	5.17108944	0.001996008	0	0.002988266	0.024356641	0.019133256	1	0.048	0.048	1.502074548	1050.842919	362.6470229	699.5943848	220.7359788	0
4943	212670_at	ELN	-2.856329519	0.003992016	3.05E-04	0.006382037	0.0370332	0.022690466	1	1	1	1.50200181	320.3154322	195.8374382	481.1143588	248.2439153	999
1192	214623_at	SHFM3P1	4.10518045	0.001996008	0	0.002988266	0.024356641	0.019133256	1	0.71	0.714	1.501950003	202.0913764	95.49985108	134.5526655	45.79644847	0
36	212731_at	ANKRD46	6.540766025	0.001996008	0	0.002988266	0.024356641	0.019133256	1	0	0	1.501804499	1676.253723	431.6262138	1116.159743	299.5619273	0
15659	209120_at	NR2F2	-1.654369247	0.061876248	0.046393184	0.075858345	0.214932835	0.123666205	1	1	1	1.501740397	296.0023852	355.8418408	444.5187394	375.4297881	970
6585	205902_at	KCNN3	2.588480483	0.017964072	0.00939328	0.025097335	0.097737675	0.056706996	1	1	1	1.501604537	1282.676591	773.3656028	854.2039927	623.250883	8
1511	202804_at	ABCC1	-3.908516522	0.001996008	0	0.002988266	0.024356641	0.019133256	1	0.852	0.855	1.501206493	406.1140884	106.4454865	609.6611064	253.7265272	1000
23005	235026_at	FLJ32549	-1.165146727	0.123752495	0.102695239	0.14323709	0.328648611	0.188883963	1	1	1	1.500999114	145.5170279	48.54478042	218.42093	317.0418156	939
6048	204041_at	MAOB	-2.667777557	0.005988024	0.001210313	0.009398128	0.047989479	0.028452225	1	1	1	1.500861186	1869.366699	1826.868154	2805.659921	1181.008261	998
7765	201631_s_at	IER3	-2.419858274	0.00998004	0.003633776	0.014917016	0.066383578	0.03890386	1	1	1	1.500805249	261.4897571	153.7744977	392.4452002	251.6670169	996
5894	236163_at	LIX1	2.693544804	0.015968064	0.007886749	0.02261651	0.090654764	0.052639365	1	1	1	1.500287977	590.8928075	347.8836748	393.8529247	271.2560253	7
5482	1558837_a_at	PLGLB1	-2.75934464	0.001996008	0	0.002988266	0.024356641	0.019133256	1	1	1	1.500286848	377.1236343	126.3656644	565.7936287	336.011784	1000
7247	239477_at	EFHB	2.492101897	0.033932136	0.02225085	0.044147813	0.14713395	0.084886326	1	1	1	1.500246548	45.86157243	37.36413055	30.56935708	14.92617386	16
1506	202307_s_at	TAP1	-3.911186529	0.001996008	0	0.002988266	0.024356641	0.019133256	1	0.85	0.853	1.499814171	397.4015155	133.3410349	596.0284246	239.6340076	1000
13860	243945_at	TRIM2	-1.803206773	0.011976048	0.004995055	0.017537368	0.074935796	0.043710653	1	1	1	1.49941562	26.57541573	7.419392344	39.84759345	37.1310449	995
881	231842_at	KIAA1462	4.356664893	0.001996008	0	0.002988266	0.024356641	0.019133256	1	0.471	0.471	1.499412335	93.60533036	37.8213974	62.4280114	23.59391472	0
20	226480_at	DIMT1L	6.932267421	0.001996008	0	0.002988266	0.024356641	0.019133256	1	0	0	1.499353339	1136.711022	304.3550484	758.1341857	165.4243955	0
1390	206711_at	CXorf1	3.976005589	0.003992016	3.05E-04	0.006382037	0.0370332	0.022690466	1	0.814	0.817	1.499179367	270.8249589	112.2233364	180.6488035	80.94599421	1
1070	242245_at	SYDE2	4.192868937	0.001996008	0	0.002988266	0.024356641	0.019133256	1	0.634	0.636	1.499110722	36.53460368	17.29414225	24.37085076	7.537493916	0
272	228494_at	PPP1R9A	5.19279378	0.001996008	0	0.002988266	0.024356641	0.019133256	1	0.046	0.046	1.499054139	1358.611492	410.9321342	906.3124916	325.2442318	0
399	1560713_a_at	LRRC62	4.9106836	0.001996008	0	0.002988266	0.024356641	0.019133256	1	0.115	0.115	1.498728245	275.9419424	104.1695794	184.1173964	56.68434316	0
909	225401_at	C1orf85	-4.328908374	0.001996008	0	0.002988266	0.024356641	0.019133256	1	0.498	0.499	1.498597025	189.090701	80.38500202	283.3707619	93.98155309	1000
2145	201862_s_at	LRRFIP1	-3.628419403	0.001996008	0	0.002988266	0.024356641	0.019133256	1	0.977	0.977	1.498376045	224.6119073	108.7577395	336.5531013	135.4244747	1000
1451	229459_at	FAM19A5	3.942281838	0.001996008	0	0.002988266	0.024356641	0.019133256	1	0.835	0.838	1.498200005	1119.531626	430.913166	747.2511162	362.3204977	0
10703	228323_at	CASC5	-2.082836413	0.01996008	0.010930536	0.027548268	0.10437363	0.060489068	1	1	1	1.498064475	99.14703088	109.5589989	148.5286448	90.07277289	991
3765	236095_at	NTRK2	3.119313934	0.007984032	0.002357126	0.012216731	0.057631964	0.033792436	1	1	1	1.497890753	493.7347475	216.9598877	329.6199983	215.575289	3
2227	200738_s_at	PGK1	-3.593582342	0.001996008	0	0.002988266	0.024356641	0.019133256	1	0.98	0.98	1.49776804	3274.114981	1103.485435	4903.864777	2165.187488	1000
346	209028_s_at	ABI1	5.044490368	0.001996008	0	0.002988266	0.024356641	0.019133256	1	0.07	0.07	1.497706929	859.8166565	285.4807649	574.0887219	198.1654973	0
666	200787_s_at	PEA15	4.572930963	0.001996008	0	0.002988266	0.024356641	0.019133256	1	0.283	0.285	1.497695744	7462.571439	2391.262858	4982.701907	2132.793011	0
4891	204347_at	LOC645619	-2.866374541	0.001996008	0	0.002988266	0.024356641	0.019133256	1	1	1	1.497694907	199.3495397	63.28188332	298.5647903	170.2389335	1000
[truncated: 43,597 more rows]
