# Supplementary material for: The Proneural Molecular Signature Is Enriched in Oligodendrogliomas and Predicts Improved Survival among Diffuse Gliomas
Source: PLoS One. 2010 Sep 3;5(9):e12548. doi: 10.1371/journal.pone.0012548 (PMC2933229; doi:10.1371/journal.pone.0012548)
Supplement: Table S4 — Complete Comparative Marker Selection Results generated from Rembrandt data comparing proneural oligodendroglioma and proneural GBM samples. Data were generated using GenePattern 3.0. (7.50 MB TXT) [file pone.0012548.s004.txt]

ODF 1.0
HeaderLines=19
COLUMN_NAMES:Rank	Feature	Description	Score	Feature P	Feature P Low	Feature P High	FDR(BH)	Q Value	Bonferroni	maxT	FWER	Fold Change	PN-oligo Mean	PN-oligo Std	PN-GBM Mean	PN-GBM Std	k
COLUMN_TYPES:int	String	String	double	double	double	double	double	double	double	double	double	double	double	double	double	double	int
Model=Comparative Marker Selection
Dataset File=REMBRANDT_data.survival-filt-proneural.gct
Class File=Rembrandt-proneural-anal.cls
Permutations=1000
Balanced=false
Complete=false
Test Direction=2 Sided
Class 0=PN-oligo
Class 1=PN-GBM
Test Statistic=T-Test
pi0=0.5346744
lambda=0 0.05 0.1 0.15 0.2 0.25 0.3 0.35 0.4 0.45 0.5 0.55 0.6 0.65 0.7 0.75 0.8 0.85 0.9 0.95
pi0(lambda)=1 0.7612565 0.7092759 0.6797546 0.6555664 0.6364029 0.6213347 0.6099568 0.5975967 0.5908881 0.5818724 0.5758753 0.5720539 0.5702124 0.564466 0.564583 0.5551045 0.5457431 0.5445729 0.5406236
cubic spline(lambda)=0.8234792 0.788378 0.7543885 0.7224568 0.6932595 0.6672001 0.6444404 0.6249439 0.6085255 0.5948987 0.5837094 0.5745728 0.5670928 0.5608827 0.5555882 0.5509107 0.5466139 0.5425398 0.5385847 0.5346744
Random Seed=779948241
Smooth p-values=true
DataLines=45577
COLUMN_NAMES:Rank	Feature	Description	Score	Feature P	Feature P Low	Feature P High	FDR(BH)	Q Value	Bonferroni	maxT	FWER	Fold Change	PN-oligo Mean	PN-oligo Std	PN-GBM Mean	PN-GBM Std	k
3574	202237_at	NNMT	-3.257670612	0.001996008	0	0.002988266	0.023752495	0.017787688	1	0.998	0.999	9.428876068	98.27871092	49.32777474	926.6577854	1295.845184	1000
4863	202018_s_at	LTF	-2.963056603	0.001996008	0	0.002988266	0.023752495	0.017787688	1	1	1	7.547360528	89.36684015	42.79341359	674.4837618	1006.167932	1000
1538	209396_s_at	CHI3L1	-4.003472359	0.001996008	0	0.002988266	0.023752495	0.017787688	1	0.738	0.741	7.241298964	584.8442086	1128.000218	4235.031762	4536.511146	1000
1060	209395_at	CHI3L1	-4.286559489	0.001996008	0	0.002988266	0.023752495	0.017787688	1	0.48	0.482	6.777395368	616.7017766	1221.789903	4179.631764	4092.647788	1000
257	201012_at	ANXA1	-5.295275193	0.001996008	0	0.002988266	0.023752495	0.017787688	1	0.034	0.034	6.699851472	317.8374343	327.8811232	2129.463602	1719.264971	1000
2255	206172_at	IL13RA2	-3.672228929	0.001996008	0	0.002988266	0.023752495	0.017787688	1	0.934	0.936	6.666862267	70.31335568	62.61530366	468.7694578	550.3839999	1000
18858	216351_x_at	DAZ1	-1.493262815	0.001996008	0	0.002988266	0.023752495	0.017787688	1	1	1	6.527387874	37.57548406	5.205507965	245.269759	709.1946384	1000
17748	208282_x_at	DAZ1	-1.57468571	0.001996008	0	0.002988266	0.023752495	0.017787688	1	1	1	6.096837997	30.12970771	3.07352285	183.6959468	497.2580194	1000
7406	202404_s_at	COL1A2	-2.552725427	0.001996008	0	0.002988266	0.023752495	0.017787688	1	1	1	5.96690953	240.8281204	383.0731341	1436.999607	2364.247099	1000
8878	202310_s_at	COL1A1	-2.363371242	0.001996008	0	0.002988266	0.023752495	0.017787688	1	1	1	5.903329617	213.5621669	369.253129	1260.727865	2234.628668	1000
3598	215446_s_at	LOX	-3.25232607	0.001996008	0	0.002988266	0.023752495	0.017787688	1	0.998	0.999	5.80756946	31.65396968	40.1623392	183.8326276	235.8242345	1000
18776	207909_x_at	DAZ1	-1.499415719	0.001996008	0	0.002988266	0.023752495	0.017787688	1	1	1	5.774555841	28.78935588	2.396122309	166.2457431	467.4389565	1000
18391	216922_x_at	DAZ1	-1.527371517	0.001996008	0	0.002988266	0.023752495	0.017787688	1	1	1	5.752701339	57.30545233	10.97315815	329.6611524	909.1860357	1000
1587	211527_x_at	VEGFA	-3.970964099	0.001996008	0	0.002988266	0.023752495	0.017787688	1	0.761	0.764	5.691158911	355.4370574	571.487699	2022.848777	2078.190714	1000
10600	236028_at	IBSP	-2.174477008	0.001996008	0	0.002988266	0.023752495	0.017787688	1	1	1	5.403412956	34.87868084	33.64406123	188.463916	358.869171	1000
10095	209909_s_at	---	-2.227905644	0.001996008	0	0.002988266	0.023752495	0.017787688	1	1	1	5.375860478	39.3579548	29.83466808	211.5828737	393.2536378	1000
9371	211430_s_at	F7	-2.308109537	0.001996008	0	0.002988266	0.023752495	0.017787688	1	1	1	5.233313028	137.4511196	45.15153372	719.3247348	1284.816605	1000
17558	208281_x_at	DAZ1	-1.588840864	0.001996008	0	0.002988266	0.023752495	0.017787688	1	1	1	5.164200444	65.25772766	11.02474614	337.0039861	872.0505273	1000
8991	211161_s_at	COL3A1	-2.350951955	0.003992016	3.05E-04	0.006382037	0.035794631	0.020525554	1	1	1	5.063785099	156.7702642	281.311045	793.8509279	1358.30937	999
874	223122_s_at	SFRP2	4.422723231	0.001996008	0	0.002988266	0.023752495	0.017787688	1	0.349	0.35	4.982896809	1959.24464	1822.897672	393.1939021	748.336378	0
1204	1556499_s_at	COL1A1	-4.197509857	0.001996008	0	0.002988266	0.023752495	0.017787688	1	0.569	0.571	4.962592011	604.5348191	1160.61747	3000.059663	2715.462889	1000
15403	227678_at	XRCC6BP1	-1.74629325	0.001996008	0	0.002988266	0.023752495	0.017787688	1	1	1	4.885739506	49.40699114	17.90733842	241.3896884	560.339799	1000
7394	214677_x_at	IGL@	-2.55373477	0.001996008	0	0.002988266	0.023752495	0.017787688	1	1	1	4.883334078	108.1159787	24.61921231	527.9664433	838.0179171	1000
453	214657_s_at	TncRNA	-4.927264929	0.001996008	0	0.002988266	0.023752495	0.017787688	1	0.098	0.098	4.850794105	71.72053164	35.10645951	347.9015321	284.0508811	1000
3767	202238_s_at	NNMT	-3.215668548	0.001996008	0	0.002988266	0.023752495	0.017787688	1	1	1	4.842093736	125.0129405	31.21230999	605.3243761	761.1001474	1000
12636	214651_s_at	HOXA9	-1.977901464	0.001996008	0	0.002988266	0.023752495	0.017787688	1	1	1	4.832715749	28.29142873	6.194417291	136.7244332	279.4839428	1000
1546	221898_at	PDPN	-3.999171897	0.001996008	0	0.002988266	0.023752495	0.017787688	1	0.738	0.742	4.686655002	150.3766953	274.4169258	704.763691	662.1611268	1000
1485	210135_s_at	SHOX2	-4.02602806	0.001996008	0	0.002988266	0.023752495	0.017787688	1	0.715	0.719	4.587716066	50.95787278	51.72925363	233.7802516	226.8035491	1000
7832	209138_x_at	IGL@	-2.497189926	0.001996008	0	0.002988266	0.023752495	0.017787688	1	1	1	4.580686364	83.87197743	14.32800337	384.1912233	613.0867411	1000
4503	209156_s_at	COL6A2	-3.039468247	0.001996008	0	0.002988266	0.023752495	0.017787688	1	1	1	4.51351189	160.1561493	152.4230983	722.8666839	933.9529045	1000
7605	215076_s_at	COL3A1	-2.525738456	0.003992016	3.05E-04	0.006382037	0.035794631	0.020525554	1	1	1	4.371706537	390.0663247	713.3974696	1705.255501	2576.087863	999
2882	201110_s_at	THBS1	-3.456717579	0.001996008	0	0.002988266	0.023752495	0.017787688	1	0.986	0.986	4.363537449	39.543382	43.85101907	172.5490282	192.1743582	1000
8011	204298_s_at	LOX	-2.473317189	0.001996008	0	0.002988266	0.023752495	0.017787688	1	1	1	4.355369765	34.49631622	14.00617557	150.2442127	238.293003	1000
5096	217022_s_at	IGHA1	-2.91570968	0.001996008	0	0.002988266	0.023752495	0.017787688	1	1	1	4.254940209	57.22836886	7.99849501	243.5032878	325.6794732	1000
9216	201852_x_at	COL3A1	-2.325803187	0.001996008	0	0.002988266	0.023752495	0.017787688	1	1	1	4.204461812	342.754117	564.1005048	1441.096596	2353.674925	1000
69	203729_at	EMP3	-6.121399676	0.001996008	0	0.002988266	0.023752495	0.017787688	1	0.001	0.001	4.203783196	220.1775263	166.5949729	925.5785852	568.0741487	1000
3548	226237_at	COL8A1	-3.263451936	0.001996008	0	0.002988266	0.023752495	0.017787688	1	0.998	0.999	4.2019546	31.87710959	5.72108496	133.9461673	159.3956213	1000
2267	203698_s_at	FRZB	-3.66848181	0.001996008	0	0.002988266	0.023752495	0.017787688	1	0.935	0.937	4.20070323	162.7337467	45.49099479	683.5961754	722.8124401	1000
583	210512_s_at	VEGFA	-4.733949058	0.001996008	0	0.002988266	0.023752495	0.017787688	1	0.172	0.172	4.193759909	1175.877341	1413.101543	4931.347251	3839.302896	1000
2800	203423_at	RBP1	-3.480361147	0.001996008	0	0.002988266	0.023752495	0.017787688	1	0.984	0.984	4.149467152	313.5115203	877.7014709	1300.905755	1211.105868	1000
1554	202912_at	ADM	-3.995693013	0.001996008	0	0.002988266	0.023752495	0.017787688	1	0.742	0.746	4.086147211	225.0304861	339.7519355	919.5076931	831.6475905	1000
15127	202311_s_at	COL1A1	-1.769198574	0.001996008	0	0.002988266	0.023752495	0.017787688	1	1	1	4.064783253	67.24441721	50.02847722	273.3339809	592.2578562	1000
2195	210513_s_at	VEGFA	-3.698813136	0.001996008	0	0.002988266	0.023752495	0.017787688	1	0.925	0.928	4.042365974	348.8660127	398.3583046	1410.244099	1418.424312	1000
10520	201438_at	COL6A3	-2.184066892	0.001996008	0	0.002988266	0.023752495	0.017787688	1	1	1	3.977360169	135.3471894	103.5269723	538.3245202	936.1692639	1000
4610	204304_s_at	PROM1	-3.014884954	0.001996008	0	0.002988266	0.023752495	0.017787688	1	1	1	3.95635833	215.2057761	346.2184593	851.4311652	1029.787365	1000
1974	203697_at	FRZB	-3.791234309	0.001996008	0	0.002988266	0.023752495	0.017787688	1	0.875	0.876	3.932204822	152.5106593	46.21727665	599.70315	600.0068947	1000
859	212097_at	CAV1	-4.438440436	0.001996008	0	0.002988266	0.023752495	0.017787688	1	0.337	0.338	3.917787365	349.3917157	354.497789	1368.842449	1126.742948	1000
763	228121_at	TGFB2	-4.521850044	0.001996008	0	0.002988266	0.023752495	0.017787688	1	0.281	0.282	3.90068703	350.4390007	324.1200166	1366.952865	1108.404233	1000
5139	242977_at	LOC400796	2.907471508	0.003992016	3.05E-04	0.006382037	0.035794631	0.020525554	1	1	1	3.884644768	91.28921033	131.7972386	23.500015	4.516973054	1
1646	212171_x_at	VEGFA	-3.945835127	0.001996008	0	0.002988266	0.023752495	0.017787688	1	0.783	0.786	3.881897228	725.2228715	677.5481093	2815.240655	2630.874947	1000
3186	218541_s_at	C8orf4	-3.3629872	0.001996008	0	0.002988266	0.023752495	0.017787688	1	0.997	0.997	3.752805122	46.45211505	48.19395411	174.3257353	188.9548206	1000
254	215049_x_at	CD163	-5.302618379	0.001996008	0	0.002988266	0.023752495	0.017787688	1	0.034	0.034	3.747472717	318.2654656	301.6823908	1192.691149	795.6654223	1000
45	204646_at	DPYD	-6.425078176	0.001996008	0	0.002988266	0.023752495	0.017787688	1	0	0	3.732298507	113.8717975	77.45847551	425.0035397	236.8408757	1000
319	203645_s_at	CD163	-5.172323166	0.001996008	0	0.002988266	0.023752495	0.017787688	1	0.052	0.052	3.710620108	241.3362967	258.3053206	895.5073151	601.4021728	1000
5104	203987_at	FZD6	-2.914009693	0.003992016	3.05E-04	0.006382037	0.035794631	0.020525554	1	1	1	3.646377419	65.08667093	50.0939809	237.3305672	297.9958196	999
608	231577_s_at	GBP1	-4.701584369	0.001996008	0	0.002988266	0.023752495	0.017787688	1	0.188	0.189	3.632485335	169.2841814	143.1066112	614.9223062	465.7766438	1000
7	240228_at	CSMD3	7.229333456	0.001996008	0	0.002988266	0.023752495	0.017787688	1	0	0	3.617600515	398.1331877	212.4385161	110.0544922	67.95163025	0
3818	213418_at	HSPA6	-3.202141636	0.001996008	0	0.002988266	0.023752495	0.017787688	1	1	1	3.584997655	95.27398262	49.08917915	341.5570043	389.6714126	1000
4249	202403_s_at	COL1A2	-3.096401116	0.001996008	0	0.002988266	0.023752495	0.017787688	1	1	1	3.574925976	567.8349855	530.1902497	2029.96804	2359.87233	1000
10012	206899_at	NTSR2	2.236782172	0.001996008	0	0.002988266	0.023752495	0.017787688	1	1	1	3.561092196	874.9829435	1581.018625	245.7063438	163.9728586	0
1287	213258_at	TFPI	-4.145938056	0.001996008	0	0.002988266	0.023752495	0.017787688	1	0.618	0.619	3.560719782	106.0266117	110.1429653	377.5310537	318.8179873	1000
363	221008_s_at	AGXT2L1	5.08945923	0.001996008	0	0.002988266	0.023752495	0.017787688	1	0.066	0.066	3.506559482	2214.844496	1611.67035	631.6289534	636.8230952	0
612	221729_at	COL5A2	-4.697667791	0.001996008	0	0.002988266	0.023752495	0.017787688	1	0.19	0.191	3.503323776	234.2924129	233.4071824	820.8021806	600.849135	1000
6210	226021_at	RDH10	-2.727377568	0.001996008	0	0.002988266	0.023752495	0.017787688	1	1	1	3.495229077	171.8924788	115.4483181	600.8035902	795.0976551	1000
298	216841_s_at	SOD2	-5.212903619	0.001996008	0	0.002988266	0.023752495	0.017787688	1	0.045	0.045	3.451618205	112.5211847	94.44128792	388.3801696	256.0521716	1000
375	224566_at	TncRNA	-5.07511278	0.001996008	0	0.002988266	0.023752495	0.017787688	1	0.07	0.07	3.451305787	796.6387046	442.2124096	2749.443772	1921.086545	1000
967	202270_at	GBP1	-4.352752445	0.001996008	0	0.002988266	0.023752495	0.017787688	1	0.409	0.41	3.402764331	172.9372514	153.4509885	588.4647108	466.7027246	1000
2397	223121_s_at	SFRP2	3.61386144	0.001996008	0	0.002988266	0.023752495	0.017787688	1	0.953	0.954	3.401286652	727.8312734	720.3436729	213.9870431	322.5581446	0
2988	1558706_a_at	ATOH8	3.420302111	0.001996008	0	0.002988266	0.023752495	0.017787688	1	0.993	0.993	3.393914106	209.9119065	239.3237624	61.84950471	46.75850414	0
2265	201505_at	LAMB1	-3.669244001	0.001996008	0	0.002988266	0.023752495	0.017787688	1	0.935	0.937	3.392636914	78.88604794	94.659668	267.6317182	248.0269541	1000
833	238021_s_at	LOC643911	-4.467334442	0.001996008	0	0.002988266	0.023752495	0.017787688	1	0.324	0.325	3.389673883	198.9557178	287.508074	674.3950005	476.7864337	1000
5050	202345_s_at	FABP5	-2.923511591	0.001996008	0	0.002988266	0.023752495	0.017787688	1	1	1	3.371049791	436.9374982	572.4106394	1472.938062	1731.700025	1000
1376	201666_at	TIMP1	-4.090199656	0.001996008	0	0.002988266	0.023752495	0.017787688	1	0.667	0.67	3.367661106	933.2669879	1621.695803	3142.926937	2334.811868	1000
845	238320_at	TncRNA	-4.449876041	0.001996008	0	0.002988266	0.023752495	0.017787688	1	0.332	0.333	3.355449699	288.8751814	147.2006704	969.3061404	768.3187029	1000
5996	227697_at	SOCS3	-2.761731509	0.001996008	0	0.002988266	0.023752495	0.017787688	1	1	1	3.355038547	102.3008227	160.5880031	343.2232035	420.6065888	1000
3435	208690_s_at	PDLIM1	-3.29131894	0.001996008	0	0.002988266	0.023752495	0.017787688	1	0.997	0.998	3.34616432	241.7964955	176.0737707	809.090806	864.4218456	1000
2455	235521_at	HOXA3	-3.594113154	0.001996008	0	0.002988266	0.023752495	0.017787688	1	0.966	0.966	3.33700111	52.84707321	39.21497366	176.350742	171.6138619	1000
1398	221730_at	COL5A2	-4.080079713	0.001996008	0	0.002988266	0.023752495	0.017787688	1	0.674	0.677	3.320771556	161.1837769	172.2046827	535.2545015	440.9672041	1000
334	207447_s_at	MGAT4C	5.152595358	0.001996008	0	0.002988266	0.023752495	0.017787688	1	0.055	0.055	3.309826217	130.4677345	92.80304208	39.41830354	33.4801477	0
117	213993_at	SPON1	5.812008069	0.001996008	0	0.002988266	0.023752495	0.017787688	1	0.004	0.004	3.304171152	576.3125131	358.0111838	174.4196915	142.0576156	0
3499	224917_at	MIRN21	-3.274181172	0.003992016	3.05E-04	0.006382037	0.035794631	0.020525554	1	0.998	0.999	3.302933876	513.6295424	727.9397493	1696.484415	1721.286292	999
1161	203065_s_at	CAV1	-4.220865758	0.001996008	0	0.002988266	0.023752495	0.017787688	1	0.545	0.546	3.268698925	262.4831041	171.4910798	857.9782401	702.5841706	1000
1812	226658_at	PDPN	-3.862962118	0.001996008	0	0.002988266	0.023752495	0.017787688	1	0.831	0.834	3.258083571	164.5082664	160.6094938	535.98168	468.4771325	1000
12605	215228_at	NHLH2	-1.980226399	0.001996008	0	0.002988266	0.023752495	0.017787688	1	1	1	3.245707521	56.37339333	13.34554472	182.9715467	325.7641561	1000
1286	239468_at	MKX	4.146121809	0.001996008	0	0.002988266	0.023752495	0.017787688	1	0.617	0.618	3.235264565	90.27296096	84.33498437	27.90280645	10.23620358	0
2074	217739_s_at	PBEF1	-3.74759708	0.001996008	0	0.002988266	0.023752495	0.017787688	1	0.896	0.898	3.233382044	418.759987	250.4747478	1354.011023	1252.323116	1000
8626	238999_at	AVIL	-2.393732439	0.001996008	0	0.002988266	0.023752495	0.017787688	1	1	1	3.218879489	153.8071835	32.32048927	495.0867881	726.3942409	1000
6182	203649_s_at	PLA2G2A	-2.732363901	0.001996008	0	0.002988266	0.023752495	0.017787688	1	1	1	3.211206741	166.4158227	26.69837507	534.3956116	686.2861735	1000
14880	205539_at	AVIL	-1.788881042	0.005988024	0.001210313	0.009398128	0.04644591	0.025629454	1	1	1	3.173314999	97.93954075	99.9068834	310.7930136	599.9960707	998
5159	225647_s_at	CTSC	-2.903564929	0.001996008	0	0.002988266	0.023752495	0.017787688	1	1	1	3.166129722	53.39232387	35.84857864	169.0470235	200.5169893	1000
415	227062_at	TncRNA	-4.987428128	0.001996008	0	0.002988266	0.023752495	0.017787688	1	0.083	0.083	3.161540732	492.9046923	325.0597853	1558.338262	1049.124362	1000
366	1554281_at	---	5.086589415	0.001996008	0	0.002988266	0.023752495	0.017787688	1	0.066	0.066	3.161020778	103.1856319	76.93682784	32.64313623	13.82689325	0
1057	203665_at	HMOX1	-4.287201312	0.001996008	0	0.002988266	0.023752495	0.017787688	1	0.479	0.481	3.144978995	295.1807649	149.4230948	928.3373054	740.9072925	1000
14484	1558048_x_at	---	-1.823672916	0.001996008	0	0.002988266	0.023752495	0.017787688	1	1	1	3.129955192	94.48675061	76.58332589	295.7392957	558.4550878	1000
5985	243296_at	PBEF1	-2.764049449	0.001996008	0	0.002988266	0.023752495	0.017787688	1	1	1	3.113920768	557.2365249	418.3658806	1735.190387	2140.075223	1000
7752	203323_at	CAV2	-2.506866662	0.003992016	3.05E-04	0.006382037	0.035794631	0.020525554	1	1	1	3.106604049	155.1546858	181.8255999	482.0041751	644.2998177	999
9863	213861_s_at	FAM119B	-2.253510536	0.003992016	3.05E-04	0.006382037	0.035794631	0.020525554	1	1	1	3.101370079	270.770085	194.790145	839.75824	1275.420776	999
3559	202917_s_at	S100A8	-3.261542186	0.001996008	0	0.002988266	0.023752495	0.017787688	1	0.998	0.999	3.100210141	166.9295992	172.6495116	517.5168364	525.5422839	1000
722	202856_s_at	SLC16A3	-4.559259266	0.001996008	0	0.002988266	0.023752495	0.017787688	1	0.259	0.26	3.09418803	97.14564393	64.5375885	300.5868886	219.9636828	1000
1472	225314_at	OCIAD2	-4.032706591	0.001996008	0	0.002988266	0.023752495	0.017787688	1	0.711	0.715	3.06812907	270.2351639	127.712287	829.116362	697.2187053	1000
1932	1554452_a_at	HIG2	-3.804308652	0.001996008	0	0.002988266	0.023752495	0.017787688	1	0.867	0.868	3.05628771	341.9195386	151.6496519	1045.004484	932.3971853	1000
12635	1555938_x_at	VIM	-1.97798016	0.003992016	3.05E-04	0.006382037	0.035794631	0.020525554	1	1	1	3.054839285	55.01312197	62.04536008	168.0562462	285.9959863	999
251	202376_at	SERPINA3	-5.314141149	0.001996008	0	0.002988266	0.023752495	0.017787688	1	0.034	0.034	3.04324789	1875.858602	1914.132464	5708.702733	3247.839174	1000
522	215223_s_at	SOD2	-4.823805156	0.001996008	0	0.002988266	0.023752495	0.017787688	1	0.133	0.133	3.032809299	193.0482346	145.8988772	585.4784812	393.4210593	1000
708	202269_x_at	GBP1	-4.573610037	0.001996008	0	0.002988266	0.023752495	0.017787688	1	0.253	0.254	3.024551261	183.1774434	112.594974	554.0295674	400.8048336	1000
1355	211958_at	IGFBP5	-4.105535405	0.001996008	0	0.002988266	0.023752495	0.017787688	1	0.652	0.654	3.016371883	329.6576706	307.3490271	994.3701284	777.6915903	1000
7383	215379_x_at	IGL@	-2.555268217	0.001996008	0	0.002988266	0.023752495	0.017787688	1	1	1	2.988336566	100.3605525	14.46717988	299.9111089	397.9881261	1000
2897	1555167_s_at	PBEF1	-3.451347709	0.001996008	0	0.002988266	0.023752495	0.017787688	1	0.987	0.987	2.98418652	136.1645053	59.63927954	406.3402814	395.5209574	1000
2	200600_at	MSN	-7.54656315	0.001996008	0	0.002988266	0.023752495	0.017787688	1	0	0	2.979244377	777.5967389	524.7249972	2316.650712	926.1101077	1000
8717	228033_at	E2F7	-2.382352745	0.001996008	0	0.002988266	0.023752495	0.017787688	1	1	1	2.975253281	48.56795706	47.67960611	144.5019736	200.7821633	1000
1133	204879_at	PDPN	-4.233760828	0.001996008	0	0.002988266	0.023752495	0.017787688	1	0.537	0.538	2.971084131	107.1019019	61.44329733	318.2087611	248.1454521	1000
8501	206898_at	CDH19	-2.406770987	0.001996008	0	0.002988266	0.023752495	0.017787688	1	1	1	2.964086158	80.84213096	42.78562953	239.6230413	334.1774534	1000
812	213920_at	CUTL2	4.47941155	0.001996008	0	0.002988266	0.023752495	0.017787688	1	0.315	0.316	2.953782868	305.0444958	218.9082631	103.2724846	117.550281	0
101	218802_at	CCDC109B	-5.950375384	0.001996008	0	0.002988266	0.023752495	0.017787688	1	0.001	0.001	2.950728556	115.4790959	140.9099384	340.7474658	145.3648413	1000
332	205289_at	BMP2	5.156085982	0.001996008	0	0.002988266	0.023752495	0.017787688	1	0.055	0.055	2.938397751	1235.261855	760.6438516	420.3861966	423.4497224	0
13529	212592_at	IGJ	-1.903160273	0.003992016	3.05E-04	0.006382037	0.035794631	0.020525554	1	1	1	2.938288449	21.557845	1.000542912	63.34316696	111.9491938	999
239	231798_at	NOG	5.355151184	0.001996008	0	0.002988266	0.023752495	0.017787688	1	0.03	0.03	2.932467255	235.1036096	150.1353829	80.17262911	58.72066762	0
3825	242517_at	KISS1R	-3.200421442	0.001996008	0	0.002988266	0.023752495	0.017787688	1	1	1	2.928809558	57.00775343	38.55330558	166.9648531	171.7059907	1000
9493	231666_at	PAX3	-2.295332503	0.001996008	0	0.002988266	0.023752495	0.017787688	1	1	1	2.922305214	36.90732809	6.668216944	107.8544773	157.4925312	1000
4118	226517_at	BCAT1	-3.123651581	0.003992016	3.05E-04	0.006382037	0.035794631	0.020525554	1	1	1	2.922289599	262.4818459	374.8286316	767.0479684	751.1619452	999
181	224565_at	TncRNA	-5.542332992	0.001996008	0	0.002988266	0.023752495	0.017787688	1	0.011	0.011	2.92030599	829.6043533	490.991054	2422.698562	1397.2511	1000
5593	209122_at	ADFP	-2.829451913	0.003992016	3.05E-04	0.006382037	0.035794631	0.020525554	1	1	1	2.911648738	219.1775471	199.3634234	638.1680284	733.3762134	999
2180	211964_at	COL4A2	-3.703860738	0.001996008	0	0.002988266	0.023752495	0.017787688	1	0.923	0.926	2.910427361	1011.936666	1342.211641	2945.168159	2370.546807	1000
2896	211651_s_at	LAMB1	-3.45154504	0.001996008	0	0.002988266	0.023752495	0.017787688	1	0.987	0.987	2.908452957	87.11620982	74.69190591	253.3733981	236.2065182	1000
8498	220407_s_at	TGFB2	-2.406926345	0.001996008	0	0.002988266	0.023752495	0.017787688	1	1	1	2.891272415	106.8025072	54.56708474	308.7951431	425.08067	1000
3668	227671_at	XIST	3.237943807	0.005988024	0.001210313	0.009398128	0.04644591	0.025629454	1	0.999	0.999	2.876816881	1842.325763	1612.701535	640.4042522	1212.16794	2
377	209160_at	AKR1C3	5.070047113	0.001996008	0	0.002988266	0.023752495	0.017787688	1	0.071	0.071	2.86599922	701.7786146	424.2215886	244.863505	254.8402189	0
2863	217523_at	CD44	-3.460598829	0.001996008	0	0.002988266	0.023752495	0.017787688	1	0.986	0.986	2.860114866	108.1132401	54.12433885	309.2162852	292.2714128	1000
2429	225639_at	SKAP2	-3.599645218	0.001996008	0	0.002988266	0.023752495	0.017787688	1	0.964	0.964	2.860019451	154.477313	91.72836672	441.8081198	398.527048	1000
12570	202859_x_at	IL8	-1.982887995	0.005988024	0.001210313	0.009398128	0.04644591	0.025629454	1	1	1	2.858512027	182.3877123	149.9484686	521.3574692	861.1217114	998
87	225239_at	---	-6.046715864	0.001996008	0	0.002988266	0.023752495	0.017787688	1	0.001	0.001	2.858018591	899.4228554	579.3853164	2570.567242	1308.883483	1000
6286	210095_s_at	IGFBP3	-2.714273781	0.003992016	3.05E-04	0.006382037	0.035794631	0.020525554	1	1	1	2.840400876	735.5765793	1621.062364	2089.33236	2081.473069	999
1547	211980_at	COL4A1	-3.999116119	0.001996008	0	0.002988266	0.023752495	0.017787688	1	0.738	0.742	2.832983168	882.9253144	1150.516362	2501.312554	1783.969792	1000
4631	211564_s_at	PDLIM4	-3.012382593	0.001996008	0	0.002988266	0.023752495	0.017787688	1	1	1	2.82959143	49.62862815	27.95491267	140.4287409	151.6164576	1000
821	206850_at	RRP22	4.472644524	0.001996008	0	0.002988266	0.023752495	0.017787688	1	0.321	0.322	2.828942331	1428.469243	1007.315575	504.9481665	532.9869673	0
3255	204485_s_at	TOM1L1	-3.341840487	0.001996008	0	0.002988266	0.023752495	0.017787688	1	0.997	0.998	2.827847409	41.20791816	7.536191873	116.5297046	114.7259325	1000
2222	202855_s_at	SLC16A3	-3.686275728	0.001996008	0	0.002988266	0.023752495	0.017787688	1	0.928	0.93	2.826822006	74.01426967	38.17292006	209.2251663	183.8372981	1000
530	1552439_s_at	MEGF11	4.813800903	0.001996008	0	0.002988266	0.023752495	0.017787688	1	0.14	0.14	2.822557657	744.596651	528.1914281	263.8021049	180.8081546	0
5	227013_at	LATS2	-7.369696727	0.001996008	0	0.002988266	0.023752495	0.017787688	1	0	0	2.819175794	142.4462361	72.67571705	401.5809809	166.8965452	1000
3690	1569003_at	TMEM49	-3.232776497	0.001996008	0	0.002988266	0.023752495	0.017787688	1	1	1	2.816908569	293.8703988	336.5865116	827.8060446	785.6222122	1000
170	211959_at	IGFBP5	-5.576905659	0.001996008	0	0.002988266	0.023752495	0.017787688	1	0.01	0.01	2.812735964	1659.348354	1363.753986	4667.308793	2460.189976	1000
695	226621_at	---	-4.589447771	0.001996008	0	0.002988266	0.023752495	0.017787688	1	0.246	0.247	2.806292112	213.0903982	79.03173188	597.9939037	421.6644447	1000
7958	215121_x_at	IGL@	-2.479706442	0.005988024	0.001210313	0.009398128	0.04644591	0.025629454	1	1	1	2.803363017	96.37239396	15.8336037	270.1668051	357.0882841	998
4845	202718_at	IGFBP2	-2.967881888	0.001996008	0	0.002988266	0.023752495	0.017787688	1	1	1	2.798674559	1009.901964	2140.285419	2826.386933	2453.108455	1000
2851	225301_s_at	MYO5B	-3.463475843	0.001996008	0	0.002988266	0.023752495	0.017787688	1	0.986	0.986	2.796471486	99.52858845	24.00464256	278.3288596	262.3436322	1000
242	213994_s_at	SPON1	5.348116601	0.001996008	0	0.002988266	0.023752495	0.017787688	1	0.03	0.03	2.791820334	742.3977487	447.8613132	265.9188844	208.3382058	0
472	231650_s_at	SEZ6L	4.889380417	0.001996008	0	0.002988266	0.023752495	0.017787688	1	0.116	0.116	2.789711897	1220.11299	863.1144434	437.3616469	247.1466295	0
1082	240709_at	SEZ6L	4.268528444	0.001996008	0	0.002988266	0.023752495	0.017787688	1	0.499	0.501	2.784354238	249.4048509	194.7589588	89.57367833	75.06384777	0
3469	211981_at	COL4A1	-3.28291695	0.001996008	0	0.002988266	0.023752495	0.017787688	1	0.997	0.998	2.783813117	636.9544921	864.206404	1773.16227	1583.522665	1000
18483	211343_s_at	COL13A1	-1.520969907	0.001996008	0	0.002988266	0.023752495	0.017787688	1	1	1	2.783545375	34.13981146	4.149604011	95.02971429	204.0978427	1000
1639	233786_at	---	-3.949962887	0.001996008	0	0.002988266	0.023752495	0.017787688	1	0.78	0.783	2.776037048	65.94963192	71.490332	183.0786215	136.7827461	1000
154	205290_s_at	BMP2	5.62226531	0.001996008	0	0.002988266	0.023752495	0.017787688	1	0.009	0.009	2.75595437	798.405785	427.1250794	289.702106	254.2129181	0
9283	204407_at	TTF2	-2.317843055	0.001996008	0	0.002988266	0.023752495	0.017787688	1	1	1	2.735075799	36.15688748	14.39172772	98.89182792	137.3994629	1000
818	218983_at	C1RL	-4.474179027	0.001996008	0	0.002988266	0.023752495	0.017787688	1	0.321	0.322	2.727939374	64.06800367	22.53834827	174.7736299	124.5197879	1000
2723	238756_at	GAS2L3	-3.50151191	0.001996008	0	0.002988266	0.023752495	0.017787688	1	0.983	0.983	2.727733043	122.2244821	163.7930166	333.3957585	269.7543885	1000
7944	205483_s_at	ISG15	-2.481684142	0.001996008	0	0.002988266	0.023752495	0.017787688	1	1	1	2.727015416	812.5803354	737.7199222	2215.919101	2805.65924	1000
5455	242907_at	GBP2	-2.852571557	0.001996008	0	0.002988266	0.023752495	0.017787688	1	1	1	2.720223155	157.4459028	146.1473068	428.2879906	465.8672179	1000
1893	229435_at	GLIS3	-3.820212738	0.001996008	0	0.002988266	0.023752495	0.017787688	1	0.859	0.861	2.719037109	198.6946086	163.3508579	540.2580142	431.4687651	1000
308	243779_at	GALNT13	5.185073526	0.001996008	0	0.002988266	0.023752495	0.017787688	1	0.05	0.05	2.717417774	751.4785452	439.5127785	276.5414109	247.3628899	0
1881	203477_at	COL15A1	-3.827838476	0.001996008	0	0.002988266	0.023752495	0.017787688	1	0.854	0.856	2.714025621	45.15731609	13.08504816	122.5581128	102.4278577	1000
2931	213150_at	HOXA10	-3.439726073	0.001996008	0	0.002988266	0.023752495	0.017787688	1	0.987	0.987	2.711023761	91.14688453	90.23444684	247.1013697	216.4051198	1000
84	217967_s_at	FAM129A	-6.050798515	0.001996008	0	0.002988266	0.023752495	0.017787688	1	0.001	0.001	2.707039356	139.4831732	78.83275353	377.5864394	187.6461811	1000
4	208659_at	CLIC1	-7.489494177	0.001996008	0	0.002988266	0.023752495	0.017787688	1	0	0	2.698157555	467.8655964	194.5329966	1262.375094	511.7101347	1000
2005	209047_at	AQP1	-3.776961391	0.001996008	0	0.002988266	0.023752495	0.017787688	1	0.881	0.882	2.682609836	1215.399507	1137.186137	3260.442672	2563.534128	1000
4996	232668_at	C8orf72	2.934828251	0.001996008	0	0.002988266	0.023752495	0.017787688	1	1	1	2.681449002	450.438653	520.5121957	167.9833003	143.8586714	0
2101	204006_s_at	FCGR3A	-3.73673404	0.001996008	0	0.002988266	0.023752495	0.017787688	1	0.903	0.905	2.67596018	137.360845	129.0955123	367.5721515	291.7912639	1000
8576	209398_at	HIST1H1C	-2.399857226	0.001996008	0	0.002988266	0.023752495	0.017787688	1	1	1	2.668915419	83.98218065	26.88728866	224.1413369	296.8108251	1000
11951	209908_s_at	TGFB2	-2.041133669	0.001996008	0	0.002988266	0.023752495	0.017787688	1	1	1	2.666420199	67.94116453	19.47377653	181.1596934	282.289499	1000
2529	201792_at	AEBP1	-3.567201309	0.001996008	0	0.002988266	0.023752495	0.017787688	1	0.97	0.97	2.659701284	485.7507767	408.4273136	1291.951964	1092.009913	1000
1775	228642_at	---	-3.880834992	0.001996008	0	0.002988266	0.023752495	0.017787688	1	0.822	0.825	2.656959262	72.43469038	28.1200847	192.4560215	155.6453272	1000
827	202934_at	HK2	-4.470270545	0.001996008	0	0.002988266	0.023752495	0.017787688	1	0.321	0.322	2.647104988	306.4078803	194.5748735	811.0938283	548.3027779	1000
581	228679_at	---	4.73551764	0.001996008	0	0.002988266	0.023752495	0.017787688	1	0.17	0.17	2.638833858	1623.564707	949.9973905	615.2584035	667.4409057	0
2141	202748_at	GBP2	-3.723135588	0.001996008	0	0.002988266	0.023752495	0.017787688	1	0.914	0.916	2.62723885	266.9428623	195.1047802	701.3226586	568.3160578	1000
2239	37892_at	COL11A1	-3.678263476	0.001996008	0	0.002988266	0.023752495	0.017787688	1	0.93	0.932	2.626558601	304.8192666	395.0888426	800.6256665	587.8561738	1000
2266	228509_at	SKIP	3.668966003	0.001996008	0	0.002988266	0.023752495	0.017787688	1	0.935	0.937	2.624560095	1056.287388	853.7746292	402.4626412	483.1331125	0
2092	1554474_a_at	MOXD1	-3.740767284	0.001996008	0	0.002988266	0.023752495	0.017787688	1	0.9	0.902	2.620935468	79.53886536	28.31074703	208.4662333	173.8775374	1000
253	202375_at	SEC24D	-5.303080935	0.001996008	0	0.002988266	0.023752495	0.017787688	1	0.034	0.034	2.617407395	54.70099082	21.16078524	143.1747778	82.90338588	1000
671	230869_at	LOC728215	4.620115807	0.001996008	0	0.002988266	0.023752495	0.017787688	1	0.231	0.232	2.60566829	417.5844145	257.7932957	160.2600055	163.272961	0
902	202458_at	PRSS23	-4.396483485	0.001996008	0	0.002988266	0.023752495	0.017787688	1	0.374	0.375	2.598546696	281.3154272	223.3929509	731.0112738	481.115655	1000
354	228776_at	GJA7	-5.113070652	0.001996008	0	0.002988266	0.023752495	0.017787688	1	0.059	0.059	2.596161444	216.5810703	253.3287763	562.2794242	258.280572	1000
369	213503_x_at	ANXA2	-5.080776668	0.001996008	0	0.002988266	0.023752495	0.017787688	1	0.068	0.068	2.595934935	847.6487122	681.735829	2200.440905	1210.616192	1000
1266	212067_s_at	C1R	-4.158348016	0.001996008	0	0.002988266	0.023752495	0.017787688	1	0.605	0.606	2.586934061	317.4440823	218.3653669	821.2069091	585.5217569	1000
2275	213397_x_at	RNASE4	-3.665463827	0.001996008	0	0.002988266	0.023752495	0.017787688	1	0.935	0.937	2.586778366	71.64716698	42.88234373	185.3353416	153.3550178	1000
395	201590_x_at	ANXA2	-5.03081745	0.001996008	0	0.002988266	0.023752495	0.017787688	1	0.077	0.077	2.584697559	961.9658519	753.1114669	2486.390789	1387.975521	1000
209	205330_at	MN1	5.441185742	0.001996008	0	0.002988266	0.023752495	0.017787688	1	0.021	0.021	2.584534502	587.536288	327.0773782	227.3277015	164.3892583	0
3536	217738_at	PBEF1	-3.266466249	0.001996008	0	0.002988266	0.023752495	0.017787688	1	0.998	0.999	2.583715441	612.6113092	235.5140837	1582.813299	1499.552602	1000
2381	238022_at	LOC643911	-3.620856038	0.001996008	0	0.002988266	0.023752495	0.017787688	1	0.949	0.95	2.57620885	84.30554296	100.733292	217.1886859	163.6256239	1000
273	219196_at	SCG3	5.257155751	0.001996008	0	0.002988266	0.023752495	0.017787688	1	0.035	0.035	2.575493682	1580.814513	877.5069655	613.7908721	504.066246	0
376	210427_x_at	ANXA2	-5.073950033	0.001996008	0	0.002988266	0.023752495	0.017787688	1	0.071	0.071	2.563156397	967.7328542	760.0643418	2480.450656	1357.057057	1000
488	225662_at	ZAK	-4.865645252	0.001996008	0	0.002988266	0.023752495	0.017787688	1	0.123	0.123	2.562728608	141.3790628	110.2218032	362.3161689	209.1341318	1000
229	201896_s_at	PSRC1	-5.37489264	0.001996008	0	0.002988266	0.023752495	0.017787688	1	0.024	0.024	2.557267992	650.9832899	419.5882747	1664.73873	884.2326135	1000
1353	244300_at	LPHN3	4.106053012	0.001996008	0	0.002988266	0.023752495	0.017787688	1	0.652	0.654	2.557050557	298.1638251	220.2575207	116.6045874	106.853461	0
12192	227265_at	FGL2	-2.018286677	0.001996008	0	0.002988266	0.023752495	0.017787688	1	1	1	2.552732866	212.5920292	151.9056115	542.69066	822.6469645	1000
3094	1557051_s_at	---	-3.391061143	0.001996008	0	0.002988266	0.023752495	0.017787688	1	0.997	0.997	2.55261715	48.92062668	15.1488985	124.8756307	113.3916364	1000
2927	1555997_s_at	IGFBP5	-3.440979914	0.001996008	0	0.002988266	0.023752495	0.017787688	1	0.987	0.987	2.549938498	110.2724115	75.12383028	281.1878674	244.0510265	1000
2665	202628_s_at	SERPINE1	-3.519576951	0.001996008	0	0.002988266	0.023752495	0.017787688	1	0.981	0.981	2.546261221	200.0939467	182.6041868	509.4914572	416.9281674	1000
3478	228754_at	SLC6A6	-3.280917978	0.001996008	0	0.002988266	0.023752495	0.017787688	1	0.997	0.998	2.545187136	189.6542256	115.8667829	482.7054952	443.3071852	1000
1439	202086_at	MX1	-4.052135467	0.001996008	0	0.002988266	0.023752495	0.017787688	1	0.701	0.704	2.535538759	464.0471006	248.8038707	1176.609409	868.1557508	1000
304	228890_at	ATOH8	5.199524006	0.001996008	0	0.002988266	0.023752495	0.017787688	1	0.049	0.049	2.533842535	575.5574974	356.7513755	227.1480921	115.4709645	0
3206	204362_at	SKAP2	-3.356454956	0.001996008	0	0.002988266	0.023752495	0.017787688	1	0.997	0.998	2.529382266	180.6402339	70.52080803	456.9082041	414.8557382	1000
89	221477_s_at	MGC5618	-6.01399968	0.001996008	0	0.002988266	0.023752495	0.017787688	1	0.001	0.001	2.526099314	1142.298172	500.0479981	2885.55863	1407.633423	1000
532	1566342_at	---	-4.812886004	0.001996008	0	0.002988266	0.023752495	0.017787688	1	0.142	0.142	2.518532303	156.5656888	70.53097777	394.3157449	243.7293711	1000
97	221959_at	C8orf72	5.968512076	0.001996008	0	0.002988266	0.023752495	0.017787688	1	0.001	0.001	2.509633772	1186.384394	634.4521933	472.7320802	211.3374837	0
1040	229259_at	GFAP	-4.299384421	0.001996008	0	0.002988266	0.023752495	0.017787688	1	0.466	0.468	2.508098005	1076.878169	728.8008541	2700.915986	1810.597146	1000
1826	1554966_a_at	FILIP1L	-3.856496782	0.001996008	0	0.002988266	0.023752495	0.017787688	1	0.832	0.836	2.504279478	85.95038239	41.32196141	215.2437788	166.8432844	1000
1121	213353_at	ABCA5	-4.242399593	0.001996008	0	0.002988266	0.023752495	0.017787688	1	0.527	0.528	2.503868253	63.98711914	47.28530813	160.2153162	107.5184315	1000
378	223519_at	ZAK	-5.069969158	0.001996008	0	0.002988266	0.023752495	0.017787688	1	0.071	0.071	2.501692039	115.3079105	84.70380486	288.4648817	156.5198121	1000
100	234472_at	GALNT13	5.961430597	0.001996008	0	0.002988266	0.023752495	0.017787688	1	0.001	0.001	2.500905821	912.6946612	460.0235719	364.9456343	218.0777832	0
2923	201292_at	TOP2A	-3.443557191	0.003992016	3.05E-04	0.006382037	0.035794631	0.020525554	1	0.987	0.987	2.496169479	403.8436748	598.5621931	1008.062256	713.7041223	999
638	204465_s_at	INA	4.664831506	0.001996008	0	0.002988266	0.023752495	0.017787688	1	0.211	0.212	2.4948571	1743.978656	1080.881451	699.0294777	596.1506881	0
604	209835_x_at	CD44	-4.706546537	0.001996008	0	0.002988266	0.023752495	0.017787688	1	0.185	0.185	2.491873634	326.0400906	140.6441946	812.4507054	511.4952274	1000
596	212014_x_at	CD44	-4.717610239	0.001996008	0	0.002988266	0.023752495	0.017787688	1	0.183	0.183	2.489972669	303.8292898	116.5155525	756.5266277	477.8924159	1000
9017	203088_at	FBLN5	-2.347341417	0.001996008	0	0.002988266	0.023752495	0.017787688	1	1	1	2.489710925	292.768939	148.3161078	728.9100262	937.9287436	1000
18895	209374_s_at	IGHM	-1.49082543	0.003992016	3.05E-04	0.006382037	0.035794631	0.020525554	1	1	1	2.489605432	71.4667292	11.14800051	177.9239572	363.9733494	999
413	201136_at	PLP2	-4.996830924	0.001996008	0	0.002988266	0.023752495	0.017787688	1	0.082	0.083	2.48493474	276.6102401	81.41069256	687.3583951	412.6744905	1000
219	222150_s_at	LOC54103	-5.42348484	0.001996008	0	0.002988266	0.023752495	0.017787688	1	0.021	0.021	2.475850825	133.773176	88.13729243	331.202428	167.7567853	1000
12	234989_at	TncRNA	-7.100503675	0.001996008	0	0.002988266	0.023752495	0.017787688	1	0	0	2.473321296	2398.239863	1152.285957	5931.617727	2315.070588	1000
292	218796_at	C20orf42	5.222311207	0.001996008	0	0.002988266	0.023752495	0.017787688	1	0.044	0.044	2.464831001	2387.360831	1353.535866	968.5697841	656.1210917	0
6214	226482_s_at	F11R	-2.72637147	0.001996008	0	0.002988266	0.023752495	0.017787688	1	1	1	2.464141997	134.4674732	82.82720305	331.346948	360.5671049	1000
267	212464_s_at	FN1	-5.274634613	0.001996008	0	0.002988266	0.023752495	0.017787688	1	0.034	0.034	2.464042915	1786.170852	1193.215335	4401.201631	2287.750198	1000
954	219863_at	HERC5	-4.362398637	0.001996008	0	0.002988266	0.023752495	0.017787688	1	0.404	0.405	2.463490028	153.9287442	60.31795309	379.2019263	257.6376916	1000
5033	219949_at	LRRC2	-2.926355497	0.001996008	0	0.002988266	0.023752495	0.017787688	1	1	1	2.460234479	38.34694854	22.45084946	94.34248498	95.44750905	1000
405	213340_s_at	KIAA0495	-5.01711507	0.001996008	0	0.002988266	0.023752495	0.017787688	1	0.081	0.081	2.456123445	219.4134848	129.1050019	538.9066041	303.1385869	1000
1883	218507_at	HIG2	-3.825145509	0.001996008	0	0.002988266	0.023752495	0.017787688	1	0.857	0.859	2.45128512	499.2088271	146.8810614	1223.703169	956.6518624	1000
6151	202291_s_at	MGP	-2.736401038	0.005988024	0.001210313	0.009398128	0.04644591	0.025629454	1	1	1	2.449471882	351.2387749	435.6556644	860.3495031	863.5868518	998
1706	204135_at	FILIP1L	-3.917805013	0.001996008	0	0.002988266	0.023752495	0.017787688	1	0.799	0.802	2.448934209	226.7579469	88.09662038	555.3152933	420.1791745	1000
1130	1554593_s_at	SLC1A6	4.234723612	0.001996008	0	0.002988266	0.023752495	0.017787688	1	0.537	0.538	2.448010913	185.0361366	113.7682396	75.58632014	82.77547228	0
5315	225285_at	BCAT1	-2.8748425	0.003992016	3.05E-04	0.006382037	0.035794631	0.020525554	1	1	1	2.444455078	341.1322748	480.2052209	833.8825214	759.2587203	999
511	204490_s_at	CD44	-4.836337504	0.001996008	0	0.002988266	0.023752495	0.017787688	1	0.129	0.129	2.443958289	282.9703704	119.2317456	691.5677822	417.1683296	1000
5999	211668_s_at	PLAU	-2.760809252	0.001996008	0	0.002988266	0.023752495	0.017787688	1	1	1	2.440026587	83.50152167	33.61454794	203.745933	220.0062545	1000
5472	215506_s_at	DIRAS3	-2.849111304	0.001996008	0	0.002988266	0.023752495	0.017787688	1	1	1	2.435792412	167.7268599	274.7117304	408.5478126	352.759874	1000
10220	211421_s_at	RET	2.213509367	0.003992016	3.05E-04	0.006382037	0.035794631	0.020525554	1	1	1	2.428679102	152.9070333	227.5989457	62.95892824	29.06541061	1
1065	226279_at	PRSS23	-4.28174791	0.001996008	0	0.002988266	0.023752495	0.017787688	1	0.489	0.491	2.415665882	117.661538	70.76183118	284.2309628	187.8284743	1000
1104	220898_at	---	4.248572524	0.003992016	3.05E-04	0.006382037	0.035794631	0.020525554	1	0.516	0.518	2.410650885	894.5843716	614.2900851	371.09661	296.8693943	1
565	60474_at	C20orf42	4.758379635	0.001996008	0	0.002988266	0.023752495	0.017787688	1	0.16	0.16	2.408155786	1794.522204	1065.400604	745.1852633	584.9363489	0
5581	211966_at	COL4A2	-2.830341771	0.003992016	3.05E-04	0.006382037	0.035794631	0.020525554	1	1	1	2.406479512	381.2092405	523.5354974	917.372227	842.8040574	999
2391	226452_at	PDK1	-3.616598143	0.001996008	0	0.002988266	0.023752495	0.017787688	1	0.951	0.952	2.403958216	201.3500475	154.6986184	484.037101	373.3692463	1000
364	213609_s_at	SEZ6L	5.086940853	0.001996008	0	0.002988266	0.023752495	0.017787688	1	0.066	0.066	2.394052754	1232.75233	731.8748622	514.9227926	287.2646729	0
1026	205729_at	OSMR	-4.309483395	0.001996008	0	0.002988266	0.023752495	0.017787688	1	0.454	0.456	2.39080792	66.33852174	17.28336617	158.6026631	108.0504258	1000
26	228790_at	C8orf72	6.650444377	0.001996008	0	0.002988266	0.023752495	0.017787688	1	0	0	2.385782887	1863.138545	840.1419086	780.9338206	339.0951909	0
98	205173_x_at	CD58	-5.965751634	0.001996008	0	0.002988266	0.023752495	0.017787688	1	0.001	0.001	2.381440619	123.7663258	70.18362397	294.7421555	131.7325641	1000
119	221623_at	BCAN	5.789197201	0.001996008	0	0.002988266	0.023752495	0.017787688	1	0.004	0.004	2.380437012	777.2984303	382.2357107	326.5360211	197.2762222	0
1839	209960_at	HGF	-3.848212318	0.001996008	0	0.002988266	0.023752495	0.017787688	1	0.841	0.844	2.380068764	35.38387972	10.04938068	84.21606686	64.06719257	1000
2156	235940_at	C9orf64	-3.715082244	0.001996008	0	0.002988266	0.023752495	0.017787688	1	0.917	0.921	2.380013547	86.11842637	106.3316109	204.9630214	131.9867667	1000
3445	216899_s_at	SKAP2	-3.289396378	0.001996008	0	0.002988266	0.023752495	0.017787688	1	0.997	0.998	2.379123443	58.41444179	23.39260885	138.9751678	123.0872488	1000
9006	1557395_at	LOC255130	-2.348574014	0.001996008	0	0.002988266	0.023752495	0.017787688	1	1	1	2.375022616	25.33590054	3.775741431	60.1733368	75.55939919	1000
1218	205316_at	SLC15A2	4.190987732	0.001996008	0	0.002988266	0.023752495	0.017787688	1	0.572	0.574	2.374961123	1154.660658	833.2358575	486.1808671	312.0521017	0
41	201798_s_at	FER1L3	-6.439035873	0.001996008	0	0.002988266	0.023752495	0.017787688	1	0	0	2.373188373	217.3619879	97.84707834	515.8409425	219.2910499	1000
70	219093_at	FLJ20701	6.121178681	0.001996008	0	0.002988266	0.023752495	0.017787688	1	0.001	0.001	2.371249278	1188.788253	558.3844773	501.3341548	273.1394789	0
1298	210916_s_at	CD44	-4.139551377	0.001996008	0	0.002988266	0.023752495	0.017787688	1	0.627	0.628	2.370376337	232.9855547	82.90850597	552.2634457	386.1145572	1000
310	208636_at	ACTN1	-5.183576112	0.001996008	0	0.002988266	0.023752495	0.017787688	1	0.05	0.05	2.370231914	937.2458206	674.7453424	2221.489955	1107.248065	1000
1709	202627_s_at	SERPINE1	-3.915549616	0.001996008	0	0.002988266	0.023752495	0.017787688	1	0.802	0.805	2.366581084	293.8605248	247.5326598	695.4447594	472.9756856	1000
5995	235417_at	SPOCD1	-2.762175602	0.003992016	3.05E-04	0.006382037	0.035794631	0.020525554	1	1	1	2.364810839	310.7932194	310.8901732	734.9671738	731.1692318	999
1151	241255_at	---	4.227614231	0.001996008	0	0.002988266	0.023752495	0.017787688	1	0.544	0.545	2.359959018	427.594619	296.1661987	181.1873069	130.6074013	0
167	213142_x_at	LOC54103	-5.582850395	0.001996008	0	0.002988266	0.023752495	0.017787688	1	0.01	0.01	2.357750472	164.6724703	92.06313648	388.2565946	186.585779	1000
761	204530_s_at	TOX	4.523462273	0.001996008	0	0.002988266	0.023752495	0.017787688	1	0.281	0.282	2.347059348	129.8103303	92.35061705	55.30764715	11.11326828	0
9602	205676_at	CYP27B1	-2.282608759	0.005988024	0.001210313	0.009398128	0.04644591	0.025629454	1	1	1	2.346190491	137.9522904	68.09264848	323.6623518	410.2839364	998
1461	205952_at	KCNK3	4.040376495	0.001996008	0	0.002988266	0.023752495	0.017787688	1	0.706	0.709	2.34428627	238.4595794	183.0057085	101.7194796	50.67808492	0
259	216442_x_at	FN1	-5.293631514	0.001996008	0	0.002988266	0.023752495	0.017787688	1	0.034	0.034	2.343816496	2834.943436	1874.089079	6644.587189	3257.638281	1000
2007	1555564_a_at	CFI	-3.776718165	0.001996008	0	0.002988266	0.023752495	0.017787688	1	0.881	0.882	2.342108874	87.18831994	68.55893373	204.2045379	145.3977598	1000
1030	204529_s_at	TOX	4.30648136	0.001996008	0	0.002988266	0.023752495	0.017787688	1	0.46	0.462	2.341657609	658.0447732	469.9243762	281.0166485	140.9326184	0
1233	203240_at	FCGBP	-4.175379051	0.001996008	0	0.002988266	0.023752495	0.017787688	1	0.593	0.594	2.341649937	543.4988045	471.6018586	1272.683941	782.4729762	1000
814	204159_at	CDKN2C	-4.478201807	0.001996008	0	0.002988266	0.023752495	0.017787688	1	0.318	0.319	2.338321195	606.5820442	572.9234551	1418.38365	766.6244212	1000
4693	212671_s_at	HLA-DQA1	-2.999081405	0.001996008	0	0.002988266	0.023752495	0.017787688	1	1	1	2.337683375	269.1204912	290.3364327	629.1184981	553.2949962	1000
700	208161_s_at	ABCC3	-4.582478295	0.001996008	0	0.002988266	0.023752495	0.017787688	1	0.25	0.251	2.336840276	153.3534826	18.4967074	358.3625947	227.5078259	1000
1332	230836_at	ST8SIA4	-4.120584686	0.001996008	0	0.002988266	0.023752495	0.017787688	1	0.642	0.644	2.335720966	39.80858375	24.27048024	92.98174372	62.05578379	1000
281	200916_at	TAGLN2	-5.241447658	0.001996008	0	0.002988266	0.023752495	0.017787688	1	0.041	0.041	2.335114851	538.6519626	294.6822413	1257.814198	647.2346957	1000
1825	206584_at	LY96	-3.85710278	0.001996008	0	0.002988266	0.023752495	0.017787688	1	0.832	0.835	2.335036454	179.7356304	150.6176553	419.6892491	286.6928721	1000
218	211719_x_at	FN1	-5.426451091	0.001996008	0	0.002988266	0.023752495	0.017787688	1	0.021	0.021	2.330422735	2734.407366	1853.592764	6372.325093	2982.265538	1000
96	223592_s_at	RNF135	-5.970987178	0.001996008	0	0.002988266	0.023752495	0.017787688	1	0.001	0.001	2.329521503	211.0549154	125.0780127	491.6569636	211.4445023	1000
2478	235388_at	CHD9	3.580917883	0.001996008	0	0.002988266	0.023752495	0.017787688	1	0.966	0.966	2.325793812	182.6837119	139.3923137	78.54682172	78.74870744	0
2140	213844_at	HOXA5	-3.723808612	0.001996008	0	0.002988266	0.023752495	0.017787688	1	0.914	0.916	2.323421298	78.5113059	39.86950159	182.4148403	137.6616937	1000
692	203303_at	DYNLT3	-4.591323552	0.001996008	0	0.002988266	0.023752495	0.017787688	1	0.246	0.247	2.323420069	446.1191356	421.971297	1036.522153	534.0911906	1000
803	212758_s_at	TCF8	4.488678157	0.001996008	0	0.002988266	0.023752495	0.017787688	1	0.31	0.311	2.322938346	1368.309079	893.1691019	589.0423571	368.0393755	0
697	207808_s_at	PROS1	-4.587644886	0.001996008	0	0.002988266	0.023752495	0.017787688	1	0.248	0.249	2.321630944	333.9867235	189.85396	775.3939121	459.7954639	1000
16463	235981_at	C8orf22	-1.667220914	0.003992016	3.05E-04	0.006382037	0.035794631	0.020525554	1	1	1	2.318654739	42.30543233	4.626964684	98.09169118	170.5654118	999
495	208782_at	FSTL1	-4.86013956	0.001996008	0	0.002988266	0.023752495	0.017787688	1	0.125	0.125	2.317276468	1094.699191	854.9448089	2536.720674	1301.913741	1000
4240	209496_at	RARRES2	-3.098577568	0.001996008	0	0.002988266	0.023752495	0.017787688	1	1	1	2.311512663	162.7087797	37.46592779	376.1034047	349.5345438	1000
226	210495_x_at	FN1	-5.384887233	0.001996008	0	0.002988266	0.023752495	0.017787688	1	0.023	0.023	2.310874937	2815.861682	1772.801392	6507.104187	3108.612985	1000
6264	222848_at	CENPK	-2.716734678	0.003992016	3.05E-04	0.006382037	0.035794631	0.020525554	1	1	1	2.309219933	80.0749537	119.5759198	184.9106792	164.6182727	999
1091	202620_s_at	PLOD2	-4.261047338	0.001996008	0	0.002988266	0.023752495	0.017787688	1	0.503	0.505	2.307879059	469.5594706	357.0851584	1083.686469	660.6640076	1000
2765	201506_at	TGFBI	-3.489469833	0.001996008	0	0.002988266	0.023752495	0.017787688	1	0.984	0.984	2.305989291	611.6006315	463.2592529	1410.344506	1089.917413	1000
928	208637_x_at	ACTN1	-4.37727225	0.001996008	0	0.002988266	0.023752495	0.017787688	1	0.392	0.393	2.305805328	489.9658524	309.3570142	1129.765873	691.1619197	1000
432	209213_at	CBR1	-4.967779792	0.001996008	0	0.002988266	0.023752495	0.017787688	1	0.087	0.087	2.304666865	319.6292553	220.3243787	736.6389538	379.1642055	1000
7730	227467_at	RDH10	-2.50924499	0.001996008	0	0.002988266	0.023752495	0.017787688	1	1	1	2.301884153	213.4758497	76.14026707	491.3966754	560.5752847	1000
773	214770_at	MSR1	-4.513490651	0.001996008	0	0.002988266	0.023752495	0.017787688	1	0.284	0.285	2.301070112	85.46769026	52.15223625	196.6671476	116.4981122	1000
2442	211184_s_at	USH1C	3.597931825	0.003992016	3.05E-04	0.006382037	0.035794631	0.020525554	1	0.964	0.964	2.30106341	390.9984166	323.482756	169.9207483	114.6483317	1
3150	202870_s_at	CDC20	-3.376084487	0.001996008	0	0.002988266	0.023752495	0.017787688	1	0.997	0.997	2.299839735	126.8540698	147.3935149	291.7440302	210.6396127	1000
1682	1553344_at	PCDH15	3.927601479	0.001996008	0	0.002988266	0.023752495	0.017787688	1	0.795	0.798	2.297638186	60.86914688	44.74901416	26.49205052	19.10080894	0
772	225864_at	FAM84B	4.513602668	0.001996008	0	0.002988266	0.023752495	0.017787688	1	0.284	0.285	2.297014444	1979.914034	1244.416509	861.9510598	580.3976774	0
5173	207542_s_at	AQP1	-2.901181939	0.001996008	0	0.002988266	0.023752495	0.017787688	1	1	1	2.295072985	812.1516229	750.2211181	1863.947249	1720.471762	1000
1567	236333_at	MMD2	3.987254458	0.001996008	0	0.002988266	0.023752495	0.017787688	1	0.745	0.749	2.294939906	1265.883106	835.6797356	551.5974963	516.6936167	0
265	201617_x_at	CALD1	-5.275739295	0.001996008	0	0.002988266	0.023752495	0.017787688	1	0.034	0.034	2.289605414	303.1874078	164.8991236	694.1795306	347.4355992	1000
178	200650_s_at	LDHA	-5.54719937	0.001996008	0	0.002988266	0.023752495	0.017787688	1	0.01	0.01	2.288174003	3098.007239	1950.415285	7088.779626	3219.609936	1000
1722	220116_at	KCNN2	3.909621452	0.001996008	0	0.002988266	0.023752495	0.017787688	1	0.804	0.807	2.284414049	935.8763894	652.8660477	409.6789677	353.0773512	0
3960	1555230_a_at	KCNIP2	3.166166313	0.003992016	3.05E-04	0.006382037	0.035794631	0.020525554	1	1	1	2.28418341	102.0105283	94.74787248	44.65951721	35.16851719	1
6933	44790_s_at	C13orf18	-2.612298159	0.001996008	0	0.002988266	0.023752495	0.017787688	1	1	1	2.283608052	62.06045329	53.14682641	141.7217508	147.9295412	1000
4007	219607_s_at	MS4A4A	-3.153781616	0.001996008	0	0.002988266	0.023752495	0.017787688	1	1	1	2.28226552	86.20080676	83.32558882	196.733129	162.1582231	1000
173	211864_s_at	FER1L3	-5.567893168	0.001996008	0	0.002988266	0.023752495	0.017787688	1	0.01	0.01	2.280484718	90.46224926	29.22043423	206.297777	102.7591182	1000
3589	202820_at	AHR	-3.253456727	0.001996008	0	0.002988266	0.023752495	0.017787688	1	0.998	0.999	2.279708024	163.8414672	138.8638474	373.5107074	303.8334456	1000
3581	224520_s_at	BEST3	3.255411688	0.003992016	3.05E-04	0.006382037	0.035794631	0.020525554	1	0.998	0.999	2.278374488	653.3807129	574.2466426	286.7749426	248.5998607	1
3564	215388_s_at	CFH	-3.259198651	0.001996008	0	0.002988266	0.023752495	0.017787688	1	0.998	0.999	2.274375433	86.35477618	32.62327164	196.4031815	169.6410092	1000
2904	210138_at	RGS20	3.449167439	0.001996008	0	0.002988266	0.023752495	0.017787688	1	0.987	0.987	2.274056161	290.9124462	238.7991248	127.9266762	108.2717718	0
6202	213436_at	CNR1	-2.728689316	0.005988024	0.001210313	0.009398128	0.04644591	0.025629454	1	1	1	2.273458255	354.2369029	590.70397	805.3428112	653.5200823	998
5340	201109_s_at	THBS1	-2.870519026	0.001996008	0	0.002988266	0.023752495	0.017787688	1	1	1	2.273239622	57.40883782	30.4554312	130.5040448	126.9067379	1000
314	208933_s_at	---	-5.181831434	0.001996008	0	0.002988266	0.023752495	0.017787688	1	0.051	0.051	2.269615185	148.1832676	102.7119191	336.3189943	160.3156819	1000
1053	220345_at	LRRTM4	4.292806217	0.001996008	0	0.002988266	0.023752495	0.017787688	1	0.475	0.477	2.268937359	96.88374662	67.73242885	42.70005349	20.36367046	0
7315	230001_at	4-Jan	-2.563162428	0.003992016	3.05E-04	0.006382037	0.035794631	0.020525554	1	1	1	2.268508968	104.0920809	34.72652154	236.133819	260.8051026	999
617	214453_s_at	IFI44	-4.688313394	0.001996008	0	0.002988266	0.023752495	0.017787688	1	0.194	0.195	2.268351599	304.9601511	185.7158613	691.7568464	385.9390946	1000
538	204489_s_at	CD44	-4.806120014	0.001996008	0	0.002988266	0.023752495	0.017787688	1	0.145	0.145	2.267655396	858.6700458	456.5082365	1947.167763	1079.03517	1000
5253	227833_s_at	MBD6	-2.887058884	0.001996008	0	0.002988266	0.023752495	0.017787688	1	1	1	2.267501469	196.7591284	42.29665197	446.1516128	438.8149029	1000
80	200660_at	S100A11	-6.073638702	0.001996008	0	0.002988266	0.023752495	0.017787688	1	0.001	0.001	2.263852624	347.4051929	197.7180645	786.4741574	322.66519	1000
74	223380_s_at	LATS2	-6.097204115	0.001996008	0	0.002988266	0.023752495	0.017787688	1	0.001	0.001	2.263669432	136.7991108	55.856438	309.6679654	135.5175421	1000
3025	225834_at	FAM72A	-3.411258219	0.001996008	0	0.002988266	0.023752495	0.017787688	1	0.996	0.996	2.262871023	146.2812928	129.2179896	331.0156986	250.3665968	1000
795	200986_at	SERPING1	-4.497929879	0.001996008	0	0.002988266	0.023752495	0.017787688	1	0.301	0.302	2.262213608	279.9859211	147.8394603	633.3879608	377.8169846	1000
57	1555958_at	CRTAC1	6.266324152	0.001996008	0	0.002988266	0.023752495	0.017787688	1	0.001	0.001	2.26087422	408.1064266	182.4314377	180.5082401	85.19565044	0
438	202430_s_at	PLSCR1	-4.957975752	0.001996008	0	0.002988266	0.023752495	0.017787688	1	0.089	0.089	2.258909064	96.3679883	53.10132827	217.6865222	115.2234858	1000
1787	202833_s_at	SERPINA1	-3.874875493	0.001996008	0	0.002988266	0.023752495	0.017787688	1	0.824	0.827	2.257461693	147.6764804	97.96332204	333.3739975	227.8502743	1000
1188	215469_at	---	4.207844152	0.001996008	0	0.002988266	0.023752495	0.017787688	1	0.559	0.561	2.256766426	79.08857875	53.99778951	35.04508834	21.89640214	0
553	227239_at	FAM126A	-4.785446767	0.001996008	0	0.002988266	0.023752495	0.017787688	1	0.152	0.152	2.253215144	681.7680115	407.4891036	1536.170008	833.0020988	1000
2870	225911_at	NPNT	-3.459377588	0.001996008	0	0.002988266	0.023752495	0.017787688	1	0.986	0.986	2.252314045	100.0134807	56.46438267	225.2617673	177.4577313	1000
2926	235763_at	SLC44A5	-3.441268431	0.003992016	3.05E-04	0.006382037	0.035794631	0.020525554	1	0.987	0.987	2.250244072	99.2177791	87.08478761	223.2642193	166.1978091	999
1571	1555630_a_at	RAB34	-3.983270191	0.001996008	0	0.002988266	0.023752495	0.017787688	1	0.746	0.75	2.248938988	260.2433194	202.8476483	585.2713475	373.7421856	1000
6548	202948_at	IL1R1	-2.672124201	0.003992016	3.05E-04	0.006382037	0.035794631	0.020525554	1	1	1	2.248756364	116.9233729	63.13903158	262.9321789	272.7432808	999
4752	208727_s_at	CDC42	-2.985664779	0.001996008	0	0.002988266	0.023752495	0.017787688	1	1	1	2.246874514	569.9011739	300.8526201	1280.496423	1182.891333	1000
882	212298_at	NRP1	-4.417040136	0.001996008	0	0.002988266	0.023752495	0.017787688	1	0.35	0.351	2.24582376	117.9237974	66.53410714	264.8360661	158.6371506	1000
5840	226223_at	PAWR	-2.788506248	0.003992016	3.05E-04	0.006382037	0.035794631	0.020525554	1	1	1	2.245589764	98.52417384	92.02682712	221.2448763	208.5106117	999
860	203854_at	CFI	-4.43567118	0.001996008	0	0.002988266	0.023752495	0.017787688	1	0.34	0.341	2.245239416	209.0980242	157.9436081	469.4751259	263.2895182	1000
454	223000_s_at	F11R	-4.924901478	0.001996008	0	0.002988266	0.023752495	0.017787688	1	0.099	0.099	2.245022252	117.5531813	69.40138724	263.9095078	138.0148683	1000
211	213746_s_at	FLNA	-5.43508091	0.001996008	0	0.002988266	0.023752495	0.017787688	1	0.021	0.021	2.241823646	414.5059967	222.0447845	929.2493447	439.4863478	1000
1428	225262_at	FOSL2	-4.059822598	0.001996008	0	0.002988266	0.023752495	0.017787688	1	0.691	0.694	2.241761276	213.3482188	117.6777255	478.2757753	315.3811281	1000
3058	223218_s_at	NFKBIZ	-3.401297889	0.001996008	0	0.002988266	0.023752495	0.017787688	1	0.996	0.996	2.240583433	166.9476462	83.94772798	374.0601303	301.128657	1000
105	202863_at	SP100	-5.916369039	0.001996008	0	0.002988266	0.023752495	0.017787688	1	0.002	0.002	2.240317993	75.85675207	24.79125548	169.9432465	77.94844571	1000
1209	1555229_a_at	C1S	-4.195881334	0.001996008	0	0.002988266	0.023752495	0.017787688	1	0.569	0.571	2.239046699	96.96017592	63.19676985	217.0983618	134.4254295	1000
4604	203305_at	F13A1	-3.016812555	0.001996008	0	0.002988266	0.023752495	0.017787688	1	1	1	2.237006887	170.0548573	73.38879855	380.4138871	349.3408949	1000
1916	223315_at	NTN4	3.810970253	0.001996008	0	0.002988266	0.023752495	0.017787688	1	0.862	0.864	2.234123851	170.8473962	131.7310523	76.47176593	42.95970676	0
1416	209708_at	MOXD1	-4.06732703	0.001996008	0	0.002988266	0.023752495	0.017787688	1	0.68	0.683	2.234011166	154.4644719	47.08699166	345.075355	235.1604474	1000
1068	219230_at	TMEM100	4.278395216	0.001996008	0	0.002988266	0.023752495	0.017787688	1	0.49	0.492	2.231783581	2543.455638	1447.220211	1139.651559	1047.569512	0
2733	214085_x_at	GLIPR1	-3.498780133	0.001996008	0	0.002988266	0.023752495	0.017787688	1	0.983	0.983	2.227978397	422.2455483	280.0132385	940.7539597	712.2600783	1000
280	227830_at	GABRB3	5.242358674	0.001996008	0	0.002988266	0.023752495	0.017787688	1	0.041	0.041	2.226195967	779.8716262	372.1364297	350.3158023	249.0909294	0
393	225665_at	ZAK	-5.036842732	0.001996008	0	0.002988266	0.023752495	0.017787688	1	0.077	0.077	2.22554945	291.8691563	181.3872914	649.5692404	323.1027948	1000
1662	228188_at	---	-3.937319276	0.001996008	0	0.002988266	0.023752495	0.017787688	1	0.789	0.792	2.224019595	218.6066994	84.89550458	486.185583	337.9726556	1000
588	227845_s_at	SHD	4.728106537	0.001996008	0	0.002988266	0.023752495	0.017787688	1	0.176	0.176	2.222588056	1434.683111	824.8753167	645.501134	414.1462959	0
3166	205000_at	DDX3Y	-3.372298154	0.003992016	3.05E-04	0.006382037	0.035794631	0.020525554	1	0.997	0.997	2.2220348	267.8429486	317.8187455	595.1563529	403.5645481	999
13303	229331_at	SPATA18	-1.921100058	0.001996008	0	0.002988266	0.023752495	0.017787688	1	1	1	2.219892208	22.55006353	2.709731765	50.05871032	72.97309611	1000
3089	209676_at	TFPI	-3.393471478	0.001996008	0	0.002988266	0.023752495	0.017787688	1	0.997	0.997	2.212996279	34.2132122	16.03766051	75.71371128	60.6597439	1000
8532	205479_s_at	PLAU	-2.403970359	0.001996008	0	0.002988266	0.023752495	0.017787688	1	1	1	2.212819695	183.2416996	58.65508773	405.4808418	468.4131633	1000
1069	222717_at	SDPR	4.277411163	0.001996008	0	0.002988266	0.023752495	0.017787688	1	0.491	0.493	2.210633795	155.8610112	103.2807092	70.50512462	41.06614232	0
8154	242625_at	RSAD2	-2.453482454	0.001996008	0	0.002988266	0.023752495	0.017787688	1	1	1	2.209534328	101.7433279	57.42491872	224.8053757	250.4644165	1000
620	209312_x_at	HLA-DRB1	-4.685788144	0.001996008	0	0.002988266	0.023752495	0.017787688	1	0.197	0.198	2.209250891	1732.680912	1250.523248	3827.926848	1981.894515	1000
5917	205523_at	HAPLN1	2.775826239	0.005988024	0.001210313	0.009398128	0.04644591	0.025629454	1	1	1	2.208202939	366.9754982	327.6199346	166.1873969	220.9748124	2
1520	235236_at	DOCK2	4.011687597	0.001996008	0	0.002988266	0.023752495	0.017787688	1	0.73	0.734	2.203758897	125.2149516	88.33045351	56.81880705	34.90315052	0
510	209641_s_at	ABCC3	-4.837963928	0.001996008	0	0.002988266	0.023752495	0.017787688	1	0.129	0.129	2.203088251	144.4043797	22.41825383	318.1355923	181.987247	1000
174	1556599_s_at	ARPP-21	5.551807441	0.001996008	0	0.002988266	0.023752495	0.017787688	1	0.01	0.01	2.201914206	186.573599	92.27596762	84.73245618	42.78473209	0
114	201841_s_at	HSPB1	-5.824021908	0.001996008	0	0.002988266	0.023752495	0.017787688	1	0.002	0.002	2.199941735	1224.810785	487.8176299	2694.512363	1209.284052	1000
6538	208579_x_at	HIST1H2BK	-2.673453634	0.001996008	0	0.002988266	0.023752495	0.017787688	1	1	1	2.199500652	184.0024638	82.43462154	404.7135391	414.3474538	1000
3604	226136_at	GLIPR1	-3.251547392	0.001996008	0	0.002988266	0.023752495	0.017787688	1	0.998	0.999	2.195818306	227.7047652	167.4448747	499.9982916	399.4413094	1000
732	206013_s_at	ACTL6B	4.552283685	0.001996008	0	0.002988266	0.023752495	0.017787688	1	0.264	0.265	2.190045535	211.4647905	130.8903679	96.55725743	51.43723306	0
1824	232833_at	---	3.857676419	0.003992016	3.05E-04	0.006382037	0.035794631	0.020525554	1	0.832	0.835	2.188022144	826.8748543	547.1702804	377.9097284	330.0105121	1
5961	229222_at	FLJ21963	-2.767015353	0.005988024	0.001210313	0.009398128	0.04644591	0.025629454	1	1	1	2.187247929	96.92037166	67.59414619	211.9888822	203.1047322	998
9185	227188_at	C21orf63	-2.329446151	0.001996008	0	0.002988266	0.023752495	0.017787688	1	1	1	2.185098427	87.03587875	46.20983098	190.1819617	221.9052408	1000
7494	215399_s_at	OS9	-2.539469158	0.003992016	3.05E-04	0.006382037	0.035794631	0.020525554	1	1	1	2.184731878	779.964804	126.1165852	1704.013971	1851.91954	999
5257	222646_s_at	ERO1L	-2.886032392	0.003992016	3.05E-04	0.006382037	0.035794631	0.020525554	1	1	1	2.184601744	206.1558218	97.27593531	450.3683679	422.4694387	999
46	201830_s_at	NET1	6.388996931	0.001996008	0	0.002988266	0.023752495	0.017787688	1	0	0	2.181335117	894.2256279	331.7427722	409.9441764	244.8786937	0
9	229875_at	ZDHHC22	7.209644367	0.001996008	0	0.002988266	0.023752495	0.017787688	1	0	0	2.178073019	1096.237439	388.1450763	503.3061011	231.1847995	0
5905	204415_at	IFI6	-2.777717027	0.001996008	0	0.002988266	0.023752495	0.017787688	1	1	1	2.177483184	356.8971693	185.241399	777.1375846	753.1425638	1000
1305	207723_s_at	KLRC3	4.135412606	0.001996008	0	0.002988266	0.023752495	0.017787688	1	0.628	0.629	2.172526159	457.100516	257.7282149	210.4004659	196.3640473	0
726	201487_at	CTSC	-4.558331041	0.001996008	0	0.002988266	0.023752495	0.017787688	1	0.259	0.26	2.169721285	281.8779656	138.3589608	611.5966217	347.1030445	1000
589	210978_s_at	TAGLN2	-4.725809029	0.001996008	0	0.002988266	0.023752495	0.017787688	1	0.177	0.177	2.169520202	441.9557717	204.5176062	958.8319753	526.3452569	1000
2348	229823_at	---	3.636485954	0.001996008	0	0.002988266	0.023752495	0.017787688	1	0.944	0.945	2.167518728	405.9041606	286.8367602	187.2667375	164.7309658	0
1636	204222_s_at	GLIPR1	-3.952256412	0.001996008	0	0.002988266	0.023752495	0.017787688	1	0.777	0.78	2.167421421	154.2987473	121.9815401	334.4304102	204.7414201	1000
1496	1556598_at	ARPP-21	4.022048418	0.001996008	0	0.002988266	0.023752495	0.017787688	1	0.72	0.724	2.167297448	63.88064741	44.30018411	29.47479473	17.55123177	0
2678	230782_at	LOC653381	3.515706507	0.001996008	0	0.002988266	0.023752495	0.017787688	1	0.982	0.982	2.166893831	187.2349677	158.7584675	86.40707959	30.10907438	0
10006	241716_at	HSPD1	-2.237732918	0.003992016	3.05E-04	0.006382037	0.035794631	0.020525554	1	1	1	2.166846538	34.95223206	14.35022639	75.73612303	92.02777174	999
65	232059_at	DSCAML1	6.151623227	0.001996008	0	0.002988266	0.023752495	0.017787688	1	0.001	0.001	2.166508885	488.6330006	219.0318631	225.5393476	92.61407816	0
871	210982_s_at	HLA-DRA	-4.426919241	0.001996008	0	0.002988266	0.023752495	0.017787688	1	0.345	0.346	2.166147442	1076.293194	941.3749728	2331.409748	1170.442049	1000
4331	222039_at	LOC146909	-3.077385207	0.001996008	0	0.002988266	0.023752495	0.017787688	1	1	1	2.164250783	343.6462705	345.4381698	743.7367101	585.2461722	1000
629	209183_s_at	C10orf10	-4.672916164	0.001996008	0	0.002988266	0.023752495	0.017787688	1	0.205	0.206	2.164234041	368.2206073	152.8409502	796.9155726	447.0383641	1000
6291	226809_at	FLJ30428	-2.713725396	0.005988024	0.001210313	0.009398128	0.04644591	0.025629454	1	1	1	2.16309703	135.6703659	106.0451839	293.4681656	280.6670788	998
6816	203227_s_at	TSPAN31	-2.629408633	0.003992016	3.05E-04	0.006382037	0.035794631	0.020525554	1	1	1	2.160848511	1368.107722	667.5163102	2956.273535	3020.466796	999
1331	221024_s_at	SLC2A10	-4.1221368	0.001996008	0	0.002988266	0.023752495	0.017787688	1	0.642	0.644	2.159712913	112.3274985	87.72286233	242.5951489	140.4043028	1000
2994	204260_at	CHGB	3.41825605	0.001996008	0	0.002988266	0.023752495	0.017787688	1	0.995	0.995	2.158187068	678.4828967	446.0358928	314.3763147	365.1769414	0
464	209437_s_at	SPON1	4.901340901	0.001996008	0	0.002988266	0.023752495	0.017787688	1	0.112	0.112	2.157594559	692.7632022	361.3400261	321.0812704	208.3991318	0
126	204041_at	MAOB	-5.768149223	0.001996008	0	0.002988266	0.023752495	0.017787688	1	0.004	0.004	2.157040746	1300.698619	679.4829716	2805.659921	1181.008261	1000
1118	208894_at	HLA-DRA	-4.242830547	0.001996008	0	0.002988266	0.023752495	0.017787688	1	0.526	0.527	2.155534981	1422.853372	1235.489908	3067.010217	1632.212855	1000
492	213369_at	PCDH21	4.861215965	0.001996008	0	0.002988266	0.023752495	0.017787688	1	0.124	0.124	2.154755037	262.4406726	150.8974237	121.7960595	57.12178105	0
2650	202207_at	ARL4C	-3.523061442	0.001996008	0	0.002988266	0.023752495	0.017787688	1	0.98	0.98	2.15382245	680.9252514	568.0818446	1466.592093	1015.295971	1000
640	1560018_at	ARPP-21	4.65899035	0.001996008	0	0.002988266	0.023752495	0.017787688	1	0.213	0.214	2.153110216	230.7758553	127.6826769	107.1825555	71.06974357	0
2699	218404_at	SNX10	-3.507861449	0.001996008	0	0.002988266	0.023752495	0.017787688	1	0.982	0.982	2.15249432	533.4424038	566.2043723	1148.231745	733.5833364	1000
128	209436_at	SPON1	5.758477796	0.001996008	0	0.002988266	0.023752495	0.017787688	1	0.005	0.005	2.151360016	2197.023771	973.986034	1021.225529	559.6504188	0
774	1557905_s_at	CD44	-4.513060451	0.001996008	0	0.002988266	0.023752495	0.017787688	1	0.285	0.286	2.150188487	346.2115185	112.9375775	744.4200213	438.2419803	1000
3431	222898_s_at	DLL3	3.292032333	0.005988024	0.001210313	0.009398128	0.04644591	0.025629454	1	0.997	0.998	2.150182207	1103.044098	866.7869165	513.0002912	474.1281043	2
6342	204361_s_at	SKAP2	-2.705396911	0.001996008	0	0.002988266	0.023752495	0.017787688	1	1	1	2.149687371	66.36522496	17.37502119	142.664486	142.9502871	1000
220	202733_at	P4HA2	-5.4197782	0.001996008	0	0.002988266	0.023752495	0.017787688	1	0.022	0.022	2.149377072	147.3158817	42.62623841	316.6373785	154.5973931	1000
1342	220559_at	EN1	-4.113601146	0.001996008	0	0.002988266	0.023752495	0.017787688	1	0.647	0.649	2.148500013	51.56484126	25.56452835	110.7870621	69.69844178	1000
2736	201909_at	RPS4Y1	-3.498191162	0.005988024	0.001210313	0.009398128	0.04644591	0.025629454	1	0.984	0.984	2.147320624	1287.342195	1545.003503	2764.336446	1641.788926	998
5984	205547_s_at	TAGLN	-2.764084344	0.005988024	0.001210313	0.009398128	0.04644591	0.025629454	1	1	1	2.144903816	405.0464057	475.5640076	868.7855814	740.3295098	998
2024	228531_at	SAMD9	-3.770429848	0.001996008	0	0.002988266	0.023752495	0.017787688	1	0.884	0.886	2.140701376	90.95077218	47.49369949	194.6984432	133.6146265	1000
3109	205150_s_at	KIAA0644	3.386739044	0.001996008	0	0.002988266	0.023752495	0.017787688	1	0.997	0.997	2.140431168	1062.436178	864.2620518	496.3654956	345.6339471	0
5775	226863_at	FAM110C	-2.798571747	0.001996008	0	0.002988266	0.023752495	0.017787688	1	1	1	2.140115518	50.34231657	19.27512043	107.7383729	103.1226664	1000
1205	211429_s_at	SERPINA1	-4.197258634	0.001996008	0	0.002988266	0.023752495	0.017787688	1	0.569	0.571	2.139091381	241.1938171	155.782628	515.9356153	302.7930771	1000
1969	210664_s_at	TFPI	-3.791826401	0.001996008	0	0.002988266	0.023752495	0.017787688	1	0.875	0.876	2.138750927	44.99995244	22.19554148	96.24369001	65.9412309	1000
806	215193_x_at	HLA-DRB1	-4.484422625	0.001996008	0	0.002988266	0.023752495	0.017787688	1	0.312	0.313	2.138679243	1536.723377	1169.36472	3286.558389	1687.511032	1000
4851	201890_at	RRM2	-2.965826437	0.003992016	3.05E-04	0.006382037	0.035794631	0.020525554	1	1	1	2.137729415	275.0649713	377.9074533	588.0144802	416.4750906	999
205	205152_at	SLC6A1	5.463583904	0.001996008	0	0.002988266	0.023752495	0.017787688	1	0.018	0.018	2.135630915	2417.077841	960.3536888	1131.786314	830.3719839	0
622	1568803_at	---	4.682621371	0.001996008	0	0.002988266	0.023752495	0.017787688	1	0.197	0.198	2.134088445	232.1723845	139.9789649	108.7922973	46.15328801	0
283	204342_at	SLC25A24	-5.237978157	0.001996008	0	0.002988266	0.023752495	0.017787688	1	0.042	0.042	2.133036766	166.9342911	77.36054852	356.0769806	170.4096571	1000
2097	241805_at	GABRG1	3.73765546	0.001996008	0	0.002988266	0.023752495	0.017787688	1	0.902	0.904	2.131489168	172.332878	109.0642727	80.85092835	76.88257616	0
5741	230204_at	---	2.805330622	0.005988024	0.001210313	0.009398128	0.04644591	0.025629454	1	1	1	2.131283182	676.8487919	567.8207583	317.5780664	405.5422887	2
1891	217546_at	MT1M	-3.820490955	0.001996008	0	0.002988266	0.023752495	0.017787688	1	0.859	0.861	2.128175007	226.881309	172.323168	482.8431315	304.2638552	1000
83	215794_x_at	GLUD2	6.062616586	0.001996008	0	0.002988266	0.023752495	0.017787688	1	0.001	0.001	2.127229043	1177.200591	483.0505998	553.3962576	292.7068293	0
572	201616_s_at	CALD1	-4.750727938	0.001996008	0	0.002988266	0.023752495	0.017787688	1	0.164	0.164	2.125067093	364.689661	164.3805299	774.9899977	414.7055943	1000
15298	204205_at	APOBEC3G	-1.755787883	0.001996008	0	0.002988266	0.023752495	0.017787688	1	1	1	2.123184624	62.26497145	17.91386619	132.20003	202.4569242	1000
20	201829_at	NET1	6.783284045	0.001996008	0	0.002988266	0.023752495	0.017787688	1	0	0	2.122224321	793.7098191	287.8354447	373.9990214	179.5106423	0
2826	227868_at	LOC154761	-3.471229178	0.001996008	0	0.002988266	0.023752495	0.017787688	1	0.984	0.984	2.119692688	167.0598528	57.64916782	354.1155484	269.8147706	1000
1039	227690_at	GABRB3	4.300187304	0.001996008	0	0.002988266	0.023752495	0.017787688	1	0.466	0.468	2.117153254	595.0583482	290.5237981	281.0653159	264.6615773	0
549	204446_s_at	ALOX5	-4.790867478	0.001996008	0	0.002988266	0.023752495	0.017787688	1	0.15	0.15	2.113282882	104.9470566	61.26363325	221.7828182	111.416338	1000
663	238663_x_at	GRIA4	4.629496373	0.001996008	0	0.002988266	0.023752495	0.017787688	1	0.227	0.228	2.1104309	508.1386105	280.3752739	240.7748155	151.1538748	0
1225	229724_at	GABRB3	4.18109059	0.003992016	3.05E-04	0.006382037	0.035794631	0.020525554	1	0.586	0.588	2.110335522	1338.673442	722.0242073	634.3415196	560.5763317	1
11349	211341_at	POU4F1	-2.096773867	0.005988024	0.001210313	0.009398128	0.04644591	0.025629454	1	1	1	2.110017567	36.71408393	10.98131391	77.46736204	98.60991575	998
2416	236862_at	GOPC	3.605495341	0.001996008	0	0.002988266	0.023752495	0.017787688	1	0.959	0.959	2.107672145	106.9749659	86.13492476	50.7550314	17.1300229	0
4388	231068_at	FLJ31196	-3.061336405	0.001996008	0	0.002988266	0.023752495	0.017787688	1	1	1	2.106653467	63.31429151	20.41165337	133.3812717	115.2454455	1000
843	229799_s_at	NCAM1	4.454959511	0.001996008	0	0.002988266	0.023752495	0.017787688	1	0.328	0.329	2.1029044	931.2656069	455.0622223	442.8473338	379.8161272	0
22486	1560048_at	---	-1.256061318	0.001996008	0	0.002988266	0.023752495	0.017787688	1	1	1	2.101631953	41.43800526	11.96616091	87.08743592	185.0010997	1000
108	200859_x_at	FLNA	-5.869708479	0.001996008	0	0.002988266	0.023752495	0.017787688	1	0.002	0.002	2.100951058	675.005317	325.0489411	1418.153135	575.2550026	1000
8833	221245_s_at	FZD5	-2.368308915	0.001996008	0	0.002988266	0.023752495	0.017787688	1	1	1	2.099990228	84.13906358	39.87034088	176.6912113	195.9991061	1000
1392	203282_at	GBE1	-4.082254975	0.001996008	0	0.002988266	0.023752495	0.017787688	1	0.673	0.676	2.098413682	476.1346718	219.7808977	999.1275099	622.4905566	1000
578	202446_s_at	PLSCR1	-4.74056783	0.001996008	0	0.002988266	0.023752495	0.017787688	1	0.169	0.169	2.098229344	445.9168092	224.2395246	935.6357341	486.4243072	1000
2227	203425_s_at	IGFBP5	-3.683484869	0.001996008	0	0.002988266	0.023752495	0.017787688	1	0.928	0.93	2.095363643	149.2937805	71.88056529	312.8247597	216.9042446	1000
2840	223734_at	OSAP	-3.467709734	0.001996008	0	0.002988266	0.023752495	0.017787688	1	0.984	0.984	2.092829715	74.16345723	13.82527757	155.2114871	118.5219884	1000
95	214752_x_at	FLNA	-5.971138846	0.001996008	0	0.002988266	0.023752495	0.017787688	1	0.001	0.001	2.092122824	690.2861389	306.4425708	1444.163386	581.4973787	1000
132	223591_at	RNF135	-5.723321616	0.001996008	0	0.002988266	0.023752495	0.017787688	1	0.006	0.006	2.091775515	154.1684492	82.13711216	322.4857872	130.4056439	1000
1821	211991_s_at	HLA-DPA1	-3.858383051	0.001996008	0	0.002988266	0.023752495	0.017787688	1	0.832	0.835	2.091145224	593.5088012	500.1185561	1241.113095	727.4858163	1000
244	207714_s_at	SERPINH1	-5.340861764	0.001996008	0	0.002988266	0.023752495	0.017787688	1	0.033	0.033	2.090824989	293.0254813	169.6024767	612.6649989	264.1109204	1000
6090	221671_x_at	IGKC	-2.74599219	0.001996008	0	0.002988266	0.023752495	0.017787688	1	1	1	2.090184101	492.4599701	71.90191325	1029.332	994.8060599	1000
925	223475_at	CRISPLD1	-4.381591768	0.001996008	0	0.002988266	0.023752495	0.017787688	1	0.387	0.388	2.08992718	447.1268833	219.403181	934.4626261	531.5309131	1000
3	213455_at	FAM114A1	-7.509147878	0.001996008	0	0.002988266	0.023752495	0.017787688	1	0	0	2.089517772	278.9813178	58.78980697	582.9364217	199.479154	1000
2091	214071_at	MPPE1	3.741556677	0.001996008	0	0.002988266	0.023752495	0.017787688	1	0.898	0.9	2.089378513	309.5287051	190.6678446	148.1439113	137.237663	0
6272	224795_x_at	IGKC	-2.715314244	0.001996008	0	0.002988266	0.023752495	0.017787688	1	1	1	2.089326059	885.0006428	151.5437114	1849.054905	1805.212122	1000
406	217966_s_at	FAM129A	-5.017042321	0.001996008	0	0.002988266	0.023752495	0.017787688	1	0.081	0.081	2.089260016	83.52404588	19.4340648	174.5034494	90.79146891	1000
1117	204174_at	ALOX5AP	-4.243002667	0.001996008	0	0.002988266	0.023752495	0.017787688	1	0.525	0.526	2.087620656	437.8551119	291.5987858	914.0753759	508.366754	1000
1761	203313_s_at	TGIF	-3.88720938	0.001996008	0	0.002988266	0.023752495	0.017787688	1	0.819	0.822	2.087577243	216.9265948	198.0577558	452.8510228	252.7868878	1000
6509	204737_s_at	MYH6	2.678438251	0.003992016	3.05E-04	0.006382037	0.035794631	0.020525554	1	1	1	2.08753613	65.34086462	70.55929704	31.30047125	12.42543842	1
1208	220088_at	C5AR1	-4.196469842	0.001996008	0	0.002988266	0.023752495	0.017787688	1	0.569	0.571	2.086733376	133.8042643	52.97703815	279.213824	170.1077798	1000
8764	203397_s_at	GALNT3	-2.376175534	0.001996008	0	0.002988266	0.023752495	0.017787688	1	1	1	2.08631134	32.330361	5.383377822	67.45119877	75.20919583	1000
5973	225664_at	COL12A1	-2.765752781	0.001996008	0	0.002988266	0.023752495	0.017787688	1	1	1	2.085975375	73.71254552	44.67917766	153.7625548	141.9811334	1000
2835	219649_at	ALG6	-3.468529608	0.001996008	0	0.002988266	0.023752495	0.017787688	1	0.984	0.984	2.085760581	395.1717142	116.5153575	824.2335842	621.9504821	1000
3885	1558010_s_at	SLC1A2	3.186161388	0.003992016	3.05E-04	0.006382037	0.035794631	0.020525554	1	1	1	2.085470434	1011.84973	780.6556808	485.1901585	463.9343691	1
755	208747_s_at	C1S	-4.528589847	0.001996008	0	0.002988266	0.023752495	0.017787688	1	0.281	0.282	2.084216714	588.4428662	342.1147019	1226.442457	648.8055973	1000
1926	240467_at	---	-3.807575334	0.001996008	0	0.002988266	0.023752495	0.017787688	1	0.864	0.865	2.084200722	37.64367611	11.01110605	78.45697694	53.74751479	1000
582	205176_s_at	ITGB3BP	-4.73397737	0.001996008	0	0.002988266	0.023752495	0.017787688	1	0.172	0.172	2.082243083	239.5791746	137.4602619	498.8620791	250.2856531	1000
1021	230913_at	---	4.312450391	0.001996008	0	0.002988266	0.023752495	0.017787688	1	0.453	0.454	2.082050109	580.0464197	374.4530026	278.5938807	114.5506955	0
4283	229400_at	HOXD10	-3.088688346	0.001996008	0	0.002988266	0.023752495	0.017787688	1	1	1	2.081460453	146.1153412	115.010125	304.1333042	239.3832818	1000
957	211990_at	HLA-DPA1	-4.35976527	0.001996008	0	0.002988266	0.023752495	0.017787688	1	0.407	0.408	2.07962014	1898.825482	1565.523101	3948.835715	1938.359042	1000
6730	201141_at	GPNMB	-2.643943621	0.001996008	0	0.002988266	0.023752495	0.017787688	1	1	1	2.078585737	580.6592148	950.2891838	1206.949962	851.5614588	1000
214	209610_s_at	SLC1A4	5.432549309	0.001996008	0	0.002988266	0.023752495	0.017787688	1	0.021	0.021	2.078336728	2114.500983	991.9620092	1017.400575	510.7665316	0
1018	201743_at	CD14	-4.314224471	0.001996008	0	0.002988266	0.023752495	0.017787688	1	0.453	0.454	2.077892864	545.3525765	392.8976453	1133.184227	597.7220601	1000
3890	228176_at	EDG3	-3.184367156	0.001996008	0	0.002988266	0.023752495	0.017787688	1	1	1	2.07725327	521.4246505	350.6175344	1083.13106	842.0880089	1000
3367	227628_at	LOC493869	-3.311954407	0.001996008	0	0.002988266	0.023752495	0.017787688	1	0.997	0.998	2.076078291	41.04849771	16.21976492	85.219895	66.41522893	1000
1101	215127_s_at	RBMS1	-4.250960464	0.001996008	0	0.002988266	0.023752495	0.017787688	1	0.512	0.514	2.074934857	436.163058	335.2964617	905.0099325	474.265864	1000
6059	209288_s_at	CDC42EP3	-2.750560715	0.003992016	3.05E-04	0.006382037	0.035794631	0.020525554	1	1	1	2.073440464	102.1141916	70.64145169	211.7276968	192.9683743	999
1364	218232_at	C1QA	-4.100962468	0.001996008	0	0.002988266	0.023752495	0.017787688	1	0.655	0.658	2.070812919	795.6975659	475.1958434	1647.740799	968.953038	1000
2666	226142_at	GLIPR1	-3.519090643	0.001996008	0	0.002988266	0.023752495	0.017787688	1	0.981	0.981	2.070128091	148.9625988	139.2461201	308.3716602	193.8982739	1000
338	231935_at	ARPP-21	5.148692862	0.001996008	0	0.002988266	0.023752495	0.017787688	1	0.055	0.055	2.07008609	344.2091452	156.8506534	166.2776958	105.1780897	0
384	222784_at	SMOC1	5.051593361	0.001996008	0	0.002988266	0.023752495	0.017787688	1	0.076	0.076	2.069258727	4264.668189	1961.435146	2060.964216	1349.834131	0
2879	237696_at	TRIM34	3.457497659	0.003992016	3.05E-04	0.006382037	0.035794631	0.020525554	1	0.986	0.986	2.067082129	409.311004	296.146402	198.0139048	160.7652114	1
2322	219895_at	FAM70A	-3.64630743	0.001996008	0	0.002988266	0.023752495	0.017787688	1	0.942	0.943	2.065654929	469.5433443	355.8709863	969.9145235	621.8623928	1000
1176	239293_at	NRSN1	4.213005564	0.001996008	0	0.002988266	0.023752495	0.017787688	1	0.551	0.553	2.065021965	646.3977305	381.755213	313.0222058	210.6881996	0
330	212169_at	FKBP9	-5.158707961	0.001996008	0	0.002988266	0.023752495	0.017787688	1	0.055	0.055	2.064923743	526.0147508	264.5148491	1086.180348	499.7170749	1000
243	203146_s_at	GABBR1	5.344709593	0.001996008	0	0.002988266	0.023752495	0.017787688	1	0.032	0.032	2.062060929	4567.45874	1984.624505	2214.996984	1355.270726	0
883	211160_x_at	ACTN1	-4.415481255	0.001996008	0	0.002988266	0.023752495	0.017787688	1	0.352	0.353	2.061266276	394.4427425	189.7169952	813.0515228	452.1534297	1000
1124	202619_s_at	PLOD2	-4.239928815	0.001996008	0	0.002988266	0.023752495	0.017787688	1	0.533	0.534	2.060427233	320.2879005	206.733522	659.9299124	363.4753405	1000
793	230333_at	SAT1	-4.498479517	0.001996008	0	0.002988266	0.023752495	0.017787688	1	0.301	0.302	2.059891644	871.267262	422.566568	1794.716153	974.965237	1000
4531	204004_at	PAWR	-3.034279217	0.001996008	0	0.002988266	0.023752495	0.017787688	1	1	1	2.058325178	226.0338642	176.1741864	465.2511938	369.3026651	1000
3708	204271_s_at	EDNRB	3.229352802	0.003992016	3.05E-04	0.006382037	0.035794631	0.020525554	1	1	1	2.058017696	1944.8725	1617.352899	945.0222436	605.8106004	1
3504	219410_at	TMEM45A	-3.273130282	0.003992016	3.05E-04	0.006382037	0.035794631	0.020525554	1	0.998	0.999	2.056480874	344.9618758	293.1937016	709.4075	502.4877888	999
143	202315_s_at	BCR	5.651609181	0.001996008	0	0.002988266	0.023752495	0.017787688	1	0.008	0.008	2.055811973	1116.353306	483.9411453	543.0230588	278.0002614	0
325	213841_at	---	5.164978043	0.001996008	0	0.002988266	0.023752495	0.017787688	1	0.053	0.053	2.053083575	6055.839427	2794.759805	2949.631228	1748.568967	0
600	200791_s_at	IQGAP1	-4.711844495	0.001996008	0	0.002988266	0.023752495	0.017787688	1	0.185	0.185	2.051045819	586.4384459	229.9970974	1202.812123	633.9853833	1000
1273	209823_x_at	HLA-DQB1	-4.153684188	0.001996008	0	0.002988266	0.023752495	0.017787688	1	0.61	0.611	2.050946212	199.9518149	111.5022534	410.0904173	237.5790285	1000
138	203973_s_at	CEBPD	-5.684657474	0.001996008	0	0.002988266	0.023752495	0.017787688	1	0.007	0.007	2.049421347	1641.01626	806.5556266	3363.133754	1362.920354	1000
6178	221651_x_at	IGKC	-2.73312997	0.001996008	0	0.002988266	0.023752495	0.017787688	1	1	1	2.048776834	464.8859224	62.20580996	952.4475085	907.8814835	1000
2967	212543_at	AIM1	-3.427108471	0.001996008	0	0.002988266	0.023752495	0.017787688	1	0.991	0.991	2.048759793	76.97928881	28.03485873	157.7120718	117.4299381	1000
4649	205552_s_at	OAS1	-3.008174536	0.001996008	0	0.002988266	0.023752495	0.017787688	1	1	1	2.048068355	54.798972	21.11107183	112.2320405	95.47425474	1000
835	226388_at	TCEA3	-4.463360648	0.001996008	0	0.002988266	0.023752495	0.017787688	1	0.326	0.327	2.046820823	53.17879429	12.49351963	108.8474635	62.59182426	1000
1380	240218_at	---	4.087921424	0.001996008	0	0.002988266	0.023752495	0.017787688	1	0.668	0.671	2.04424825	224.7067656	149.9351305	109.9214666	47.26460032	0
1999	212998_x_at	HLA-DQB1	-3.779604446	0.001996008	0	0.002988266	0.023752495	0.017787688	1	0.881	0.882	2.042709827	197.7863317	213.5967208	404.0200832	200.8516966	1000
12878	225646_at	CTSC	-1.958720845	0.001996008	0	0.002988266	0.023752495	0.017787688	1	1	1	2.042205283	79.84245267	20.91390244	163.0546786	215.799516	1000
543	231131_at	RP1-32F7.2	4.796920891	0.001996008	0	0.002988266	0.023752495	0.017787688	1	0.149	0.149	2.041436819	167.5509728	92.26774027	82.07502247	36.58245997	0
6371	221577_x_at	GDF15	-2.700018859	0.001996008	0	0.002988266	0.023752495	0.017787688	1	1	1	2.03981041	67.17405237	64.2345908	137.0223313	118.5227189	1000
8218	213797_at	RSAD2	-2.443405767	0.001996008	0	0.002988266	0.023752495	0.017787688	1	1	1	2.039281559	111.3750493	43.52187049	227.1250842	238.3459496	1000
6316	240159_at	SLC15A2	2.709925294	0.005988024	0.001210313	0.009398128	0.04644591	0.025629454	1	1	1	2.038781636	235.1523698	239.0463853	115.3396546	66.29227954	2
3877	208949_s_at	LGALS3	-3.187921331	0.001996008	0	0.002988266	0.023752495	0.017787688	1	1	1	2.03850177	1072.772828	892.2142108	2186.849309	1590.137529	1000
641	204670_x_at	HLA-DRB1	-4.657190759	0.001996008	0	0.002988266	0.023752495	0.017787688	1	0.213	0.214	2.03594207	1762.028059	1076.128604	3587.387054	1747.34346	1000
7067	238133_at	NTNG1	-2.59622405	0.005988024	0.001210313	0.009398128	0.04644591	0.025629454	1	1	1	2.034096356	78.01548776	49.95616086	158.6910193	151.9145498	998
3047	205579_at	HRH1	-3.404878249	0.001996008	0	0.002988266	0.023752495	0.017787688	1	0.996	0.996	2.033893799	203.0483949	66.27168055	412.9788713	308.6566325	1000
4113	202672_s_at	ATF3	-3.124604124	0.003992016	3.05E-04	0.006382037	0.035794631	0.020525554	1	1	1	2.026122307	302.3249772	357.1782049	612.5473803	390.6828635	999
53	226913_s_at	SOX8	6.321421896	0.001996008	0	0.002988266	0.023752495	0.017787688	1	0.001	0.001	2.023754978	8156.843142	2842.799458	4030.548773	2124.110827	0
161	216942_s_at	CD58	-5.602830285	0.001996008	0	0.002988266	0.023752495	0.017787688	1	0.01	0.01	2.023683131	54.85269223	24.00966346	111.0044679	46.29357646	1000
1742	202208_s_at	ARL4C	-3.899811589	0.001996008	0	0.002988266	0.023752495	0.017787688	1	0.813	0.816	2.022925886	373.269028	268.5152948	755.095579	436.644844	1000
12468	226908_at	LRIG3	-1.99252038	0.001996008	0	0.002988266	0.023752495	0.017787688	1	1	1	2.015754731	29.83435399	8.469197109	60.13874021	77.17470012	1000
30	212077_at	CALD1	-6.629466092	0.001996008	0	0.002988266	0.023752495	0.017787688	1	0	0	2.015337162	1511.04416	615.3829297	3045.26345	1041.535539	1000
32	200946_x_at	GLUD1	6.61599017	0.001996008	0	0.002988266	0.023752495	0.017787688	1	0	0	2.014762911	2141.982786	776.54691	1063.143844	448.7653774	0
1829	239481_at	RP1-32F7.2	3.85461553	0.001996008	0	0.002988266	0.023752495	0.017787688	1	0.834	0.838	2.013957177	257.2898233	177.6006011	127.7533735	61.11295222	0
5666	1562415_a_at	SPOCD1	-2.816833076	0.001996008	0	0.002988266	0.023752495	0.017787688	1	1	1	2.010466215	142.3315425	95.52281348	286.1527576	245.6940143	1000
3889	227266_s_at	FYB	-3.185217581	0.001996008	0	0.002988266	0.023752495	0.017787688	1	1	1	2.009853944	151.9446268	111.4455756	305.3865075	224.1551954	1000
268	209875_s_at	SPP1	-5.274513957	0.001996008	0	0.002988266	0.023752495	0.017787688	1	0.034	0.034	2.009604719	4468.033675	2891.304839	8978.981555	3496.409599	1000
482	211744_s_at	CD58	-4.87433188	0.001996008	0	0.002988266	0.023752495	0.017787688	1	0.12	0.12	2.009281322	92.12441105	39.43234921	185.1038584	90.53839278	1000
4106	235629_at	FN1	-3.125636213	0.001996008	0	0.002988266	0.023752495	0.017787688	1	1	1	2.008016091	61.23771697	21.004945	122.966321	98.90527257	1000
1803	229378_at	STOX1	3.866099285	0.001996008	0	0.002988266	0.023752495	0.017787688	1	0.83	0.833	2.006863412	317.8003269	220.1046506	158.3567297	69.71296271	0
3855	220330_s_at	SAMSN1	-3.194850434	0.001996008	0	0.002988266	0.023752495	0.017787688	1	1	1	2.006548018	156.3598104	138.2166088	313.7434676	218.111541	1000
225	226487_at	C12orf34	5.389001757	0.001996008	0	0.002988266	0.023752495	0.017787688	1	0.022	0.022	2.004848316	825.5415325	382.1658475	411.7725644	186.035489	0
1890	227082_at	---	3.821285416	0.003992016	3.05E-04	0.006382037	0.035794631	0.020525554	1	0.859	0.861	2.004379577	2300.779196	1447.601872	1147.875993	814.8911828	1
1036	226690_at	ADCYAP1R1	4.302500849	0.001996008	0	0.002988266	0.023752495	0.017787688	1	0.463	0.465	2.002410365	4012.74657	2148.079015	2003.958149	1385.11201	0
3862	210738_s_at	SLC4A4	3.192430251	0.005988024	0.001210313	0.009398128	0.04644591	0.025629454	1	1	1	2.00175941	273.303266	193.5350018	136.5315255	131.4902016	2
141	218543_s_at	PARP12	-5.671563868	0.001996008	0	0.002988266	0.023752495	0.017787688	1	0.007	0.007	2.00158703	157.1856653	61.88213132	314.620789	130.08753	1000
7995	226076_s_at	MBD6	-2.4755427	0.003992016	3.05E-04	0.006382037	0.035794631	0.020525554	1	1	1	2.000526591	178.9123693	38.61526992	357.9189522	367.063653	999
3841	204252_at	CDK2	-3.197520859	0.001996008	0	0.002988266	0.023752495	0.017787688	1	1	1	1.999553529	345.8672412	213.8677267	691.5800626	516.4973553	1000
500	212646_at	RFTN1	-4.851931716	0.001996008	0	0.002988266	0.023752495	0.017787688	1	0.125	0.125	1.999169815	401.9924015	190.8610675	803.6510749	385.4633822	1000
2626	202953_at	C1QB	-3.531029252	0.001996008	0	0.002988266	0.023752495	0.017787688	1	0.978	0.978	1.998424124	590.9169434	437.3418987	1180.902675	755.2855458	1000
2135	224710_at	RAB34	-3.725649714	0.001996008	0	0.002988266	0.023752495	0.017787688	1	0.909	0.911	1.998361345	206.3815534	135.0926871	412.4249186	254.3495939	1000
452	219643_at	LRP1B	4.928348067	0.001996008	0	0.002988266	0.023752495	0.017787688	1	0.098	0.098	1.997610469	384.8447482	185.330783	192.6525487	107.8570969	0
8170	212533_at	WEE1	-2.451733214	0.005988024	0.001210313	0.009398128	0.04644591	0.025629454	1	1	1	1.99702358	508.249026	651.3011212	1014.985289	875.2302772	998
5114	208096_s_at	COL21A1	-2.911707758	0.001996008	0	0.002988266	0.023752495	0.017787688	1	1	1	1.994840496	66.09071203	27.03325177	131.8404287	112.5337605	1000
579	217728_at	S100A6	-4.738720775	0.001996008	0	0.002988266	0.023752495	0.017787688	1	0.169	0.169	1.994310653	1913.536115	1163.795332	3816.185459	1758.131366	1000
484	208935_s_at	LGALS8	-4.870039659	0.001996008	0	0.002988266	0.023752495	0.017787688	1	0.122	0.122	1.994066413	70.30806033	28.40871068	140.1989417	68.5502994	1000
866	204517_at	PPIC	-4.43081119	0.001996008	0	0.002988266	0.023752495	0.017787688	1	0.342	0.343	1.992953597	170.854146	130.8266474	340.5043848	155.5966287	1000
8408	230360_at	GLDN	-2.417991485	0.003992016	3.05E-04	0.006382037	0.035794631	0.020525554	1	1	1	1.991807617	399.4868941	249.3818573	795.7010384	804.7231869	999
7955	231980_at	CD226	2.480033604	0.003992016	3.05E-04	0.006382037	0.035794631	0.020525554	1	1	1	1.989154796	163.4043472	169.8062103	82.1476275	66.95777312	1
4289	213537_at	HLA-DPA1	-3.087539312	0.001996008	0	0.002988266	0.023752495	0.017787688	1	1	1	1.98906878	154.9876109	108.1115732	308.281018	233.6539158	1000
4685	229831_at	CNTN3	3.001996088	0.003992016	3.05E-04	0.006382037	0.035794631	0.020525554	1	1	1	1.986890289	396.0345656	311.9791774	199.3238217	180.4323741	1
3347	202206_at	ARL4C	-3.317898116	0.001996008	0	0.002988266	0.023752495	0.017787688	1	0.997	0.998	1.986478242	586.7274553	517.1637356	1165.521324	757.5659567	1000
2215	225612_s_at	B3GNT5	-3.689597748	0.001996008	0	0.002988266	0.023752495	0.017787688	1	0.928	0.93	1.98570017	165.5325786	171.5919005	328.6980695	164.0874791	1000
1678	223276_at	MST150	-3.928965477	0.001996008	0	0.002988266	0.023752495	0.017787688	1	0.794	0.797	1.98564956	285.7431501	192.8328165	567.3857602	321.5428559	1000
2524	227769_at	---	3.568181351	0.001996008	0	0.002988266	0.023752495	0.017787688	1	0.97	0.97	1.985536902	1346.300665	887.9586649	678.0537111	520.8462441	0
554	208464_at	GRIA4	4.784416988	0.001996008	0	0.002988266	0.023752495	0.017787688	1	0.152	0.152	1.98386328	402.2077752	205.8513588	202.7396642	103.7427653	0
3253	203484_at	SEC61G	-3.342261303	0.001996008	0	0.002988266	0.023752495	0.017787688	1	0.997	0.998	1.982961109	1509.646899	638.8565688	2993.571089	2189.440335	1000
341	204150_at	STAB1	-5.128740691	0.001996008	0	0.002988266	0.023752495	0.017787688	1	0.057	0.057	1.982210923	354.7393171	124.635978	703.1681494	327.6861109	1000
231	236576_at	---	5.367143342	0.001996008	0	0.002988266	0.023752495	0.017787688	1	0.024	0.024	1.982196617	273.153824	127.7605952	137.8035971	57.20819579	0
7466	225872_at	SLC35F5	-2.543466989	0.001996008	0	0.002988266	0.023752495	0.017787688	1	1	1	1.982108592	175.0666087	62.34885483	347.0010293	340.073239	1000
8	203608_at	ALDH5A1	7.214593194	0.001996008	0	0.002988266	0.023752495	0.017787688	1	0	0	1.98082729	1849.848298	581.1880055	933.8766214	380.3292993	0
5852	204170_s_at	CKS2	-2.78603655	0.003992016	3.05E-04	0.006382037	0.035794631	0.020525554	1	1	1	1.980114139	449.8242914	485.6319466	890.7034395	677.8407216	999
158	1554547_at	FAM13C1	5.61039333	0.001996008	0	0.002988266	0.023752495	0.017787688	1	0.009	0.009	1.977991078	756.2708767	332.5490116	382.3429161	160.1293574	0
125	218618_s_at	FNDC3B	-5.774776238	0.001996008	0	0.002988266	0.023752495	0.017787688	1	0.004	0.004	1.977693542	255.4813163	117.2435242	505.2637494	193.5847686	1000
5213	218755_at	KIF20A	-2.894349433	0.005988024	0.001210313	0.009398128	0.04644591	0.025629454	1	1	1	1.974931704	136.4483793	148.498688	269.4762303	192.369845	998
2365	1558045_a_at	LOC441528	3.629766312	0.001996008	0	0.002988266	0.023752495	0.017787688	1	0.946	0.947	1.97293563	125.9160402	86.97403414	63.82166671	38.24570618	0
5457	203739_at	ZNF217	-2.851947676	0.001996008	0	0.002988266	0.023752495	0.017787688	1	1	1	1.972844335	79.32386191	25.35319165	156.4936316	136.0666387	1000
6707	226545_at	CD109	-2.647227411	0.003992016	3.05E-04	0.006382037	0.035794631	0.020525554	1	1	1	1.969931115	121.4008381	79.49818352	239.1512882	215.1901781	999
113	226623_at	PHYHIPL	5.825100422	0.001996008	0	0.002988266	0.023752495	0.017787688	1	0.002	0.002	1.969663189	4177.137059	1548.383574	2120.736724	1136.799377	0
3167	225299_at	MYO5B	-3.371302047	0.001996008	0	0.002988266	0.023752495	0.017787688	1	0.997	0.997	1.969224846	104.8553538	25.38842851	206.483768	151.9976008	1000
3224	207828_s_at	CENPF	-3.350552944	0.003992016	3.05E-04	0.006382037	0.035794631	0.020525554	1	0.997	0.998	1.966879014	461.5167033	482.3908404	907.7475184	521.6309517	999
633	212063_at	CD44	-4.667798749	0.001996008	0	0.002988266	0.023752495	0.017787688	1	0.21	0.211	1.966526254	1904.464968	1279.48031	3745.180359	1647.135191	1000
931	229545_at	C20orf42	4.373388857	0.001996008	0	0.002988266	0.023752495	0.017787688	1	0.398	0.399	1.96648678	879.4863976	495.0488159	447.2373813	234.2247513	0
691	208306_x_at	HLA-DRB1	-4.591521436	0.001996008	0	0.002988266	0.023752495	0.017787688	1	0.246	0.247	1.965977988	1932.542241	1181.058207	3799.335507	1778.906396	1000
59	223839_s_at	---	6.244606058	0.001996008	0	0.002988266	0.023752495	0.017787688	1	0.001	0.001	1.9652688	1022.124732	411.4182563	520.0941125	174.6896021	0
5071	226611_s_at	PRR6	-2.919066526	0.003992016	3.05E-04	0.006382037	0.035794631	0.020525554	1	1	1	1.965063319	460.6621755	553.7599157	905.2303435	594.9025237	999
10303	205422_s_at	ITGBL1	-2.205864068	0.001996008	0	0.002988266	0.023752495	0.017787688	1	1	1	1.964813703	26.26967472	2.355194029	51.61501687	58.54917558	1000
4833	206624_at	USP9Y	-2.970040904	0.003992016	3.05E-04	0.006382037	0.035794631	0.020525554	1	1	1	1.964186699	119.1506942	110.4396103	234.0342088	170.2683017	999
2713	1558365_at	---	-3.504383693	0.001996008	0	0.002988266	0.023752495	0.017787688	1	0.982	0.982	1.962983222	58.02435514	15.99641564	113.9008356	80.013716	1000
5215	203963_at	CA12	-2.893975269	0.005988024	0.001210313	0.009398128	0.04644591	0.025629454	1	1	1	1.962539576	376.2363172	303.7478951	738.3786626	576.3463737	998
912	218918_at	MAN1C1	-4.391281931	0.001996008	0	0.002988266	0.023752495	0.017787688	1	0.377	0.378	1.962406145	433.890537	267.3130905	851.4694562	420.7730969	1000
5522	229795_at	---	-2.838627168	0.001996008	0	0.002988266	0.023752495	0.017787688	1	1	1	1.961743806	92.31948873	24.96170682	181.1071852	157.8940364	1000
1360	239272_at	MMP28	4.102760607	0.001996008	0	0.002988266	0.023752495	0.017787688	1	0.652	0.655	1.959047323	94.13250293	61.20078947	48.05014243	15.39080057	0
1300	223343_at	MS4A7	-4.139253462	0.001996008	0	0.002988266	0.023752495	0.017787688	1	0.627	0.628	1.958889767	408.2437048	224.0378854	799.7044157	437.9069442	1000
6821	225799_at	MGC4677	-2.628441787	0.005988024	0.001210313	0.009398128	0.04644591	0.025629454	1	1	1	1.958509763	268.8786962	370.7407859	526.6015516	371.8733639	998
1174	236488_s_at	---	-4.214531187	0.001996008	0	0.002988266	0.023752495	0.017787688	1	0.55	0.551	1.958288533	128.3072214	88.29618038	251.2625603	125.6780501	1000
3721	229901_at	ZNF488	3.227190845	0.001996008	0	0.002988266	0.023752495	0.017787688	1	1	1	1.956978586	834.7437931	658.8807747	426.5472291	251.4856856	0
474	238453_at	FGFBP3	4.888150003	0.001996008	0	0.002988266	0.023752495	0.017787688	1	0.116	0.116	1.955878696	327.4623068	161.2835199	167.4246503	82.06347188	0
6744	204409_s_at	EIF1AY	-2.641847111	0.005988024	0.001210313	0.009398128	0.04644591	0.025629454	1	1	1	1.955762539	134.0950419	163.8424934	262.2580596	198.4423737	998
82	212792_at	DPY19L1	-6.070231809	0.001996008	0	0.002988266	0.023752495	0.017787688	1	0.001	0.001	1.954539624	402.3463973	170.2259074	786.4019762	283.7822894	1000
99	214930_at	SLITRK5	5.965374844	0.001996008	0	0.002988266	0.023752495	0.017787688	1	0.001	0.001	1.954229951	518.8141285	182.6378465	265.482641	140.6674901	0
3400	231838_at	C20orf119	-3.301874438	0.001996008	0	0.002988266	0.023752495	0.017787688	1	0.997	0.998	1.953456428	106.7705054	37.46016416	208.57153	153.5402752	1000
3148	223660_at	ADORA3	-3.376292542	0.001996008	0	0.002988266	0.023752495	0.017787688	1	0.997	0.997	1.952670289	313.8094559	207.4593844	612.7664009	410.950594	1000
1795	227401_at	IL17D	3.871036011	0.001996008	0	0.002988266	0.023752495	0.017787688	1	0.825	0.828	1.952515471	1907.97955	1152.977294	977.1904898	650.4721309	0
1732	201645_at	TNC	-3.90421798	0.001996008	0	0.002988266	0.023752495	0.017787688	1	0.809	0.812	1.950461553	939.3340298	590.6277903	1832.13491	1037.389444	1000
27	213549_at	---	6.647315186	0.001996008	0	0.002988266	0.023752495	0.017787688	1	0	0	1.950296815	668.1516904	220.5398354	342.589746	151.1548813	0
333	239221_at	GPR123	5.152944875	0.001996008	0	0.002988266	0.023752495	0.017787688	1	0.055	0.055	1.949189659	310.0618498	149.6105589	159.0721808	64.31774332	0
3111	1554899_s_at	FCER1G	-3.386087253	0.001996008	0	0.002988266	0.023752495	0.017787688	1	0.997	0.997	1.948707816	183.8993172	129.5340263	358.3660368	235.3536666	1000
1145	228600_x_at	C7orf46	-4.228846715	0.001996008	0	0.002988266	0.023752495	0.017787688	1	0.544	0.545	1.946393422	237.1940674	173.5577999	461.6729725	220.8798778	1000
1990	229294_at	JPH3	3.783993597	0.001996008	0	0.002988266	0.023752495	0.017787688	1	0.88	0.881	1.945262795	894.6005411	520.4646721	459.8867275	350.7899285	0
3571	229218_at	COL1A2	-3.257981053	0.001996008	0	0.002988266	0.023752495	0.017787688	1	0.998	0.999	1.945114953	100.4242784	26.19599053	195.3367656	146.6574388	1000
1531	1553765_a_at	KIAA1900	4.006731336	0.001996008	0	0.002988266	0.023752495	0.017787688	1	0.735	0.738	1.943859482	114.1378675	67.92926708	58.71713908	35.00248056	0
782	214825_at	LOC728215	4.505467721	0.001996008	0	0.002988266	0.023752495	0.017787688	1	0.295	0.296	1.942624292	351.0320448	172.3584793	180.6999152	114.1211831	0
9383	209905_at	HOXA9	-2.306963911	0.001996008	0	0.002988266	0.023752495	0.017787688	1	1	1	1.942597555	60.69476564	7.252778265	117.9055034	126.2822257	1000
368	210260_s_at	TNFAIP8	-5.085109947	0.001996008	0	0.002988266	0.023752495	0.017787688	1	0.067	0.067	1.941704444	31.61178926	10.90696896	61.38075169	28.18491161	1000
4205	205158_at	RNASE4	-3.105939677	0.001996008	0	0.002988266	0.023752495	0.017787688	1	1	1	1.939629623	71.34286395	28.56338903	138.3787323	106.9986708	1000
7619	204698_at	ISG20	-2.523762601	0.001996008	0	0.002988266	0.023752495	0.017787688	1	1	1	1.93901806	77.68856058	20.6632215	150.639522	146.2088148	1000
4628	204846_at	CP	-3.012949495	0.003992016	3.05E-04	0.006382037	0.035794631	0.020525554	1	1	1	1.937627404	162.9831121	142.2305087	315.8005444	224.6097732	999
3927	228273_at	---	-3.173693497	0.003992016	3.05E-04	0.006382037	0.035794631	0.020525554	1	1	1	1.936843459	339.4531611	329.2937687	657.4676347	415.87877	999
2087	222872_x_at	OBFC2A	-3.742774087	0.001996008	0	0.002988266	0.023752495	0.017787688	1	0.898	0.9	1.936675033	56.34904008	17.25775152	109.1297791	70.2037523	1000
1692	219537_x_at	DLL3	3.923162257	0.001996008	0	0.002988266	0.023752495	0.017787688	1	0.796	0.799	1.935780448	2940.78653	1565.08681	1519.173589	1193.224255	0
609	227325_at	LOC255783	-4.699676017	0.001996008	0	0.002988266	0.023752495	0.017787688	1	0.188	0.189	1.93515848	469.2341972	147.1785692	908.042536	457.2378602	1000
2079	222783_s_at	SMOC1	3.746348549	0.001996008	0	0.002988266	0.023752495	0.017787688	1	0.897	0.899	1.934886307	398.0759468	259.8466766	205.7360918	116.9277522	0
3283	218876_at	CGI-38	-3.334486245	0.001996008	0	0.002988266	0.023752495	0.017787688	1	0.997	0.998	1.934363201	253.4834325	178.7649804	490.3290238	324.3585999	1000
9349	1555929_s_at	---	-2.309905271	0.003992016	3.05E-04	0.006382037	0.035794631	0.020525554	1	1	1	1.93343879	39.59329586	18.57398925	76.55121403	79.84666054	999
4572	1558387_at	FLJ39198	3.022839414	0.001996008	0	0.002988266	0.023752495	0.017787688	1	1	1	1.932093625	347.0207071	270.139882	179.6086393	143.0202594	0
2550	224840_at	FKBP5	-3.559648707	0.001996008	0	0.002988266	0.023752495	0.017787688	1	0.971	0.971	1.931151822	1104.513416	850.9603469	2132.983096	1257.796834	1000
3720	209307_at	SWAP70	-3.227489722	0.001996008	0	0.002988266	0.023752495	0.017787688	1	1	1	1.928885077	86.03023334	51.89683213	165.9424333	117.2647811	1000
3467	212793_at	DAAM2	3.283016534	0.003992016	3.05E-04	0.006382037	0.035794631	0.020525554	1	0.997	0.998	1.92868067	2847.413253	1898.758464	1476.352876	1267.012805	1
2813	239738_at	DACH2	3.474644813	0.001996008	0	0.002988266	0.023752495	0.017787688	1	0.984	0.984	1.92861093	107.9267857	79.58145938	55.96089082	25.88046401	0
3813	226610_at	PRR6	-3.203664835	0.001996008	0	0.002988266	0.023752495	0.017787688	1	1	1	1.927274092	286.5535308	295.2048031	552.2671958	328.7117322	1000
5188	203755_at	BUB1B	-2.898809816	0.005988024	0.001210313	0.009398128	0.04644591	0.025629454	1	1	1	1.926478334	296.0604487	346.715532	570.3540399	367.5846974	998
152	228813_at	HDAC4	5.626186757	0.001996008	0	0.002988266	0.023752495	0.017787688	1	0.009	0.009	1.926155007	796.0861208	354.5934988	413.3032481	134.8708679	0
5164	226117_at	TIFA	-2.903035916	0.001996008	0	0.002988266	0.023752495	0.017787688	1	1	1	1.925483072	101.5237567	55.26039038	195.482275	157.3362789	1000
194	219668_at	GDAP1L1	5.507616232	0.001996008	0	0.002988266	0.023752495	0.017787688	1	0.016	0.016	1.924915442	486.6298562	216.6320649	252.8058353	93.44619446	0
2447	202234_s_at	SLC16A1	-3.596206792	0.001996008	0	0.002988266	0.023752495	0.017787688	1	0.964	0.964	1.924462494	163.5303688	62.78841237	314.7080614	206.7463556	1000
1328	209306_s_at	SWAP70	-4.123920237	0.001996008	0	0.002988266	0.023752495	0.017787688	1	0.641	0.643	1.923681458	134.8355607	77.95601402	259.380668	137.0269973	1000
5246	231729_s_at	CAPS	-2.888214752	0.001996008	0	0.002988266	0.023752495	0.017787688	1	1	1	1.921175532	92.6068198	21.53373503	177.9139563	149.3500553	1000
213	205773_at	CPEB3	5.434596285	0.001996008	0	0.002988266	0.023752495	0.017787688	1	0.021	0.021	1.920842467	150.4412516	63.23254843	78.32045272	36.4722142	0
998	210840_s_at	IQGAP1	-4.326040123	0.001996008	0	0.002988266	0.023752495	0.017787688	1	0.446	0.447	1.919741609	359.1020364	104.5127596	689.3831211	377.7253368	1000
5399	214321_at	NOV	-2.859525031	0.001996008	0	0.002988266	0.023752495	0.017787688	1	1	1	1.919484385	71.50068408	36.57365504	137.2444466	112.5015047	1000
6258	222379_at	---	-2.717618024	0.001996008	0	0.002988266	0.023752495	0.017787688	1	1	1	1.919399755	82.66124615	21.50924035	158.6599756	141.2708765	1000
668	200872_at	S100A10	-4.625986635	0.001996008	0	0.002988266	0.023752495	0.017787688	1	0.228	0.229	1.919073594	1692.655395	837.7504187	3248.330272	1539.525432	1000
5335	218484_at	NDUFA4L2	-2.871212961	0.001996008	0	0.002988266	0.023752495	0.017787688	1	1	1	1.918305008	206.8458499	104.1468627	396.7934298	324.0042075	1000
941	228640_at	---	4.370362815	0.001996008	0	0.002988266	0.023752495	0.017787688	1	0.4	0.401	1.918304998	1183.33829	531.3027997	616.8666044	455.4750846	0
4864	226325_at	ADSSL1	-2.962791415	0.003992016	3.05E-04	0.006382037	0.035794631	0.020525554	1	1	1	1.918299612	104.5154052	38.1357708	200.4918612	161.5607763	999
556	228108_at	---	4.778108581	0.001996008	0	0.002988266	0.023752495	0.017787688	1	0.152	0.152	1.917259907	823.476644	399.9335713	429.5070486	216.3429907	0
2486	202998_s_at	LOXL2	-3.579338331	0.001996008	0	0.002988266	0.023752495	0.017787688	1	0.966	0.966	1.916776712	287.7761591	200.7260482	551.6026401	329.4220113	1000
5747	204017_at	KDELR3	-2.804358935	0.001996008	0	0.002988266	0.023752495	0.017787688	1	1	1	1.916118965	74.76659415	21.9220276	143.261689	122.9634392	1000
392	208296_x_at	TNFAIP8	-5.037136743	0.001996008	0	0.002988266	0.023752495	0.017787688	1	0.077	0.077	1.913507403	61.13925163	19.07114719	116.9904106	53.86050381	1000
975	239653_at	RTKN	4.347964369	0.001996008	0	0.002988266	0.023752495	0.017787688	1	0.414	0.415	1.912689935	481.7109895	273.503649	251.8500154	109.0305228	0
657	212294_at	GNG12	-4.636348349	0.001996008	0	0.002988266	0.023752495	0.017787688	1	0.223	0.224	1.912300233	610.4403406	439.6984425	1167.345206	466.9548136	1000
739	1563721_at	---	4.543571261	0.001996008	0	0.002988266	0.023752495	0.017787688	1	0.272	0.273	1.910714307	80.88537132	43.27570055	42.33253031	18.7162778	0
1458	219090_at	SLC24A3	4.041007863	0.001996008	0	0.002988266	0.023752495	0.017787688	1	0.706	0.709	1.909926574	908.4636866	535.6212447	475.6537234	255.2592328	0
2649	230112_at	4-Jan	3.52333747	0.001996008	0	0.002988266	0.023752495	0.017787688	1	0.98	0.98	1.908464001	233.2944798	172.0118466	122.2420122	42.30252176	0
4866	228055_at	NAPSB	-2.961028434	0.005988024	0.001210313	0.009398128	0.04644591	0.025629454	1	1	1	1.908440144	169.1576099	168.4369074	322.8271734	216.7378808	998
509	201850_at	CAPG	-4.838059399	0.001996008	0	0.002988266	0.023752495	0.017787688	1	0.129	0.129	1.90841602	212.9810656	92.81252416	406.4564775	185.9591425	1000
4915	229551_x_at	ZNF367	-2.951710841	0.001996008	0	0.002988266	0.023752495	0.017787688	1	1	1	1.907718414	166.0727349	157.8120206	316.8200144	218.1279843	1000
704	212810_s_at	SLC1A4	4.580599544	0.001996008	0	0.002988266	0.023752495	0.017787688	1	0.252	0.253	1.90759694	1027.161747	497.5332519	538.4584789	307.9364549	0
2918	236131_at	---	3.444957474	0.003992016	3.05E-04	0.006382037	0.035794631	0.020525554	1	0.987	0.987	1.907554429	664.1965738	460.6535817	348.1927246	215.3077065	1
3777	243339_at	---	3.213251371	0.005988024	0.001210313	0.009398128	0.04644591	0.025629454	1	1	1	1.907535567	311.2939617	221.1343278	163.1916946	124.5092047	2
6565	230550_at	MS4A6A	-2.668989009	0.001996008	0	0.002988266	0.023752495	0.017787688	1	1	1	1.906209432	69.36492512	26.60522639	132.2240745	117.6715436	1000
247	225171_at	ARHGAP18	-5.325771226	0.001996008	0	0.002988266	0.023752495	0.017787688	1	0.034	0.034	1.9058004	108.0888017	47.83835849	205.9956815	83.23141238	1000
3563	214059_at	IFI44	-3.260648837	0.001996008	0	0.002988266	0.023752495	0.017787688	1	0.998	0.999	1.905324367	170.0814806	68.31703669	324.0603894	232.7856553	1000
4035	201324_at	EMP1	-3.144973416	0.005988024	0.001210313	0.009398128	0.04644591	0.025629454	1	1	1	1.904880116	713.6049534	677.1156118	1359.331887	850.6160811	998
169	227550_at	LOC143381	5.578887744	0.001996008	0	0.002988266	0.023752495	0.017787688	1	0.01	0.01	1.904643961	614.4075729	272.2507459	322.5839503	104.4890405	0
371	226884_at	LRRN1	5.079227883	0.001996008	0	0.002988266	0.023752495	0.017787688	1	0.068	0.068	1.904000658	1218.06834	524.327956	639.7415539	337.1959725	0
6230	213943_at	TWIST1	-2.722922713	0.003992016	3.05E-04	0.006382037	0.035794631	0.020525554	1	1	1	1.90375838	84.19771308	58.24762865	160.2921019	132.4711083	999
2435	212451_at	KIAA0256	3.598690337	0.003992016	3.05E-04	0.006382037	0.035794631	0.020525554	1	0.964	0.964	1.903099688	559.385545	369.8959184	293.9339166	174.0641608	1
1553	1568780_at	LOC497257	3.996271549	0.001996008	0	0.002988266	0.023752495	0.017787688	1	0.742	0.746	1.902912309	1080.994414	595.7414369	568.0736884	374.1028388	0
590	242418_at	LOC730719	4.724930287	0.001996008	0	0.002988266	0.023752495	0.017787688	1	0.178	0.178	1.902280106	242.5273233	124.2143993	127.492961	53.61908153	0
2480	205850_s_at	GABRB3	3.58062166	0.001996008	0	0.002988266	0.023752495	0.017787688	1	0.966	0.966	1.900629118	123.0205465	78.56398604	64.72622426	43.31778731	0
76	209511_at	POLR2F	6.092907833	0.001996008	0	0.002988266	0.023752495	0.017787688	1	0.001	0.001	1.899111482	1833.016587	693.9512004	965.1969379	369.0229791	0
2865	225128_at	KDELC2	-3.459831043	0.001996008	0	0.002988266	0.023752495	0.017787688	1	0.986	0.986	1.899012345	200.6593786	119.4830965	381.0546371	243.0707479	1000
1113	203799_at	CD302	-4.243938198	0.001996008	0	0.002988266	0.023752495	0.017787688	1	0.524	0.525	1.89837989	298.3950728	192.8519955	566.4672055	271.1452715	1000
1494	219743_at	HEY2	4.023473536	0.001996008	0	0.002988266	0.023752495	0.017787688	1	0.718	0.722	1.89808416	989.2851345	588.5166815	521.2019336	265.4946073	0
3358	223487_x_at	GNB4	-3.313492517	0.001996008	0	0.002988266	0.023752495	0.017787688	1	0.997	0.998	1.897730076	212.5999556	69.54886178	403.45733	286.9352667	1000
1648	213308_at	SHANK2	3.944017263	0.001996008	0	0.002988266	0.023752495	0.017787688	1	0.786	0.789	1.896312136	566.7122238	297.3430814	298.849653	219.2995519	0
2849	210341_at	MYT1	3.464366896	0.001996008	0	0.002988266	0.023752495	0.017787688	1	0.986	0.986	1.896150816	782.963854	481.6828952	412.9227735	328.8193153	0
2629	229818_at	SVOP	3.530970152	0.001996008	0	0.002988266	0.023752495	0.017787688	1	0.978	0.978	1.895342202	280.7111402	186.5653091	148.1057826	91.59328051	0
3865	205317_s_at	SLC15A2	3.191744661	0.001996008	0	0.002988266	0.023752495	0.017787688	1	1	1	1.894643159	365.3421736	292.6725507	192.8290147	79.74589988	0
762	238521_at	---	4.523335742	0.001996008	0	0.002988266	0.023752495	0.017787688	1	0.281	0.282	1.894622022	820.3990568	405.0561499	433.0146316	239.5580119	0
13068	226272_at	---	-1.942436651	0.001996008	0	0.002988266	0.023752495	0.017787688	1	1	1	1.893446033	95.37706518	32.46537205	180.5913257	221.7704057	1000
5076	236034_at	---	-2.918273608	0.005988024	0.001210313	0.009398128	0.04644591	0.025629454	1	1	1	1.892066665	106.4069152	100.8983955	201.3289772	138.6944211	998
1152	201137_s_at	HLA-DPB1	-4.227215657	0.001996008	0	0.002988266	0.023752495	0.017787688	1	0.544	0.545	1.891610202	1034.197228	685.8782044	1956.298028	924.6207841	1000
1341	227719_at	---	4.114386056	0.001996008	0	0.002988266	0.023752495	0.017787688	1	0.647	0.649	1.891419266	1631.526332	929.5269021	862.5936945	453.9784878	0
4013	202878_s_at	CD93	-3.153200211	0.001996008	0	0.002988266	0.023752495	0.017787688	1	1	1	1.890927582	320.9958292	310.3874592	606.9798671	368.232809	1000
2636	223605_at	SLC25A18	3.528763364	0.001996008	0	0.002988266	0.023752495	0.017787688	1	0.978	0.978	1.888958294	1328.346621	781.1064953	703.2164898	565.8904782	0
47	200947_s_at	GLUD1	6.366597065	0.001996008	0	0.002988266	0.023752495	0.017787688	1	0	0	1.888778288	2725.93471	894.4312024	1443.226411	636.7006363	0
7473	226702_at	LOC129607	-2.542523333	0.001996008	0	0.002988266	0.023752495	0.017787688	1	1	1	1.888596002	171.9185002	118.7596355	324.6845921	287.0614234	1000
4491	220927_s_at	HPSE2	3.041916123	0.001996008	0	0.002988266	0.023752495	0.017787688	1	1	1	1.888091402	248.1492753	213.7589196	131.4286347	33.98144951	0
8354	1554018_at	GPNMB	-2.425156932	0.005988024	0.001210313	0.009398128	0.04644591	0.025629454	1	1	1	1.886925662	34.92459939	43.41091004	65.90012284	52.06198418	998
1759	207876_s_at	FLNC	-3.888406565	0.001996008	0	0.002988266	0.023752495	0.017787688	1	0.818	0.821	1.886355406	324.0175846	192.0150995	611.2123223	334.4819033	1000
7232	223434_at	GBP3	-2.574005889	0.005988024	0.001210313	0.009398128	0.04644591	0.025629454	1	1	1	1.88574372	159.6064226	156.7252329	300.9768092	241.8072184	998
130	236536_at	GALNT13	5.744491105	0.001996008	0	0.002988266	0.023752495	0.017787688	1	0.006	0.006	1.884731132	840.1031823	320.5960727	445.7416595	197.5462247	0
151	217995_at	SQRDL	-5.627145533	0.001996008	0	0.002988266	0.023752495	0.017787688	1	0.009	0.009	1.884628126	187.9560096	64.9673224	354.2271823	138.8196873	1000
7159	241272_at	TNC	-2.584707797	0.001996008	0	0.002988266	0.023752495	0.017787688	1	1	1	1.88412835	167.3696888	94.09301148	315.3459756	279.3299014	1000
423	203186_s_at	S100A4	-4.978008676	0.001996008	0	0.002988266	0.023752495	0.017787688	1	0.086	0.086	1.882762755	221.87141	90.43736353	417.7312273	183.3123342	1000
3140	223727_at	KCNIP2	3.378322214	0.001996008	0	0.002988266	0.023752495	0.017787688	1	0.997	0.997	1.881246303	960.1157789	632.4477676	510.3615498	368.5346601	0
992	209356_x_at	EFEMP2	-4.336475695	0.001996008	0	0.002988266	0.023752495	0.017787688	1	0.434	0.435	1.880463945	255.3884846	120.9702166	480.2488372	240.8688176	1000
6797	224496_s_at	TMEM107	-2.632068748	0.001996008	0	0.002988266	0.023752495	0.017787688	1	1	1	1.880187857	48.68419058	13.57215053	91.53542397	82.10788309	1000
3902	231214_at	---	3.180504575	0.001996008	0	0.002988266	0.023752495	0.017787688	1	1	1	1.879832947	202.9312837	164.0857282	107.9517645	36.20731481	0
240	212811_x_at	SLC1A4	5.351700215	0.001996008	0	0.002988266	0.023752495	0.017787688	1	0.03	0.03	1.878721983	1713.49247	734.8460307	912.0521745	379.9163471	0
42	218924_s_at	CTBS	-6.436762875	0.001996008	0	0.002988266	0.023752495	0.017787688	1	0	0	1.877457155	125.3412103	47.14379193	235.3227521	76.0580078	1000
3630	242665_at	FMNL2	3.246450358	0.003992016	3.05E-04	0.006382037	0.035794631	0.020525554	1	0.998	0.999	1.875152196	497.3811927	335.8610767	265.2484389	203.1737387	1
4750	214131_at	CYorf15B	-2.985680564	0.005988024	0.001210313	0.009398128	0.04644591	0.025629454	1	1	1	1.874444312	84.49724676	77.32549311	158.3853835	105.1916574	998
654	202957_at	HCLS1	-4.642021666	0.001996008	0	0.002988266	0.023752495	0.017787688	1	0.22	0.22	1.873709857	430.1301269	245.3078844	805.9390586	348.591888	1000
407	38487_at	STAB1	-5.014347656	0.001996008	0	0.002988266	0.023752495	0.017787688	1	0.081	0.081	1.873669942	744.1861685	249.5900429	1394.359255	621.6968183	1000
12218	229947_at	PI15	-2.016495584	0.005988024	0.001210313	0.009398128	0.04644591	0.025629454	1	1	1	1.873090806	35.45080583	8.828502275	66.40257846	77.86070198	998
9453	231484_at	ATP8A1	2.300043319	0.003992016	3.05E-04	0.006382037	0.035794631	0.020525554	1	1	1	1.871092156	151.9148686	166.8110351	81.19047912	44.43774733	1
162	209276_s_at	GLRX	-5.600413384	0.001996008	0	0.002988266	0.023752495	0.017787688	1	0.01	0.01	1.870959861	251.9682406	107.2115661	471.4224645	174.8818797	1000
24	207467_x_at	CAST	-6.683759449	0.001996008	0	0.002988266	0.023752495	0.017787688	1	0	0	1.870468097	397.698922	129.5647333	743.8831459	236.8773457	1000
757	1559910_at	FLJ20701	4.524619427	0.001996008	0	0.002988266	0.023752495	0.017787688	1	0.281	0.282	1.869322783	755.3035925	359.6559524	404.051991	227.1405396	0
666	241698_at	RFTN2	4.627097392	0.001996008	0	0.002988266	0.023752495	0.017787688	1	0.228	0.229	1.868600517	753.2164932	344.0946623	403.0912366	229.4942755	0
2474	205567_at	CHST1	3.581964416	0.001996008	0	0.002988266	0.023752495	0.017787688	1	0.966	0.966	1.866841077	1254.681407	713.8549804	672.0879576	523.2195837	0
8326	221766_s_at	FAM46A	-2.428570258	0.003992016	3.05E-04	0.006382037	0.035794631	0.020525554	1	1	1	1.866607649	311.3148703	297.4342687	581.1027182	498.9802865	999
3759	215078_at	SOD2	-3.216326221	0.001996008	0	0.002988266	0.023752495	0.017787688	1	1	1	1.865498088	23.8634409	2.598240999	44.51720336	32.65968437	1000
3308	1554592_a_at	SLC1A6	3.327336954	0.003992016	3.05E-04	0.006382037	0.035794631	0.020525554	1	0.997	0.998	1.864452232	89.43900505	51.1310911	47.9706605	43.75208696	1
2983	213125_at	OLFML2B	-3.421660276	0.001996008	0	0.002988266	0.023752495	0.017787688	1	0.993	0.993	1.862430731	209.1169745	110.4429317	389.4658797	249.6415626	1000
3952	218552_at	ECHDC2	-3.168303559	0.001996008	0	0.002988266	0.023752495	0.017787688	1	1	1	1.86157244	316.5932129	109.8042195	589.3611998	427.6853346	1000
1777	224356_x_at	MS4A6A	-3.880694257	0.001996008	0	0.002988266	0.023752495	0.017787688	1	0.822	0.825	1.861354749	493.0778838	310.7274579	917.7928607	482.6739244	1000
4434	223044_at	SLC40A1	-3.050947282	0.003992016	3.05E-04	0.006382037	0.035794631	0.020525554	1	1	1	1.861320907	647.4399843	356.9503619	1205.093579	874.7015142	999
2289	209911_x_at	HIST1H2BD	-3.659900892	0.001996008	0	0.002988266	0.023752495	0.017787688	1	0.937	0.938	1.859590503	209.6414762	105.7708588	389.8472981	232.2580657	1000
1046	204493_at	BID	4.29784198	0.001996008	0	0.002988266	0.023752495	0.017787688	1	0.47	0.472	1.859494406	592.3505189	293.9560856	318.5546119	187.9087095	0
745	208934_s_at	LGALS8	-4.534364036	0.001996008	0	0.002988266	0.023752495	0.017787688	1	0.279	0.28	1.859059571	98.82907132	59.39769966	183.7291309	79.04699472	1000
1544	219666_at	MS4A6A	-4.001041122	0.001996008	0	0.002988266	0.023752495	0.017787688	1	0.738	0.742	1.858937507	321.4590916	162.5778866	597.5723623	319.9179719	1000
6722	201664_at	SMC4	-2.645923352	0.003992016	3.05E-04	0.006382037	0.035794631	0.020525554	1	1	1	1.858811326	416.8705626	653.3393597	774.8837234	359.4346928	999
422	223220_s_at	PARP9	-4.978321298	0.001996008	0	0.002988266	0.023752495	0.017787688	1	0.086	0.086	1.857986147	267.3691812	106.2743631	496.7682349	214.5460267	1000
6964	227051_at	---	-2.608253892	0.001996008	0	0.002988266	0.023752495	0.017787688	1	1	1	1.85747515	23.68869995	3.975044541	44.00117148	39.54799073	1000
5708	1568791_s_at	---	2.810244351	0.005988024	0.001210313	0.009398128	0.04644591	0.025629454	1	1	1	1.857306946	152.2872672	120.9438247	81.9935916	66.20130838	2
6872	230372_at	---	-2.621419446	0.001996008	0	0.002988266	0.023752495	0.017787688	1	1	1	1.856008117	206.6288916	163.861768	383.5049	310.7295866	1000
12904	204531_s_at	BRCA1	-1.956927351	0.001996008	0	0.002988266	0.023752495	0.017787688	1	1	1	1.855691648	129.1787691	47.2660148	239.7159629	284.8499214	1000
1330	1553720_a_at	FAM123A	4.122619838	0.001996008	0	0.002988266	0.023752495	0.017787688	1	0.642	0.644	1.855514752	1026.009668	552.1609044	552.9515017	307.6072803	0
2648	208079_s_at	AURKA	-3.523772062	0.001996008	0	0.002988266	0.023752495	0.017787688	1	0.98	0.98	1.854361479	89.82627929	76.84130327	166.5703921	86.80398386	1000
4381	208370_s_at	DSCR1	-3.063631338	0.001996008	0	0.002988266	0.023752495	0.017787688	1	1	1	1.853405243	991.227539	323.9485981	1837.146318	1377.309197	1000
476	213924_at	MPPE1	4.886587711	0.001996008	0	0.002988266	0.023752495	0.017787688	1	0.116	0.116	1.853331964	525.2968624	234.5616355	283.4337683	137.8089926	0
968	213113_s_at	SLC43A3	-4.352156363	0.001996008	0	0.002988266	0.023752495	0.017787688	1	0.409	0.41	1.85234793	259.9227646	129.9217436	481.4673949	231.6428765	1000
5054	242598_at	SKAP2	-2.923059096	0.001996008	0	0.002988266	0.023752495	0.017787688	1	1	1	1.851484018	39.73255567	4.894665227	73.5641918	58.85116499	1000
272	208816_x_at	ANXA2P2	-5.258378651	0.001996008	0	0.002988266	0.023752495	0.017787688	1	0.035	0.035	1.851479251	942.4690923	444.0080235	1744.961969	667.3634686	1000
4692	1554784_at	CNTN1	3.00013352	0.003992016	3.05E-04	0.006382037	0.035794631	0.020525554	1	1	1	1.851435175	448.0122256	353.3091328	241.9810489	145.5914402	1
683	233688_at	KCNIP3	4.598329315	0.001996008	0	0.002988266	0.023752495	0.017787688	1	0.241	0.242	1.848987521	124.8464171	68.07634261	67.52150337	16.59190212	0
3416	217028_at	CXCR4	-3.297180751	0.001996008	0	0.002988266	0.023752495	0.017787688	1	0.997	0.998	1.848882692	415.5855294	358.5834294	768.3688924	439.5176782	1000
246	226446_at	HES6	5.331259173	0.001996008	0	0.002988266	0.023752495	0.017787688	1	0.034	0.034	1.847684051	2506.60363	1014.186022	1356.619184	611.5880461	0
3904	232914_s_at	SYTL2	-3.180027045	0.001996008	0	0.002988266	0.023752495	0.017787688	1	1	1	1.846926389	417.8333538	235.5222309	771.7074475	526.2085919	1000
792	204072_s_at	FRY	4.498539395	0.001996008	0	0.002988266	0.023752495	0.017787688	1	0.301	0.302	1.846033447	1185.609512	584.8487353	642.2470373	318.4482907	0
6161	228143_at	---	-2.73551822	0.001996008	0	0.002988266	0.023752495	0.017787688	1	1	1	1.845436686	83.4200595	41.83409882	153.9464382	125.9372122	1000
1000	201105_at	LGALS1	-4.32445064	0.001996008	0	0.002988266	0.023752495	0.017787688	1	0.446	0.447	1.845047306	2226.979568	1504.884986	4108.882653	1756.078453	1000
2877	204221_x_at	GLIPR1	-3.457702696	0.001996008	0	0.002988266	0.023752495	0.017787688	1	0.986	0.986	1.843255748	163.097091	74.07824629	300.6296504	191.5100742	1000
1647	209267_s_at	SLC39A8	-3.945394858	0.001996008	0	0.002988266	0.023752495	0.017787688	1	0.784	0.787	1.839092916	111.5934144	54.42303826	205.2306579	110.6277176	1000
2343	223582_at	GPR98	3.637626676	0.001996008	0	0.002988266	0.023752495	0.017787688	1	0.943	0.944	1.838883004	779.0716295	482.6070976	423.6656861	242.8007259	0
2858	204320_at	COL11A1	-3.461836257	0.005988024	0.001210313	0.009398128	0.04644591	0.025629454	1	0.986	0.986	1.838720973	179.3514631	132.4373694	329.7772969	186.6558317	998
3732	1555216_a_at	LOC645722	3.224145009	0.001996008	0	0.002988266	0.023752495	0.017787688	1	1	1	1.838214365	307.0243538	234.6759082	167.0231502	65.4007116	0
2864	228949_at	GPR177	-3.460032817	0.001996008	0	0.002988266	0.023752495	0.017787688	1	0.986	0.986	1.838022575	394.0350189	341.3249966	724.2452599	377.0254825	1000
1414	226722_at	FAM20C	-4.069606408	0.001996008	0	0.002988266	0.023752495	0.017787688	1	0.678	0.681	1.837554664	460.8221557	253.4311623	846.7859018	426.2373711	1000
1155	217359_s_at	NCAM1	4.225728571	0.001996008	0	0.002988266	0.023752495	0.017787688	1	0.544	0.545	1.837342455	670.9421881	311.5225948	365.169915	239.3403038	0
2041	208808_s_at	HMGB2	-3.762244167	0.001996008	0	0.002988266	0.023752495	0.017787688	1	0.889	0.891	1.836824603	1262.463424	1000.211648	2318.923878	1112.343108	1000
1848	221088_s_at	PPP1R9A	3.844976186	0.001996008	0	0.002988266	0.023752495	0.017787688	1	0.843	0.845	1.836234313	421.7828393	240.9509099	229.6999006	133.1025769	0
12986	222662_at	LOC286044	-1.950134509	0.001996008	0	0.002988266	0.023752495	0.017787688	1	1	1	1.836148533	116.1308799	33.31836779	213.2335447	252.1119564	1000
676	211340_s_at	MCAM	-4.610478765	0.001996008	0	0.002988266	0.023752495	0.017787688	1	0.237	0.238	1.835867933	353.8188238	270.2179367	649.5646327	218.304852	1000
2176	203554_x_at	PTTG1	-3.705510956	0.001996008	0	0.002988266	0.023752495	0.017787688	1	0.922	0.925	1.835727602	970.2313054	771.9016012	1781.080388	872.2680833	1000
5228	235609_at	---	-2.892609562	0.005988024	0.001210313	0.009398128	0.04644591	0.025629454	1	1	1	1.83512126	119.2748391	98.84021529	218.8837931	151.3062298	998
611	203561_at	FCGR2A	-4.698459114	0.001996008	0	0.002988266	0.023752495	0.017787688	1	0.19	0.191	1.834767879	74.43372242	27.1279747	136.568603	62.84224314	1000
2580	202555_s_at	MYLK	-3.545287558	0.001996008	0	0.002988266	0.023752495	0.017787688	1	0.974	0.974	1.83442315	416.2896485	201.9867157	763.6513684	465.2367329	1000
1465	213572_s_at	SERPINB1	-4.035718922	0.001996008	0	0.002988266	0.023752495	0.017787688	1	0.71	0.713	1.833030152	65.44046878	32.22905083	119.9543524	62.45044957	1000
2226	212588_at	PTPRC	-3.684188821	0.001996008	0	0.002988266	0.023752495	0.017787688	1	0.928	0.93	1.832951005	180.612267	134.2116005	331.0534362	169.4639198	1000
1778	214279_s_at	NDRG2	3.880231807	0.001996008	0	0.002988266	0.023752495	0.017787688	1	0.823	0.826	1.831332485	3048.397655	1442.590241	1664.579032	1271.218896	0
977	211386_at	MGC12488	4.34734674	0.001996008	0	0.002988266	0.023752495	0.017787688	1	0.417	0.418	1.829968284	292.4377586	149.6940535	159.8048235	77.42045755	0
383	234986_at	---	-5.052894652	0.001996008	0	0.002988266	0.023752495	0.017787688	1	0.076	0.076	1.829941965	62.2237752	27.82242002	113.8658974	45.68232179	1000
2134	225353_s_at	C1QC	-3.72647691	0.001996008	0	0.002988266	0.023752495	0.017787688	1	0.908	0.91	1.82976181	1461.608477	828.6687849	2674.395371	1481.872359	1000
4765	202107_s_at	MCM2	-2.982728064	0.001996008	0	0.002988266	0.023752495	0.017787688	1	1	1	1.82871082	455.5866003	472.7399501	833.1361453	484.7635613	1000
1170	226040_at	---	-4.216567063	0.001996008	0	0.002988266	0.023752495	0.017787688	1	0.548	0.549	1.827832774	100.678076	49.26298395	184.0226869	90.47785246	1000
976	1555894_s_at	LOC92154	4.347945997	0.001996008	0	0.002988266	0.023752495	0.017787688	1	0.414	0.415	1.827021184	2015.739049	908.3287145	1103.292653	688.9670473	0
2887	225081_s_at	CDCA7L	-3.454058543	0.003992016	3.05E-04	0.006382037	0.035794631	0.020525554	1	0.987	0.987	1.826190689	347.5376357	297.2502436	634.6699945	328.4516206	999
4280	221173_at	USH1C	3.088965204	0.001996008	0	0.002988266	0.023752495	0.017787688	1	1	1	1.825929134	230.1468075	176.3657414	126.0436691	65.25390527	0
1224	203925_at	GCLM	-4.18451801	0.001996008	0	0.002988266	0.023752495	0.017787688	1	0.577	0.579	1.825898162	269.314526	117.3918519	491.740898	249.5270626	1000
3184	202195_s_at	TMED5	-3.363784036	0.001996008	0	0.002988266	0.023752495	0.017787688	1	0.997	0.997	1.824958676	91.54843331	54.05100566	167.0721077	103.5986022	1000
7788	1553392_at	EFCAB3	-2.502670893	0.003992016	3.05E-04	0.006382037	0.035794631	0.020525554	1	1	1	1.823946922	24.46104269	2.048971278	44.61564352	41.02205513	999
4155	1558388_a_at	FLJ39198	3.114779725	0.003992016	3.05E-04	0.006382037	0.035794631	0.020525554	1	1	1	1.823023576	1879.173946	1284.15881	1030.800682	767.4370933	1
711	230496_at	FAM123A	4.568854868	0.001996008	0	0.002988266	0.023752495	0.017787688	1	0.256	0.257	1.820788167	3780.257831	1654.851376	2076.165641	1179.792755	0
830	211653_x_at	AKR1C2	4.468718053	0.001996008	0	0.002988266	0.023752495	0.017787688	1	0.324	0.325	1.82060791	592.9207816	293.3691805	325.6718695	151.8632969	0
2592	235527_at	LOC284214	3.542498003	0.003992016	3.05E-04	0.006382037	0.035794631	0.020525554	1	0.974	0.974	1.819723763	460.4091314	266.6534511	253.0104519	177.0482554	1
4086	1567628_at	CD74	-3.12976843	0.003992016	3.05E-04	0.006382037	0.035794631	0.020525554	1	1	1	1.819469926	384.3244689	326.8832411	699.2668131	420.069142	999
3288	224823_at	MYLK	-3.332821841	0.001996008	0	0.002988266	0.023752495	0.017787688	1	0.997	0.998	1.81928881	488.5398424	283.1174065	888.7950687	556.6567118	1000
6	203620_s_at	FCHSD2	7.284336509	0.001996008	0	0.002988266	0.023752495	0.017787688	1	0	0	1.816327787	1545.014234	438.6214566	850.6252257	282.75239	0
127	200832_s_at	SCD	5.760030475	0.001996008	0	0.002988266	0.023752495	0.017787688	1	0.005	0.005	1.816195727	4155.702061	1558.296738	2288.13558	871.9196226	0
822	226602_s_at	BCR	4.472591014	0.001996008	0	0.002988266	0.023752495	0.017787688	1	0.321	0.322	1.816155241	1374.964598	658.7132499	757.0743771	379.0481839	0
4578	204834_at	FGL2	-3.020876483	0.001996008	0	0.002988266	0.023752495	0.017787688	1	1	1	1.815632003	75.55638716	23.35765155	137.1825945	101.867518	1000
21406	206235_at	LIG4	-1.323212048	0.005988024	0.001210313	0.009398128	0.04644591	0.025629454	1	1	1	1.812917058	219.6249257	61.65400941	398.1617741	685.7464664	998
417	212989_at	TMEM23	4.984241231	0.001996008	0	0.002988266	0.023752495	0.017787688	1	0.085	0.085	1.812808707	413.4881661	171.1243454	228.092553	110.3626504	0
3158	209448_at	HTATIP2	-3.374231966	0.001996008	0	0.002988266	0.023752495	0.017787688	1	0.997	0.997	1.81250875	122.5081001	51.69335451	222.0470033	143.0206555	1000
1694	228376_at	GGTA1	3.92137361	0.001996008	0	0.002988266	0.023752495	0.017787688	1	0.797	0.8	1.810830063	777.4287802	391.1517334	429.3217768	283.8636046	0
598	201160_s_at	CSDA	-4.713032702	0.001996008	0	0.002988266	0.023752495	0.017787688	1	0.185	0.185	1.810507669	1075.771514	471.4362511	1947.692576	842.1939049	1000
1213	212850_s_at	LRP4	4.193855553	0.001996008	0	0.002988266	0.023752495	0.017787688	1	0.571	0.573	1.810384523	2527.343525	1425.729931	1396.025812	490.3084164	0
675	203283_s_at	HS2ST1	-4.613470548	0.001996008	0	0.002988266	0.023752495	0.017787688	1	0.235	0.236	1.810307824	185.8219074	110.1261684	336.3948528	133.5733711	1000
824	204787_at	VSIG4	-4.471979917	0.001996008	0	0.002988266	0.023752495	0.017787688	1	0.321	0.322	1.810136087	610.5369016	296.0076572	1105.154878	496.8616882	1000
3970	222891_s_at	BCL11A	-3.163076878	0.003992016	3.05E-04	0.006382037	0.035794631	0.020525554	1	1	1	1.809816284	106.6399606	67.94855262	192.9987373	125.0170582	999
1418	218430_s_at	RFXDC2	4.064009885	0.001996008	0	0.002988266	0.023752495	0.017787688	1	0.687	0.69	1.809271038	189.3510457	110.4698954	104.6559867	37.10544236	0
910	230022_at	MGC34761	-4.393157272	0.001996008	0	0.002988266	0.023752495	0.017787688	1	0.375	0.376	1.80773543	52.80734021	10.45153029	95.46169987	48.60314909	1000
322	207157_s_at	GNG5	-5.166322306	0.001996008	0	0.002988266	0.023752495	0.017787688	1	0.053	0.053	1.807001602	1436.855783	843.4650446	2596.400702	855.395651	1000
230	229550_at	KIAA1409	5.368329214	0.001996008	0	0.002988266	0.023752495	0.017787688	1	0.024	0.024	1.806473794	436.5398408	176.8305334	241.653016	94.12566006	0
528	217223_s_at	BCR	4.817015889	0.001996008	0	0.002988266	0.023752495	0.017787688	1	0.14	0.14	1.804273687	728.723172	321.7736699	403.887269	184.6886926	0
299	208789_at	PTRF	-5.210608293	0.001996008	0	0.002988266	0.023752495	0.017787688	1	0.046	0.046	1.8034929	478.5012229	260.6991563	862.973558	293.827652	1000
7472	1568706_s_at	AVIL	-2.542567426	0.001996008	0	0.002988266	0.023752495	0.017787688	1	1	1	1.803222594	63.51460303	7.14536354	114.5309673	102.1083914	1000
4158	227654_at	C20orf175	-3.114358075	0.001996008	0	0.002988266	0.023752495	0.017787688	1	1	1	1.803055325	103.5877099	27.90694271	186.774372	133.8552055	1000
1433	230733_at	MRCL3	-4.056622647	0.001996008	0	0.002988266	0.023752495	0.017787688	1	0.695	0.698	1.802698543	86.73955416	34.96789728	156.3652679	81.6438188	1000
196	228882_at	TUB	5.490729506	0.001996008	0	0.002988266	0.023752495	0.017787688	1	0.016	0.016	1.802057388	1138.336085	415.604421	631.6869223	284.6646182	0
4397	219209_at	IFIH1	-3.059607556	0.001996008	0	0.002988266	0.023752495	0.017787688	1	1	1	1.801473255	59.97683385	31.34222112	108.0466621	74.96442933	1000
1092	205499_at	SRPX2	-4.258887058	0.001996008	0	0.002988266	0.023752495	0.017787688	1	0.508	0.51	1.80133138	58.60246122	10.09629251	105.5624524	55.48215531	1000
9772	204027_s_at	METTL1	-2.263428007	0.005988024	0.001210313	0.009398128	0.04644591	0.025629454	1	1	1	1.800688881	252.7103105	105.758905	455.0526462	445.754302	998
13818	201744_s_at	LUM	-1.879608129	0.007984032	0.002357126	0.012216731	0.056469308	0.030870564	1	1	1	4.224223613	46.23284088	58.02201401	195.2978581	400.98871	997
14723	218602_s_at	FAM29A	-1.803283038	0.007984032	0.002357126	0.012216731	0.056469308	0.030870564	1	1	1	2.680483432	47.17303579	15.77348893	126.4465409	223.7048691	997
3427	236308_at	LOC285878	3.293215361	0.007984032	0.002357126	0.012216731	0.056469308	0.030870564	1	0.997	0.998	2.368464156	345.3023598	280.2783927	145.7916764	177.7610119	3
5102	213060_s_at	CHI3L2	-2.914578846	0.007984032	0.002357126	0.012216731	0.056469308	0.030870564	1	1	1	2.33493119	217.0269773	239.9254405	506.7430584	458.4002052	997
4465	1558009_at	SLC1A2	3.045587507	0.007984032	0.002357126	0.012216731	0.056469308	0.030870564	1	1	1	2.288808987	430.4587556	380.2857613	188.0710702	217.2160436	3
2919	1558170_at	---	3.444630528	0.007984032	0.002357126	0.012216731	0.056469308	0.030870564	1	0.987	0.987	2.229479372	773.6126178	597.5837503	346.9924985	329.6443523	3
11007	209596_at	MXRA5	-2.130492245	0.007984032	0.002357126	0.012216731	0.056469308	0.030870564	1	1	1	2.229323219	229.4507187	204.1314029	511.5198148	649.5314346	997
10705	203290_at	HLA-DQA1	-2.161254426	0.007984032	0.002357126	0.012216731	0.056469308	0.030870564	1	1	1	2.19856977	106.8415313	93.57072363	234.898561	290.1114498	997
9565	203226_s_at	TSPAN31	-2.28724145	0.007984032	0.002357126	0.012216731	0.056469308	0.030870564	1	1	1	2.175668965	804.3521822	650.8598595	1750.00408	2024.894427	997
4703	206701_x_at	EDNRB	2.997260843	0.007984032	0.002357126	0.012216731	0.056469308	0.030870564	1	1	1	2.096038788	1817.853327	1660.897685	867.280385	611.3870836	3
6032	209172_s_at	CENPF	-2.75526172	0.007984032	0.002357126	0.012216731	0.056469308	0.030870564	1	1	1	2.048547393	103.7716803	139.2065473	212.5812051	157.493242	997
8938	202246_s_at	CDK4	-2.35609662	0.007984032	0.002357126	0.012216731	0.056469308	0.030870564	1	1	1	1.989484262	2107.040045	2117.356111	4191.923009	4088.535768	997
14931	218638_s_at	SPON2	-1.785292351	0.007984032	0.002357126	0.012216731	0.056469308	0.030870564	1	1	1	1.974495553	248.368829	91.86846479	490.4031484	686.3026483	997
7064	219787_s_at	ECT2	-2.596279917	0.007984032	0.002357126	0.012216731	0.056469308	0.030870564	1	1	1	1.920535524	195.2317055	272.9121415	374.949426	253.1111345	997
6094	236373_at	---	2.745226526	0.007984032	0.002357126	0.012216731	0.056469308	0.030870564	1	1	1	1.91249182	2113.498214	1853.648361	1105.101832	846.4048562	3
4931	218039_at	NUSAP1	-2.948039994	0.007984032	0.002357126	0.012216731	0.056469308	0.030870564	1	1	1	1.904507243	673.0867721	756.0886282	1281.898633	802.725452	997
17490	226811_at	FAM46C	-1.593487796	0.007984032	0.002357126	0.012216731	0.056469308	0.030870564	1	1	1	1.898838483	46.84407085	14.35870177	88.94932444	134.1099784	997
6054	218009_s_at	PRC1	-2.751014413	0.007984032	0.002357126	0.012216731	0.056469308	0.030870564	1	1	1	1.882990626	302.6300903	367.0976877	569.8496232	368.5401908	997
7298	212489_at	COL5A1	-2.565198011	0.007984032	0.002357126	0.012216731	0.056469308	0.030870564	1	1	1	1.875027485	98.27556655	101.3414015	184.2693884	144.4804769	997
6425	228492_at	USP9Y	-2.692172373	0.007984032	0.002357126	0.012216731	0.056469308	0.030870564	1	1	1	1.856262339	135.5109705	139.2544053	251.5439111	180.3948178	997
3772	206100_at	CPM	-3.214701714	0.007984032	0.002357126	0.012216731	0.056469308	0.030870564	1	1	1	1.82390201	169.5200992	129.1310612	309.1880498	188.4928305	997
7035	214290_s_at	HIST2H2AA3	-2.599624477	0.007984032	0.002357126	0.012216731	0.056469308	0.030870564	1	1	1	1.823341879	751.1043306	609.604824	1369.519982	1081.388179	997
3498	213486_at	DKFZP761N09121	3.274362189	0.007984032	0.002357126	0.012216731	0.056469308	0.030870564	1	0.998	0.999	1.821712876	2517.35487	1323.625653	1381.86149	1305.079797	3
3494	236575_at	---	3.275672045	0.007984032	0.002357126	0.012216731	0.056469308	0.030870564	1	0.998	0.999	1.815254637	173.3357181	112.0808863	95.48837641	66.91640154	3
6112	1556573_s_at	LOC286178	2.74203752	0.00998004	0.003633776	0.014917016	0.064767233	0.035344014	1	1	1	5.755976083	998.8111401	1688.991532	173.5259365	193.4548447	4
7285	203324_s_at	CAV2	-2.566523314	0.00998004	0.003633776	0.014917016	0.064767233	0.035344014	1	1	1	2.969431405	92.81987217	187.0291995	275.6222434	321.682068	996
11228	206858_s_at	HOXC6	-2.109260284	0.00998004	0.003633776	0.014917016	0.064767233	0.035344014	1	1	1	2.614220382	194.660571	327.2639485	508.8856322	700.0034889	996
8173	212143_s_at	IGFBP3	-2.451300057	0.00998004	0.003633776	0.014917016	0.064767233	0.035344014	1	1	1	2.544625491	705.4497468	1443.173454	1795.105408	1856.165451	996
8784	206157_at	PTX3	-2.374017421	0.00998004	0.003633776	0.014917016	0.064767233	0.035344014	1	1	1	2.234176877	68.79258479	92.72262374	153.6948022	162.0756673	996
6452	204597_x_at	STC1	-2.686030999	0.00998004	0.003633776	0.014917016	0.064767233	0.035344014	1	1	1	2.077418451	113.9835046	82.22396382	236.7914355	221.0371919	996
4432	230117_at	LOC285878	3.051280319	0.00998004	0.003633776	0.014917016	0.064767233	0.035344014	1	1	1	2.054853247	410.6686759	317.0078565	199.8530437	206.0604777	4
11936	206101_at	ECM2	-2.042613678	0.00998004	0.003633776	0.014917016	0.064767233	0.035344014	1	1	1	2.054080185	165.3096685	142.1951135	339.5593144	415.6704918	996
14646	233655_s_at	FAM29A	-1.809796925	0.00998004	0.003633776	0.014917016	0.064767233	0.035344014	1	1	1	1.98029934	143.0915659	33.39987933	283.3641334	394.0631225	996
4811	230180_at	DDX17	2.975012638	0.00998004	0.003633776	0.014917016	0.064767233	0.035344014	1	1	1	1.917763514	901.2227726	641.0708101	469.9342573	460.9898198	4
7869	203474_at	IQGAP2	-2.491357114	0.00998004	0.003633776	0.014917016	0.064767233	0.035344014	1	1	1	1.870688079	144.692299	193.1853307	270.6741588	190.1606597	996
7582	207165_at	HMMR	-2.527834719	0.00998004	0.003633776	0.014917016	0.064767233	0.035344014	1	1	1	1.817540001	99.97974222	82.70425497	181.7171808	147.0605261	996
6021	1569348_at	psiTPTE22	2.756661266	0.011976048	0.004995055	0.017537368	0.072516585	0.039350448	1	1	1	3.653223579	274.7753986	380.8277995	75.21450374	135.719706	5
14228	214974_x_at	CXCL5	1.846875331	0.011976048	0.004995055	0.017537368	0.072516585	0.039350448	1	1	1	2.91389851	108.4446266	216.1745149	37.21633621	26.51995176	5
6655	224588_at	XIST	2.655953885	0.011976048	0.004995055	0.017537368	0.072516585	0.039350448	1	1	1	2.503255014	4469.217093	3917.936759	1785.362286	3751.942312	5
5959	235753_at	HOXA7	-2.767801755	0.011976048	0.004995055	0.017537368	0.072516585	0.039350448	1	1	1	2.167396876	47.28375324	53.7743723	102.4826591	89.3954698	995
22251	1559005_s_at	C9orf39	-1.270699993	0.011976048	0.004995055	0.017537368	0.072516585	0.039350448	1	1	1	2.154032089	23.37151984	3.231779752	50.34300369	108.1909954	995
16123	204602_at	DKK1	-1.692158753	0.011976048	0.004995055	0.017537368	0.072516585	0.039350448	1	1	1	2.064281273	69.30527735	14.64426233	143.0655862	221.8712524	995
6030	209191_at	TUBB6	-2.755448883	0.011976048	0.004995055	0.017537368	0.072516585	0.039350448	1	1	1	1.914508656	344.7395136	473.6229531	660.0067827	397.6270043	995
19795	227766_at	LIG4	-1.429817045	0.011976048	0.004995055	0.017537368	0.072516585	0.039350448	1	1	1	1.910311671	145.9661182	58.43301143	278.8407792	470.9218111	995
13614	205350_at	CRABP1	-1.896393961	0.011976048	0.004995055	0.017537368	0.072516585	0.039350448	1	1	1	1.8674458	65.29577607	16.69624957	121.9363228	151.5495304	995
9112	219073_s_at	OSBPL10	-2.338547403	0.011976048	0.004995055	0.017537368	0.072516585	0.039350448	1	1	1	1.856871367	83.93090796	54.21182739	155.8488998	149.0033153	995
13178	205943_at	TDO2	-1.93147468	0.011976048	0.004995055	0.017537368	0.072516585	0.039350448	1	1	1	1.820220012	46.75270228	18.87678963	85.10020431	99.79576893	995
7123	204844_at	ENPEP	-2.590269392	0.011976048	0.004995055	0.017537368	0.072516585	0.039350448	1	1	1	1.813326279	70.74521911	59.18549871	128.284165	99.91647771	995
7267	207039_at	CDKN2A	-2.569720195	0.013972056	0.00641771	0.020099665	0.079930261	0.043329476	1	1	1	2.988200697	72.5174795	52.24597458	216.6967828	282.1879899	994
9593	226454_at	4-Jan	-2.284366366	0.013972056	0.00641771	0.020099665	0.079930261	0.043329476	1	1	1	2.796843442	417.8203705	475.8214016	1168.578163	1619.979132	994
6506	230698_at	---	2.67895426	0.013972056	0.00641771	0.020099665	0.079930261	0.043329476	1	1	1	2.459120792	352.7701087	363.4808603	143.4537538	226.6720529	6
11030	214331_at	TSFM	-2.128049536	0.013972056	0.00641771	0.020099665	0.079930261	0.043329476	1	1	1	2.375148581	171.3847938	139.612266	407.0643499	550.5111163	994
7482	203820_s_at	IGF2BP3	-2.540922027	0.013972056	0.00641771	0.020099665	0.079930261	0.043329476	1	1	1	2.352836697	160.6992304	365.0373749	378.0990466	286.4669156	994
18745	218768_at	NUP107	-1.502192745	0.013972056	0.00641771	0.020099665	0.079930261	0.043329476	1	1	1	2.032823431	520.1839425	151.3974514	1057.442107	1818.547459	994
8047	223381_at	NUF2	-2.468218756	0.013972056	0.00641771	0.020099665	0.079930261	0.043329476	1	1	1	2.023004684	91.37609438	137.0664767	184.8542669	148.4193795	994
19820	206163_at	MAB21L1	-1.428232494	0.013972056	0.00641771	0.020099665	0.079930261	0.043329476	1	1	1	2.01370189	38.89335383	5.817656213	78.3196201	140.66039	994
5710	221950_at	EMX2	2.810088583	0.013972056	0.00641771	0.020099665	0.079930261	0.043329476	1	1	1	1.884368058	307.3292963	231.5211085	163.0940914	157.943149	6
10803	227055_at	METTL7B	-2.152329213	0.013972056	0.00641771	0.020099665	0.079930261	0.043329476	1	1	1	1.87768552	415.3168313	490.9232353	779.8344004	741.5741853	994
8467	218883_s_at	MLF1IP	-2.409728049	0.013972056	0.00641771	0.020099665	0.079930261	0.043329476	1	1	1	1.86052122	355.5371512	498.5487096	661.4844142	466.0094224	994
9589	236641_at	KIF14	-2.285129008	0.013972056	0.00641771	0.020099665	0.079930261	0.043329476	1	1	1	1.860081711	53.35830257	69.18457237	99.25080275	81.22548848	994
8507	205572_at	ANGPT2	-2.405740211	0.013972056	0.00641771	0.020099665	0.079930261	0.043329476	1	1	1	1.810831818	220.2321022	267.1337122	398.803298	292.0119914	994
6731	219918_s_at	ASPM	-2.643879557	0.015968064	0.007886749	0.02261651	0.087137985	0.047175057	1	1	1	2.14684446	123.6774802	190.8806031	265.5163131	212.666454	993
7700	219872_at	C4orf18	-2.512284391	0.015968064	0.007886749	0.02261651	0.087137985	0.047175057	1	1	1	2.120902445	86.7179641	46.49141777	183.9203421	192.7830816	993
10782	205549_at	PCP4	-2.154042418	0.015968064	0.007886749	0.02261651	0.087137985	0.047175057	1	1	1	2.114734088	318.0158247	278.9964639	672.5189051	800.6061094	993
7751	204162_at	KNTC2	-2.506883674	0.015968064	0.007886749	0.02261651	0.087137985	0.047175057	1	1	1	2.005182907	103.5643856	150.6125969	207.6655359	162.4931	993
7530	206785_s_at	KLRC1	2.534545795	0.015968064	0.007886749	0.02261651	0.087137985	0.047175057	1	1	1	1.852195847	1208.771999	1028.29757	652.6156513	626.7039361	7
14335	232000_at	C9orf52	-1.835511324	0.015968064	0.007886749	0.02261651	0.087137985	0.047175057	1	1	1	1.800749476	37.05979104	11.44675386	66.73539929	81.79009361	993
23681	236896_at	ZIC1	-1.187552028	0.017964072	0.00939328	0.025097335	0.09401177	0.050752292	1	1	1	2.760946751	33.39138479	11.10726489	92.19183534	252.2742569	992
10200	230746_s_at	STC1	-2.215923126	0.017964072	0.00939328	0.025097335	0.09401177	0.050752292	1	1	1	2.536729962	45.94712155	61.18945963	116.5554399	152.8272313	992
10165	212353_at	SULF1	-2.220070987	0.017964072	0.00939328	0.025097335	0.09401177	0.050752292	1	1	1	2.428637198	86.70834273	123.1513235	210.5831066	261.9642543	992
18168	226292_at	CAPN5	-1.542264281	0.017964072	0.00939328	0.025097335	0.09401177	0.050752292	1	1	1	2.292489959	564.6724744	506.6612055	1294.505978	2369.35522	992
12732	204051_s_at	SFRP4	-1.970051974	0.017964072	0.00939328	0.025097335	0.09401177	0.050752292	1	1	1	2.138962231	144.8711927	159.2261613	309.8740096	402.2319909	992
7713	204723_at	SCN3B	2.511434598	0.017964072	0.00939328	0.025097335	0.09401177	0.050752292	1	1	1	1.959918268	952.4640569	887.7524125	485.9713144	506.6762949	8
16147	224012_at	ANKRD20A1	-1.690909563	0.017964072	0.00939328	0.025097335	0.09401177	0.050752292	1	1	1	1.868721171	26.00820612	11.261121	48.6020854	67.37255669	992
11220	203417_at	MFAP2	-2.110096595	0.017964072	0.00939328	0.025097335	0.09401177	0.050752292	1	1	1	1.851477684	161.9337953	127.4610165	299.8168083	312.7571835	992
8360	204146_at	RAD51AP1	-2.424895978	0.017964072	0.00939328	0.025097335	0.09401177	0.050752292	1	1	1	1.817439904	98.90142941	105.5187054	179.7474044	140.9037604	992
10777	204865_at	CA3	-2.154278265	0.01996008	0.010930536	0.027548268	0.100566058	0.054234746	1	1	1	3.320967545	40.08565819	108.6396793	133.1231699	197.2414023	991
8351	243952_at	psiTPTE22	2.425444146	0.01996008	0.010930536	0.027548268	0.100566058	0.054234746	1	1	1	3.227460302	346.2005192	517.588697	107.2671657	186.1412632	9
8743	238047_at	RP13-102H20.1	2.378967362	0.01996008	0.010930536	0.027548268	0.100566058	0.054234746	1	1	1	2.23510498	195.4391032	234.2561158	87.44068174	94.85158526	9
7667	201291_s_at	TOP2A	-2.516845648	0.01996008	0.010930536	0.027548268	0.100566058	0.054234746	1	1	1	2.198449075	231.4140553	372.7445715	508.7520159	450.3504592	991
9578	219148_at	PBK	-2.286049624	0.01996008	0.010930536	0.027548268	0.100566058	0.054234746	1	1	1	1.918692379	298.7950878	465.114721	573.2958578	446.2149908	991
11001	211896_s_at	DCN	-2.130917787	0.01996008	0.010930536	0.027548268	0.100566058	0.054234746	1	1	1	1.886755381	336.3017981	200.9723993	634.5192271	690.2201436	991
10682	212865_s_at	COL14A1	-2.164843196	0.01996008	0.010930536	0.027548268	0.100566058	0.054234746	1	1	1	1.835696027	31.87149584	21.67317388	58.50637827	59.61583351	991
25943	243810_at	LOC341333	1.054899154	0.021956088	0.012493219	0.029973498	0.106831709	0.057649473	1	1	1	2.459934506	107.4050456	341.747189	43.66175009	6.396474702	10
7511	228919_at	---	2.536917423	0.021956088	0.012493219	0.029973498	0.106831709	0.057649473	1	1	1	1.988348333	978.6600619	967.1923253	492.1974917	442.6528919	10
8593	219295_s_at	PCOLCE2	-2.397888285	0.021956088	0.012493219	0.029973498	0.106831709	0.057649473	1	1	1	1.916846742	68.75587079	56.40393054	131.7944669	124.0334657	990
10582	211148_s_at	ANGPT2	-2.175905588	0.021956088	0.012493219	0.029973498	0.106831709	0.057649473	1	1	1	1.809635838	132.2160163	164.9792732	239.2628414	202.0217718	990
7689	230244_at	UNQ830	2.514083801	0.023952096	0.014077818	0.032376732	0.113161052	0.060991138	1	1	1	2.186047163	557.9506203	645.2193515	255.2326546	196.7368204	11
11110	210145_at	PLA2G4A	-2.122053282	0.023952096	0.014077818	0.032376732	0.113161052	0.060991138	1	1	1	1.839922213	82.55453183	96.98108909	151.8939169	141.8388185	989
9763	209644_x_at	CDKN2A	-2.2644185	0.025948104	0.015682036	0.034761319	0.11869096	0.063919699	1	1	1	2.012329422	268.4730852	135.6375277	540.2562883	599.6649216	988
9071	223885_at	CALN1	2.342796195	0.025948104	0.015682036	0.034761319	0.11869096	0.063919699	1	1	1	1.808111845	492.5544143	385.3435551	272.413687	330.0255481	12
10204	203819_s_at	IGF2BP3	-2.215509135	0.027944112	0.017302913	0.037128811	0.124533957	0.06694844	1	1	1	2.115061975	121.735361	269.6685777	257.4778331	196.2545758	987
8392	228821_at	ST6GAL2	2.419889839	0.027944112	0.017302913	0.037128811	0.124533957	0.06694844	1	1	1	1.965662569	523.28441	523.9375237	266.2127357	265.2938003	13
13365	214332_s_at	TSFM	-1.916754134	0.027944112	0.017302913	0.037128811	0.124533957	0.06694844	1	1	1	1.849064329	124.2139996	52.87315461	229.6796758	276.4860976	987
8753	229778_at	C12orf39	2.377307531	0.02994012	0.018938966	0.039481403	0.130059173	0.070013097	1	1	1	2.233777988	490.7053155	525.2631	219.6750608	337.2966874	14
19903	205374_at	SLN	-1.42266248	0.031936128	0.02058897	0.041820911	0.135513723	0.072924186	1	1	1	2.785497117	221.9629973	270.3783925	618.2772889	1399.381153	985
15129	206941_x_at	SEMA3E	-1.769025965	0.031936128	0.02058897	0.041820911	0.135513723	0.072924186	1	1	1	2.271014177	35.37308118	15.86783503	80.33276886	128.7995336	985
9409	207012_at	MMP16	2.304702398	0.033932136	0.02225085	0.044147813	0.141209364	0.075816013	1	1	1	1.958017803	456.0035321	522.1036753	232.8903912	148.9437532	16
15642	226546_at	---	-1.729180722	0.035928144	0.02392437	0.046464039	0.146492844	0.078681445	1	1	1	2.133110731	585.3654978	107.0180484	1248.649425	1953.515748	983
11643	228729_at	CCNB1	-2.070171283	0.035928144	0.02392437	0.046464039	0.146492844	0.078681445	1	1	1	1.822196173	72.32703037	105.0291886	131.7940379	111.7651009	983
14342	225681_at	CTHRC1	-1.835188317	0.03992016	0.02730055	0.051065857	0.156807818	0.084258685	1	1	1	2.898708358	355.0221365	1384.0039	1029.105634	1396.968408	981
20397	204259_at	MMP7	-1.390595831	0.03992016	0.02730055	0.051065857	0.156807818	0.084258685	1	1	1	2.115276765	63.34933743	10.01826051	134.0013815	258.908603	981
14112	214452_at	BCAT1	-1.856279883	0.03992016	0.02730055	0.051065857	0.156807818	0.084258685	1	1	1	2.063154231	59.82596489	82.56761782	123.4301926	158.0697465	981
17180	223836_at	FGFBP2	-1.615553725	0.03992016	0.02730055	0.051065857	0.156807818	0.084258685	1	1	1	1.8924922	53.97539215	25.51750921	102.1480087	150.2927856	981
11722	224997_x_at	H19	-2.062687529	0.041916168	0.029002609	0.053353856	0.161721254	0.087239961	1	1	1	2.730330565	526.0980543	1449.370212	1436.421598	1832.280733	980
11085	230560_at	STXBP6	2.123825079	0.041916168	0.029002609	0.053353856	0.161721254	0.087239961	1	1	1	1.94071777	367.6809849	381.6336431	189.456185	254.4744014	20
10357	229266_at	LOC284033	2.201121643	0.043912176	0.030712634	0.055633598	0.16639385	0.089267113	1	1	1	2.455561457	479.9318417	691.2198276	195.4468866	214.7413497	21
11987	213975_s_at	LYZ	-2.036749556	0.043912176	0.030712634	0.055633598	0.16639385	0.089267113	1	1	1	1.83431156	234.3468204	293.6734927	429.8650817	411.7267151	979
13974	227803_at	ENPP5	-1.867159079	0.045908184	0.032429754	0.057905301	0.171083997	0.091834669	1	1	1	1.891791235	160.6357541	147.0314363	303.8893116	368.0774654	978
19616	202992_at	C7	-1.441227499	0.045908184	0.032429754	0.057905301	0.171083997	0.091834669	1	1	1	1.830639479	113.4262557	17.77799407	207.6425816	332.9491094	978
13483	212656_at	TSFM	-1.906781484	0.045908184	0.032429754	0.057905301	0.171083997	0.091834669	1	1	1	1.81807463	707.6400714	622.7989864	1286.542461	1442.697076	978
16644	229916_at	ENPP6	-1.654654566	0.047904192	0.034154526	0.060170489	0.175537011	0.094260598	1	1	1	2.210814513	55.25165796	30.45039184	122.1511673	204.3236529	977
16686	231120_x_at	PKIB	-1.651070216	0.051896208	0.037623182	0.06468085	0.184873648	0.099165	1	1	1	3.055468224	27.28859328	22.2121986	83.37942964	172.0650173	975
12558	230472_at	IRX1	-1.983973584	0.051896208	0.037623182	0.06468085	0.184873648	0.099165	1	1	1	2.068923428	232.7779826	343.4594124	481.5998218	559.5639554	975
17764	234994_at	KIAA1913	-1.573514178	0.051896208	0.037623182	0.06468085	0.184873648	0.099165	1	1	1	1.976735545	49.96085598	25.12987295	98.75939988	156.5023502	975
11355	232122_s_at	VEPH1	2.096306534	0.051896208	0.037623182	0.06468085	0.184873648	0.099165	1	1	1	1.852278854	236.1000431	243.9468465	127.4646323	146.5345474	25
15543	243483_at	TRPM8	-1.735772467	0.053892216	0.039366199	0.066926633	0.189276837	0.101510467	1	1	1	2.16774961	41.2752657	42.40407858	89.47444113	136.3336007	974
12149	1568612_at	GABRG2	2.022651828	0.055888224	0.041115626	0.06916764	0.19338123	0.103805801	1	1	1	1.845676417	528.1366681	502.6599998	286.1480286	408.4857247	27
11671	214218_s_at	XIST	2.067531742	0.057884232	0.042869712	0.071402695	0.197439726	0.105982384	1	1	1	2.165946293	885.4832296	890.818369	408.8204922	858.5928149	28
21279	211506_s_at	IL8	-1.332096251	0.05988024	0.044629265	0.073633137	0.201518251	0.108037831	1	1	1	2.089783346	57.75282797	28.31374835	120.6908981	239.5597109	971
14568	237054_at	---	-1.816357684	0.063872255	0.048161761	0.078079057	0.209401941	0.112410633	1	1	1	1.848050648	123.9680963	87.44617389	229.0993207	284.4119094	969
13599	224646_x_at	H19	-1.897392456	0.065868263	0.049935411	0.080296096	0.213503865	0.114562434	1	1	1	2.799721057	279.4398995	901.1618834	782.3537707	1080.178855	968
24122	212590_at	RRAS2	-1.159469821	0.065868263	0.049935411	0.080296096	0.213503865	0.114562434	1	1	1	2.416428085	235.0192029	52.71601265	567.9070025	1463.174775	968
17776	240713_s_at	SOX1	1.572733116	0.069860279	0.053493612	0.08471632	0.221420164	0.118647603	1	1	1	1.888013502	116.5092384	187.2207648	61.70996036	55.55253132	34
24924	208456_s_at	RRAS2	-1.113262704	0.071856287	0.055279167	0.086921184	0.22542635	0.120900029	1	1	1	3.518658521	69.66253575	22.58630599	245.118675	803.3747423	965
13039	221728_x_at	XIST	1.945112309	0.071856287	0.055279167	0.086921184	0.22542635	0.120900029	1	1	1	2.039711153	2357.197634	2331.186228	1155.652667	2346.427607	35
14194	224589_at	XIST	1.849501916	0.073852295	0.057067843	0.089121777	0.229367364	0.122988861	1	1	1	2.049667593	590.8035695	596.306038	288.2436018	637.8825782	36
13525	209774_x_at	CXCL2	1.903610814	0.075848303	0.058860249	0.091318989	0.23319874	0.125310944	1	1	1	1.854985808	302.8918095	394.5432571	163.2852436	115.5933333	37
13677	207107_at	RPE65	-1.89096819	0.075848303	0.058860249	0.091318989	0.23319874	0.125310944	1	1	1	1.807199903	42.27609398	41.86179523	76.40135293	83.92674364	963
18346	204614_at	SERPINB2	-1.531253602	0.075848303	0.058860249	0.091318989	0.23319874	0.125310944	1	1	1	1.805466813	63.52206353	7.803791693	114.6869776	170.232056	963
14978	223551_at	PKIB	-1.781414933	0.083832335	0.066062895	0.100074767	0.247848102	0.133083493	1	1	1	2.546346016	95.53859562	179.4279419	243.2743223	390.7189497	959
16124	202409_at	IGF2	-1.692077025	0.083832335	0.066062895	0.100074767	0.247848102	0.133083493	1	1	1	2.180187446	738.8729853	1638.116433	1610.881606	2173.681477	959
20838	229712_at	SNAPC3	-1.361602828	0.083832335	0.066062895	0.100074767	0.247848102	0.133083493	1	1	1	1.896778	74.38822682	28.88108653	141.0979521	248.4588262	959
14770	229004_at	---	-1.799982002	0.083832335	0.066062895	0.100074767	0.247848102	0.133083493	1	1	1	1.869165773	263.732218	218.1046721	492.9592351	618.8826255	959
16742	203789_s_at	SEMA3C	-1.646946445	0.085828343	0.067871508	0.102256258	0.251611141	0.134768426	1	1	1	1.91145768	158.9584254	322.7383527	303.842303	341.4414434	958
21213	209560_s_at	DLK1	-1.335900338	0.089820359	0.071496972	0.10661038	0.258524946	0.138532877	1	1	1	4.072877358	74.72044308	97.23141104	304.3272008	871.9963468	956
16865	227952_at	ZNF718	-1.638257895	0.097804391	0.078779073	0.115286121	0.272254977	0.145910875	1	1	1	2.183101389	49.96249053	31.62140778	109.0731825	181.7585892	952
14635	241585_at	LRRC4C	1.810228182	0.107784431	0.08793627	0.126077834	0.288953063	0.1548967	1	1	1	1.816192302	263.9451546	278.3613849	145.3288588	220.6289058	53
22493	238877_at	---	-1.255442014	0.117764471	0.097146581	0.136816916	0.305136515	0.163693096	1	1	1	2.226889285	85.26717947	91.85873618	189.8805683	416.7448386	942
17165	243337_at	FREM3	1.617056489	0.129740519	0.108259883	0.149641606	0.323850355	0.173401421	1	1	1	1.822377878	100.8914152	122.3090777	55.36251093	91.95823484	64
19598	227361_at	---	-1.442427453	0.135728543	0.113839086	0.156030928	0.333518428	0.178501816	1	1	1	2.026678979	63.62858139	121.734838	128.9547084	203.1938528	933
22469	210690_at	KLRC4	1.25680748	0.163672655	0.140051608	0.185675614	0.373078699	0.199675367	1	1	1	2.163524015	75.31583537	180.6504016	34.8116475	22.11076501	81
24919	205166_at	CAPN5	-1.113469281	0.167664671	0.143817487	0.189889711	0.378412038	0.202844548	1	1	1	2.846497363	239.680458	257.2381628	682.2497917	2013.39364	917
22407	239443_at	PCDHB6	-1.260811249	0.183632735	0.158926784	0.206698704	0.399419163	0.213850076	1	1	1	1.819014856	71.13399987	49.17883391	129.3938026	231.4088014	909
24506	212589_at	RRAS2	-1.135728816	0.199600798	0.174104643	0.22343855	0.419728965	0.224719022	1	1	1	1.934681581	359.7529649	118.6311443	696.0074349	1505.871396	901
25440	213791_at	PENK	-1.082739398	0.201596806	0.176006479	0.225526613	0.422076239	0.226161664	1	1	1	2.68562889	202.7264428	119.1599285	544.4479917	1605.704499	900
26150	1556704_s_at	LOC286297	-1.042613324	0.205588822	0.179812765	0.22969959	0.427040459	0.2285255	1	1	1	2.042956232	22.10685766	4.893111203	45.16334263	112.6740799	898
23925	219263_at	RNF128	-1.171919892	0.231536926	0.204643051	0.256736285	0.457463087	0.244848557	1	1	1	2.044595983	77.28520593	185.8903916	158.0170216	308.7234491	885
26586	233308_at	COPB1	-1.018261349	0.24750499	0.219994224	0.273303676	0.474929898	0.254146874	1	1	1	2.232566188	100.7205874	13.00292874	224.8653778	621.5537817	877
25409	222722_at	OGN	-1.084824771	0.273453094	0.245043976	0.300121319	0.504051268	0.269721494	1	1	1	2.069718329	44.66475837	32.74211113	92.44346905	222.6273034	864
26140	1570255_s_at	ANKRD20A1	-1.043217222	0.273453094	0.245043976	0.300121319	0.504051268	0.269721494	1	1	1	1.815956997	55.91076984	133.1338524	101.5315537	187.938367	864
22707	204563_at	SELL	1.242663995	0.28742515	0.258581552	0.314511233	0.517949393	0.277098637	1	1	1	1.849006622	1152.497547	1568.812587	623.3063382	1647.846996	143
20232	205848_at	GAS2	1.401532872	0.301397206	0.272152472	0.32886888	0.531938524	0.284656433	1	1	1	2.196711002	182.5125484	395.5078485	83.08446046	61.29341914	150
24713	204848_x_at	HBG1	1.124430096	0.303393214	0.274094065	0.330917668	0.533972525	0.285893378	1	1	1	1.936432634	580.6801572	1396.756603	299.8710862	190.844111	151
26848	210354_at	IFNG	1.002683747	0.315369261	0.285754982	0.343195203	0.54530084	0.291857372	1	1	1	6.694220448	376.7488903	1807.986887	56.27972566	4.92866862	157
26190	1566959_at	GAB2	-1.04032744	0.319361277	0.289646837	0.347282643	0.549846213	0.294305564	1	1	1	2.454380219	89.95120641	38.77432917	220.7744617	640.2586551	841
26300	235412_at	ARHGEF7	-1.03439697	0.347305389	0.316958224	0.375828725	0.576842598	0.308591673	1	1	1	1.841053449	187.4825957	104.4869078	345.1654793	771.5645071	827
25290	204419_x_at	HBG1	1.091226131	0.365269461	0.334575236	0.394119761	0.593803903	0.317610716	1	1	1	1.871440036	593.5322094	1412.175236	317.1526728	218.0035962	182
27005	214240_at	GAL	-0.99315608	0.403193613	0.371912924	0.432588377	0.625492879	0.334873889	1	1	1	2.069380966	48.34435689	25.46170705	100.042892	264.4342986	799
25485	208471_at	HPR	1.07989511	0.403193613	0.371912924	0.432588377	0.625492879	0.334873889	1	1	1	1.862557589	246.1298418	551.4910475	132.1461646	206.2740606	201
26842	208153_s_at	FAT2	-1.003022562	0.425149701	0.393616265	0.454772142	0.645041541	0.345071013	1	1	1	2.201130356	53.42087641	6.935738805	117.5863127	326.1349517	788
28751	226210_s_at	MEG3	-0.894938948	0.558882236	0.527123551	0.588580212	0.74858717	0.40040928	1	1	1	1.912958965	61.66498849	43.29503684	117.9625925	318.3793133	721
27252	229243_at	---	-0.978659686	0.570858283	0.539188757	0.600454045	0.756975589	0.405047785	1	1	1	2.26691339	139.9308443	45.93874247	317.2111046	922.7381922	715
27364	1557593_at	SPAG17	-0.972703127	0.69261477	0.662941011	0.720078572	0.837373425	0.447864725	1	1	1	1.920907065	23.58968043	2.729903718	45.31358381	113.8525635	654
28341	235134_at	---	-0.918010575	0.77245509	0.745338322	0.797272227	0.88479984	0.473401084	1	1	1	2.332077598	280.825308	93.072444	654.9064096	2076.110494	614
28502	219217_at	NARS2	-0.908600361	0.818363273	0.793301645	0.841073565	0.908214252	0.485734957	1	1	1	1.814248405	503.3681275	100.2234899	913.2348225	2298.376495	591
27160	205694_at	TYRP1	-0.982985104	0.844311377	0.820653997	0.86558709	0.922323466	0.49329648	1	1	1	3.859939079	24.14297662	4.406636274	93.19041895	358.1464291	578
27479	207182_at	GABRA6	-0.966430922	0.844311377	0.820653997	0.86558709	0.922323466	0.49329648	1	1	1	2.43998017	28.94537081	3.92327012	70.6261308	219.8848592	578
30128	213830_at	TRA@	0.823181646	0.910179641	0.891216859	0.926686398	0.955747339	0.511137316	1	1	1	1.972335957	205.8745969	695.4212951	104.3811	47.99996904	545
29250	216191_s_at	TRA@	0.8703471	0.912175649	0.89339007	0.928503478	0.956785178	0.511674552	1	1	1	2.694405603	95.63279929	389.8174014	35.49309695	25.9655752	544
29855	217143_s_at	TRA@	0.83877773	0.912175649	0.89339007	0.928503478	0.956785178	0.511674552	1	1	1	2.609990498	275.1448467	1141.562873	105.4198653	75.76377389	544
27166	243783_at	---	-0.982811815	0.942115768	0.926367321	0.955371192	0.971158691	0.519529855	1	1	1	4.43820835	52.25155529	6.153292781	231.903289	932.0517541	529
16512	206315_at	CRLF1	1.663768931	0.093812375	0.075132791	0.110953213	0.265719137	0.142316452	1	1	1	1.79920411	401.2365507	540.0785909	223.0078002	247.7248071	46
360	201422_at	IFI30	-5.093666754	0.001996008	0	0.002988266	0.023752495	0.017787688	1	0.065	0.065	1.798744656	629.9891223	221.4790273	1133.189567	462.4798575	1000
18738	1554154_at	GDAP2	-1.502482869	0.001996008	0	0.002988266	0.023752495	0.017787688	1	1	1	1.798307637	312.4862335	94.17964891	561.9463803	842.3330826	1000
978	201161_s_at	CSDA	-4.347164116	0.001996008	0	0.002988266	0.023752495	0.017787688	1	0.417	0.418	1.798106826	508.2882615	216.6443757	913.9565925	433.9119677	1000
3086	222958_s_at	DEPDC1	-3.394128006	0.001996008	0	0.002988266	0.023752495	0.017787688	1	0.997	0.997	1.79718214	68.96645354	50.24887523	123.9452786	69.06820835	1000
24162	201860_s_at	PLAT	-1.156694255	0.241516966	0.214231339	0.267096667	0.468868201	0.250959079	1	1	1	1.7964135	588.853987	1236.187425	1057.825252	1741.35374	880
4775	202499_s_at	SLC2A3	-2.980423166	0.005988024	0.001210313	0.009398128	0.04644591	0.025629454	1	1	1	1.79626609	271.4336165	203.4771625	487.5670011	321.075185	998
336	235118_at	---	5.151026028	0.001996008	0	0.002988266	0.023752495	0.017787688	1	0.055	0.055	1.796065688	1309.79142	472.0110076	729.2558553	386.3030992	0
228	37953_s_at	ACCN2	5.381196102	0.001996008	0	0.002988266	0.023752495	0.017787688	1	0.023	0.023	1.795987852	696.1913983	302.239121	387.6370308	106.1236411	0
9124	204439_at	IFI44L	-2.337181368	0.01996008	0.010930536	0.027548268	0.100566058	0.054234746	1	1	1	1.795946001	529.7484641	470.8493282	951.3996356	816.1572077	991
277	201626_at	INSIG1	5.249733855	0.001996008	0	0.002988266	0.023752495	0.017787688	1	0.037	0.037	1.795896266	994.1656862	409.9014342	553.5763423	215.9107961	0
7876	235591_at	SSTR1	2.49029768	0.017964072	0.00939328	0.025097335	0.09401177	0.050752292	1	1	1	1.795207786	93.74899586	79.80652325	52.22180774	45.33300299	8
1379	219890_at	CLEC5A	-4.088558384	0.001996008	0	0.002988266	0.023752495	0.017787688	1	0.668	0.671	1.792438245	40.57533287	16.77315934	72.72877845	37.1405348	1000
7771	1552378_s_at	RDH10	-2.50515586	0.003992016	3.05E-04	0.006382037	0.035794631	0.020525554	1	1	1	1.791616175	41.83625026	12.74027456	74.95450268	66.42381366	999
4410	209383_at	DDIT3	-3.056579728	0.001996008	0	0.002988266	0.023752495	0.017787688	1	1	1	1.7907487	689.8859681	127.6327423	1235.4124	902.7518842	1000
1894	203143_s_at	KIAA0040	-3.820091749	0.001996008	0	0.002988266	0.023752495	0.017787688	1	0.859	0.861	1.790583497	160.8898955	42.9421704	288.0867917	165.3098738	1000
18633	228904_at	HOXB3	-1.509709568	0.099800399	0.08060648	0.117449553	0.275957216	0.147847753	1	1	1	1.790556209	44.53990131	37.85174108	79.75119686	113.9262053	951
7746	209621_s_at	PDLIM3	-2.507448366	0.001996008	0	0.002988266	0.023752495	0.017787688	1	1	1	1.790348645	358.8636541	277.7373615	642.4910569	519.6049275	1000
25822	206282_at	NEUROD1	-1.062118649	0.365269461	0.334575236	0.394119761	0.593803903	0.317610716	1	1	1	1.78996024	130.490632	79.38665548	233.5730429	489.6771707	818
339	227334_at	USP54	5.134829601	0.001996008	0	0.002988266	0.023752495	0.017787688	1	0.055	0.055	1.78989616	1789.474333	682.0577813	999.7643289	486.82279	0
8020	209806_at	HIST1H2BK	-2.471324386	0.003992016	3.05E-04	0.006382037	0.035794631	0.020525554	1	1	1	1.789318116	432.6010197	175.0373542	774.0608416	686.6311342	999
3541	235438_at	CYP7B1	3.265164645	0.001996008	0	0.002988266	0.023752495	0.017787688	1	0.998	0.999	1.789031784	143.0687601	96.65175401	79.96993757	46.03996577	0
2372	234996_at	---	3.626203608	0.001996008	0	0.002988266	0.023752495	0.017787688	1	0.946	0.947	1.789019377	221.9652201	129.74053	124.0708865	72.61137552	0
5016	231223_at	CSMD1	2.929045032	0.003992016	3.05E-04	0.006382037	0.035794631	0.020525554	1	1	1	1.788837329	306.7541021	201.5156132	171.4823909	149.8661341	1
4558	224937_at	PTGFRN	-3.026973075	0.001996008	0	0.002988266	0.023752495	0.017787688	1	1	1	1.788738613	367.9261903	334.5999994	658.1237835	384.7142594	1000
20701	228796_at	CPNE4	1.370219288	0.195608782	0.170304325	0.219259904	0.414740486	0.221936976	1	1	1	1.788166958	174.3466882	302.3627444	97.50022918	86.58787829	97
16445	225328_at	---	-1.667971455	0.063872255	0.048161761	0.078079057	0.209401941	0.112410633	1	1	1	1.787883925	612.121441	487.2818749	1094.402085	1407.39402	969
5560	205478_at	PPP1R1A	2.833305859	0.011976048	0.004995055	0.017537368	0.072516585	0.039350448	1	1	1	1.787050318	465.1917911	296.8637706	260.3126427	253.6666649	5
4464	209822_s_at	VLDLR	-3.045760011	0.001996008	0	0.002988266	0.023752495	0.017787688	1	1	1	1.78657956	182.7082901	93.95839782	326.4228965	225.1987384	1000
13143	228245_s_at	HELZ	-1.934680592	0.033932136	0.02225085	0.044147813	0.141209364	0.075816013	1	1	1	1.786154119	685.6625514	706.8649193	1224.69899	1269.784477	984
512	240433_x_at	---	4.835880433	0.001996008	0	0.002988266	0.023752495	0.017787688	1	0.13	0.13	1.785931701	986.9720964	407.0082147	552.637089	274.1171952	0
134	226217_at	SLC30A7	-5.719391445	0.001996008	0	0.002988266	0.023752495	0.017787688	1	0.007	0.007	1.785719874	294.3723301	110.3183947	525.6665201	180.6452976	1000
2562	205818_at	DBC1	3.552776063	0.001996008	0	0.002988266	0.023752495	0.017787688	1	0.973	0.973	1.78559447	871.0293148	444.8078744	487.8091466	376.4968362	0
1210	205948_at	PTPRT	4.195261794	0.001996008	0	0.002988266	0.023752495	0.017787688	1	0.57	0.572	1.785364219	448.30355	207.7030533	251.0992129	149.6597665	0
5170	231372_at	---	2.901842587	0.011976048	0.004995055	0.017537368	0.072516585	0.039350448	1	1	1	1.785163187	248.9993211	169.6798133	139.4826663	116.7898554	5
650	219332_at	MICALL2	-4.646452387	0.001996008	0	0.002988266	0.023752495	0.017787688	1	0.218	0.218	1.784663994	149.3330166	66.23730909	266.5092579	113.8879025	1000
49	207093_s_at	OMG	6.337216403	0.001996008	0	0.002988266	0.023752495	0.017787688	1	0.001	0.001	1.784225542	2543.05582	830.8700843	1425.299526	497.9450993	0
4678	204424_s_at	LMO3	3.003608851	0.011976048	0.004995055	0.017537368	0.072516585	0.039350448	1	1	1	1.783339966	2138.659727	1236.784836	1199.243985	1140.393582	5
4021	214702_at	FN1	-3.149680144	0.001996008	0	0.002988266	0.023752495	0.017787688	1	1	1	1.78297529	41.57535151	8.933862432	74.12782444	52.08031547	1000
684	214952_at	NCAM1	4.597145926	0.001996008	0	0.002988266	0.023752495	0.017787688	1	0.242	0.243	1.782685129	539.3540715	228.1194378	302.5515066	163.4200238	0
1811	57588_at	SLC24A3	3.863437106	0.001996008	0	0.002988266	0.023752495	0.017787688	1	0.831	0.834	1.782593285	912.0626833	513.1343743	511.649343	255.6267137	0
6448	215867_x_at	CA12	-2.686999766	0.007984032	0.002357126	0.012216731	0.056469308	0.030870564	1	1	1	1.782407721	512.1927278	379.7092335	912.9362726	679.1011765	997
1056	209558_s_at	HIP1R	4.290725679	0.001996008	0	0.002988266	0.023752495	0.017787688	1	0.476	0.478	1.782272989	1066.712898	506.8463682	598.5126321	317.57811	0
439	229590_at	RPL13	4.954509186	0.001996008	0	0.002988266	0.023752495	0.017787688	1	0.09	0.09	1.781459753	377.6324218	171.6195633	211.9792048	71.65413033	0
1858	223280_x_at	MS4A6A	-3.839957346	0.001996008	0	0.002988266	0.023752495	0.017787688	1	0.846	0.848	1.781226001	509.0856732	301.3181503	906.7966379	452.9189656	1000
2404	227314_at	ITGA2	-3.61030485	0.001996008	0	0.002988266	0.023752495	0.017787688	1	0.955	0.955	1.781057422	103.8497159	51.85390578	184.9623073	104.5906526	1000
21	230416_at	---	6.773899298	0.001996008	0	0.002988266	0.023752495	0.017787688	1	0	0	1.780750399	398.5089462	110.8931327	223.7870879	85.47651066	0
1630	219648_at	MREG	-3.954760975	0.001996008	0	0.002988266	0.023752495	0.017787688	1	0.776	0.78	1.779885376	246.98726	104.9020533	439.6090122	229.6492384	1000
403	205638_at	BAI3	5.017916284	0.001996008	0	0.002988266	0.023752495	0.017787688	1	0.08	0.08	1.779864025	986.574527	395.6341431	554.2976954	256.4660511	0
1968	238081_at	C4orf12	3.792190856	0.001996008	0	0.002988266	0.023752495	0.017787688	1	0.874	0.875	1.779135812	302.2438741	161.3418358	169.882407	102.5895851	0
10797	214954_at	SUSD5	2.153321709	0.047904192	0.034154526	0.060170489	0.175537011	0.094260598	1	1	1	1.77903522	315.3545361	279.7815554	177.2615474	208.1565682	23
8367	210004_at	OLR1	-2.423737448	0.015968064	0.007886749	0.02261651	0.087137985	0.047175057	1	1	1	1.778943309	167.9427726	134.3875789	298.7606716	247.119795	993
446	209006_s_at	C1orf63	-4.937161105	0.001996008	0	0.002988266	0.023752495	0.017787688	1	0.096	0.096	1.778768687	303.3131865	169.0911509	539.5239986	190.4810557	1000
18044	205827_at	CCK	1.551552123	0.139720559	0.117566784	0.160283013	0.339429876	0.181770294	1	1	1	1.77722432	486.9701368	674.5370409	274.0060055	346.6287897	69
323	209883_at	GLT25D2	5.166271569	0.001996008	0	0.002988266	0.023752495	0.017787688	1	0.053	0.053	1.776650893	1125.029065	448.0969633	633.2302364	269.1978494	0
3264	202350_s_at	MATN2	-3.339812855	0.001996008	0	0.002988266	0.023752495	0.017787688	1	0.997	0.998	1.776189079	680.9852109	467.9114973	1209.558494	688.0028706	1000
16143	205097_at	SLC26A2	-1.69111522	0.067864271	0.051712282	0.082507987	0.217437603	0.116549188	1	1	1	1.774651447	360.510098	614.8668559	639.7797669	633.9332499	967
4179	202901_x_at	CTSS	-3.11093185	0.001996008	0	0.002988266	0.023752495	0.017787688	1	1	1	1.774353676	70.60338424	59.26661048	125.2753744	71.94574357	1000
3446	221645_s_at	ZNF83	-3.288862726	0.001996008	0	0.002988266	0.023752495	0.017787688	1	0.997	0.998	1.774191621	276.5759863	135.3281577	490.6987973	308.75029	1000
187	213836_s_at	WIPI1	-5.517003369	0.001996008	0	0.002988266	0.023752495	0.017787688	1	0.015	0.015	1.774179106	91.16650062	39.40844032	161.7457005	54.71170189	1000
1247	225269_s_at	RBMS1	-4.169226453	0.001996008	0	0.002988266	0.023752495	0.017787688	1	0.594	0.595	1.774082477	360.5672014	182.5094508	639.6759536	299.0956932	1000
7957	230865_at	LIX1	2.479870329	0.01996008	0.010930536	0.027548268	0.100566058	0.054234746	1	1	1	1.774039836	809.5620127	643.9198549	456.3381252	436.5804057	9
3282	218880_at	FOSL2	-3.334697434	0.001996008	0	0.002988266	0.023752495	0.017787688	1	0.997	0.998	1.774032938	67.39091876	19.32879623	119.5537096	77.83494651	1000
26716	1569349_at	C11orf30	-1.011091385	0.319361277	0.289646837	0.347282643	0.549846213	0.294305564	1	1	1	1.773360062	27.86084403	2.673099805	49.4073081	108.6339257	841
9838	201663_s_at	SMC4	-2.256572847	0.015968064	0.007886749	0.02261651	0.087137985	0.047175057	1	1	1	1.772661767	265.5574365	410.6130025	470.7435147	279.2424527	993
3657	242943_at	ST8SIA4	-3.241455562	0.001996008	0	0.002988266	0.023752495	0.017787688	1	0.999	0.999	1.772573639	32.20090114	8.774382128	57.0784685	38.32646184	1000
409	203344_s_at	RBBP8	-5.010468911	0.001996008	0	0.002988266	0.023752495	0.017787688	1	0.082	0.082	1.772468723	512.4679781	223.9531847	908.3334626	348.6352783	1000
748	205344_at	CSPG5	4.533336286	0.001996008	0	0.002988266	0.023752495	0.017787688	1	0.279	0.28	1.771627658	1566.168871	721.197728	884.0282344	407.5361045	0
344	213988_s_at	SAT1	-5.127282592	0.001996008	0	0.002988266	0.023752495	0.017787688	1	0.057	0.057	1.771516779	1363.188711	452.1998462	2414.911675	963.2322966	1000
10558	202071_at	SDC4	-2.178493058	0.00998004	0.003633776	0.014917016	0.064767233	0.035344014	1	1	1	1.771182026	321.293154	205.2010575	569.0686594	549.6608634	996
740	205345_at	BARD1	-4.542361311	0.001996008	0	0.002988266	0.023752495	0.017787688	1	0.272	0.273	1.771175564	308.191008	126.6478311	545.8603825	241.1379541	1000
21156	201359_at	COPB1	-1.339463967	0.007984032	0.002357126	0.012216731	0.056469308	0.030870564	1	1	1	1.770944505	1133.78155	239.5774531	2007.864206	3320.408856	997
2876	233085_s_at	OBFC2A	-3.45770688	0.001996008	0	0.002988266	0.023752495	0.017787688	1	0.986	0.986	1.770557609	35.84664134	9.033740488	63.46854357	39.91132494	1000
9242	212621_at	KIAA0286	-2.323197226	0.001996008	0	0.002988266	0.023752495	0.017787688	1	1	1	1.76962805	264.7531839	103.6752648	468.5146607	437.3486753	1000
11048	223629_at	PCDHB5	2.12667238	0.041916168	0.029002609	0.053353856	0.161721254	0.087239961	1	1	1	1.769404166	422.2681377	408.9468534	238.6499059	240.71107	20
6093	229613_at	---	2.745429324	0.011976048	0.004995055	0.017537368	0.072516585	0.039350448	1	1	1	1.769286039	969.2979223	749.2750369	547.8469285	395.6647527	5
3925	1562831_a_at	LOC283089	3.173930366	0.003992016	3.05E-04	0.006382037	0.035794631	0.020525554	1	1	1	1.769108061	135.2428676	102.1489269	76.44692296	21.07783391	1
623	214853_s_at	SHC1	-4.680932472	0.001996008	0	0.002988266	0.023752495	0.017787688	1	0.202	0.203	1.768823112	710.1627203	241.0438169	1256.152233	553.6482154	1000
22739	206456_at	GABRA5	1.241177319	0.245508982	0.218072109	0.271235082	0.47301162	0.253105158	1	1	1	1.768631879	161.6728802	285.1557467	91.41126663	131.343558	122
6457	206373_at	ZIC1	-2.685540582	0.001996008	0	0.002988266	0.023752495	0.017787688	1	1	1	1.768520249	1211.642988	595.2187355	2142.815159	1684.63817	1000
605	213411_at	---	4.705015176	0.001996008	0	0.002988266	0.023752495	0.017787688	1	0.185	0.185	1.76820793	1045.496656	405.2039352	591.2747239	330.0218956	0
278	209146_at	SC4MOL	5.246992988	0.001996008	0	0.002988266	0.023752495	0.017787688	1	0.038	0.038	1.767432177	1092.669851	431.2695411	618.2244871	247.9143394	0
316	236140_at	GCLM	-5.177752059	0.001996008	0	0.002988266	0.023752495	0.017787688	1	0.051	0.051	1.767384254	83.63459394	38.69968136	147.8144644	52.70566323	1000
8012	228307_at	EMILIN3	-2.473269755	0.001996008	0	0.002988266	0.023752495	0.017787688	1	1	1	1.76723473	160.729157	21.08863375	284.0461483	253.5249809	1000
3332	244040_at	---	3.322030785	0.003992016	3.05E-04	0.006382037	0.035794631	0.020525554	1	0.997	0.998	1.76676633	582.1218062	370.2688224	329.4843219	197.4264594	1
350	201426_s_at	VIM	-5.125212168	0.001996008	0	0.002988266	0.023752495	0.017787688	1	0.057	0.057	1.766717763	7929.468512	4675.756382	14009.13287	4338.438264	1000
3433	212488_at	COL5A1	-3.29160925	0.001996008	0	0.002988266	0.023752495	0.017787688	1	0.997	0.998	1.766512238	142.9118677	85.36480767	252.4555633	151.2453347	1000
7455	206364_at	KIF14	-2.545425712	0.00998004	0.003633776	0.014917016	0.064767233	0.035344014	1	1	1	1.766371497	98.93592065	114.3528697	174.7575902	111.5564109	996
1652	209258_s_at	SMC3	3.94291503	0.001996008	0	0.002988266	0.023752495	0.017787688	1	0.786	0.789	1.765796667	191.9948809	105.5906186	108.729892	50.3580444	0
2427	203234_at	UPP1	-3.599850893	0.001996008	0	0.002988266	0.023752495	0.017787688	1	0.964	0.964	1.765658477	144.8967069	75.21119452	255.8380987	141.7671245	1000
202	210423_s_at	SLC11A1	-5.471189914	0.001996008	0	0.002988266	0.023752495	0.017787688	1	0.017	0.017	1.764666242	179.9333819	49.51458378	317.5223649	120.2116816	1000
927	214589_at	FGF12	4.377584952	0.001996008	0	0.002988266	0.023752495	0.017787688	1	0.391	0.392	1.764594471	249.2931153	119.6318548	141.2750178	64.82494051	0
12923	1552365_at	SCIN	-1.9554668	0.055888224	0.041115626	0.06916764	0.19338123	0.103805801	1	1	1	1.764509533	206.6355127	246.3485642	364.6103322	346.9555641	973
8424	213712_at	ELOVL2	2.41463888	0.025948104	0.015682036	0.034761319	0.11869096	0.063919699	1	1	1	1.764498327	426.9087996	354.5620959	241.9434426	224.5447331	12
534	204971_at	CSTA	-4.809659184	0.001996008	0	0.002988266	0.023752495	0.017787688	1	0.144	0.144	1.764269698	56.72196462	22.30559228	100.0728434	41.32766652	1000
973	1558692_at	C1orf85	-4.349050632	0.001996008	0	0.002988266	0.023752495	0.017787688	1	0.412	0.413	1.764250959	50.68594294	18.0531219	89.42272345	42.40132111	1000
9369	209773_s_at	RRM2	-2.308357651	0.015968064	0.007886749	0.02261651	0.087137985	0.047175057	1	1	1	1.762939328	370.286574	458.2910526	652.7927639	467.7332583	993
2758	236656_s_at	---	3.491059494	0.001996008	0	0.002988266	0.023752495	0.017787688	1	0.984	0.984	1.762853118	344.4339488	187.5751599	195.3843717	137.1361092	0
1206	210222_s_at	RTN1	4.197072381	0.001996008	0	0.002988266	0.023752495	0.017787688	1	0.569	0.571	1.762316139	4284.175668	1559.586653	2430.991565	1758.605272	0
508	211894_x_at	SEZ6L	4.840594684	0.001996008	0	0.002988266	0.023752495	0.017787688	1	0.128	0.128	1.762239924	573.057989	257.6660011	325.1872695	119.2974411	0
10399	212354_at	SULF1	-2.196659671	0.021956088	0.012493219	0.029973498	0.106831709	0.057649473	1	1	1	1.761787116	246.4441478	250.5258589	434.1821243	372.7153649	990
11497	223623_at	C2orf40	-2.084023473	0.025948104	0.015682036	0.034761319	0.11869096	0.063919699	1	1	1	1.760813839	222.1964721	142.9472681	391.246623	393.0361898	988
9636	204822_at	TTK	-2.279960982	0.023952096	0.014077818	0.032376732	0.113161052	0.060991138	1	1	1	1.760779536	108.5890316	142.5005759	191.2013447	132.803167	989
5025	223158_s_at	NEK6	-2.927614341	0.001996008	0	0.002988266	0.023752495	0.017787688	1	1	1	1.76072185	355.6571919	203.7972593	626.2133888	433.9460692	1000
14673	213358_at	KIAA0802	-1.807548845	0.001996008	0	0.002988266	0.023752495	0.017787688	1	1	1	1.76040392	315.1544192	124.9441099	554.7990748	666.5802687	1000
8150	210517_s_at	AKAP12	-2.453890994	0.01996008	0.010930536	0.027548268	0.100566058	0.054234746	1	1	1	1.760160761	984.4851689	1010.995719	1732.852164	1260.05273	991
1115	211162_x_at	SCD	4.243820393	0.001996008	0	0.002988266	0.023752495	0.017787688	1	0.524	0.525	1.758740182	607.3200954	304.6898642	345.3154147	153.8560632	0
930	38340_at	HIP1R	4.374814545	0.001996008	0	0.002988266	0.023752495	0.017787688	1	0.395	0.396	1.758409626	2623.496831	1225.985677	1491.971377	719.8000925	0
2829	216233_at	CD163	-3.470304982	0.001996008	0	0.002988266	0.023752495	0.017787688	1	0.984	0.984	1.758287109	33.67632953	8.148543789	59.21265609	36.79532868	1000
2395	1568920_at	SOX5	-3.614869106	0.001996008	0	0.002988266	0.023752495	0.017787688	1	0.952	0.953	1.758136613	80.36815468	27.95178589	141.2981952	82.16996551	1000
14354	236495_at	PBEF1	-1.834139889	0.001996008	0	0.002988266	0.023752495	0.017787688	1	1	1	1.757999854	28.05100049	3.791923482	49.31365476	59.01255946	1000
2559	209900_s_at	SLC16A1	-3.554527262	0.001996008	0	0.002988266	0.023752495	0.017787688	1	0.973	0.973	1.757983222	238.7328954	93.56545174	419.6884248	245.5003927	1000
13162	219197_s_at	SCUBE2	-1.933075429	0.047904192	0.034154526	0.060170489	0.175537011	0.094260598	1	1	1	1.757882124	259.3143718	164.4170983	455.8440986	496.7651977	977
2930	232231_at	RUNX2	-3.439841336	0.001996008	0	0.002988266	0.023752495	0.017787688	1	0.987	0.987	1.757395905	72.38343609	39.77724214	127.2063542	72.92906247	1000
5199	210052_s_at	TPX2	-2.896766372	0.003992016	3.05E-04	0.006382037	0.035794631	0.020525554	1	1	1	1.757248608	256.9921903	246.4347488	451.5991686	260.7708521	999
9922	214710_s_at	CCNB1	-2.247374299	0.01996008	0.010930536	0.027548268	0.100566058	0.054234746	1	1	1	1.756695476	175.3935421	233.6933418	308.1130419	215.181799	991
3964	223333_s_at	ANGPTL4	-3.164601903	0.001996008	0	0.002988266	0.023752495	0.017787688	1	1	1	1.756614397	102.7913953	34.67262593	180.564845	121.3539124	1000
3088	228598_at	DPP10	3.39354119	0.001996008	0	0.002988266	0.023752495	0.017787688	1	0.997	0.997	1.756611597	419.8302531	225.1460446	239.0000463	180.6646745	0
19687	206012_at	LEFTY2	-1.436758739	0.20758483	0.181717179	0.231784511	0.429717664	0.229988859	1	1	1	1.756573545	172.9017559	98.38463625	303.7146503	455.7026412	897
1313	209619_at	CD74	-4.130460911	0.001996008	0	0.002988266	0.023752495	0.017787688	1	0.637	0.638	1.756252052	3685.199172	2547.395404	6472.138607	2562.074568	1000
6048	1557512_at	RSN	-2.751784177	0.001996008	0	0.002988266	0.023752495	0.017787688	1	1	1	1.755632555	160.8051472	42.79005271	282.3147513	221.8274167	1000
1024	1558724_at	LOC645478	4.311574852	0.001996008	0	0.002988266	0.023752495	0.017787688	1	0.453	0.455	1.755592145	154.1275537	65.35367314	87.79234639	51.8091219	0
3591	205525_at	CALD1	-3.253210387	0.003992016	3.05E-04	0.006382037	0.035794631	0.020525554	1	0.998	0.999	1.755514916	166.7187658	65.92084666	292.6772801	188.2706773	999
2177	233220_at	GRIN3A	3.705418722	0.001996008	0	0.002988266	0.023752495	0.017787688	1	0.922	0.925	1.755111842	223.2028552	127.9611241	127.1730097	64.48858983	0
21337	218882_s_at	WDR3	-1.328235983	0.00998004	0.003633776	0.014917016	0.064767233	0.035344014	1	1	1	1.754218336	394.3705193	118.4809577	691.8119963	1136.854964	996
2139	224856_at	FKBP5	-3.724528256	0.001996008	0	0.002988266	0.023752495	0.017787688	1	0.912	0.914	1.754166574	512.2688682	277.8389383	898.6049257	465.8581498	1000
25039	205655_at	MDM4	-1.10604767	0.215568862	0.189345325	0.240116222	0.439931135	0.235383295	1	1	1	1.754159047	36.39973883	13.13359226	63.85093119	125.9985335	893
2722	202016_at	MEST	-3.501597539	0.005988024	0.001210313	0.009398128	0.04644591	0.025629454	1	0.983	0.983	1.75391375	1991.668895	1096.438715	3493.21546	1950.44298	998
14185	223681_s_at	INADL	-1.850050036	0.01996008	0.010930536	0.027548268	0.100566058	0.054234746	1	1	1	1.753548839	81.77270552	60.00093824	143.3924328	160.9915361	991
2917	219387_at	KIAA1212	3.445286573	0.001996008	0	0.002988266	0.023752495	0.017787688	1	0.987	0.987	1.752666813	213.1834211	130.4682153	121.6337409	67.29133616	0
16	202864_s_at	SP100	-6.84326703	0.001996008	0	0.002988266	0.023752495	0.017787688	1	0	0	1.752318895	135.4964206	29.16918861	237.432938	71.25842561	1000
465	238603_at	LOC254559	4.900672471	0.001996008	0	0.002988266	0.023752495	0.017787688	1	0.112	0.112	1.752117942	863.1263029	325.3801191	492.6188371	250.1829686	0
7890	213905_x_at	BGN	-2.488335444	0.003992016	3.05E-04	0.006382037	0.035794631	0.020525554	1	1	1	1.751738237	349.9546073	468.5861101	613.0288668	334.9747629	999
3839	240277_at	SLC30A7	-3.197611127	0.001996008	0	0.002988266	0.023752495	0.017787688	1	1	1	1.751700767	44.84475278	28.51154002	78.55458784	47.21330562	1000
662	203857_s_at	PDIA5	-4.630046613	0.001996008	0	0.002988266	0.023752495	0.017787688	1	0.227	0.228	1.751297635	146.4496098	53.91581606	256.4768553	110.9988106	1000
18178	202978_s_at	CREBZF	-1.541654874	0.093812375	0.075132791	0.110953213	0.265719137	0.142316452	1	1	1	1.751276529	213.3319264	68.39129016	373.6031956	526.5000139	954
23	209065_at	UQCRB	6.695510215	0.001996008	0	0.002988266	0.023752495	0.017787688	1	0	0	1.751270039	899.5602004	241.2815248	513.6616173	197.6531592	0
2796	218623_at	HMP19	3.480735918	0.001996008	0	0.002988266	0.023752495	0.017787688	1	0.984	0.984	1.750935542	1456.660519	800.3801497	831.9326922	563.0806767	0
771	209129_at	TRIP6	-4.514136228	0.001996008	0	0.002988266	0.023752495	0.017787688	1	0.284	0.285	1.750678025	384.7567119	153.7548246	673.5851206	295.3503091	1000
3179	1569112_at	SLC44A5	-3.366446838	0.001996008	0	0.002988266	0.023752495	0.017787688	1	0.997	0.997	1.749124707	114.0898307	52.07051768	199.5573417	120.6458188	1000
1855	220990_s_at	TMEM49	-3.841816217	0.001996008	0	0.002988266	0.023752495	0.017787688	1	0.845	0.847	1.748951334	879.0742279	384.0816153	1537.458043	802.3265968	1000
5896	210246_s_at	ABCC8	2.779536391	0.011976048	0.004995055	0.017537368	0.072516585	0.039350448	1	1	1	1.748739775	586.6613802	381.1767528	335.4766608	307.0489127	5
342	214791_at	LOC93349	-5.128122063	0.001996008	0	0.002988266	0.023752495	0.017787688	1	0.057	0.057	1.74857731	77.4189837	20.91369841	135.3730783	54.45447783	1000
1905	205137_x_at	USH1C	3.814199594	0.003992016	3.05E-04	0.006382037	0.035794631	0.020525554	1	0.861	0.863	1.748255336	461.6487591	268.6141215	264.0625484	105.5794502	1
7449	209663_s_at	ITGA7	-2.546059182	0.00998004	0.003633776	0.014917016	0.064767233	0.035344014	1	1	1	1.747467209	397.8796187	361.0159877	695.2815867	498.8548295	996
2269	242769_at	CTTNBP2	3.667849856	0.001996008	0	0.002988266	0.023752495	0.017787688	1	0.935	0.937	1.746774077	1018.425339	548.1035939	583.0320887	349.6790676	0
115	202796_at	SYNPO	-5.817495731	0.001996008	0	0.002988266	0.023752495	0.017787688	1	0.003	0.003	1.746654432	216.4803947	57.3944748	378.1164407	131.8898083	1000
15	208881_x_at	IDI1	6.84952782	0.001996008	0	0.002988266	0.023752495	0.017787688	1	0	0	1.746615641	1453.404738	387.7597782	832.1262583	302.8882091	0
6527	243198_at	---	2.675765683	0.013972056	0.00641771	0.020099665	0.079930261	0.043329476	1	1	1	1.74624351	65.16267748	55.30020556	37.31591678	18.20010646	6
4072	205737_at	KCNQ2	3.134058384	0.001996008	0	0.002988266	0.023752495	0.017787688	1	1	1	1.746038241	628.8463727	325.4843926	360.1561283	324.0751237	0
1726	213519_s_at	LAMA2	-3.9067591	0.001996008	0	0.002988266	0.023752495	0.017787688	1	0.807	0.81	1.745577253	110.8261762	22.64538828	193.4556522	105.8968939	1000
2716	227340_s_at	RGMB	3.503826384	0.001996008	0	0.002988266	0.023752495	0.017787688	1	0.982	0.982	1.745439129	767.187601	468.3669029	439.5384453	221.6298644	0
28945	227140_at	---	-0.885385557	0.463073852	0.431249277	0.492944319	0.677044781	0.362358882	1	1	1	1.74523862	66.66140881	97.51238246	116.3400651	272.2678202	769
689	211656_x_at	HLA-DQB1	-4.594467834	0.001996008	0	0.002988266	0.023752495	0.017787688	1	0.243	0.244	1.744904979	310.0567966	138.7556462	541.0196482	223.7412177	1000
575	244693_at	USP54	4.744769583	0.001996008	0	0.002988266	0.023752495	0.017787688	1	0.166	0.166	1.744325771	349.7996813	154.8779758	200.5357526	79.00115861	0
1611	219732_at	RP11-35N6.1	3.962571333	0.001996008	0	0.002988266	0.023752495	0.017787688	1	0.772	0.775	1.74410693	3044.994091	1497.00501	1745.875805	986.7867247	0
3244	1568736_s_at	DLGAP1	3.344401518	0.003992016	3.05E-04	0.006382037	0.035794631	0.020525554	1	0.997	0.998	1.743841764	177.4337721	116.3384007	101.7487801	48.15158373	1
3860	226368_at	CHST11	3.19250136	0.001996008	0	0.002988266	0.023752495	0.017787688	1	1	1	1.743836736	564.2344793	406.6415842	323.5592345	115.8143252	0
934	226114_at	ZNF436	-4.372090734	0.001996008	0	0.002988266	0.023752495	0.017787688	1	0.399	0.4	1.74380471	302.449536	116.293163	527.4129255	240.5164395	1000
1269	204201_s_at	PTPN13	-4.155128528	0.001996008	0	0.002988266	0.023752495	0.017787688	1	0.608	0.609	1.743355811	268.7028677	113.3142538	468.4447057	222.820877	1000
1217	215029_at	---	-4.192319266	0.001996008	0	0.002988266	0.023752495	0.017787688	1	0.572	0.574	1.743223577	133.754564	70.61694725	233.1641094	102.7977109	1000
4076	209286_at	CDC42EP3	-3.133018233	0.001996008	0	0.002988266	0.023752495	0.017787688	1	1	1	1.742991543	127.4715486	58.44577593	222.1818311	144.8596519	1000
238	228532_at	C1orf162	-5.355173341	0.001996008	0	0.002988266	0.023752495	0.017787688	1	0.03	0.03	1.742986079	191.3935349	81.33808105	333.596267	113.8330303	1000
16373	222108_at	AMIGO2	-1.673389446	0.027944112	0.017302913	0.037128811	0.124533957	0.06694844	1	1	1	1.742972544	105.0215448	70.67821637	183.0496691	229.0667447	987
1780	228455_at	RBM15	-3.879575158	0.001996008	0	0.002988266	0.023752495	0.017787688	1	0.823	0.826	1.742780471	99.51853689	48.82701659	173.4389626	86.61471917	1000
953	231876_at	TRIM56	-4.362543303	0.001996008	0	0.002988266	0.023752495	0.017787688	1	0.404	0.405	1.742719658	175.3280072	67.90043537	305.5475646	139.354724	1000
4065	217356_s_at	PGK1	-3.13570335	0.003992016	3.05E-04	0.006382037	0.035794631	0.020525554	1	1	1	1.742027566	1354.161264	706.9789663	2358.986251	1504.56999	999
2347	211708_s_at	SCD	3.636977363	0.001996008	0	0.002988266	0.023752495	0.017787688	1	0.943	0.944	1.741826952	901.7711971	517.0073288	517.7157214	269.708728	0
7428	214164_x_at	CA12	-2.548420532	0.011976048	0.004995055	0.017537368	0.072516585	0.039350448	1	1	1	1.741752837	466.4057157	353.7900897	812.3634787	614.3760183	995
2186	1557803_at	DTNA	-3.70260305	0.001996008	0	0.002988266	0.023752495	0.017787688	1	0.923	0.926	1.741601187	137.8842395	61.044779	240.1393553	129.624612	1000
18680	217921_at	---	-1.507281726	0.003992016	3.05E-04	0.006382037	0.035794631	0.020525554	1	1	1	1.740771102	62.16474424	18.8478098	108.2145903	154.8539664	999
4974	203424_s_at	IGFBP5	-2.939218834	0.005988024	0.001210313	0.009398128	0.04644591	0.025629454	1	1	1	1.740464434	149.3993428	95.26707565	260.0242426	171.6305632	998
7351	242134_at	---	2.559406495	0.00998004	0.003633776	0.014917016	0.064767233	0.035344014	1	1	1	1.740300834	561.6931573	461.9109924	322.7563569	230.746798	4
1263	241401_at	C4orf12	4.15964778	0.001996008	0	0.002988266	0.023752495	0.017787688	1	0.605	0.606	1.740178894	217.1497663	100.2195065	124.7858867	68.25392694	0
1807	235465_at	FAM123A	3.864452406	0.001996008	0	0.002988266	0.023752495	0.017787688	1	0.831	0.834	1.740115663	2883.077466	1420.732883	1656.830938	988.8797394	0
18795	202979_s_at	CREBZF	-1.498098431	0.095808383	0.076954681	0.11312089	0.269081753	0.144106456	1	1	1	1.740060763	233.4630383	82.09398123	406.2398724	583.39954	953
952	229463_at	NTRK2	4.362577032	0.001996008	0	0.002988266	0.023752495	0.017787688	1	0.404	0.405	1.739515166	579.4029081	255.2187535	333.0829874	173.0995698	0
1684	217478_s_at	HLA-DMA	-3.927168395	0.001996008	0	0.002988266	0.023752495	0.017787688	1	0.795	0.798	1.738531785	464.5660072	285.0188698	807.6627697	363.929004	1000
5930	227249_at	NDE1	-2.772868398	0.007984032	0.002357126	0.012216731	0.056469308	0.030870564	1	1	1	1.738514989	176.8189829	185.8465008	307.4024521	172.0445575	997
707	204881_s_at	UGCG	-4.574552136	0.001996008	0	0.002988266	0.023752495	0.017787688	1	0.253	0.254	1.738438614	551.632196	177.1691699	958.9787102	425.0369467	1000
24688	223748_at	SLC4A11	-1.126006567	0.245508982	0.218072109	0.271235082	0.47301162	0.253105158	1	1	1	1.738038166	66.90549972	57.44520243	116.284312	217.5295594	878
11057	203362_s_at	MAD2L1	-2.126240891	0.023952096	0.014077818	0.032376732	0.113161052	0.060991138	1	1	1	1.737900817	414.5186335	470.5034347	720.3922719	598.495016	989
23599	224237_at	---	1.192074383	0.379241517	0.348308266	0.408314753	0.605694033	0.324030789	1	1	1	1.736672312	64.0233716	127.0704244	36.86554519	19.36866434	189
505	203964_at	NMI	-4.844144681	0.001996008	0	0.002988266	0.023752495	0.017787688	1	0.127	0.127	1.736636552	205.4292224	71.86567463	356.7558964	145.5218249	1000
4321	209292_at	ID4	3.079536899	0.003992016	3.05E-04	0.006382037	0.035794631	0.020525554	1	1	1	1.736476468	2982.056553	1899.407769	1717.303176	1205.88299	1
5714	221009_s_at	ANGPTL4	-2.809604741	0.003992016	3.05E-04	0.006382037	0.035794631	0.020525554	1	1	1	1.736311238	215.7492367	69.1994182	374.6078243	281.4765651	999
6043	206316_s_at	KNTC1	-2.752804735	0.001996008	0	0.002988266	0.023752495	0.017787688	1	1	1	1.736235481	111.8006142	65.01328422	194.1121932	140.753611	1000
2038	232929_at	ZBTB20	3.763138964	0.001996008	0	0.002988266	0.023752495	0.017787688	1	0.889	0.891	1.736147374	348.4895214	186.375544	200.7257717	108.9247296	0
1423	213188_s_at	MINA	-4.061969162	0.001996008	0	0.002988266	0.023752495	0.017787688	1	0.689	0.692	1.736141533	203.258821	104.3877089	352.886081	162.5600944	1000
7178	205199_at	CA9	-2.582418838	0.001996008	0	0.002988266	0.023752495	0.017787688	1	1	1	1.735651213	298.1795002	48.31128731	517.5356111	430.9267504	1000
3899	237400_at	ATP5S	3.18183264	0.001996008	0	0.002988266	0.023752495	0.017787688	1	1	1	1.73535308	211.3393107	143.1000319	121.7846173	62.91682912	0
4577	200664_s_at	DNAJB1	-3.020896171	0.001996008	0	0.002988266	0.023752495	0.017787688	1	1	1	1.734867222	618.1529379	374.426806	1072.41327	688.4779813	1000
4315	235009_at	FAM44A	3.080042317	0.005988024	0.001210313	0.009398128	0.04644591	0.025629454	1	1	1	1.734560386	208.2676091	141.545147	120.069391	71.00117127	2
4006	215071_s_at	HIST1H2AC	-3.153855989	0.001996008	0	0.002988266	0.023752495	0.017787688	1	1	1	1.734196064	352.8707281	165.6745062	611.9470279	391.3375578	1000
5077	242228_at	---	-2.91819299	0.007984032	0.002357126	0.012216731	0.056469308	0.030870564	1	1	1	1.733838321	114.5401548	82.94360106	198.5941097	126.4154354	997
6605	230165_at	SGOL2	-2.663029282	0.003992016	3.05E-04	0.006382037	0.035794631	0.020525554	1	1	1	1.733786576	135.2067046	147.7666154	234.4195695	135.4497641	999
10829	228497_at	SLC22A15	-2.149225102	0.001996008	0	0.002988266	0.023752495	0.017787688	1	1	1	1.732766802	141.2249712	72.01346091	244.7099417	236.780818	1000
2662	218162_at	OLFML3	-3.519808826	0.001996008	0	0.002988266	0.023752495	0.017787688	1	0.981	0.981	1.732460037	567.2528895	213.4582363	982.7429621	570.3236248	1000
5886	204082_at	PBX3	-2.78100849	0.001996008	0	0.002988266	0.023752495	0.017787688	1	1	1	1.732180643	470.4881372	360.9120593	814.9704441	541.3881743	1000
2555	207266_x_at	RBMS1	-3.555802101	0.001996008	0	0.002988266	0.023752495	0.017787688	1	0.971	0.971	1.732037493	242.7333929	179.6466154	420.4233373	196.7359823	1000
19785	232363_at	PSIP1	-1.430311914	0.035928144	0.02392437	0.046464039	0.146492844	0.078681445	1	1	1	1.731715472	92.24342948	26.36631271	159.739374	239.4444579	983
7951	227019_at	FLJ13137	-2.480640487	0.005988024	0.001210313	0.009398128	0.04644591	0.025629454	1	1	1	1.73159506	167.9615839	64.77394243	290.8414488	245.7418054	998
21032	1560225_at	CNR1	-1.348064886	0.201596806	0.176006479	0.225526613	0.422076239	0.226161664	1	1	1	1.731474735	61.64344005	93.88643233	106.734059	148.0769261	900
10996	206432_at	HAS2	-2.131331105	0.025948104	0.015682036	0.034761319	0.11869096	0.063919699	1	1	1	1.731392717	124.2147211	108.16234	215.0644635	194.2561923	988
696	207873_x_at	SEZ6L	4.588262326	0.001996008	0	0.002988266	0.023752495	0.017787688	1	0.247	0.248	1.730753878	476.8233584	216.7223352	275.5003842	109.0636947	0
665	218589_at	P2RY5	-4.629235927	0.001996008	0	0.002988266	0.023752495	0.017787688	1	0.227	0.228	1.730710988	254.9739756	160.2541901	441.2862613	145.77018	1000
15973	219434_at	TREM1	-1.70435351	0.001996008	0	0.002988266	0.023752495	0.017787688	1	1	1	1.730709406	95.64506293	13.52808058	165.53381	208.734597	1000
2681	1553202_at	STOX1	3.515069876	0.001996008	0	0.002988266	0.023752495	0.017787688	1	0.982	0.982	1.730104648	53.29085861	33.95845021	30.80210128	11.28167914	0
10442	244774_at	PHACTR2	2.19282206	0.031936128	0.02058897	0.041820911	0.135513723	0.072924186	1	1	1	1.729979878	68.25327775	72.88773268	39.45322059	12.97690765	15
5533	213880_at	LGR5	2.836873676	0.007984032	0.002357126	0.012216731	0.056469308	0.030870564	1	1	1	1.72935854	159.0219157	106.7690704	91.9542779	72.59198154	3
4617	203409_at	DDB2	-3.014324031	0.001996008	0	0.002988266	0.023752495	0.017787688	1	1	1	1.729149426	170.7930721	55.74598429	295.3267427	204.5800439	1000
4766	228692_at	---	2.982702424	0.001996008	0	0.002988266	0.023752495	0.017787688	1	1	1	1.729061364	385.2522875	275.7851708	222.8100723	123.776096	0
1872	244640_at	LOC342892	-3.832867403	0.001996008	0	0.002988266	0.023752495	0.017787688	1	0.851	0.853	1.728823445	81.10309608	33.27764545	140.2129339	72.69038266	1000
5255	226909_at	KIAA1729	-2.886489285	0.001996008	0	0.002988266	0.023752495	0.017787688	1	1	1	1.728579278	179.841992	78.09048322	310.8711408	220.5020441	1000
3436	200737_at	PGK1	-3.291055518	0.001996008	0	0.002988266	0.023752495	0.017787688	1	0.997	0.998	1.728578568	820.2418731	393.3347913	1417.852522	855.3418262	1000
2514	220532_s_at	TMEM176B	-3.572837208	0.001996008	0	0.002988266	0.023752495	0.017787688	1	0.968	0.968	1.727519898	428.2040044	366.9264266	739.730938	297.1158778	1000
7897	218280_x_at	HIST2H2AA3	-2.487379328	0.005988024	0.001210313	0.009398128	0.04644591	0.025629454	1	1	1	1.726804497	283.9631041	213.3121824	490.3487652	376.8655253	998
145	205156_s_at	ACCN2	5.650672018	0.001996008	0	0.002988266	0.023752495	0.017787688	1	0.008	0.008	1.726412926	1199.941883	463.5234021	695.0491766	181.6711292	0
276	200923_at	LGALS3BP	-5.252120929	0.001996008	0	0.002988266	0.023752495	0.017787688	1	0.036	0.036	1.725608161	928.3686733	295.5752613	1602.000559	597.2653826	1000
1351	209087_x_at	MCAM	-4.107048542	0.001996008	0	0.002988266	0.023752495	0.017787688	1	0.651	0.653	1.725324471	316.4709729	236.2678175	546.015114	189.3702091	1000
965	201116_s_at	CPE	4.355024085	0.001996008	0	0.002988266	0.023752495	0.017787688	1	0.409	0.41	1.725231458	5183.16064	1974.924726	3004.327689	1827.258092	0
901	225265_at	RBMS1	-4.396676791	0.001996008	0	0.002988266	0.023752495	0.017787688	1	0.373	0.374	1.724855275	176.6595783	112.2830187	304.7122054	108.6790249	1000
9877	206849_at	GABRG2	2.252341133	0.031936128	0.02058897	0.041820911	0.135513723	0.072924186	1	1	1	1.724854274	363.2154205	305.4347241	210.5774534	208.8269039	15
4217	232224_at	MASP1	3.103657962	0.00998004	0.003633776	0.014917016	0.064767233	0.035344014	1	1	1	1.724700837	902.214231	583.0508509	523.113465	334.2238369	4
391	203839_s_at	TNK2	5.038280906	0.001996008	0	0.002988266	0.023752495	0.017787688	1	0.077	0.077	1.723919396	1251.980681	509.0785321	726.2408465	269.3298465	0
13911	209335_at	DCN	-1.872256555	0.031936128	0.02058897	0.041820911	0.135513723	0.072924186	1	1	1	1.723838114	134.2833036	45.06028773	231.4826767	261.5842441	985
674	209501_at	CDR2	-4.616304915	0.001996008	0	0.002988266	0.023752495	0.017787688	1	0.231	0.232	1.723192029	124.0959824	61.76682905	213.8412077	82.01758217	1000
300	214862_x_at	---	5.209812803	0.001996008	0	0.002988266	0.023752495	0.017787688	1	0.047	0.047	1.723147594	144.3442754	53.76824022	83.7677956	34.14877977	0
3226	218720_x_at	SEZ6L2	3.35013028	0.003992016	3.05E-04	0.006382037	0.035794631	0.020525554	1	0.997	0.998	1.722443886	1086.300012	657.8509678	630.673673	359.5695806	1
55	235072_s_at	---	6.291429879	0.001996008	0	0.002988266	0.023752495	0.017787688	1	0.001	0.001	1.722152699	1980.911633	605.1443665	1150.253188	394.580446	0
1550	235759_at	---	-3.99751855	0.001996008	0	0.002988266	0.023752495	0.017787688	1	0.739	0.743	1.721789074	127.9635931	57.7984067	220.3263165	105.6674076	1000
4090	224275_at	GPR98	3.129375471	0.003992016	3.05E-04	0.006382037	0.035794631	0.020525554	1	1	1	1.721433936	169.3388785	105.1812191	98.37082619	66.20311549	1
4247	203325_s_at	COL5A1	-3.097068515	0.001996008	0	0.002988266	0.023752495	0.017787688	1	1	1	1.721419825	178.367337	110.2056362	307.04507	187.1219164	1000
3844	1555600_s_at	APOL4	-3.196836916	0.001996008	0	0.002988266	0.023752495	0.017787688	1	1	1	1.721080385	85.97089742	24.47957832	147.9628252	96.38487042	1000
777	204203_at	CEBPG	-4.509967906	0.001996008	0	0.002988266	0.023752495	0.017787688	1	0.287	0.288	1.720568095	160.9219666	61.14876629	276.8772015	118.9504249	1000
3348	211568_at	BAI3	3.31745483	0.003992016	3.05E-04	0.006382037	0.035794631	0.020525554	1	0.997	0.998	1.720390372	45.70442151	31.2006955	26.56630859	8.62174247	1
4870	243681_at	SHANK2	2.960394815	0.007984032	0.002357126	0.012216731	0.056469308	0.030870564	1	1	1	1.720154031	100.1904697	60.51234794	58.24505704	47.37618043	3
5419	230087_at	PRIMA1	-2.856732079	0.001996008	0	0.002988266	0.023752495	0.017787688	1	1	1	1.720110987	371.3601254	130.126683	638.7806316	462.6863999	1000
905	228547_at	NRXN1	4.394920248	0.001996008	0	0.002988266	0.023752495	0.017787688	1	0.375	0.376	1.720062582	1747.197238	724.8590671	1015.775389	541.4975371	0
318	221824_s_at	4-Jan	5.173782917	0.001996008	0	0.002988266	0.023752495	0.017787688	1	0.052	0.052	1.719989015	1021.417068	395.6024434	593.8509249	224.5222291	0
12854	224959_at	SLC26A2	-1.960929389	0.035928144	0.02392437	0.046464039	0.146492844	0.078681445	1	1	1	1.719697608	567.3066116	736.0217237	975.5958232	828.8577568	983
6393	202095_s_at	BIRC5	-2.696884315	0.005988024	0.001210313	0.009398128	0.04644591	0.025629454	1	1	1	1.718897778	153.6123162	145.8300445	264.043869	162.2217209	998
4900	205151_s_at	KIAA0644	2.954109182	0.001996008	0	0.002988266	0.023752495	0.017787688	1	1	1	1.718713139	729.1610325	538.4023406	424.2482448	203.6409183	0
367	203137_at	WTAP	-5.085163035	0.001996008	0	0.002988266	0.023752495	0.017787688	1	0.067	0.067	1.718578881	829.1468519	214.7295459	1424.954269	565.2082146	1000
11232	203549_s_at	LPL	2.109038795	0.047904192	0.034154526	0.060170489	0.175537011	0.094260598	1	1	1	1.718463871	3216.665362	2563.128658	1871.826004	2287.767851	23
4839	230495_at	LOC150568	2.96889403	0.005988024	0.001210313	0.009398128	0.04644591	0.025629454	1	1	1	1.718249375	258.1671056	144.956623	150.2500797	131.4547264	2
694	230682_x_at	ABCC3	-4.590136535	0.001996008	0	0.002988266	0.023752495	0.017787688	1	0.246	0.247	1.717577387	215.6124813	29.15489784	370.3311224	169.8504044	1000
10934	238784_at	DPY19L2	-2.139044823	0.00998004	0.003633776	0.014917016	0.064767233	0.035344014	1	1	1	1.717076056	119.2077354	60.74588584	204.6887482	196.2735612	996
920	204225_at	HDAC4	4.384266911	0.001996008	0	0.002988266	0.023752495	0.017787688	1	0.386	0.387	1.716245874	555.8308385	278.6471636	323.8643407	98.47358019	0
3128	208998_at	UCP2	-3.381930292	0.001996008	0	0.002988266	0.023752495	0.017787688	1	0.997	0.997	1.715943828	670.181529	335.373674	1149.993858	657.2344909	1000
400	204610_s_at	CCDC85B	5.021825461	0.001996008	0	0.002988266	0.023752495	0.017787688	1	0.079	0.079	1.715247482	965.9020487	379.6234405	563.12693	223.9664643	0
31	212462_at	MYST4	6.62550712	0.001996008	0	0.002988266	0.023752495	0.017787688	1	0	0	1.714661654	1053.909666	306.8316137	614.6458479	194.3985791	0
16536	227253_at	CP	-1.66250285	0.083832335	0.066062895	0.100074767	0.247848102	0.133083493	1	1	1	1.71456928	216.0299922	374.9253461	370.3983882	331.5892034	959
483	233599_at	LOC728061	-4.870454696	0.001996008	0	0.002988266	0.023752495	0.017787688	1	0.122	0.122	1.714298655	89.02010072	21.80352695	152.6070389	63.6037779	1000
2598	201641_at	BST2	-3.539685948	0.001996008	0	0.002988266	0.023752495	0.017787688	1	0.974	0.974	1.714166347	196.0993116	111.3870993	336.1468406	174.9836506	1000
11408	235377_at	C6orf142	-2.091937367	0.023952096	0.014077818	0.032376732	0.113161052	0.060991138	1	1	1	1.714147707	270.2964041	153.3517452	463.3279612	449.744035	989
5939	229201_at	---	2.772037709	0.00998004	0.003633776	0.014917016	0.064767233	0.035344014	1	1	1	1.714016451	392.6685025	243.5016168	229.09261	205.8125784	4
1703	226971_at	C10orf118	-3.918624278	0.001996008	0	0.002988266	0.023752495	0.017787688	1	0.798	0.801	1.71392065	239.002725	73.81925921	409.6317058	211.8217617	1000
3292	225496_s_at	SYTL2	-3.33249379	0.001996008	0	0.002988266	0.023752495	0.017787688	1	0.997	0.998	1.713581007	684.2912985	347.4466166	1172.588573	678.3309928	1000
1059	219017_at	ETNK1	-4.286781021	0.001996008	0	0.002988266	0.023752495	0.017787688	1	0.48	0.482	1.713493901	60.15592832	28.37058684	103.0768163	44.18675368	1000
1306	202990_at	PYGL	-4.134914422	0.001996008	0	0.002988266	0.023752495	0.017787688	1	0.629	0.63	1.713410397	175.4943024	84.2780706	300.6937624	134.4084443	1000
10572	231358_at	---	2.176551704	0.035928144	0.02392437	0.046464039	0.146492844	0.078681445	1	1	1	1.713219678	730.409877	535.2686168	426.3375482	524.0742573	17
7120	213226_at	CCNA2	-2.590826156	0.011976048	0.004995055	0.017537368	0.072516585	0.039350448	1	1	1	1.713216445	95.98088169	113.7769996	164.4360249	87.36917065	995
11270	222680_s_at	DTL	-2.105456875	0.033932136	0.02225085	0.044147813	0.141209364	0.075816013	1	1	1	1.713027731	146.9794379	187.0421038	251.779853	189.7176984	984
1641	218424_s_at	STEAP3	-3.949348973	0.001996008	0	0.002988266	0.023752495	0.017787688	1	0.781	0.784	1.712892847	257.3961483	61.39140627	440.8920212	230.3587754	1000
7039	200714_x_at	OS9	-2.599301018	0.003992016	3.05E-04	0.006382037	0.035794631	0.020525554	1	1	1	1.712216712	2642.217754	359.3039778	4524.049396	3677.333344	999
808	226627_at	10-Jan	4.482708126	0.001996008	0	0.002988266	0.023752495	0.017787688	1	0.312	0.313	1.712070252	1315.503896	502.6988762	768.3702779	426.6199002	0
3861	217867_x_at	BACE2	-3.19248776	0.001996008	0	0.002988266	0.023752495	0.017787688	1	1	1	1.71183084	183.0405599	46.75600582	313.3344754	203.7922386	1000
2400	217767_at	LOC653879	-3.611814801	0.003992016	3.05E-04	0.006382037	0.035794631	0.020525554	1	0.955	0.955	1.711522483	1823.326486	1107.590658	3120.664273	1535.501744	999
5980	1557918_s_at	SLC16A1	-2.765061381	0.003992016	3.05E-04	0.006382037	0.035794631	0.020525554	1	1	1	1.711521044	249.2731254	100.7755247	426.6361998	314.2060446	999
1634	230261_at	ST8SIA4	-3.953184545	0.001996008	0	0.002988266	0.023752495	0.017787688	1	0.776	0.78	1.711462248	33.67523243	12.17298764	57.63388902	28.889514	1000
2124	216840_s_at	LAMA2	-3.729029613	0.001996008	0	0.002988266	0.023752495	0.017787688	1	0.905	0.907	1.711217727	143.2565545	26.59169983	245.1431555	137.2407832	1000
16163	203705_s_at	FZD7	-1.68928322	0.095808383	0.076954681	0.11312089	0.269081753	0.144106456	1	1	1	1.711154579	214.153395	153.1902721	366.4495624	438.4696721	953
4025	202779_s_at	UBE2S	-3.148249579	0.001996008	0	0.002988266	0.023752495	0.017787688	1	1	1	1.710851393	593.7045702	464.3804971	1015.740291	540.3868406	1000
15452	210117_at	SPAG1	-1.742270794	0.025948104	0.015682036	0.034761319	0.11869096	0.063919699	1	1	1	1.710350998	52.91749685	28.91264058	90.50749356	106.8813319	988
1020	227984_at	LOC650392	4.313717186	0.001996008	0	0.002988266	0.023752495	0.017787688	1	0.453	0.454	1.710263079	3525.767538	1506.448456	2061.535199	1073.203481	0
7518	241998_at	LOC389073	2.535933621	0.017964072	0.00939328	0.025097335	0.09401177	0.050752292	1	1	1	1.710261469	450.4362649	355.90529	263.3727492	196.355548	8
429	228581_at	KCNJ10	4.968353602	0.001996008	0	0.002988266	0.023752495	0.017787688	1	0.087	0.087	1.71014203	1583.504525	561.2936925	925.9491304	446.5897118	0
6311	204410_at	EIF1AY	-2.710238621	0.00998004	0.003633776	0.014917016	0.064767233	0.035344014	1	1	1	1.709982877	104.3466803	95.68263107	178.4310367	109.492817	996
8542	204825_at	MELK	-2.402852088	0.013972056	0.00641771	0.020099665	0.079930261	0.043329476	1	1	1	1.709487282	250.3924166	290.1101567	428.0426517	271.5426379	994
3500	221045_s_at	PER3	3.274158991	0.003992016	3.05E-04	0.006382037	0.035794631	0.020525554	1	0.998	0.999	1.709341404	533.8031808	337.4716342	312.2858777	162.7214892	1
10570	204641_at	NEK2	-2.176653485	0.01996008	0.010930536	0.027548268	0.100566058	0.054234746	1	1	1	1.709276689	77.27958962	86.21013349	132.0922011	102.21978	991
2809	209868_s_at	RBMS1	-3.476378231	0.001996008	0	0.002988266	0.023752495	0.017787688	1	0.984	0.984	1.709149246	250.0433649	196.276454	427.3614286	190.6364651	1000
7071	226670_s_at	C20orf119	-2.596057615	0.001996008	0	0.002988266	0.023752495	0.017787688	1	1	1	1.709141294	235.4372381	100.4645134	402.3955057	315.1777187	1000
7898	228783_at	BVES	-2.487221337	0.003992016	3.05E-04	0.006382037	0.035794631	0.020525554	1	1	1	1.708915862	258.9425595	94.38526559	442.5110473	366.5883882	999
10296	37512_at	HSD17B6	2.206567632	0.025948104	0.015682036	0.034761319	0.11869096	0.063919699	1	1	1	1.708772237	101.6018844	102.6732372	59.45899767	30.3101083	12
1268	225406_at	TWSG1	-4.15570509	0.001996008	0	0.002988266	0.023752495	0.017787688	1	0.608	0.609	1.708669124	427.8470765	171.6803468	731.0490892	338.3135778	1000
11795	1570120_at	---	2.056171608	0.057884232	0.042869712	0.071402695	0.197439726	0.105982384	1	1	1	1.708468176	149.8689828	135.9223398	87.72126104	93.4955857	28
3230	204510_at	CDC7	-3.348339405	0.001996008	0	0.002988266	0.023752495	0.017787688	1	0.997	0.998	1.708171118	291.2643494	206.0198449	497.5293493	253.3370151	1000
19739	228255_at	ALS2CR4	-1.433208645	0.027944112	0.017302913	0.037128811	0.124533957	0.06694844	1	1	1	1.707777081	201.8138915	56.73702301	344.6531385	505.6085546	987
19593	49051_g_at	DTX3	-1.442734372	0.131736527	0.110117973	0.151772955	0.327059358	0.175170847	1	1	1	1.707711297	132.5452751	42.78257561	226.3490637	329.2778306	935
990	224967_at	UGCG	-4.337961546	0.001996008	0	0.002988266	0.023752495	0.017787688	1	0.43	0.431	1.707490027	667.01779	251.1108902	1138.926224	506.4181244	1000
1110	1554132_a_at	KIAA1128	4.24515117	0.001996008	0	0.002988266	0.023752495	0.017787688	1	0.524	0.525	1.706916225	121.4403695	58.01452863	71.14606314	30.24578401	0
6837	204114_at	NID2	-2.626792668	0.017964072	0.00939328	0.025097335	0.09401177	0.050752292	1	1	1	1.706828404	113.5430841	114.4890039	193.798561	116.7049385	992
9941	202995_s_at	FBLN1	-2.245203147	0.00998004	0.003633776	0.014917016	0.064767233	0.035344014	1	1	1	1.706712668	85.13824908	43.65929679	145.3065283	130.8569502	996
382	229774_at	CXXC4	5.055724084	0.001996008	0	0.002988266	0.023752495	0.017787688	1	0.076	0.076	1.706632566	335.5886736	126.8543305	196.6379174	81.02248652	0
2974	224950_at	PTGFRN	-3.424822185	0.001996008	0	0.002988266	0.023752495	0.017787688	1	0.991	0.991	1.705763808	362.7503389	194.2647543	618.7663995	338.5644511	1000
519	206692_at	KCNJ10	4.828976828	0.001996008	0	0.002988266	0.023752495	0.017787688	1	0.132	0.132	1.705340701	286.0374684	108.9336477	167.7303944	77.22811988	0
7621	1555907_at	CENTG1	-2.523630181	0.001996008	0	0.002988266	0.023752495	0.017787688	1	1	1	1.705185505	118.4061788	20.55431963	201.9044998	167.6887622	1000
13833	216598_s_at	CCL2	-1.878600864	0.063872255	0.048161761	0.078079057	0.209401941	0.112410633	1	1	1	1.704852335	445.1729133	506.65478	758.9540805	718.887651	969
25802	1560652_at	---	-1.063127603	0.185628743	0.160819943	0.208794355	0.401995686	0.215141264	1	1	1	1.704787645	37.21960053	5.233416139	63.45151514	125.7261984	908
9272	202988_s_at	RGS1	-2.31885629	0.025948104	0.015682036	0.034761319	0.11869096	0.063919699	1	1	1	1.704563895	200.2697978	178.1102465	341.3726665	265.5113345	988
198	207606_s_at	ARHGAP12	5.485580859	0.001996008	0	0.002988266	0.023752495	0.017787688	1	0.017	0.017	1.704322348	1010.470726	301.7226124	592.8870948	276.945372	0
1751	202022_at	ALDOC	3.894438984	0.001996008	0	0.002988266	0.023752495	0.017787688	1	0.814	0.817	1.703743752	6339.764881	2988.633836	3721.078874	2120.980087	0
8600	202565_s_at	SVIL	-2.39757339	0.007984032	0.002357126	0.012216731	0.056469308	0.030870564	1	1	1	1.703531056	105.178656	62.75613576	179.175107	146.8531402	997
6680	216236_s_at	SLC2A3	-2.651254566	0.005988024	0.001210313	0.009398128	0.04644591	0.025629454	1	1	1	1.703398161	348.3755869	219.8757592	593.4223341	427.5857072	998
6394	205485_at	RYR1	2.696664685	0.00998004	0.003633776	0.014917016	0.064767233	0.035344014	1	1	1	1.703105666	195.8271306	157.5778272	114.9823728	56.50739884	4
1589	207414_s_at	PCSK6	3.969911523	0.001996008	0	0.002988266	0.023752495	0.017787688	1	0.764	0.767	1.702660962	614.8396939	305.785965	361.1051804	173.8920808	0
13032	228750_at	COL14A1	-1.945473329	0.02994012	0.018938966	0.039481403	0.130059173	0.070013097	1	1	1	1.702654451	24.63612411	14.38319979	41.94680638	43.47889423	986
2613	1558214_s_at	CTNNA1	-3.534237024	0.001996008	0	0.002988266	0.023752495	0.017787688	1	0.978	0.978	1.702557303	215.3087336	93.11395054	366.5754569	201.4551174	1000
5420	216834_at	RGS1	-2.856691989	0.007984032	0.002357126	0.012216731	0.056469308	0.030870564	1	1	1	1.702274788	668.96252	471.7983236	1138.758032	722.7163892	997
513	213373_s_at	CASP8	-4.835656774	0.001996008	0	0.002988266	0.023752495	0.017787688	1	0.131	0.131	1.702228884	68.48584834	23.57998263	116.5785892	46.04285217	1000
11421	228280_at	ZC3HAV1L	-2.090761242	0.035928144	0.02392437	0.046464039	0.146492844	0.078681445	1	1	1	1.7019634	181.2359582	245.9831875	308.4569676	217.0380451	983
10403	210193_at	MOBP	2.196319941	0.045908184	0.032429754	0.057905301	0.171083997	0.091834669	1	1	1	1.701950154	246.1420833	232.9848639	144.623556	106.9788397	22
1970	213601_at	SLIT1	3.79176847	0.003992016	3.05E-04	0.006382037	0.035794631	0.020525554	1	0.875	0.876	1.701735567	2617.14068	1372.353931	1537.924417	758.9520037	1
5764	204897_at	PTGER4	-2.802002417	0.003992016	3.05E-04	0.006382037	0.035794631	0.020525554	1	1	1	1.700706794	34.53536064	23.03762835	58.73452248	38.83354492	999
13596	205347_s_at	TMSL8	-1.897638467	0.041916168	0.029002609	0.053353856	0.161721254	0.087239961	1	1	1	1.700381181	1359.333885	1992.427406	2311.385758	1821.793334	980
1666	227863_at	CTSD	3.936211346	0.001996008	0	0.002988266	0.023752495	0.017787688	1	0.789	0.792	1.700302077	314.7693132	164.0360692	185.1255241	79.63659692	0
457	202289_s_at	TACC2	4.915195455	0.001996008	0	0.002988266	0.023752495	0.017787688	1	0.105	0.105	1.700247987	568.0500258	204.9570633	334.0983376	157.3940918	0
783	201862_s_at	LRRFIP1	-4.503995798	0.001996008	0	0.002988266	0.023752495	0.017787688	1	0.296	0.297	1.700065553	197.9647789	87.89475603	336.5531013	135.4244747	1000
8515	242024_at	LUC7L2	2.405288082	0.023952096	0.014077818	0.032376732	0.113161052	0.060991138	1	1	1	1.699800985	241.3553955	204.2419599	141.9903845	102.3642902	11
8826	205736_at	PGAM2	-2.369175834	0.005988024	0.001210313	0.009398128	0.04644591	0.025629454	1	1	1	1.698896215	51.48456391	24.47013359	87.46693075	74.23489003	998
3461	200771_at	LAMC1	-3.284604411	0.001996008	0	0.002988266	0.023752495	0.017787688	1	0.997	0.998	1.698475152	624.0427506	587.1306564	1059.921106	421.6377927	1000
1112	226989_at	RGMB	4.244078033	0.001996008	0	0.002988266	0.023752495	0.017787688	1	0.524	0.525	1.697754587	2333.213557	1166.005311	1374.293772	471.8655281	0
36	206662_at	GLRX	-6.544971077	0.001996008	0	0.002988266	0.023752495	0.017787688	1	0	0	1.697724347	536.7570912	179.5297875	911.2655821	242.7799019	1000
1911	230445_at	LOC388419	3.812820034	0.001996008	0	0.002988266	0.023752495	0.017787688	1	0.862	0.864	1.697556809	228.959394	124.9768168	134.8758361	56.03918895	0
3733	224558_s_at	MALAT1	-3.223773367	0.001996008	0	0.002988266	0.023752495	0.017787688	1	1	1	1.697452656	1287.049198	423.0595106	2184.70508	1367.646381	1000
2482	202546_at	VAMP8	-3.580591893	0.001996008	0	0.002988266	0.023752495	0.017787688	1	0.966	0.966	1.697228262	217.6401426	115.6707165	369.3850008	189.2782894	1000
3419	201028_s_at	CD99	-3.296191256	0.003992016	3.05E-04	0.006382037	0.035794631	0.020525554	1	0.997	0.998	1.697068978	1838.441676	1426.145478	3119.962337	1509.14841	999
1823	203910_at	ARHGAP29	-3.858095676	0.001996008	0	0.002988266	0.023752495	0.017787688	1	0.832	0.835	1.696835283	236.5949265	105.7023181	401.4626189	195.9607528	1000
6473	210507_s_at	AVIL	-2.68358703	0.001996008	0	0.002988266	0.023752495	0.017787688	1	1	1	1.696654655	80.56598246	12.63167571	136.6926491	106.0353744	1000
3387	236644_at	RNF180	3.305842244	0.001996008	0	0.002988266	0.023752495	0.017787688	1	0.997	0.998	1.696648995	235.5803465	135.1034381	138.8503734	86.19627765	0
2116	209790_s_at	CASP6	-3.733148364	0.001996008	0	0.002988266	0.023752495	0.017787688	1	0.904	0.906	1.696605764	93.72132305	54.57940439	159.0081369	74.37464189	1000
2578	204122_at	TYROBP	-3.545737943	0.001996008	0	0.002988266	0.023752495	0.017787688	1	0.973	0.973	1.696523451	502.4690763	304.4761563	852.4505713	421.8831283	1000
1250	226099_at	ELL2	-4.16815765	0.001996008	0	0.002988266	0.023752495	0.017787688	1	0.595	0.596	1.696295213	371.877214	143.1760949	630.8135379	289.2810638	1000
2902	229233_at	NRG3	3.44974478	0.001996008	0	0.002988266	0.023752495	0.017787688	1	0.987	0.987	1.695917331	280.3241389	138.3714316	165.2935162	115.5504115	0
20296	206306_at	RYR3	-1.39606665	0.203592814	0.177909419	0.227613852	0.424597314	0.227198063	1	1	1	1.695798122	137.1117207	118.5669144	232.5137984	331.6534389	899
6454	201466_s_at	JUN	-2.685906094	0.003992016	3.05E-04	0.006382037	0.035794631	0.020525554	1	1	1	1.695621923	478.1394204	393.3663892	810.7436837	522.4720954	999
21885	202437_s_at	CYP1B1	-1.293428572	0.199600798	0.174104643	0.22343855	0.419728965	0.224719022	1	1	1	1.695025085	139.4490215	108.2082574	236.3695896	369.4258898	901
10158	206089_at	NELL1	2.220867902	0.013972056	0.00641771	0.020099665	0.079930261	0.043329476	1	1	1	1.695003609	292.5433642	290.1989387	172.5915878	86.15373689	6
16286	226777_at	---	-1.679051349	0.077844311	0.060656179	0.093512878	0.236985517	0.126951773	1	1	1	1.694567068	122.005776	200.5378419	206.7469701	183.1717371	962
6225	218875_s_at	FBXO5	-2.723689511	0.007984032	0.002357126	0.012216731	0.056469308	0.030870564	1	1	1	1.693922506	107.9808865	97.56959224	182.9112539	109.283215	997
16679	207957_s_at	PRKCB1	1.651679881	0.107784431	0.08793627	0.126077834	0.288953063	0.1548967	1	1	1	1.693679359	839.1075241	1008.116935	495.4346994	547.6575014	53
4527	215962_at	SNTG1	3.034755205	0.003992016	3.05E-04	0.006382037	0.035794631	0.020525554	1	1	1	1.693416533	41.92592995	31.25751157	24.75819099	6.181976347	1
1079	204451_at	FZD1	-4.26945997	0.001996008	0	0.002988266	0.023752495	0.017787688	1	0.498	0.5	1.693404454	149.8537613	43.73605234	253.7630269	117.6705473	1000
10658	218368_s_at	TNFRSF12A	-2.16774186	0.00998004	0.003633776	0.014917016	0.064767233	0.035344014	1	1	1	1.693275894	349.3643369	278.9481075	591.5702098	511.2358057	996
6079	211804_s_at	CDK2	-2.747205199	0.003992016	3.05E-04	0.006382037	0.035794631	0.020525554	1	1	1	1.69230926	167.3532402	94.98015781	283.213438	197.268109	999
1142	203518_at	LYST	-4.229928081	0.001996008	0	0.002988266	0.023752495	0.017787688	1	0.542	0.543	1.691853885	266.9531794	85.88983806	451.6457735	208.7455389	1000
1289	238041_at	TCF12	4.144570828	0.001996008	0	0.002988266	0.023752495	0.017787688	1	0.62	0.621	1.691640029	624.6797546	277.9809218	369.2746353	189.6071914	0
1597	203838_s_at	TNK2	3.968714597	0.001996008	0	0.002988266	0.023752495	0.017787688	1	0.764	0.767	1.691621399	232.9275519	112.7836262	137.6948483	68.08604641	0
10722	205034_at	CCNE2	-2.159894893	0.01996008	0.010930536	0.027548268	0.100566058	0.054234746	1	1	1	1.691592071	208.3930718	138.672444	352.5160679	316.4488809	991
135	225401_at	C1orf85	-5.715433894	0.001996008	0	0.002988266	0.023752495	0.017787688	1	0.007	0.007	1.691193969	167.5566299	47.62945677	283.3707619	93.98155309	1000
857	226113_at	ZNF436	-4.439573272	0.001996008	0	0.002988266	0.023752495	0.017787688	1	0.337	0.338	1.69090792	643.1868799	178.0492562	1087.569789	484.500998	1000
18	204615_x_at	IDI1	6.80929291	0.001996008	0	0.002988266	0.023752495	0.017787688	1	0	0	1.690772448	1429.863841	369.6175161	845.6867407	283.4815275	0
5643	223843_at	SCARA3	-2.821569585	0.001996008	0	0.002988266	0.023752495	0.017787688	1	1	1	1.690389362	133.5936619	75.85087913	225.8253049	152.0086957	1000
11561	218585_s_at	DTL	-2.078454009	0.037924152	0.025607636	0.048769551	0.15171325	0.081514286	1	1	1	1.689220154	229.6125189	298.9935595	387.8660945	279.4544199	982
5453	205382_s_at	CFD	-2.853196609	0.001996008	0	0.002988266	0.023752495	0.017787688	1	1	1	1.688966073	101.0123293	28.13918843	170.6063971	121.7594832	1000
8630	232124_at	C3orf41	-2.392578863	0.007984032	0.002357126	0.012216731	0.056469308	0.030870564	1	1	1	1.688449814	118.0703224	77.49603785	199.3558139	158.5259698	997
9748	204508_s_at	CA12	-2.266292743	0.021956088	0.012493219	0.029973498	0.106831709	0.057649473	1	1	1	1.687821944	140.6082076	103.1826295	237.3216183	196.720665	990
11	228044_at	C13orf21	7.156531316	0.001996008	0	0.002988266	0.023752495	0.017787688	1	0	0	1.687817099	735.4614774	205.911437	435.7471421	105.6045476	0
206	209124_at	MYD88	-5.460926237	0.001996008	0	0.002988266	0.023752495	0.017787688	1	0.019	0.019	1.687683017	551.6093445	181.6021165	930.9417229	314.097361	1000
16830	203570_at	LOXL1	-1.640845083	0.095808383	0.076954681	0.11312089	0.269081753	0.144106456	1	1	1	1.687559294	151.8046287	247.9638318	256.1793119	235.0439804	953
4320	232125_at	---	3.079543529	0.005988024	0.001210313	0.009398128	0.04644591	0.025629454	1	1	1	1.687521093	1015.605368	568.3742154	601.8326956	454.8649707	2
1038	204151_x_at	AKR1C1	4.301837388	0.001996008	0	0.002988266	0.023752495	0.017787688	1	0.464	0.466	1.686255368	735.6712399	326.451114	436.2751064	198.3680491	0
916	241838_at	RNASET2	-4.386965758	0.001996008	0	0.002988266	0.023752495	0.017787688	1	0.382	0.383	1.685904731	38.2491119	14.71129388	64.48435869	27.45927624	1000
10646	203021_at	SLPI	-2.169065626	0.001996008	0	0.002988266	0.023752495	0.017787688	1	1	1	1.685743289	150.4044386	35.01435139	253.5432731	240.3948149	1000
94	212419_at	C10orf56	5.98045528	0.001996008	0	0.002988266	0.023752495	0.017787688	1	0.001	0.001	1.685643227	3261.935727	991.048075	1935.128191	694.059599	0
208	236038_at	---	5.445356366	0.001996008	0	0.002988266	0.023752495	0.017787688	1	0.02	0.02	1.685484756	241.9448324	84.33757961	143.546141	52.06405029	0
3276	241902_at	MKX	3.337244766	0.001996008	0	0.002988266	0.023752495	0.017787688	1	0.997	0.998	1.684570001	39.23709989	26.50633419	23.29205665	4.763109742	0
4083	230783_at	LOC283713	3.129981947	0.007984032	0.002357126	0.012216731	0.056469308	0.030870564	1	1	1	1.684341804	118.1562913	66.37771038	70.14983008	50.3629699	3
324	237973_at	---	5.165845284	0.001996008	0	0.002988266	0.023752495	0.017787688	1	0.053	0.053	1.683960062	93.97316278	38.28693247	55.80486433	15.11081653	0
1013	225524_at	ANTXR2	-4.316952751	0.001996008	0	0.002988266	0.023752495	0.017787688	1	0.451	0.452	1.683761531	182.7974144	91.73245002	307.7872543	122.3049796	1000
1202	1560916_a_at	DPY19L1	-4.198488992	0.001996008	0	0.002988266	0.023752495	0.017787688	1	0.569	0.571	1.683391563	144.4235327	66.12426569	243.1213564	103.9981405	1000
2505	239415_at	MAP9	3.574911638	0.001996008	0	0.002988266	0.023752495	0.017787688	1	0.967	0.967	1.683201656	328.3085923	193.9380963	195.050065	74.61455812	0
2752	1553678_a_at	ITGB1	-3.492415674	0.003992016	3.05E-04	0.006382037	0.035794631	0.020525554	1	0.984	0.984	1.683080015	527.7074211	353.612105	888.1738144	418.7904599	999
856	204279_at	PSMB9	-4.439636159	0.001996008	0	0.002988266	0.023752495	0.017787688	1	0.337	0.338	1.682557075	412.7250825	200.2754137	694.4335078	268.503138	1000
4311	228617_at	BIRC4BP	-3.080587012	0.001996008	0	0.002988266	0.023752495	0.017787688	1	1	1	1.68237773	260.9014302	140.1184548	438.9347559	266.244018	1000
2212	214053_at	ERBB4	3.692587112	0.005988024	0.001210313	0.009398128	0.04644591	0.025629454	1	0.926	0.929	1.682266379	875.3636095	461.6827266	520.3478002	259.1224526	2
1503	221561_at	SOAT1	-4.019183952	0.001996008	0	0.002988266	0.023752495	0.017787688	1	0.723	0.727	1.682155065	110.1838054	46.02027174	185.3462463	85.86075824	1000
8059	205903_s_at	KCNN3	2.466537755	0.025948104	0.015682036	0.034761319	0.11869096	0.063919699	1	1	1	1.68207293	619.2186806	471.598283	368.1283192	297.8815146	12
6832	222088_s_at	SLC2A3	-2.627159341	0.007984032	0.002357126	0.012216731	0.056469308	0.030870564	1	1	1	1.682038115	279.1537571	190.7420582	469.5472594	327.0983013	997
3928	240636_at	---	3.173389462	0.005988024	0.001210313	0.009398128	0.04644591	0.025629454	1	1	1	1.681607956	132.401896	79.44726527	78.7352935	48.036745	2
14517	235693_at	SMA3	-1.82102411	0.003992016	3.05E-04	0.006382037	0.035794631	0.020525554	1	1	1	1.681433216	392.2595839	130.3251183	659.5582937	739.1822561	999
702	229178_at	LOC145786	4.581499524	0.001996008	0	0.002988266	0.023752495	0.017787688	1	0.251	0.252	1.681334753	299.6308055	124.5828058	178.2100828	75.1737515	0
672	201627_s_at	INSIG1	4.618971449	0.001996008	0	0.002988266	0.023752495	0.017787688	1	0.231	0.232	1.681153302	781.1930844	318.6324407	464.6768878	198.9926792	0
3531	214175_x_at	PDLIM4	-3.266969665	0.001996008	0	0.002988266	0.023752495	0.017787688	1	0.998	0.999	1.681087386	137.8942403	38.24160475	231.812268	142.4747173	1000
520	235766_x_at	---	-4.828435354	0.001996008	0	0.002988266	0.023752495	0.017787688	1	0.132	0.132	1.681035391	35.93719195	9.551868377	60.41169152	24.36979571	1000
2739	204560_at	FKBP5	-3.496145767	0.001996008	0	0.002988266	0.023752495	0.017787688	1	0.984	0.984	1.680876682	88.2078573	44.10589223	148.2665305	78.0517522	1000
3644	208443_x_at	SHOX2	-3.244509852	0.001996008	0	0.002988266	0.023752495	0.017787688	1	0.998	0.999	1.680800925	49.795106	11.99767723	83.69566022	52.16842262	1000
4888	201631_s_at	IER3	-2.956149932	0.005988024	0.001210313	0.009398128	0.04644591	0.025629454	1	1	1	1.679875101	233.6157015	120.0986994	392.4452002	251.6670169	998
10313	206940_s_at	POU4F1	-2.205364478	0.007984032	0.002357126	0.012216731	0.056469308	0.030870564	1	1	1	1.679701543	58.55108899	11.56510526	98.34835453	91.42276602	997
544	244099_at	---	4.795942765	0.001996008	0	0.002988266	0.023752495	0.017787688	1	0.149	0.149	1.679596434	157.3795023	65.85312328	93.70078376	32.56012709	0
157	218341_at	PPCS	-5.615020078	0.001996008	0	0.002988266	0.023752495	0.017787688	1	0.009	0.009	1.679408159	174.950892	77.25247187	293.8139554	82.47473294	1000
1818	237268_at	DSCAM	3.85934384	0.005988024	0.001210313	0.009398128	0.04644591	0.025629454	1	0.831	0.834	1.678638435	366.1743712	177.9905388	218.1377262	111.8668527	2
5794	225685_at	---	-2.796550686	0.005988024	0.001210313	0.009398128	0.04644591	0.025629454	1	1	1	1.678328744	148.7898075	92.96451812	249.7182108	163.8393598	998
2191	205119_s_at	FPR1	-3.699621746	0.001996008	0	0.002988266	0.023752495	0.017787688	1	0.925	0.928	1.67801788	298.3063617	114.4473757	500.5634086	258.9705842	1000
1645	214046_at	---	3.946342099	0.001996008	0	0.002988266	0.023752495	0.017787688	1	0.783	0.786	1.677988179	1354.92469	607.0288442	807.4697466	448.2906507	0
4889	207308_at	SLCO1A2	2.956105662	0.007984032	0.002357126	0.012216731	0.056469308	0.030870564	1	1	1	1.677783775	128.7030546	79.62793225	76.71015568	53.7709958	3
175	237444_at	---	5.551494961	0.001996008	0	0.002988266	0.023752495	0.017787688	1	0.01	0.01	1.67777699	186.8689275	65.76336324	111.3788833	35.96850576	0
3129	224436_s_at	NIPSNAP3A	-3.381570525	0.001996008	0	0.002988266	0.023752495	0.017787688	1	0.997	0.997	1.677529039	293.9366067	202.5189045	493.0871934	238.4407672	1000
14279	203476_at	TPBG	-1.841322789	0.047904192	0.034154526	0.060170489	0.175537011	0.094260598	1	1	1	1.677486865	223.6950792	196.7329504	375.2455572	380.3695581	977
9480	202589_at	TYMS	-2.296676759	0.01996008	0.010930536	0.027548268	0.100566058	0.054234746	1	1	1	1.677374833	811.1731949	983.8038305	1360.641502	837.7334855	991
516	225698_at	C5orf26	4.832789052	0.001996008	0	0.002988266	0.023752495	0.017787688	1	0.132	0.132	1.677060753	1676.408334	717.4213978	999.6109746	302.8584936	0
237	208936_x_at	LGALS8	-5.355780134	0.001996008	0	0.002988266	0.023752495	0.017787688	1	0.03	0.03	1.676991932	292.3834786	103.7115787	490.3247348	163.6299208	1000
1495	206730_at	GRIA3	4.02345102	0.001996008	0	0.002988266	0.023752495	0.017787688	1	0.718	0.722	1.676891109	600.4160487	285.0950992	358.0530934	168.2360143	0
14680	203548_s_at	LPL	1.806902035	0.097804391	0.078779073	0.115286121	0.272254977	0.145910875	1	1	1	1.676724984	2504.747306	2253.195341	1493.833115	2003.32454	48
3697	1552508_at	KCNE4	-3.231007881	0.001996008	0	0.002988266	0.023752495	0.017787688	1	1	1	1.676460898	93.4807223	23.35439308	156.7167757	97.55047133	1000
15238	213672_at	MARS	-1.760789195	0.00998004	0.003633776	0.014917016	0.064767233	0.035344014	1	1	1	1.675890965	188.1934323	57.33263179	315.3916729	364.7065222	996
3799	213425_at	WNT5A	-3.207732361	0.003992016	3.05E-04	0.006382037	0.035794631	0.020525554	1	1	1	1.675498021	214.7267476	144.3632872	359.7742406	190.3376559	999
2873	1555349_a_at	ITGB2	-3.45840646	0.003992016	3.05E-04	0.006382037	0.035794631	0.020525554	1	0.986	0.986	1.675432277	382.7411653	216.4211846	641.2569021	327.4453862	999
10307	218663_at	NCAPG	-2.205712091	0.027944112	0.017302913	0.037128811	0.124533957	0.06694844	1	1	1	1.674682628	53.96804605	63.21464601	90.37934917	61.95410337	987
5329	231103_at	---	2.872058592	0.00998004	0.003633776	0.014917016	0.064767233	0.035344014	1	1	1	1.673628826	621.2760237	405.5803348	371.2149397	251.8809437	4
289	213556_at	LOC390940	-5.224493049	0.001996008	0	0.002988266	0.023752495	0.017787688	1	0.044	0.044	1.673222512	98.9943454	17.34494476	165.6395673	63.13768563	1000
2942	204990_s_at	ITGB4	-3.437084314	0.003992016	3.05E-04	0.006382037	0.035794631	0.020525554	1	0.988	0.988	1.673173636	366.3027577	204.4690701	612.8881168	315.9957832	999
102	224763_at	RPL37	5.934662677	0.001996008	0	0.002988266	0.023752495	0.017787688	1	0.002	0.002	1.672835925	811.666517	263.0409099	485.2039012	149.8658503	0
852	202003_s_at	ACAA2	-4.445630271	0.001996008	0	0.002988266	0.023752495	0.017787688	1	0.334	0.335	1.672733356	391.8307344	152.9556762	655.4283393	269.0731092	1000
1502	210869_s_at	MCAM	-4.020287664	0.003992016	3.05E-04	0.006382037	0.035794631	0.020525554	1	0.72	0.724	1.672281467	351.6923648	257.4259681	588.1286239	189.9567146	999
25360	206515_at	CYP4F3	-1.087561309	0.265469062	0.23732272	0.291882382	0.495141735	0.264967336	1	1	1	1.672016499	32.94037215	6.632156511	55.07684571	103.6143038	868
3403	225491_at	SLC1A2	3.301429588	0.001996008	0	0.002988266	0.023752495	0.017787688	1	0.997	0.998	1.671565499	6342.108465	3005.519265	3794.113045	2854.390012	0
2436	1558739_at	DUSP16	3.598595085	0.003992016	3.05E-04	0.006382037	0.035794631	0.020525554	1	0.964	0.964	1.67139971	146.7835201	71.8794705	87.82071649	52.74677358	1
5868	227295_at	IKIP	-2.783904635	0.005988024	0.001210313	0.009398128	0.04644591	0.025629454	1	1	1	1.671319002	48.06694252	38.48223561	80.33519438	47.85309995	998
3285	231262_at	---	3.334168732	0.003992016	3.05E-04	0.006382037	0.035794631	0.020525554	1	0.997	0.998	1.67125897	151.4133669	96.46610165	90.59838697	33.0026651	1
5352	210102_at	LOH11CR2A	-2.86902938	0.007984032	0.002357126	0.012216731	0.056469308	0.030870564	1	1	1	1.670799966	185.5017017	82.1370846	309.936237	208.3916183	997
7747	230214_at	MRVI1	2.507208104	0.017964072	0.00939328	0.025097335	0.09401177	0.050752292	1	1	1	1.670505675	628.558958	445.3384515	376.2686756	319.5702684	8
15231	203213_at	CDC2	-1.761115007	0.069860279	0.053493612	0.08471632	0.221420164	0.118647603	1	1	1	1.670297306	329.9341102	492.6539465	551.0880556	461.30583	966
7248	216963_s_at	GAP43	-2.572061031	0.011976048	0.004995055	0.017537368	0.072516585	0.039350448	1	1	1	1.670024681	962.589877	872.0687099	1607.548852	1008.429291	995
6430	236915_at	---	-2.690504176	0.005988024	0.001210313	0.009398128	0.04644591	0.025629454	1	1	1	1.669664592	96.84043978	52.34808725	161.6910534	113.4854891	998
3139	209408_at	KIF2C	-3.378616073	0.001996008	0	0.002988266	0.023752495	0.017787688	1	0.997	0.997	1.669651279	296.169483	220.1486182	494.4997561	224.0865209	1000
2913	205548_s_at	BTG3	-3.446012331	0.001996008	0	0.002988266	0.023752495	0.017787688	1	0.987	0.987	1.669157453	801.9419447	413.1958049	1338.567374	701.2681638	1000
8582	208546_x_at	HIST1H2BH	-2.399406434	0.001996008	0	0.002988266	0.023752495	0.017787688	1	1	1	1.66816266	53.94196543	15.76718863	89.98397253	75.26334297	1000
6557	219493_at	SHCBP1	-2.670818721	0.005988024	0.001210313	0.009398128	0.04644591	0.025629454	1	1	1	1.668153892	40.94565253	37.08712694	68.30364962	40.13100833	998
6709	214669_x_at	HLA-C	-2.647186834	0.001996008	0	0.002988266	0.023752495	0.017787688	1	1	1	1.667902415	150.7290399	16.18542863	251.4013296	193.3656789	1000
1785	223567_at	SEMA6B	3.876548408	0.001996008	0	0.002988266	0.023752495	0.017787688	1	0.824	0.827	1.667778748	135.5216776	68.94409334	81.25878671	35.10418054	0
3845	214845_s_at	CALU	-3.19659116	0.003992016	3.05E-04	0.006382037	0.035794631	0.020525554	1	1	1	1.667430361	288.5864336	155.9679997	481.1977811	273.1906555	999
2469	227388_at	TUSC1	-3.583712065	0.001996008	0	0.002988266	0.023752495	0.017787688	1	0.966	0.966	1.666996494	617.6747747	290.1375916	1029.661684	524.6144846	1000
1158	225414_at	RNF149	-4.223009502	0.001996008	0	0.002988266	0.023752495	0.017787688	1	0.544	0.545	1.666889271	219.1298445	92.36120156	365.2651869	155.5739078	1000
15747	209184_s_at	IRS2	-1.722075424	0.02994012	0.018938966	0.039481403	0.130059173	0.070013097	1	1	1	1.666568709	947.2956001	293.1595465	1578.733206	1850.901787	986
4225	216915_s_at	PTPN12	-3.101595877	0.001996008	0	0.002988266	0.023752495	0.017787688	1	1	1	1.66622334	81.04596474	43.16009177	135.0406781	79.7878604	1000
5578	201325_s_at	EMP1	-2.830767631	0.005988024	0.001210313	0.009398128	0.04644591	0.025629454	1	1	1	1.666027579	507.7297189	377.4953909	845.8917143	505.2238876	998
5289	204953_at	SNAP91	2.880332722	0.007984032	0.002357126	0.012216731	0.056469308	0.030870564	1	1	1	1.665707104	1251.520573	660.3921746	751.3449215	655.5036764	3
7738	AFFX-HUMISGF3A/M97935_MB_at	STAT1	-2.508365327	0.003992016	3.05E-04	0.006382037	0.035794631	0.020525554	1	1	1	1.66555811	216.4718762	128.2801499	360.5464891	269.083339	999
714	219889_at	FRAT1	4.564476931	0.001996008	0	0.002988266	0.023752495	0.017787688	1	0.257	0.258	1.665508554	217.1862664	92.54939423	130.4023722	49.38986908	0
2354	231202_at	ALDH1L2	3.632924303	0.003992016	3.05E-04	0.006382037	0.035794631	0.020525554	1	0.945	0.946	1.664993099	81.8187292	47.62750304	49.14058157	16.14316701	1
15774	237471_at	LOC154822	1.719295742	0.111776447	0.091614046	0.130379089	0.295432332	0.158175675	1	1	1	1.664971219	135.4081418	141.2181902	81.32761715	97.57854268	55
13336	218959_at	HOXC10	-1.918984401	0.025948104	0.015682036	0.034761319	0.11869096	0.063919699	1	1	1	1.664919656	88.44148562	74.77327174	147.2479678	140.9738803	988
7407	210735_s_at	CA12	-2.55260322	0.011976048	0.004995055	0.017537368	0.072516585	0.039350448	1	1	1	1.664855443	214.1143106	138.4516642	356.4693754	255.516741	995
2291	230258_at	GLIS3	-3.658959413	0.001996008	0	0.002988266	0.023752495	0.017787688	1	0.937	0.938	1.664487538	285.5812724	139.479441	475.3464691	232.6535577	1000
1663	225415_at	DTX3L	-3.936637703	0.001996008	0	0.002988266	0.023752495	0.017787688	1	0.789	0.792	1.663708832	596.8131993	216.4440979	992.9233905	474.5287549	1000
2288	210432_s_at	SCN3A	3.659915288	0.001996008	0	0.002988266	0.023752495	0.017787688	1	0.937	0.938	1.663656713	2432.677016	1301.435951	1462.246987	672.1388327	0
7647	201261_x_at	BGN	-2.520206482	0.005988024	0.001210313	0.009398128	0.04644591	0.025629454	1	1	1	1.66271716	344.2367673	406.5230613	572.3683802	280.6613248	998
8162	229824_at	---	2.452454897	0.035928144	0.02392437	0.046464039	0.146492844	0.078681445	1	1	1	1.662352552	1266.462732	1071.106584	761.8496633	410.600325	17
1081	235033_at	NPEPL1	-4.269162795	0.001996008	0	0.002988266	0.023752495	0.017787688	1	0.499	0.501	1.662299755	54.16481198	12.54776072	90.03815366	41.32676093	1000
16873	205048_s_at	PSPH	-1.637920724	0.087824351	0.06968274	0.104434609	0.254937294	0.136591188	1	1	1	1.662077038	475.1028171	456.4111984	789.6574829	888.6290546	957
17781	205440_s_at	NPY1R	-1.572461217	0.083832335	0.066062895	0.100074767	0.247848102	0.133083493	1	1	1	1.661971321	36.28179932	32.60639231	60.29930995	72.1228707	959
11035	206502_s_at	INSM1	-2.127557362	0.025948104	0.015682036	0.034761319	0.11869096	0.063919699	1	1	1	1.661772143	615.9183304	547.1075378	1023.515924	843.2515156	988
878	218711_s_at	SDPR	4.42088336	0.001996008	0	0.002988266	0.023752495	0.017787688	1	0.349	0.35	1.661641268	132.970843	60.3203557	80.02379673	27.80431136	0
8342	214834_at	SNRPN	2.426741652	0.01996008	0.010930536	0.027548268	0.100566058	0.054234746	1	1	1	1.661606877	87.78032281	65.9773038	52.82857457	43.08829978	9
2232	224215_s_at	DLL1	3.679695868	0.001996008	0	0.002988266	0.023752495	0.017787688	1	0.929	0.931	1.661584571	1165.139891	569.3579319	701.2221411	387.144472	0
1311	243431_at	BTBD14A	-4.130927892	0.001996008	0	0.002988266	0.023752495	0.017787688	1	0.637	0.638	1.661495819	55.03472618	17.72084482	91.43996746	42.00209155	1000
1270	202838_at	FUCA1	-4.155036905	0.001996008	0	0.002988266	0.023752495	0.017787688	1	0.608	0.609	1.66126689	401.0646964	95.75642692	666.2755009	313.8101111	1000
1713	224797_at	ARRDC3	-3.914091016	0.001996008	0	0.002988266	0.023752495	0.017787688	1	0.802	0.805	1.660981341	397.617198	191.3822644	660.4347467	295.7455323	1000
9407	215767_at	ZNF804A	2.304835786	0.017964072	0.00939328	0.025097335	0.09401177	0.050752292	1	1	1	1.660522279	276.6187147	259.29324	166.5853679	68.04793681	8
14276	224973_at	FAM46A	-1.841811445	0.033932136	0.02225085	0.044147813	0.141209364	0.075816013	1	1	1	1.660400324	36.80032278	33.96282163	61.10326788	59.91412343	984
6542	231726_at	PCDHB14	-2.672910653	0.003992016	3.05E-04	0.006382037	0.035794631	0.020525554	1	1	1	1.660371707	184.6488233	95.74663341	306.5856818	216.0117846	999
10760	228010_at	PPP2R2C	2.156618735	0.055888224	0.041115626	0.06916764	0.19338123	0.103805801	1	1	1	1.659982601	966.2451255	809.9459778	582.0814776	540.3699701	27
3975	1555123_at	ST6GAL2	3.161115727	0.00998004	0.003633776	0.014917016	0.064767233	0.035344014	1	1	1	1.659326404	121.1689098	73.64356979	73.02295045	40.30912779	4
2033	225420_at	GPAM	3.765445347	0.001996008	0	0.002988266	0.023752495	0.017787688	1	0.889	0.891	1.659029807	340.7424464	160.6327243	205.3865729	112.390971	0
3337	217294_s_at	ENO1	-3.320483736	0.003992016	3.05E-04	0.006382037	0.035794631	0.020525554	1	0.997	0.998	1.658707052	2006.440177	947.0400368	3328.096471	1841.312539	999
22980	237737_at	CASC4	-1.227766092	0.241516966	0.214231339	0.267096667	0.468868201	0.250959079	1	1	1	1.658610004	87.54344679	119.2531299	145.2004366	213.9711294	880
5117	201858_s_at	PRG1	-2.911239558	0.003992016	3.05E-04	0.006382037	0.035794631	0.020525554	1	1	1	1.658263141	759.0555447	370.0743728	1258.713832	809.0792171	999
1481	212335_at	GNS	-4.027939255	0.001996008	0	0.002988266	0.023752495	0.017787688	1	0.713	0.717	1.657636971	358.9150761	151.4118147	594.9508998	265.8098737	1000
775	201859_at	PRG1	-4.512851394	0.001996008	0	0.002988266	0.023752495	0.017787688	1	0.285	0.286	1.657503358	1021.592116	431.1313916	1693.292363	651.9025271	1000
1147	203042_at	LAMP2	-4.228535348	0.001996008	0	0.002988266	0.023752495	0.017787688	1	0.544	0.545	1.657033083	346.3763013	152.6807534	573.9569904	237.4268023	1000
7762	206134_at	ADAMDEC1	-2.5060759	0.001996008	0	0.002988266	0.023752495	0.017787688	1	1	1	1.656836085	29.54443426	8.165358146	48.95028481	38.7923066	1000
3915	202133_at	WWTR1	-3.177175877	0.001996008	0	0.002988266	0.023752495	0.017787688	1	1	1	1.656681631	867.6367123	580.2844552	1437.397804	750.0279008	1000
10818	1560680_at	LOC728170	-2.150811667	0.005988024	0.001210313	0.009398128	0.04644591	0.025629454	1	1	1	1.656652439	103.6420894	21.96786071	171.6989202	160.1254732	998
7833	218355_at	KIF4A	-2.496656502	0.00998004	0.003633776	0.014917016	0.064767233	0.035344014	1	1	1	1.65654668	183.8820694	189.9527188	304.6092317	177.4205443	996
1874	227545_at	---	-3.831827975	0.001996008	0	0.002988266	0.023752495	0.017787688	1	0.852	0.854	1.656312153	220.7251781	107.3242702	365.589795	166.7396149	1000
2843	221321_s_at	KCNIP2	3.466102481	0.003992016	3.05E-04	0.006382037	0.035794631	0.020525554	1	0.984	0.984	1.656056279	265.9299598	147.4243111	160.5802672	79.75151462	1
3636	205046_at	CENPE	-3.245249638	0.003992016	3.05E-04	0.006382037	0.035794631	0.020525554	1	0.998	0.999	1.655951595	82.29546891	57.92490846	136.277313	66.84203796	999
800	218717_s_at	LEPREL1	-4.491843456	0.001996008	0	0.002988266	0.023752495	0.017787688	1	0.308	0.309	1.655947181	158.298038	26.03686504	262.1331897	115.5107428	1000
1223	226601_at	SLC30A7	-4.18601567	0.001996008	0	0.002988266	0.023752495	0.017787688	1	0.576	0.578	1.655546118	170.9525845	81.68465565	283.0198877	114.9508278	1000
3997	211762_s_at	KPNA2	-3.156263972	0.001996008	0	0.002988266	0.023752495	0.017787688	1	1	1	1.655484463	1093.291332	838.0316862	1809.926813	877.3536132	1000
1488	221276_s_at	SYNC1	-4.025421019	0.001996008	0	0.002988266	0.023752495	0.017787688	1	0.716	0.72	1.655452312	67.97515928	27.78959936	112.5296346	50.57383687	1000
6404	202497_x_at	SLC2A3	-2.695176841	0.005988024	0.001210313	0.009398128	0.04644591	0.025629454	1	1	1	1.655153401	449.3697247	235.7938761	743.7758281	514.8419047	998
19962	221805_at	NEFL	1.419341555	0.201596806	0.176006479	0.225526613	0.422076239	0.226161664	1	1	1	1.655025713	1233.862845	1615.129162	745.5248794	978.9172016	100
18652	232355_at	SNORD114-3	-1.508738906	0.03992016	0.02730055	0.051065857	0.156807818	0.084258685	1	1	1	1.654991619	61.88261383	22.61475961	102.4152072	135.4610568	981
13102	227529_s_at	AKAP12	-1.938967469	0.069860279	0.053493612	0.08471632	0.221420164	0.118647603	1	1	1	1.654307725	221.7915925	234.6337507	366.9115449	317.6655693	966
216	208920_at	SRI	5.431020941	0.001996008	0	0.002988266	0.023752495	0.017787688	1	0.021	0.021	1.654019705	2810.160893	961.7982841	1698.988764	580.3044935	0
13803	229490_s_at	---	-1.880538786	0.045908184	0.032429754	0.057905301	0.171083997	0.091834669	1	1	1	1.653826778	64.82063221	73.0972582	107.2020973	94.15051846	978
678	204163_at	EMILIN1	-4.609678349	0.001996008	0	0.002988266	0.023752495	0.017787688	1	0.237	0.238	1.653779413	84.46876525	37.42029143	139.692705	50.92939651	1000
201	228234_at	TICAM2	-5.474106246	0.001996008	0	0.002988266	0.023752495	0.017787688	1	0.017	0.017	1.653589914	185.1652927	52.47088255	306.1874604	102.3279882	1000
5013	223217_s_at	NFKBIZ	-2.929899346	0.001996008	0	0.002988266	0.023752495	0.017787688	1	1	1	1.653519935	241.5578662	58.63014408	399.4207473	269.6040786	1000
199	210592_s_at	SAT1	-5.477265638	0.001996008	0	0.002988266	0.023752495	0.017787688	1	0.017	0.017	1.653222439	2769.96076	800.702502	4579.361283	1521.989178	1000
5924	1561324_at	---	2.773820933	0.00998004	0.003633776	0.014917016	0.064767233	0.035344014	1	1	1	1.653159812	124.1947927	92.1737138	75.12570283	35.11992883	4
13914	209120_at	NR2F2	-1.871953702	0.045908184	0.032429754	0.057905301	0.171083997	0.091834669	1	1	1	1.653133358	268.8946643	328.9192473	444.5187394	375.4297881	978
1860	221773_at	ELK3	-3.839154426	0.001996008	0	0.002988266	0.023752495	0.017787688	1	0.846	0.848	1.65262069	286.9940574	187.1308534	474.2923172	182.8405583	1000
2104	225688_s_at	PHLDB2	-3.735716606	0.001996008	0	0.002988266	0.023752495	0.017787688	1	0.903	0.905	1.65259244	98.22857732	31.68090724	162.3318043	82.70560321	1000
5503	224911_s_at	DCBLD2	-2.842211028	0.001996008	0	0.002988266	0.023752495	0.017787688	1	1	1	1.65251427	263.9788241	226.1402253	436.2287738	232.258172	1000
2667	203748_x_at	RBMS1	-3.518723231	0.001996008	0	0.002988266	0.023752495	0.017787688	1	0.981	0.981	1.652467991	300.0842645	197.3720525	495.8796417	221.0219853	1000
2464	203041_s_at	LAMP2	-3.587821133	0.001996008	0	0.002988266	0.023752495	0.017787688	1	0.966	0.966	1.652358823	584.9671401	231.0736797	966.5756151	500.7517038	1000
4722	213824_at	OLIG2	2.993319473	0.013972056	0.00641771	0.020099665	0.079930261	0.043329476	1	1	1	1.652300398	891.403513	482.5775644	539.4924035	412.4887108	6
4749	213307_at	SHANK2	2.985828674	0.005988024	0.001210313	0.009398128	0.04644591	0.025629454	1	1	1	1.652283366	228.929841	141.0999977	138.5536196	87.43183518	2
3547	203560_at	GGH	-3.263513402	0.001996008	0	0.002988266	0.023752495	0.017787688	1	0.998	0.999	1.651712382	280.7641215	181.5321473	463.7415758	234.4312058	1000
3077	1564494_s_at	P4HB	-3.396408441	0.003992016	3.05E-04	0.006382037	0.035794631	0.020525554	1	0.997	0.997	1.651700886	622.4920467	245.4885993	1028.170665	567.4239385	999
28394	222807_at	C11orf30	-0.915016711	0.780439122	0.753645058	0.804924774	0.889229616	0.475692126	1	1	1	1.651454214	291.4586947	55.90128039	481.3306898	1056.879631	610
1467	203594_at	RTCD1	-4.035632582	0.001996008	0	0.002988266	0.023752495	0.017787688	1	0.71	0.713	1.651133625	299.0865002	160.7229525	493.8317771	198.8904254	1000
2396	209914_s_at	NRXN1	3.614146363	0.003992016	3.05E-04	0.006382037	0.035794631	0.020525554	1	0.953	0.954	1.650832865	944.9217656	451.9258903	572.3909339	332.110332	1
26383	210445_at	FABP6	1.029602419	0.437125749	0.405480579	0.466846113	0.654733321	0.350385826	1	1	1	1.650381023	103.4595196	222.800392	62.68826299	20.92008081	218
3229	205809_s_at	WASL	3.348648615	0.005988024	0.001210313	0.009398128	0.04644591	0.025629454	1	0.997	0.998	1.650155018	398.369186	226.0461694	241.4131894	124.9160989	2
1363	218823_s_at	KCTD9	-4.101358462	0.001996008	0	0.002988266	0.023752495	0.017787688	1	0.653	0.656	1.650068965	94.19514382	47.28850356	155.4284835	63.07633279	1000
4559	214701_s_at	FN1	-3.026908294	0.003992016	3.05E-04	0.006382037	0.035794631	0.020525554	1	1	1	1.64995537	199.2683504	93.61889507	328.7838847	201.1967104	999
2292	226731_at	PELO	-3.658888492	0.001996008	0	0.002988266	0.023752495	0.017787688	1	0.937	0.938	1.649801187	157.9180833	61.10098527	260.5334413	131.9733731	1000
625	203870_at	USP46	4.678900932	0.001996008	0	0.002988266	0.023752495	0.017787688	1	0.203	0.204	1.649706806	806.4343371	286.2526432	488.8349458	230.6946342	0
10197	228399_at	OSR1	-2.21610494	0.021956088	0.012493219	0.029973498	0.106831709	0.057649473	1	1	1	1.649586583	35.47249963	26.79549911	58.51495945	47.19701552	990
1399	1559072_a_at	LRRC62	4.07980018	0.001996008	0	0.002988266	0.023752495	0.017787688	1	0.674	0.677	1.649553168	976.8444125	382.30432	592.1872853	335.2174652	0
23337	229151_at	SLC14A1	1.206942713	0.269461078	0.24118177	0.296003116	0.49956181	0.267456504	1	1	1	1.648636886	330.7543519	520.942462	200.6229235	285.9223463	134
12469	220131_at	FXYD7	1.992514823	0.069860279	0.053493612	0.08471632	0.221420164	0.118647603	1	1	1	1.648347306	437.6970009	328.043282	265.5368801	326.6026832	34
705	244753_at	ACTN4	-4.578707902	0.001996008	0	0.002988266	0.023752495	0.017787688	1	0.252	0.253	1.648330954	168.793272	57.20550379	278.227175	110.423431	1000
6386	218662_s_at	NCAPG	-2.697822353	0.013972056	0.00641771	0.020099665	0.079930261	0.043329476	1	1	1	1.647527564	108.2497876	86.00460604	178.3445089	107.4324396	994
949	211725_s_at	BID	4.363802713	0.001996008	0	0.002988266	0.023752495	0.017787688	1	0.402	0.403	1.647243666	608.6656008	237.0990537	369.5055039	180.0529198	0
3338	226416_at	THEX1	-3.32028232	0.001996008	0	0.002988266	0.023752495	0.017787688	1	0.997	0.998	1.647084195	174.3197514	76.75444176	287.1193073	158.8125833	1000
1992	214761_at	ZNF423	3.78236549	0.003992016	3.05E-04	0.006382037	0.035794631	0.020525554	1	0.881	0.882	1.64685918	850.8380905	404.7732917	516.6428925	264.30252	1
9210	209642_at	BUB1	-2.326416005	0.01996008	0.010930536	0.027548268	0.100566058	0.054234746	1	1	1	1.646766813	71.38621067	75.47767774	117.5564426	74.91209221	991
203	243931_at	CD58	-5.470581075	0.001996008	0	0.002988266	0.023752495	0.017787688	1	0.017	0.017	1.646611036	92.94185017	21.30466038	153.0390762	52.62075139	1000
4922	216331_at	ITGA7	-2.949335719	0.003992016	3.05E-04	0.006382037	0.035794631	0.020525554	1	1	1	1.646513268	751.7512238	472.1841054	1237.768365	724.4893383	999
3590	227425_at	REPS2	3.253440021	0.001996008	0	0.002988266	0.023752495	0.017787688	1	0.998	0.999	1.646476851	407.6855353	232.8434645	247.6108516	137.442168	0
698	1569871_at	LOC650392	4.582895257	0.001996008	0	0.002988266	0.023752495	0.017787688	1	0.25	0.251	1.646142201	5198.296414	2033.261754	3157.865954	1339.743771	0
5829	202085_at	TJP2	2.791141418	0.013972056	0.00641771	0.020099665	0.079930261	0.043329476	1	1	1	1.645632047	2247.580974	1534.851047	1365.785856	825.2179227	6
566	202484_s_at	MBD2	-4.757928503	0.001996008	0	0.002988266	0.023752495	0.017787688	1	0.161	0.161	1.645364028	290.8399352	106.7756513	478.5375674	176.633459	1000
19026	233002_at	KIAA1622	1.48317879	0.161676647	0.138170818	0.183567035	0.370437187	0.198262632	1	1	1	1.645239262	91.67453934	110.3485837	55.72109871	73.37825377	80
1230	237094_at	FAM19A5	4.177421245	0.001996008	0	0.002988266	0.023752495	0.017787688	1	0.592	0.593	1.644211084	682.3614155	272.2923927	415.0084025	215.0654368	0
2068	228483_s_at	TAF9B	-3.750057753	0.001996008	0	0.002988266	0.023752495	0.017787688	1	0.894	0.896	1.643958896	334.9561467	74.21243789	550.6541373	285.5577451	1000
4125	235171_at	---	3.121571364	0.007984032	0.002357126	0.012216731	0.056469308	0.030870564	1	1	1	1.64369957	504.9102452	309.0500458	307.1791551	163.4587267	3
5324	219514_at	ANGPTL2	2.873003512	0.005988024	0.001210313	0.009398128	0.04644591	0.025629454	1	1	1	1.643566021	318.4322299	210.3183967	193.7447148	114.1574221	2
1221	217983_s_at	RNASET2	-4.187987244	0.001996008	0	0.002988266	0.023752495	0.017787688	1	0.575	0.577	1.64335911	1449.17958	599.4210707	2381.522465	998.3245208	1000
190	223103_at	STARD10	5.509464209	0.001996008	0	0.002988266	0.023752495	0.017787688	1	0.016	0.016	1.642841365	369.6195855	118.6024686	224.9879954	80.55170479	0
7694	1565602_at	PCDH9	2.513520909	0.015968064	0.007886749	0.02261651	0.087137985	0.047175057	1	1	1	1.641452525	134.9377731	105.1735482	82.20632094	49.5556225	7
8391	219564_at	KCNJ16	2.419922726	0.035928144	0.02392437	0.046464039	0.146492844	0.078681445	1	1	1	1.641285521	1214.325358	884.3880992	739.8623469	603.3171573	17
1471	228325_at	KIAA0146	-4.03450931	0.001996008	0	0.002988266	0.023752495	0.017787688	1	0.71	0.714	1.640986961	54.89292013	12.65084287	90.07856619	42.98248315	1000
1415	203485_at	RTN1	4.068633016	0.001996008	0	0.002988266	0.023752495	0.017787688	1	0.679	0.682	1.64091153	4975.29475	1471.399837	3032.031075	2042.568272	0
5238	213001_at	ANGPTL2	2.891115725	0.005988024	0.001210313	0.009398128	0.04644591	0.025629454	1	1	1	1.640536499	2552.507945	1617.490365	1555.898297	981.7370283	2
670	227497_at	---	4.62034534	0.001996008	0	0.002988266	0.023752495	0.017787688	1	0.231	0.232	1.640467356	1466.734359	521.9920933	894.0954257	421.8926041	0
703	208032_s_at	GRIA3	4.581044759	0.001996008	0	0.002988266	0.023752495	0.017787688	1	0.252	0.253	1.6400586	281.0794961	118.5930008	171.3838129	58.99909002	0
10756	206953_s_at	LPHN2	-2.156707177	0.021956088	0.012493219	0.029973498	0.106831709	0.057649473	1	1	1	1.63992689	188.8551902	155.0087625	309.7087047	249.2362581	990
4087	203735_x_at	PPFIBP1	-3.129609072	0.003992016	3.05E-04	0.006382037	0.035794631	0.020525554	1	1	1	1.639899106	162.0279573	86.3931322	265.7095023	149.9062392	999
9472	1565358_at	RARA	-2.298018921	0.013972056	0.00641771	0.020099665	0.079930261	0.043329476	1	1	1	1.639702783	124.7334061	67.42178712	204.5257132	166.2920878	994
4365	204348_s_at	AK3L1	-3.068517463	0.001996008	0	0.002988266	0.023752495	0.017787688	1	1	1	1.639643376	777.9609832	355.7090674	1275.578573	762.2082287	1000
6000	213438_at	NFASC	-2.760494924	0.005988024	0.001210313	0.009398128	0.04644591	0.025629454	1	1	1	1.638987615	901.2912078	496.6407459	1477.205127	965.0138063	998
2201	214295_at	KIAA0485	-3.696530432	0.003992016	3.05E-04	0.006382037	0.035794631	0.020525554	1	0.926	0.929	1.638979529	575.3524357	304.5082685	942.9908642	426.4204734	999
2551	208436_s_at	IRF7	-3.558236796	0.001996008	0	0.002988266	0.023752495	0.017787688	1	0.971	0.971	1.63868915	193.7220591	85.41370014	317.4502364	159.7165957	1000
2771	203908_at	SLC4A4	3.487260772	0.001996008	0	0.002988266	0.023752495	0.017787688	1	0.984	0.984	1.638591169	3776.851052	1786.980217	2304.938	1427.391998	0
3538	205001_s_at	DDX3Y	-3.265933588	0.003992016	3.05E-04	0.006382037	0.035794631	0.020525554	1	0.998	0.999	1.638470479	103.7977719	58.69483041	170.0695851	88.91907378	999
5681	213725_x_at	XYLT1	2.814045375	0.015968064	0.007886749	0.02261651	0.087137985	0.047175057	1	1	1	1.638441425	1229.698773	834.5861256	750.5295914	433.5008888	7
14908	207659_s_at	MOBP	1.786547143	0.103792415	0.084266856	0.121768057	0.282825954	0.151396312	1	1	1	1.638344426	1445.602202	1491.439077	882.355492	881.4621264	51
12516	207307_at	HTR2C	1.988889061	0.005988024	0.001210313	0.009398128	0.04644591	0.025629454	1	1	1	1.638292521	44.05403894	47.8052398	26.89021551	8.915976207	2
19629	222685_at	FAM29A	-1.440626676	0.171656687	0.147587855	0.194098717	0.383302964	0.205158399	1	1	1	1.637921109	318.1200916	109.7918769	521.055613	711.4287971	915
6719	1555724_s_at	TAGLN	-2.64627816	0.00998004	0.003633776	0.014917016	0.064767233	0.035344014	1	1	1	1.637835324	668.3033863	480.7855795	1094.570894	697.7238471	996
8970	213007_at	KIAA1794	-2.353299026	0.025948104	0.015682036	0.034761319	0.11869096	0.063919699	1	1	1	1.637780992	177.1143613	189.1718026	290.0745344	175.5842501	988
481	208963_x_at	FADS1	4.879179332	0.001996008	0	0.002988266	0.023752495	0.017787688	1	0.118	0.118	1.637309538	1301.788276	472.7134736	795.0776846	314.4111796	0
260	203827_at	WIPI1	-5.286282559	0.001996008	0	0.002988266	0.023752495	0.017787688	1	0.034	0.034	1.637240522	87.96579886	25.28006489	144.0211705	49.03338554	1000
1	202136_at	ZMYND11	8.258316341	0.001996008	0	0.002988266	0.023752495	0.017787688	1	0	0	1.637098031	4017.394658	718.2131456	2453.973178	716.0519711	0
434	212174_at	AK2	-4.965687434	0.001996008	0	0.002988266	0.023752495	0.017787688	1	0.087	0.087	1.636899365	335.6870266	125.099943	549.4858807	188.3665837	1000
38	202137_s_at	ZMYND11	6.509529575	0.001996008	0	0.002988266	0.023752495	0.017787688	1	0	0	1.63658595	480.9518383	100.5434205	293.8750869	115.1542238	0
2424	206003_at	CEP135	-3.602852014	0.001996008	0	0.002988266	0.023752495	0.017787688	1	0.961	0.961	1.636576807	128.5028881	83.19017278	210.3048463	88.20538596	1000
10849	201289_at	CYR61	-2.147810209	0.043912176	0.030712634	0.055633598	0.16639385	0.089267113	1	1	1	1.636446059	686.8954854	733.7982294	1124.06741	799.7974098	979
1343	216594_x_at	AKR1C1	4.1135044	0.001996008	0	0.002988266	0.023752495	0.017787688	1	0.647	0.649	1.636328165	601.5092289	279.4240272	367.5969417	143.6474619	0
18079	238156_at	RPS6	-1.549339981	0.081836327	0.064257818	0.097890859	0.244036528	0.13088257	1	1	1	1.636252499	121.1621523	57.01990049	198.2518745	248.4487161	960
2412	202869_at	OAS1	-3.608687956	0.001996008	0	0.002988266	0.023752495	0.017787688	1	0.956	0.956	1.636011932	171.9401001	48.30856286	281.2960553	148.2556727	1000
1215	241388_at	---	-4.192995526	0.001996008	0	0.002988266	0.023752495	0.017787688	1	0.572	0.574	1.635963579	143.4443092	33.929489	234.6696653	106.6383629	1000
2164	209091_s_at	SH3GLB1	-3.71271445	0.001996008	0	0.002988266	0.023752495	0.017787688	1	0.918	0.922	1.63589013	559.3026255	307.9259619	914.957645	401.9300918	1000
3349	243792_x_at	PTPN13	-3.317337265	0.001996008	0	0.002988266	0.023752495	0.017787688	1	0.997	0.998	1.635778448	132.1741408	52.77697066	216.2076109	120.0866276	1000
3318	214077_x_at	MEIS3P1	-3.324519366	0.001996008	0	0.002988266	0.023752495	0.017787688	1	0.997	0.998	1.635696782	143.3933994	68.6431506	234.5481219	125.3727197	1000
1108	212300_at	TXLNA	-4.246223379	0.001996008	0	0.002988266	0.023752495	0.017787688	1	0.522	0.523	1.635540094	279.0466676	140.1301589	456.3920129	171.4599219	1000
7424	237839_at	ANK3	2.549870377	0.025948104	0.015682036	0.034761319	0.11869096	0.063919699	1	1	1	1.635239995	267.2733434	157.3717159	163.4459432	151.6115476	12
3440	227506_at	SLC16A9	3.290353859	0.003992016	3.05E-04	0.006382037	0.035794631	0.020525554	1	0.997	0.998	1.634759271	876.3548962	468.6396436	536.0758076	315.6407973	1
28235	210807_s_at	SLC16A7	-0.923592616	0.646706587	0.616036107	0.675217457	0.80912886	0.432881945	1	1	1	1.634657122	98.9775062	33.13249082	161.7942854	345.5139044	677
3819	233337_s_at	SEZ6L2	3.201972151	0.005988024	0.001210313	0.009398128	0.04644591	0.025629454	1	1	1	1.634011418	897.3804568	514.9744139	549.1886085	303.2767233	2
3208	1557961_s_at	---	-3.35501479	0.001996008	0	0.002988266	0.023752495	0.017787688	1	0.997	0.998	1.63379025	71.88848829	39.06592677	117.4507112	59.62439469	1000
1588	222446_s_at	BACE2	-3.970277285	0.001996008	0	0.002988266	0.023752495	0.017787688	1	0.764	0.767	1.633661707	149.543179	35.67866012	244.3029651	117.373586	1000
3039	209417_s_at	IFI35	-3.407428274	0.003992016	3.05E-04	0.006382037	0.035794631	0.020525554	1	0.996	0.996	1.633554151	182.345603	56.9238571	297.8714167	165.0876624	999
2854	201948_at	GNL2	-3.462812979	0.001996008	0	0.002988266	0.023752495	0.017787688	1	0.986	0.986	1.632717664	183.4630623	106.2000482	299.5433825	141.6087822	1000
1851	233555_s_at	SULF2	3.843488379	0.001996008	0	0.002988266	0.023752495	0.017787688	1	0.843	0.845	1.632230966	1197.452581	552.189603	733.6293734	361.7989401	0
2283	209566_at	INSIG2	-3.662611757	0.001996008	0	0.002988266	0.023752495	0.017787688	1	0.936	0.938	1.631371375	286.3634821	69.73718932	467.1651877	243.7332212	1000
811	201943_s_at	CPD	-4.479666824	0.001996008	0	0.002988266	0.023752495	0.017787688	1	0.315	0.316	1.631268418	146.6321716	43.59500374	239.1964307	97.75985611	1000
9901	202283_at	SERPINF1	-2.249658974	0.021956088	0.012493219	0.029973498	0.106831709	0.057649473	1	1	1	1.631261351	390.286223	380.2865078	636.6588314	440.8321484	990
21295	219330_at	VANGL1	-1.33091058	0.02994012	0.018938966	0.039481403	0.130059173	0.070013097	1	1	1	1.631132894	57.73465389	17.62620313	94.17289306	138.6960922	986
7259	208735_s_at	CTDSP2	-2.570309502	0.003992016	3.05E-04	0.006382037	0.035794631	0.020525554	1	1	1	1.630997609	531.2584919	83.97571137	866.4813302	660.6982743	999
1913	241365_at	---	3.812684482	0.003992016	3.05E-04	0.006382037	0.035794631	0.020525554	1	0.862	0.864	1.630890822	218.907292	103.2997148	134.2255956	64.4665364	1
2008	209761_s_at	SP110	-3.776633038	0.001996008	0	0.002988266	0.023752495	0.017787688	1	0.881	0.882	1.630883077	269.4885942	76.37232088	439.5043879	218.9808607	1000
497	226186_at	TMOD2	4.85711514	0.001996008	0	0.002988266	0.023752495	0.017787688	1	0.125	0.125	1.63045081	1192.726264	440.515118	731.5315844	277.0312783	0
1949	208691_at	TFRC	-3.797708405	0.001996008	0	0.002988266	0.023752495	0.017787688	1	0.87	0.871	1.630304174	1159.450166	679.3246452	1890.256444	766.7090302	1000
462	224874_at	POLR1D	-4.903212995	0.001996008	0	0.002988266	0.023752495	0.017787688	1	0.111	0.111	1.630032262	288.0378126	113.3213118	469.5109273	158.6864426	1000
1903	228415_at	---	-3.815652176	0.001996008	0	0.002988266	0.023752495	0.017787688	1	0.861	0.863	1.629913625	438.6732376	256.256621	714.9994867	288.102447	1000
1047	213075_at	OLFML2A	-4.297121829	0.001996008	0	0.002988266	0.023752495	0.017787688	1	0.471	0.473	1.629895251	217.8733425	80.94300282	355.1107262	145.5885884	1000
584	214495_at	CACNG2	4.733219668	0.001996008	0	0.002988266	0.023752495	0.017787688	1	0.172	0.172	1.629747342	261.4607885	93.76451413	160.4302592	68.57477394	0
14314	212182_at	NUDT4	-1.83812254	0.035928144	0.02392437	0.046464039	0.146492844	0.078681445	1	1	1	1.629311999	44.80567522	12.00723635	73.00242426	77.46639552	983
6879	204755_x_at	HLF	2.620235089	0.017964072	0.00939328	0.025097335	0.09401177	0.050752292	1	1	1	1.629056539	420.7378006	252.4906883	258.2708399	219.45639	8
1907	240655_at	ALCAM	3.813454241	0.001996008	0	0.002988266	0.023752495	0.017787688	1	0.862	0.864	1.628866772	419.6648919	194.2971216	257.642245	127.5187296	0
390	241954_at	FDFT1	5.042432754	0.001996008	0	0.002988266	0.023752495	0.017787688	1	0.077	0.077	1.628684029	315.3408559	105.2835047	193.6169633	78.38922596	0
451	201425_at	ALDH2	4.930105902	0.001996008	0	0.002988266	0.023752495	0.017787688	1	0.097	0.097	1.628410099	3456.336599	1267.224526	2122.522208	773.4964308	0
1421	209915_s_at	NRXN1	4.062878211	0.001996008	0	0.002988266	0.023752495	0.017787688	1	0.688	0.691	1.628361766	749.4026151	319.889393	460.218749	220.404523	0
14995	210794_s_at	MEG3	-1.779673338	0.057884232	0.042869712	0.071402695	0.197439726	0.105982384	1	1	1	1.628310695	381.1906372	257.7016617	620.6967916	645.7081101	972
2367	223542_at	ANKRD32	-3.628924918	0.001996008	0	0.002988266	0.023752495	0.017787688	1	0.946	0.947	1.628131446	133.2082647	72.84181751	216.8805645	97.52562155	1000
2284	209982_s_at	NRXN2	3.661408093	0.001996008	0	0.002988266	0.023752495	0.017787688	1	0.936	0.938	1.628110202	686.7491073	344.9852353	421.8075082	198.5896327	0
10526	204962_s_at	CENPA	-2.183532345	0.031936128	0.02058897	0.041820911	0.135513723	0.072924186	1	1	1	1.627822939	114.3982152	122.3685796	186.2200388	126.3463026	985
370	217733_s_at	TMSB10	-5.080585926	0.001996008	0	0.002988266	0.023752495	0.017787688	1	0.068	0.068	1.627734933	4925.797779	2748.36104	8017.893116	1869.050483	1000
2655	230475_at	LOC388135	3.522045125	0.001996008	0	0.002988266	0.023752495	0.017787688	1	0.981	0.981	1.62741591	643.2862173	293.2294995	395.2807719	243.010525	0
842	227143_s_at	BID	4.45524757	0.001996008	0	0.002988266	0.023752495	0.017787688	1	0.328	0.329	1.627394568	1105.567234	432.2441292	679.3479932	293.5167505	0
1191	213566_at	RNASE6	-4.205186764	0.001996008	0	0.002988266	0.023752495	0.017787688	1	0.561	0.563	1.62739378	156.969683	73.3722233	255.4514858	99.42717513	1000
14638	237624_at	COL4A2	-1.81011346	0.00998004	0.003633776	0.014917016	0.064767233	0.035344014	1	1	1	1.62652064	193.8991505	88.99953062	315.3809704	332.6734935	996
10976	226381_at	PS1TP4	-2.133651317	0.001996008	0	0.002988266	0.023752495	0.017787688	1	1	1	1.626149676	319.9008621	104.4150014	520.2066832	469.3489291	1000
177	200831_s_at	SCD	5.548502378	0.001996008	0	0.002988266	0.023752495	0.017787688	1	0.01	0.01	1.625706576	2865.555988	948.8040556	1762.65264	543.9323925	0
3791	200700_s_at	KDELR2	-3.210017719	0.001996008	0	0.002988266	0.023752495	0.017787688	1	1	1	1.625602223	931.9886026	532.289977	1515.042745	792.195003	1000
12758	227760_at	IGFBPL1	-1.968263617	0.035928144	0.02392437	0.046464039	0.146492844	0.078681445	1	1	1	1.625591845	149.6523138	106.4496631	243.273581	222.7494258	983
7733	204273_at	EDNRB	2.508766336	0.027944112	0.017302913	0.037128811	0.124533957	0.06694844	1	1	1	1.625473256	3141.051106	2381.749383	1932.391748	1194.017284	13
2523	201720_s_at	LAPTM5	-3.568543909	0.001996008	0	0.002988266	0.023752495	0.017787688	1	0.97	0.97	1.625461875	1126.68753	488.4173929	1831.387625	905.5871355	1000
15453	229917_at	---	-1.742183833	0.041916168	0.029002609	0.053353856	0.161721254	0.087239961	1	1	1	1.625356669	117.0471837	40.66768243	190.2434206	211.0710228	980
2102	234124_at	SH3D19	3.736260026	0.001996008	0	0.002988266	0.023752495	0.017787688	1	0.903	0.905	1.625080657	203.0802915	115.2962248	124.9662844	23.74728457	0
1748	214822_at	FAM5B	3.89576015	0.001996008	0	0.002988266	0.023752495	0.017787688	1	0.814	0.817	1.625036036	668.1063394	297.1734198	411.1332454	203.4033816	0
16619	244435_at	FLJ45557	1.656090813	0.01996008	0.010930536	0.027548268	0.100566058	0.054234746	1	1	1	1.624836858	37.95309322	48.67272519	23.35809472	9.721985329	9
14765	236714_at	---	1.800757254	0.113772455	0.093456317	0.13252702	0.298819062	0.160084569	1	1	1	1.624612822	65.89899402	70.61453632	40.56289173	33.0968679	56
18617	207060_at	EN2	-1.511656488	0.18762475	0.162714937	0.21088972	0.404415855	0.216450903	1	1	1	1.624565324	134.64844	196.0196923	218.7451865	221.9215058	907
5791	1554250_s_at	TRIM73	-2.796862141	0.001996008	0	0.002988266	0.023752495	0.017787688	1	1	1	1.624344095	159.7131588	49.37798236	259.4291263	176.2615984	1000
13433	1553956_at	ALS2CR4	-1.910115712	0.003992016	3.05E-04	0.006382037	0.035794631	0.020525554	1	1	1	1.624302825	249.131222	73.47919438	404.6645478	409.8764782	999
18587	206984_s_at	RIT2	-1.514194882	0.109780439	0.08977424	0.128229602	0.292138908	0.156409248	1	1	1	1.623480747	152.0055281	166.0505385	246.7780483	281.8693149	946
3197	212670_at	ELN	-3.36083319	0.001996008	0	0.002988266	0.023752495	0.017787688	1	0.997	0.998	1.623300818	296.3802848	144.3495293	481.1143588	248.2439153	1000
10529	1555758_a_at	CDKN3	-2.182347974	0.02994012	0.018938966	0.039481403	0.130059173	0.070013097	1	1	1	1.623193021	195.4748675	195.1996614	317.2934408	223.7273994	986
9548	219306_at	KIF15	-2.289482968	0.027944112	0.017302913	0.037128811	0.124533957	0.06694844	1	1	1	1.62295827	111.1275708	127.4653144	180.35541	102.8137771	987
2814	213134_x_at	BTG3	-3.474588861	0.001996008	0	0.002988266	0.023752495	0.017787688	1	0.984	0.984	1.6225297	1107.619338	535.8305859	1797.145271	889.1813713	1000
426	213006_at	CEBPD	-4.97586242	0.001996008	0	0.002988266	0.023752495	0.017787688	1	0.086	0.086	1.62248749	25.96537758	5.74677489	42.1285003	15.73231065	1000
5722	223361_at	C6orf115	-2.808276591	0.005988024	0.001210313	0.009398128	0.04644591	0.025629454	1	1	1	1.622470337	112.7133583	104.6278901	182.8740804	85.63988497	998
10476	206307_s_at	FOXD1	-2.189382226	0.02994012	0.018938966	0.039481403	0.130059173	0.070013097	1	1	1	1.62192117	364.6073719	408.1652331	591.3644153	378.8673939	986
929	236538_at	GRIA2	4.37649423	0.001996008	0	0.002988266	0.023752495	0.017787688	1	0.393	0.394	1.621906539	1628.327521	655.3214067	1003.95891	424.5635264	0
9713	229725_at	ACSL6	2.270719893	0.037924152	0.025607636	0.048769551	0.15171325	0.081514286	1	1	1	1.621857171	698.8127594	437.8019347	430.8719486	454.1811459	18
2207	219888_at	SPAG4	-3.694369823	0.001996008	0	0.002988266	0.023752495	0.017787688	1	0.926	0.929	1.621833826	82.46656087	10.74005541	133.7470579	70.11283803	1000
2103	208966_x_at	IFI16	-3.736165085	0.001996008	0	0.002988266	0.023752495	0.017787688	1	0.903	0.905	1.621471216	633.2770119	199.8285473	1026.840447	506.0226807	1000
813	1569872_a_at	LOC650392	4.479227532	0.001996008	0	0.002988266	0.023752495	0.017787688	1	0.315	0.316	1.621223958	5682.796541	2112.858434	3505.250778	1586.686917	0
13132	227260_at	ANKRD10	-1.93560291	0.027944112	0.017302913	0.037128811	0.124533957	0.06694844	1	1	1	1.621187793	1060.544978	504.2055973	1719.342573	1674.924846	987
313	204858_s_at	ECGF1	-5.181871738	0.001996008	0	0.002988266	0.023752495	0.017787688	1	0.051	0.051	1.620972124	225.7134141	76.68699118	365.8751523	119.3477936	1000
8651	204841_s_at	EEA1	-2.389426415	0.003992016	3.05E-04	0.006382037	0.035794631	0.020525554	1	1	1	1.620879222	71.21128601	14.57205901	115.4248939	93.43276654	999
13	229034_at	---	7.024120085	0.001996008	0	0.002988266	0.023752495	0.017787688	1	0	0	1.620790193	244.4366175	48.46545621	150.8132383	52.06367639	0
6505	204964_s_at	SSPN	2.678955568	0.007984032	0.002357126	0.012216731	0.056469308	0.030870564	1	1	1	1.620530644	689.9012863	465.8698507	425.7255417	276.5665565	3
1153	203765_at	GCA	-4.226995682	0.001996008	0	0.002988266	0.023752495	0.017787688	1	0.544	0.545	1.620168078	319.974549	155.4171813	518.4125501	194.1007534	1000
2745	209988_s_at	ASCL1	3.494638761	0.003992016	3.05E-04	0.006382037	0.035794631	0.020525554	1	0.984	0.984	1.620102492	3007.430783	1592.146337	1856.321312	872.5608886	1
557	200696_s_at	GSN	-4.776790376	0.001996008	0	0.002988266	0.023752495	0.017787688	1	0.153	0.153	1.620060364	2411.955596	1051.032653	3907.513661	1284.947592	1000
591	201944_at	HEXB	-4.721798489	0.001996008	0	0.002988266	0.023752495	0.017787688	1	0.179	0.179	1.619430432	660.9427983	229.8611124	1070.350881	390.5594271	1000
1628	1565868_at	CD44	-3.955229572	0.001996008	0	0.002988266	0.023752495	0.017787688	1	0.776	0.78	1.619061536	49.02088163	9.826899871	79.36782389	38.1068487	1000
8130	203046_s_at	TIMELESS	-2.456856591	0.011976048	0.004995055	0.017537368	0.072516585	0.039350448	1	1	1	1.618801792	183.1061259	122.9047191	296.4125246	207.4280669	995
5423	230287_at	RUTBC2	2.856375322	0.001996008	0	0.002988266	0.023752495	0.017787688	1	1	1	1.618360368	395.1020694	202.9355937	244.1372621	197.9022066	0
2644	202431_s_at	MYC	3.524974117	0.005988024	0.001210313	0.009398128	0.04644591	0.025629454	1	0.98	0.98	1.617944757	1107.674968	576.5576322	684.618534	323.1334238	2
5508	230071_at	10-Jan	2.842034605	0.00998004	0.003633776	0.014917016	0.064767233	0.035344014	1	1	1	1.617416927	256.9817386	167.8275937	158.8840418	89.95296373	4
17808	218542_at	CEP55	-1.570722772	0.081836327	0.064257818	0.097890859	0.244036528	0.13088257	1	1	1	1.617132286	72.4155669	100.3458482	117.1055513	113.4280354	960
8962	213671_s_at	MARS	-2.353621149	0.001996008	0	0.002988266	0.023752495	0.017787688	1	1	1	1.617019503	689.2220712	216.2684838	1114.485531	900.4549944	1000
940	223362_s_at	10-Jan	4.370390873	0.001996008	0	0.002988266	0.023752495	0.017787688	1	0.4	0.401	1.616865067	2420.849316	810.7641059	1497.248821	791.8943593	0
1194	218854_at	SART2	-4.20404704	0.001996008	0	0.002988266	0.023752495	0.017787688	1	0.563	0.565	1.616768351	207.9861998	77.85872352	336.2655053	138.8604432	1000
5294	1557411_s_at	SLC25A43	-2.879207786	0.003992016	3.05E-04	0.006382037	0.035794631	0.020525554	1	1	1	1.6165867	59.87279829	34.52439841	96.78956939	57.49738691	999
15828	208711_s_at	CCND1	1.714759315	0.139720559	0.117566784	0.160283013	0.339429876	0.181770294	1	1	1	1.616555252	329.4751674	370.2566652	203.8131187	168.0573238	69
1362	226603_at	SAMD9L	-4.101775148	0.001996008	0	0.002988266	0.023752495	0.017787688	1	0.653	0.656	1.616303191	185.9927024	97.62863311	300.6205985	112.0763995	1000
2957	231270_at	CA13	-3.431602109	0.001996008	0	0.002988266	0.023752495	0.017787688	1	0.99	0.99	1.616249397	134.5919441	52.25022365	217.5341484	113.8896672	1000
10000	202498_s_at	SLC2A3	-2.238242694	0.02994012	0.018938966	0.039481403	0.130059173	0.070013097	1	1	1	1.616212957	178.4256558	126.8801336	288.3738568	222.8420409	986
2428	213571_s_at	EIF4E2	-3.599783702	0.003992016	3.05E-04	0.006382037	0.035794631	0.020525554	1	0.964	0.964	1.616118942	225.9732188	137.3784288	365.1995993	153.4865501	999
2535	219588_s_at	NCAPG2	-3.564165816	0.001996008	0	0.002988266	0.023752495	0.017787688	1	0.97	0.97	1.615992531	157.2312669	89.77476536	254.0845529	112.4766105	1000
16381	230923_at	FAM19A1	1.672518128	0.097804391	0.078779073	0.115286121	0.272254977	0.145910875	1	1	1	1.615796624	171.5266648	183.3028738	106.156098	111.4399013	48
9541	218093_s_at	ANKRD10	-2.290547717	0.001996008	0	0.002988266	0.023752495	0.017787688	1	1	1	1.615751686	746.0601492	368.2291183	1205.447944	967.2863139	1000
6857	228221_at	SLC44A3	-2.623169955	0.005988024	0.001210313	0.009398128	0.04644591	0.025629454	1	1	1	1.615728321	88.35749777	42.46603861	142.7617115	98.58228976	998
10254	216005_at	TNC	-2.210098864	0.023952096	0.014077818	0.032376732	0.113161052	0.060991138	1	1	1	1.615535093	268.2864039	185.6078395	433.4261006	342.3027089	989
613	229506_at	---	4.696631624	0.001996008	0	0.002988266	0.023752495	0.017787688	1	0.191	0.192	1.615086219	250.1809911	100.1818758	154.9025608	50.45354561	0
11103	211814_s_at	CCNE2	-2.12237752	0.023952096	0.014077818	0.032376732	0.113161052	0.060991138	1	1	1	1.61503168	110.7141308	67.25661158	178.8068287	151.945214	989
639	209040_s_at	PSMB8	-4.661859233	0.001996008	0	0.002988266	0.023752495	0.017787688	1	0.212	0.213	1.614988447	359.8435958	155.5867342	581.14325	197.2832506	1000
64	212423_at	C10orf56	6.18006205	0.001996008	0	0.002988266	0.023752495	0.017787688	1	0.001	0.001	1.614422324	4042.139802	1061.011278	2503.768526	834.4973849	0
88	225950_at	SAMD8	6.036740467	0.001996008	0	0.002988266	0.023752495	0.017787688	1	0.001	0.001	1.613915427	709.6549884	167.1246836	439.7101461	171.1612395	0
6511	235165_at	PARD6B	-2.678263663	0.003992016	3.05E-04	0.006382037	0.035794631	0.020525554	1	1	1	1.613853143	34.49019954	11.93618387	55.66211692	38.84576001	999
2399	219691_at	SAMD9	-3.611971283	0.001996008	0	0.002988266	0.023752495	0.017787688	1	0.954	0.954	1.613839148	79.63893519	25.84802843	128.5244313	64.95967894	1000
3492	208527_x_at	HIST1H2BE	-3.276974141	0.001996008	0	0.002988266	0.023752495	0.017787688	1	0.998	0.999	1.613230506	119.8926643	38.79496063	193.4145034	108.925427	1000
1769	212920_at	---	-3.882556459	0.001996008	0	0.002988266	0.023752495	0.017787688	1	0.822	0.825	1.613122672	104.7816892	65.30742215	169.0257185	60.44321725	1000
388	230589_at	---	5.045449169	0.001996008	0	0.002988266	0.023752495	0.017787688	1	0.076	0.076	1.612765151	170.4020239	60.8632447	105.6582998	35.6575772	0
1528	229651_at	SEZ6	4.008704292	0.001996008	0	0.002988266	0.023752495	0.017787688	1	0.732	0.736	1.612742422	802.8161322	323.2214181	497.7956315	256.2157997	0
1925	202950_at	CRYZ	-3.807970817	0.001996008	0	0.002988266	0.023752495	0.017787688	1	0.864	0.865	1.612572774	297.1527103	165.9562517	479.1803703	192.4389086	1000
4384	221677_s_at	DONSON	-3.062875043	0.001996008	0	0.002988266	0.023752495	0.017787688	1	1	1	1.612017744	203.0398442	97.28214834	327.3038316	187.368258	1000
15322	1552367_a_at	SCIN	-1.753951718	0.081836327	0.064257818	0.097890859	0.244036528	0.13088257	1	1	1	1.611719359	73.53611771	67.15408069	118.5195845	115.9214192	960
13409	205891_at	ADORA2B	-1.913288151	0.031936128	0.02058897	0.041820911	0.135513723	0.072924186	1	1	1	1.611399585	162.4641538	75.28538397	261.7946701	255.8754353	985
250	201673_s_at	GYS1	-5.320256248	0.001996008	0	0.002988266	0.023752495	0.017787688	1	0.034	0.034	1.611112723	447.6152413	108.531404	721.1586104	243.2319266	1000
2388	201088_at	KPNA2	-3.618885003	0.001996008	0	0.002988266	0.023752495	0.017787688	1	0.95	0.951	1.610923685	1735.335049	1118.780823	2795.492332	1101.975804	1000
20504	230137_at	TMEM155	1.383042918	0.193612774	0.168405221	0.217168656	0.412215136	0.220803161	1	1	1	1.610584985	177.6463911	251.9331214	110.2992967	100.4058335	96
1746	1558105_a_at	---	3.897525968	0.001996008	0	0.002988266	0.023752495	0.017787688	1	0.813	0.816	1.610521185	253.4461746	109.6104046	157.3690412	77.70120605	0
4312	204989_s_at	ITGB4	-3.080520965	0.003992016	3.05E-04	0.006382037	0.035794631	0.020525554	1	1	1	1.609977185	163.9370753	105.5448381	263.934951	135.4481716	999
13726	229782_at	RMST	-1.885802287	0.051896208	0.037623182	0.06468085	0.184873648	0.099165	1	1	1	1.609889626	242.6942785	168.7281194	390.7110012	370.1981825	975
3503	232375_at	STAT1	-3.273594837	0.001996008	0	0.002988266	0.023752495	0.017787688	1	0.998	0.999	1.609722341	80.51731029	24.32489869	129.6105132	73.25769099	1000
17624	206935_at	PCDH8	1.583943115	0.111776447	0.091614046	0.130379089	0.295432332	0.158175675	1	1	1	1.609583778	249.9488763	282.4156471	155.2878947	167.5044664	55
2675	213189_at	MINA	-3.517346493	0.001996008	0	0.002988266	0.023752495	0.017787688	1	0.982	0.982	1.609391989	176.0872875	82.39458765	283.3934698	136.6849381	1000
1849	226918_at	JPH4	3.844721609	0.001996008	0	0.002988266	0.023752495	0.017787688	1	0.843	0.845	1.609381962	1485.959709	601.8286543	923.310776	512.3857129	0
147	213197_at	ASTN1	5.645498612	0.001996008	0	0.002988266	0.023752495	0.017787688	1	0.008	0.008	1.609308745	1833.182088	507.9748328	1139.111493	428.1691533	0
5106	1566964_at	---	2.912856053	0.005988024	0.001210313	0.009398128	0.04644591	0.025629454	1	1	1	1.609241006	105.5940434	72.46000542	65.61729597	25.12437445	2
3558	218728_s_at	CNIH4	-3.261610983	0.001996008	0	0.002988266	0.023752495	0.017787688	1	0.998	0.999	1.609115276	242.157279	153.4566358	389.6589769	184.5018813	1000
28038	242847_at	C11orf30	-0.9353017	0.804391218	0.778650459	0.827796189	0.901089773	0.482002907	1	1	1	1.609064367	66.50330916	8.042328157	107.0081051	220.7024984	598
753	200656_s_at	P4HB	-4.53001072	0.001996008	0	0.002988266	0.023752495	0.017787688	1	0.281	0.282	1.60899873	802.1812768	238.7709415	1290.708656	506.0215966	1000
2198	213147_at	HOXA10	-3.697631008	0.001996008	0	0.002988266	0.023752495	0.017787688	1	0.925	0.928	1.60884881	194.0615978	59.72187481	312.2157706	153.7842565	1000
15940	210016_at	MYT1L	1.706293243	0.103792415	0.084266856	0.121768057	0.282825954	0.151396312	1	1	1	1.608810414	805.0622856	765.3077864	500.4084253	594.1199791	51
18474	209728_at	HLA-DRB4	-1.521574479	0.145708583	0.123169894	0.166650304	0.34869835	0.186655709	1	1	1	1.608793929	316.5481672	201.3491145	509.2607698	619.7808716	928
14329	1554633_a_at	MYT1L	1.836412144	0.081836327	0.064257818	0.097890859	0.244036528	0.13088257	1	1	1	1.608619963	88.05914487	82.70296529	54.74204406	54.77757741	40
896	201288_at	ARHGDIB	-4.40090353	0.001996008	0	0.002988266	0.023752495	0.017787688	1	0.368	0.369	1.608599038	721.7570561	278.4604609	1161.017706	442.7404791	1000
50	223120_at	FUCA2	-6.334749841	0.001996008	0	0.002988266	0.023752495	0.017787688	1	0.001	0.001	1.608515252	273.4501969	83.24122564	439.8488123	110.9493088	1000
12331	219909_at	MMP28	2.00544116	0.001996008	0	0.002988266	0.023752495	0.017787688	1	1	1	1.608480535	113.432648	117.3073356	70.52161684	26.89120621	0
659	207643_s_at	TNFRSF1A	-4.633955687	0.001996008	0	0.002988266	0.023752495	0.017787688	1	0.225	0.226	1.608436461	469.7377111	200.5262888	755.5432614	257.3559026	1000
163	212586_at	CAST	-5.598019987	0.001996008	0	0.002988266	0.023752495	0.017787688	1	0.01	0.01	1.60767019	622.6627483	197.9586666	1001.036339	294.8572623	1000
3051	218723_s_at	RGC32	3.404411592	0.001996008	0	0.002988266	0.023752495	0.017787688	1	0.996	0.996	1.607649905	3588.546166	1849.800967	2232.168928	1160.588933	0
8631	213568_at	OSR2	-2.392349377	0.005988024	0.001210313	0.009398128	0.04644591	0.025629454	1	1	1	1.607581812	33.91148618	9.20622577	54.51548841	43.12390251	998
3159	230509_at	SNX22	3.374156444	0.001996008	0	0.002988266	0.023752495	0.017787688	1	0.997	0.997	1.607313919	840.2089662	504.8453886	522.7410503	151.9401323	0
5416	205528_s_at	RUNX1T1	2.857072616	0.003992016	3.05E-04	0.006382037	0.035794631	0.020525554	1	1	1	1.606778419	160.0861905	78.28698315	99.63177787	81.61626379	1
1211	229072_at	---	4.195024086	0.001996008	0	0.002988266	0.023752495	0.017787688	1	0.57	0.572	1.606767158	613.4842459	239.251152	381.8127866	181.0725542	0
34838	203510_at	MET	0.56649873	0.764471058	0.737044962	0.789606304	0.880567565	0.471108667	1	1	1	1.606244154	715.4990598	2488.478253	445.4485066	936.437933	382
6688	1566825_at	ARHGAP24	2.650133264	0.017964072	0.00939328	0.025097335	0.09401177	0.050752292	1	1	1	1.606206765	65.89570025	45.11416575	41.02566474	25.22087601	8
2959	218976_at	DNAJC12	3.430432579	0.001996008	0	0.002988266	0.023752495	0.017787688	1	0.99	0.99	1.605493872	753.8716545	337.7865925	469.5574787	293.0704446	0
6578	208490_x_at	HIST1H2BF	-2.667266002	0.001996008	0	0.002988266	0.023752495	0.017787688	1	1	1	1.605393532	87.05311967	28.92129048	139.7545153	97.31820434	1000
6249	218400_at	OAS3	-2.718773395	0.001996008	0	0.002988266	0.023752495	0.017787688	1	1	1	1.605337121	257.0691193	72.35831269	412.6826	284.4694345	1000
11214	214079_at	DHRS2	2.110635572	0.01996008	0.010930536	0.027548268	0.100566058	0.054234746	1	1	1	1.605245552	53.40259812	51.04427028	33.26755712	15.78668227	9
768	238955_at	RFTN2	4.516160303	0.001996008	0	0.002988266	0.023752495	0.017787688	1	0.284	0.285	1.604981645	619.4859475	236.7764352	385.976967	154.7833096	0
436	232015_at	FAM59B	4.960107011	0.001996008	0	0.002988266	0.023752495	0.017787688	1	0.088	0.088	1.604656265	437.9959219	144.9183583	272.9531123	108.2710845	0
2173	236120_at	HADHA	3.707824094	0.003992016	3.05E-04	0.006382037	0.035794631	0.020525554	1	0.921	0.924	1.604286924	176.6756249	78.85096077	110.1271987	57.65241697	1
3727	238593_at	FLJ22531	-3.22475878	0.001996008	0	0.002988266	0.023752495	0.017787688	1	1	1	1.603745765	74.83874968	36.58002848	120.0223278	63.38092115	1000
5306	221563_at	DUSP10	-2.877579978	0.003992016	3.05E-04	0.006382037	0.035794631	0.020525554	1	1	1	1.603660404	437.7233538	372.0345451	701.9596104	326.7626355	999
5803	239108_at	MLSTD1	-2.794556542	0.001996008	0	0.002988266	0.023752495	0.017787688	1	1	1	1.603660315	62.98450762	26.11492792	101.0057553	65.25879888	1000
5648	215145_s_at	CNTNAP2	2.820624606	0.007984032	0.002357126	0.012216731	0.056469308	0.030870564	1	1	1	1.603008998	210.7556004	133.3796817	131.4749953	78.01461272	3
5024	243907_at	---	2.927676887	0.011976048	0.004995055	0.017537368	0.072516585	0.039350448	1	1	1	1.60289595	88.49074172	55.62447282	55.20679102	29.09473244	5
7102	205363_at	BBOX1	2.593269203	0.021956088	0.012493219	0.029973498	0.106831709	0.057649473	1	1	1	1.602886887	897.6260447	623.9710577	560.0058571	352.6373971	10
496	219945_at	DDX25	4.858648586	0.001996008	0	0.002988266	0.023752495	0.017787688	1	0.125	0.125	1.602572809	519.5442874	188.1627497	324.193874	115.1711157	0
11249	209981_at	CSDC2	2.106921641	0.043912176	0.030712634	0.055633598	0.16639385	0.089267113	1	1	1	1.602404872	884.3423526	771.1532838	551.8844633	405.2043849	21
3061	214155_s_at	LARP4	-3.399728275	0.001996008	0	0.002988266	0.023752495	0.017787688	1	0.997	0.997	1.602389749	94.59112188	35.67231525	151.5718441	79.18173459	1000
1457	204042_at	WASF3	4.041032394	0.001996008	0	0.002988266	0.023752495	0.017787688	1	0.706	0.709	1.602389032	2214.281392	855.8919804	1381.862549	712.7752607	0
5504	209969_s_at	STAT1	-2.842167139	0.001996008	0	0.002988266	0.023752495	0.017787688	1	1	1	1.602252086	109.4744347	58.51363402	175.4056413	105.8742858	1000
411	232226_at	LRRC4C	5.008219633	0.001996008	0	0.002988266	0.023752495	0.017787688	1	0.082	0.082	1.602243006	1105.825767	311.7397698	690.1735647	316.4300962	0
1617	91920_at	BCAN	3.959386634	0.001996008	0	0.002988266	0.023752495	0.017787688	1	0.773	0.776	1.60206995	3872.743719	1446.82068	2417.33747	1346.204017	0
10003	206196_s_at	RPIP8	2.237862996	0.031936128	0.02058897	0.041820911	0.135513723	0.072924186	1	1	1	1.601663918	1092.776915	804.4739897	682.2760399	590.7786702	15
4911	206601_s_at	HOXD3	-2.952119134	0.00998004	0.003633776	0.014917016	0.064767233	0.035344014	1	1	1	1.601625752	84.73830726	57.65865213	135.7190551	71.08226235	996
981	238492_at	---	4.345111204	0.001996008	0	0.002988266	0.023752495	0.017787688	1	0.421	0.422	1.601527764	358.3856519	158.9427051	223.7773581	66.53234848	0
2647	239091_at	CCDC52	-3.523881974	0.001996008	0	0.002988266	0.023752495	0.017787688	1	0.98	0.98	1.601450219	124.9502565	43.76187291	200.1016157	101.3364018	1000
14772	204870_s_at	PCSK2	1.799604399	0.095808383	0.076954681	0.11312089	0.269081753	0.144106456	1	1	1	1.60133317	373.7195963	330.5754387	233.380288	263.2995757	47
9968	206280_at	CDH18	2.241213084	0.033932136	0.02225085	0.044147813	0.141209364	0.075816013	1	1	1	1.601247409	431.9410514	314.164523	269.7528496	236.570357	16
144	210414_at	FLRT1	5.651580626	0.001996008	0	0.002988266	0.023752495	0.017787688	1	0.008	0.008	1.601231632	600.627536	180.915789	375.1034667	121.689181	0
1259	1552752_a_at	IGSF4D	4.162831634	0.001996008	0	0.002988266	0.023752495	0.017787688	1	0.6	0.601	1.601175416	432.8466845	172.1322151	270.3305835	124.7107882	0
81	208540_x_at	LOC729659	-6.072549359	0.001996008	0	0.002988266	0.023752495	0.017787688	1	0.001	0.001	1.601126695	529.6755602	135.3176353	848.077679	237.9121541	1000
3290	1557545_s_at	RNF165	3.332711953	0.003992016	3.05E-04	0.006382037	0.035794631	0.020525554	1	0.997	0.998	1.600876384	90.24909108	49.16365424	56.37480319	26.87396121	1
4807	202668_at	EFNB2	-2.97553155	0.007984032	0.002357126	0.012216731	0.056469308	0.030870564	1	1	1	1.600804031	458.8152562	391.7982278	734.4733114	313.7207303	997
1237	214623_at	SHFM3P1	4.174650498	0.001996008	0	0.002988266	0.023752495	0.017787688	1	0.594	0.595	1.600527503	215.3552417	96.98999896	134.5526655	45.79644847	0
11544	201893_x_at	DCN	-2.079836796	0.02994012	0.018938966	0.039481403	0.130059173	0.070013097	1	1	1	1.600401762	1059.507971	437.0491074	1695.638424	1508.988795	986
5822	203571_s_at	C10orf116	2.792067291	0.011976048	0.004995055	0.017537368	0.072516585	0.039350448	1	1	1	1.60036673	314.8844029	204.5222432	196.7576538	112.0391296	5
4406	225342_at	AK3L1	-3.05769077	0.003992016	3.05E-04	0.006382037	0.035794631	0.020525554	1	1	1	1.60033373	732.5390157	400.8009599	1172.306896	638.1960958	999
9949	209714_s_at	CDKN3	-2.244422474	0.027944112	0.017302913	0.037128811	0.124533957	0.06694844	1	1	1	1.600228452	212.6718633	199.5066274	340.3235665	227.5176592	987
131	228560_at	CACNA1D	5.739481913	0.001996008	0	0.002988266	0.023752495	0.017787688	1	0.006	0.006	1.599946352	824.392722	259.7951778	515.262728	143.4769109	0
1279	242877_at	LSM14A	-4.148201191	0.001996008	0	0.002988266	0.023752495	0.017787688	1	0.613	0.614	1.599756172	129.2221096	48.20955426	206.7238675	84.77765091	1000
594	225032_at	FNDC3B	-4.720789924	0.001996008	0	0.002988266	0.023752495	0.017787688	1	0.179	0.179	1.599681539	523.4430306	186.7803942	837.3421529	294.2930702	1000
20202	220359_s_at	ARPP-21	1.403305903	0.211576846	0.185529173	0.235951941	0.434801962	0.232661078	1	1	1	1.599572217	159.7679394	211.9435354	99.88166692	104.1767777	105
1276	223279_s_at	UACA	-4.152531806	0.001996008	0	0.002988266	0.023752495	0.017787688	1	0.611	0.612	1.599567731	160.9364966	61.92357676	257.4288267	104.5147947	1000
11404	226980_at	DEPDC1B	-2.092003097	0.043912176	0.030712634	0.055633598	0.16639385	0.089267113	1	1	1	1.599527984	37.67056156	39.5671892	60.25511739	41.93070589	979
1178	230942_at	CMTM5	4.210915032	0.001996008	0	0.002988266	0.023752495	0.017787688	1	0.554	0.556	1.599482285	1438.74538	582.7066419	899.5069179	387.922151	0
6198	226694_at	AKAP2	-2.728817517	0.011976048	0.004995055	0.017537368	0.072516585	0.039350448	1	1	1	1.599225938	312.4889155	233.6381629	499.740379	279.4182415	995
11429	236088_at	NTNG1	-2.090142433	0.01996008	0.010930536	0.027548268	0.100566058	0.054234746	1	1	1	1.599185493	196.3529891	87.08233374	314.0048518	276.0761687	991
4126	241879_at	---	-3.121322183	0.005988024	0.001210313	0.009398128	0.04644591	0.025629454	1	1	1	1.598709134	194.5384945	125.8138231	311.0104681	152.7788588	998
854	206014_at	ACTL6B	4.440963302	0.001996008	0	0.002988266	0.023752495	0.017787688	1	0.336	0.337	1.598282095	265.1954214	102.2785031	165.9252909	67.02187245	0
661	210137_s_at	DCTD	-4.631883442	0.001996008	0	0.002988266	0.023752495	0.017787688	1	0.226	0.227	1.598271485	420.008862	205.472491	671.2881876	205.4665878	1000
731	205076_s_at	MTMR11	-4.553210878	0.001996008	0	0.002988266	0.023752495	0.017787688	1	0.264	0.265	1.598247243	210.8240428	52.48306708	336.9489452	133.0858192	1000
1936	204363_at	F3	-3.802935083	0.001996008	0	0.002988266	0.023752495	0.017787688	1	0.868	0.869	1.598175857	779.9031649	452.0197307	1246.422409	474.6122592	1000
2677	204232_at	FCER1G	-3.515963732	0.001996008	0	0.002988266	0.023752495	0.017787688	1	0.982	0.982	1.598059921	556.5619509	266.2941208	889.4193473	418.8170621	1000
2801	1555812_a_at	ARHGDIB	-3.480139313	0.001996008	0	0.002988266	0.023752495	0.017787688	1	0.984	0.984	1.59794028	481.2356287	195.3712507	768.9857952	383.0634536	1000
13430	204083_s_at	TPM2	-1.910544664	0.037924152	0.025607636	0.048769551	0.15171325	0.081514286	1	1	1	1.597909451	197.6236435	275.0931911	315.7846878	194.8427043	982
4792	232113_at	---	-2.977744782	0.011976048	0.004995055	0.017537368	0.072516585	0.039350448	1	1	1	1.597851081	1028.281079	636.5264495	1643.040033	882.5968116	995
26860	206524_at	T	-1.001931573	0.451097804	0.419345847	0.480909894	0.667283913	0.356907068	1	1	1	1.5973781	452.5404634	41.27975609	722.8782256	1375.296807	775
5275	117_at	HSPA6	-2.883163972	0.001996008	0	0.002988266	0.023752495	0.017787688	1	1	1	1.59710355	145.9663127	17.52410278	233.1233162	153.3300118	1000
6486	235019_at	CPM	-2.682475905	0.003992016	3.05E-04	0.006382037	0.035794631	0.020525554	1	1	1	1.597037209	310.5216137	194.6111685	495.9145715	305.643931	999
2631	210875_s_at	TCF8	3.530332833	0.003992016	3.05E-04	0.006382037	0.035794631	0.020525554	1	0.978	0.978	1.59702597	1203.714769	514.6728456	753.7227269	455.1982316	1
1613	234464_s_at	EME1	-3.961824099	0.001996008	0	0.002988266	0.023752495	0.017787688	1	0.772	0.775	1.596703046	126.9630117	56.47675885	202.7222275	83.16043703	1000
539	233546_at	LOC283075	4.805144303	0.001996008	0	0.002988266	0.023752495	0.017787688	1	0.145	0.145	1.596678372	96.07499254	32.52076193	60.17178802	24.3358379	0
401	229744_at	SSFA2	-5.021195215	0.001996008	0	0.002988266	0.023752495	0.017787688	1	0.079	0.079	1.596107155	244.0979431	78.13608561	389.6064734	129.8985132	1000
19387	213584_s_at	CREBZF	-1.458213743	0.147704591	0.125039768	0.168769139	0.351702217	0.188316739	1	1	1	1.595960097	215.5920694	61.51325492	344.07634	445.843689	927
2335	229586_at	CHD9	3.640830898	0.001996008	0	0.002988266	0.023752495	0.017787688	1	0.943	0.944	1.59531464	596.7544161	275.8871895	374.0669089	188.2133183	0
1670	209007_s_at	C1orf63	-3.932124572	0.001996008	0	0.002988266	0.023752495	0.017787688	1	0.792	0.795	1.594501818	672.5887909	372.8224736	1072.44405	394.8723554	1000
13730	237472_at	SOX1	1.885519687	0.015968064	0.007886749	0.02261651	0.087137985	0.047175057	1	1	1	1.594363821	342.3344964	356.206631	214.7154194	126.5536765	7
3008	213428_s_at	COL6A1	-3.415304991	0.001996008	0	0.002988266	0.023752495	0.017787688	1	0.995	0.995	1.59426328	1511.926838	572.8798376	2410.409441	1238.050638	1000
13228	231738_at	PCDHB7	-1.927590197	0.027944112	0.017302913	0.037128811	0.124533957	0.06694844	1	1	1	1.594119806	230.2114823	269.2683274	366.9846836	268.3118292	987
1560	1562544_at	---	3.99168886	0.001996008	0	0.002988266	0.023752495	0.017787688	1	0.743	0.747	1.594055383	126.438714	55.94719755	79.31889655	32.8602063	0
2728	218510_x_at	FLJ20152	-3.499869975	0.003992016	3.05E-04	0.006382037	0.035794631	0.020525554	1	0.983	0.983	1.59368898	400.6614278	221.6978049	638.5297025	283.1352548	999
16462	231336_at	CPNE4	1.667238876	0.111776447	0.091614046	0.130379089	0.295432332	0.158175675	1	1	1	1.593636309	43.50695046	54.03467235	27.30042621	9.188943666	55
1723	1562309_s_at	PHF21B	3.909224517	0.001996008	0	0.002988266	0.023752495	0.017787688	1	0.806	0.809	1.593278764	173.5229619	68.44134392	108.9093546	57.41990181	0
1475	200755_s_at	CALU	-4.030806552	0.001996008	0	0.002988266	0.023752495	0.017787688	1	0.712	0.716	1.593077677	533.2295934	204.371883	849.4761619	355.117204	1000
11215	204753_s_at	HLF	2.110608547	0.053892216	0.039366199	0.066926633	0.189276837	0.101510467	1	1	1	1.592859913	422.0592174	310.1777307	264.9694515	256.630968	26
2318	206332_s_at	IFI16	-3.647003634	0.001996008	0	0.002988266	0.023752495	0.017787688	1	0.942	0.943	1.59262906	651.4130784	211.3161006	1037.459399	505.0193945	1000
60	202794_at	INPP1	6.240147809	0.001996008	0	0.002988266	0.023752495	0.017787688	1	0.001	0.001	1.592457877	1486.00009	402.4744322	933.1487578	269.196179	0
11958	203725_at	GADD45A	-2.039918371	0.043912176	0.030712634	0.055633598	0.16639385	0.089267113	1	1	1	1.592364201	1004.737225	1094.908711	1599.907588	1113.195428	979
11216	230577_at	---	2.110592696	0.037924152	0.025607636	0.048769551	0.15171325	0.081514286	1	1	1	1.592361754	2592.196188	1620.116252	1627.894027	1815.146181	18
6369	206102_at	GINS1	-2.700901636	0.005988024	0.001210313	0.009398128	0.04644591	0.025629454	1	1	1	1.592040602	240.4380317	195.8157383	382.7871088	202.6497722	998
2830	222529_at	SLC25A37	-3.470014793	0.001996008	0	0.002988266	0.023752495	0.017787688	1	0.984	0.984	1.592036604	177.4439874	70.1277715	282.4973231	140.8351908	1000
6355	205700_at	HSD17B6	2.703609513	0.00998004	0.003633776	0.014917016	0.064767233	0.035344014	1	1	1	1.591844044	198.8149067	140.9586309	124.8959705	57.37346681	4
22270	205856_at	SLC14A1	1.269308672	0.219560878	0.193164822	0.244276691	0.444120635	0.237639243	1	1	1	1.591381662	213.5248703	311.3174821	134.1757765	151.1967701	109
8787	236191_at	CD38	2.373713174	0.023952096	0.014077818	0.032376732	0.113161052	0.060991138	1	1	1	1.59114047	54.40156843	44.02284555	34.190299	17.61631114	11
19184	205337_at	DCT	-1.472373288	0.169660679	0.145701984	0.191994708	0.380973777	0.203897852	1	1	1	1.59108484	75.34185798	75.3235124	119.8752881	138.4757643	916
687	1552754_a_at	IGSF4D	4.595090183	0.001996008	0	0.002988266	0.023752495	0.017787688	1	0.243	0.244	1.590857117	1100.292123	350.9127322	691.6347869	324.9418288	0
1389	210285_x_at	WTAP	-4.082980725	0.001996008	0	0.002988266	0.023752495	0.017787688	1	0.673	0.676	1.590766368	362.0395724	100.1871427	575.9203756	251.374933	1000
10702	203358_s_at	EZH2	-2.161572404	0.02994012	0.018938966	0.039481403	0.130059173	0.070013097	1	1	1	1.590684061	212.3910813	223.3355819	337.8471077	216.9236894	986
1602	211936_at	HSPA5	-3.966589126	0.001996008	0	0.002988266	0.023752495	0.017787688	1	0.767	0.77	1.590642714	1957.231054	687.935746	3113.255315	1350.501676	1000
4026	233520_s_at	CMYA5	-3.14788781	0.003992016	3.05E-04	0.006382037	0.035794631	0.020525554	1	1	1	1.59050211	219.2840457	33.8544013	348.7717373	207.5153328	999
1575	233241_at	C20orf19	3.982589205	0.001996008	0	0.002988266	0.023752495	0.017787688	1	0.748	0.752	1.590493776	89.11687582	39.87220945	56.03094912	22.42170977	0
693	211382_s_at	TACC2	4.590965024	0.001996008	0	0.002988266	0.023752495	0.017787688	1	0.246	0.247	1.590138733	409.0834908	138.7268236	257.2627672	113.1222586	0
1967	230570_at	---	3.792404942	0.003992016	3.05E-04	0.006382037	0.035794631	0.020525554	1	0.873	0.874	1.589814445	171.0927146	74.87872834	107.61804	52.23060136	1
1073	238841_at	PTPDC1	-4.271460927	0.001996008	0	0.002988266	0.023752495	0.017787688	1	0.497	0.499	1.589768771	128.8462355	30.932304	204.8357215	86.32046706	1000
1516	219201_s_at	TWSG1	-4.012556684	0.001996008	0	0.002988266	0.023752495	0.017787688	1	0.729	0.733	1.589642823	101.3865965	36.906323	161.1684754	68.29762536	1000
904	206580_s_at	EFEMP2	-4.39641159	0.001996008	0	0.002988266	0.023752495	0.017787688	1	0.374	0.375	1.589537515	366.0622672	103.6510675	581.8697063	232.2050782	1000
14116	228365_at	CPNE8	-1.855861801	0.063872255	0.048161761	0.078079057	0.209401941	0.112410633	1	1	1	1.589353525	39.74452464	27.74650247	63.16810033	59.29819274	969
14197	229997_at	VANGL1	-1.849257043	0.005988024	0.001210313	0.009398128	0.04644591	0.025629454	1	1	1	1.589179257	152.7873703	46.18502541	242.8065196	244.6967932	998
836	201572_x_at	DCTD	-4.463287368	0.001996008	0	0.002988266	0.023752495	0.017787688	1	0.326	0.327	1.589017625	398.215717	194.8487348	632.7717926	202.3807977	1000
819	216047_x_at	SEZ6L	4.473356365	0.001996008	0	0.002988266	0.023752495	0.017787688	1	0.321	0.322	1.58863365	410.9082663	164.0307296	258.6551445	90.87181171	0
337	225334_at	C10orf32	5.150562531	0.001996008	0	0.002988266	0.023752495	0.017787688	1	0.055	0.055	1.588621426	1560.353273	381.1983621	982.2058594	457.7464457	0
28619	32128_at	CCL18	0.903086497	0.80239521	0.776561605	0.825895512	0.900292126	0.481452074	1	1	1	1.58852831	37.17199232	85.68534989	23.4002706	8.997882494	401
2991	213106_at	---	3.419320516	0.005988024	0.001210313	0.009398128	0.04644591	0.025629454	1	0.995	0.995	1.588402529	1304.344257	532.2258086	821.1673257	537.5998355	2
5092	203574_at	NFIL3	-2.915992281	0.00998004	0.003633776	0.014917016	0.064767233	0.035344014	1	1	1	1.588328089	354.715874	227.7298894	563.4051863	301.7140505	996
28	209379_s_at	KIAA1128	6.638488984	0.001996008	0	0.002988266	0.023752495	0.017787688	1	0	0	1.588317794	1114.477164	280.2352488	701.6713966	191.650786	0
3373	208308_s_at	GPI	-3.310878543	0.001996008	0	0.002988266	0.023752495	0.017787688	1	0.997	0.998	1.58816892	1200.822432	533.8919545	1907.108865	975.4887948	1000
379	221014_s_at	RAB33B	-5.068092765	0.001996008	0	0.002988266	0.023752495	0.017787688	1	0.072	0.072	1.588028823	137.0800469	49.17233532	217.6870655	67.91519083	1000
13831	204463_s_at	EDNRA	-1.878773094	0.053892216	0.039366199	0.066926633	0.189276837	0.101510467	1	1	1	1.587993307	112.3261408	78.81974739	178.3731598	164.5715962	974
139	228269_x_at	KCNIP3	5.684466576	0.001996008	0	0.002988266	0.023752495	0.017787688	1	0.007	0.007	1.587479295	467.5335447	139.0157725	294.5131608	91.57206589	0
550	224598_at	MGAT4B	-4.788926161	0.001996008	0	0.002988266	0.023752495	0.017787688	1	0.152	0.152	1.587397223	546.8378931	212.4730092	868.0489528	283.356356	1000
4382	212667_at	SPARC	3.063456974	0.005988024	0.001210313	0.009398128	0.04644591	0.025629454	1	1	1	1.587259826	4769.747128	2534.518575	3005.019751	1846.232273	2
3615	1555728_a_at	MS4A4A	-3.248930786	0.001996008	0	0.002988266	0.023752495	0.017787688	1	0.998	0.999	1.587230025	111.4074294	49.08275891	176.829217	92.65493886	1000
2567	207210_at	GABRA3	3.551942696	0.001996008	0	0.002988266	0.023752495	0.017787688	1	0.973	0.973	1.587093189	79.91754071	45.1767498	50.35466177	11.95094717	0
311	239935_at	MAMDC1	5.183543005	0.001996008	0	0.002988266	0.023752495	0.017787688	1	0.05	0.05	1.586869118	43.71274978	15.80932174	27.54653758	7.058392611	0
2111	201029_s_at	CD99	-3.734202101	0.001996008	0	0.002988266	0.023752495	0.017787688	1	0.904	0.906	1.586684814	4097.879522	2559.558936	6502.043208	2335.429412	1000
4636	205259_at	NR3C2	3.011922388	0.011976048	0.004995055	0.017537368	0.072516585	0.039350448	1	1	1	1.586565985	411.7792893	210.2714656	259.5412313	174.6458127	5
2179	1555557_a_at	TNK2	3.704021283	0.001996008	0	0.002988266	0.023752495	0.017787688	1	0.923	0.926	1.586477783	63.83708482	33.9978144	40.23824694	10.78182606	0
1788	203445_s_at	CTDSP2	-3.874775183	0.001996008	0	0.002988266	0.023752495	0.017787688	1	0.824	0.827	1.586447624	1709.664538	308.6759449	2712.293245	1289.740787	1000
5210	209987_s_at	ASCL1	2.894567523	0.00998004	0.003633776	0.014917016	0.064767233	0.035344014	1	1	1	1.586445663	1318.330227	818.3213228	830.9961428	439.1993615	4
26743	204918_s_at	MLLT3	-1.009370497	0.441117764	0.409439645	0.470866941	0.658375883	0.352183981	1	1	1	1.585883057	170.4328422	63.50098865	270.2865567	501.1712274	780
20394	217920_at	MAN1A2	-1.390754839	0.001996008	0	0.002988266	0.023752495	0.017787688	1	1	1	1.585792408	130.3317635	25.59817978	206.679121	278.9649118	1000
1356	1555544_a_at	IGSF4D	4.105359965	0.001996008	0	0.002988266	0.023752495	0.017787688	1	0.652	0.654	1.585530298	251.6623935	100.6755707	158.7244305	71.34101485	0
9777	219978_s_at	NUSAP1	-2.263147319	0.023952096	0.014077818	0.032376732	0.113161052	0.060991138	1	1	1	1.585454567	197.318151	188.98698	312.8389637	196.7848318	989
5766	229553_at	PGM2L1	-2.801568438	0.005988024	0.001210313	0.009398128	0.04644591	0.025629454	1	1	1	1.585440225	692.112139	380.4615685	1097.302426	652.8798306	998
1930	202803_s_at	ITGB2	-3.804614527	0.003992016	3.05E-04	0.006382037	0.035794631	0.020525554	1	0.867	0.868	1.585228483	435.0601981	213.8312556	689.669818	281.5834848	999
10481	203849_s_at	KIF1A	2.188786747	0.045908184	0.032429754	0.057905301	0.171083997	0.091834669	1	1	1	1.585198265	513.2852418	382.0467926	323.7987657	276.1662284	22
838	215691_x_at	IL17RB	-4.461276421	0.001996008	0	0.002988266	0.023752495	0.017787688	1	0.326	0.327	1.58495092	592.4090898	247.4638213	938.9393317	327.2811211	1000
353	205140_at	FPGT	-5.115507528	0.001996008	0	0.002988266	0.023752495	0.017787688	1	0.058	0.058	1.584754003	105.9995422	40.59515718	167.9831989	49.78226717	1000
6998	209651_at	TGFB1I1	-2.604122058	0.005988024	0.001210313	0.009398128	0.04644591	0.025629454	1	1	1	1.584742361	394.7795279	353.6097487	625.623841	320.4915626	998
1590	221589_s_at	ALDH6A1	3.969572185	0.001996008	0	0.002988266	0.023752495	0.017787688	1	0.764	0.767	1.584675361	1654.144696	661.7017636	1043.838212	508.7557737	0
3857	230776_at	FNBP4	3.19405188	0.00998004	0.003633776	0.014917016	0.064767233	0.035344014	1	1	1	1.584669203	98.26614424	45.03524792	62.01050925	41.25621603	4
876	212175_s_at	AK2	-4.421501351	0.001996008	0	0.002988266	0.023752495	0.017787688	1	0.349	0.35	1.584489818	265.3609322	92.44297572	420.4616951	158.2722692	1000
1640	208729_x_at	HLA-B	-3.949735884	0.001996008	0	0.002988266	0.023752495	0.017787688	1	0.781	0.784	1.584368058	3001.601212	1195.609405	4755.641083	1991.524504	1000
3301	213768_s_at	ASCL1	3.329178343	0.001996008	0	0.002988266	0.023752495	0.017787688	1	0.997	0.998	1.584225441	1479.240766	808.3495672	933.7312274	408.8604587	0
669	203556_at	ZHX2	4.623307347	0.001996008	0	0.002988266	0.023752495	0.017787688	1	0.23	0.231	1.583866773	1887.602074	657.807842	1191.768213	487.2092715	0
9411	228654_at	RP11-93B10.1	-2.304383805	0.017964072	0.00939328	0.025097335	0.09401177	0.050752292	1	1	1	1.583558789	188.444049	181.1758489	298.4122301	180.3893417	992
3619	202709_at	FMOD	-3.248404193	0.001996008	0	0.002988266	0.023752495	0.017787688	1	0.998	0.999	1.583428675	166.126099	28.74931984	263.0488288	149.916328	1000
2526	222856_at	APLN	-3.567442032	0.001996008	0	0.002988266	0.023752495	0.017787688	1	0.97	0.97	1.583428628	333.8847635	115.5192546	528.6826931	258.224717	1000
1971	238909_at	S100A10	-3.791760295	0.001996008	0	0.002988266	0.023752495	0.017787688	1	0.875	0.876	1.582974515	61.49921327	9.194218549	97.3516873	47.49545299	1000
28034	1561896_at	---	-0.935443084	0.682634731	0.652717263	0.710353068	0.831438886	0.44489985	1	1	1	1.582590338	159.2692707	34.17569815	252.0580089	504.8444004	659
168	210950_s_at	FDFT1	5.582731829	0.001996008	0	0.002988266	0.023752495	0.017787688	1	0.01	0.01	1.582475792	2109.903891	663.9648325	1333.292997	380.719768	0
2510	215323_at	LUZP2	3.573582671	0.001996008	0	0.002988266	0.023752495	0.017787688	1	0.968	0.968	1.5824693	636.0742489	307.4038124	401.9504512	186.5990443	0
9532	230030_at	HS6ST2	2.291053123	0.02994012	0.018938966	0.039481403	0.130059173	0.070013097	1	1	1	1.58245953	151.6787118	129.7429598	95.84997842	41.97588794	14
1402	201469_s_at	SHC1	-4.07906331	0.001996008	0	0.002988266	0.023752495	0.017787688	1	0.675	0.678	1.582203131	158.275105	56.32415655	250.4233666	103.3976146	1000
1987	216096_s_at	NRXN1	3.784769555	0.001996008	0	0.002988266	0.023752495	0.017787688	1	0.88	0.881	1.582106179	347.6877654	153.367169	219.7625988	102.9184628	0
24271	213515_x_at	HBG1	1.149930994	0.311377246	0.281865275	0.339104968	0.542058772	0.290257342	1	1	1	1.582105966	1010.563937	1772.204825	638.7460501	407.957236	155
4676	1569629_x_at	LOC389906	3.003755716	0.007984032	0.002357126	0.012216731	0.056469308	0.030870564	1	1	1	1.582013009	102.7844282	64.47961516	64.97065927	27.24660582	3
448	233072_at	NTNG2	4.933022693	0.001996008	0	0.002988266	0.023752495	0.017787688	1	0.097	0.097	1.581886788	167.7505154	55.28028878	106.0445771	39.8153379	0
27801	229412_at	TBN	-0.948233256	0.684630739	0.654760575	0.712299202	0.83253509	0.445295618	1	1	1	1.581803193	123.1937639	20.65341614	194.8682891	384.9719583	658
287	218217_at	SCPEP1	-5.233278561	0.001996008	0	0.002988266	0.023752495	0.017787688	1	0.044	0.044	1.581568106	368.9057246	118.1801703	583.4495282	179.8604376	1000
1638	206137_at	RIMS2	3.950629518	0.001996008	0	0.002988266	0.023752495	0.017787688	1	0.78	0.783	1.581537101	418.1312972	182.8927097	264.3828569	110.4574866	0
2761	235706_at	CPM	-3.489992157	0.001996008	0	0.002988266	0.023752495	0.017787688	1	0.984	0.984	1.581283388	430.7456278	223.3586012	681.1309056	305.4367458	1000
3237	239755_at	ST3GAL5	3.347134995	0.001996008	0	0.002988266	0.023752495	0.017787688	1	0.997	0.998	1.58107044	188.7319063	114.4799625	119.3697014	22.73781521	0
1281	226977_at	LOC492311	4.147887104	0.001996008	0	0.002988266	0.023752495	0.017787688	1	0.614	0.615	1.580869527	1047.729478	344.7964696	662.7551865	356.8931213	0
3153	215473_at	LOC645256	3.375920267	0.001996008	0	0.002988266	0.023752495	0.017787688	1	0.997	0.997	1.580505802	57.97265178	33.62024832	36.67980954	10.76741808	0
1649	209699_x_at	AKR1C2	3.943964216	0.001996008	0	0.002988266	0.023752495	0.017787688	1	0.786	0.789	1.580428475	540.7479361	237.7047147	342.1527419	141.474674	0
1214	242263_at	TMED5	-4.193739649	0.001996008	0	0.002988266	0.023752495	0.017787688	1	0.571	0.573	1.580253784	103.2986578	29.36569586	163.2380948	67.90127469	1000
156	203455_s_at	SAT1	-5.618787756	0.001996008	0	0.002988266	0.023752495	0.017787688	1	0.009	0.009	1.580153925	2683.267298	773.8607088	4239.975353	1228.478297	1000
18411	204338_s_at	RGS4	1.525792063	0.153692615	0.13065942	0.175119063	0.359702593	0.192486871	1	1	1	1.579749282	269.4352534	311.3632093	170.5557055	174.4239727	76
2302	223721_s_at	DNAJC12	3.653619252	0.001996008	0	0.002988266	0.023752495	0.017787688	1	0.94	0.941	1.579540715	311.746045	131.8384968	197.3649949	106.5819153	0
21507	232876_at	MAPK14	-1.316629239	0.015968064	0.007886749	0.02261651	0.087137985	0.047175057	1	1	1	1.579439206	63.37480073	12.03638211	100.096645	141.8012902	993
107	209515_s_at	RAB27A	-5.88111779	0.001996008	0	0.002988266	0.023752495	0.017787688	1	0.002	0.002	1.579396939	158.9464748	35.81952094	251.0395757	73.0269585	1000
9895	218942_at	PIP5K2C	-2.250134282	0.001996008	0	0.002988266	0.023752495	0.017787688	1	1	1	1.57935791	549.1374849	191.2625682	867.2846302	700.0351599	1000
2606	202236_s_at	SLC16A1	-3.537928559	0.001996008	0	0.002988266	0.023752495	0.017787688	1	0.975	0.975	1.578841476	1031.231806	340.2934817	1628.151547	803.7669168	1000
3251	212468_at	SPAG9	3.342813752	0.005988024	0.001210313	0.009398128	0.04644591	0.025629454	1	0.997	0.998	1.578785498	689.4316463	347.3286796	436.6848106	224.9823207	2
1033	225619_at	SLAIN1	4.303047954	0.001996008	0	0.002988266	0.023752495	0.017787688	1	0.463	0.465	1.578780844	1743.627623	691.5168274	1104.413972	430.3526479	0
221	210130_s_at	TM7SF2	5.41654868	0.001996008	0	0.002988266	0.023752495	0.017787688	1	0.022	0.022	1.578620088	566.1368729	173.0826878	358.6276883	117.553979	0
1366	214180_at	MAN1C1	-4.100299963	0.001996008	0	0.002988266	0.023752495	0.017787688	1	0.655	0.658	1.57850762	345.6097463	147.7030795	545.5476179	209.9876088	1000
2132	202014_at	PPP1R15A	-3.726762617	0.001996008	0	0.002988266	0.023752495	0.017787688	1	0.907	0.909	1.578470803	151.3571969	50.27841034	238.9129162	110.8916553	1000
9684	202954_at	PAK3	-2.274089869	0.021956088	0.012493219	0.029973498	0.106831709	0.057649473	1	1	1	1.578417004	618.1330853	652.7258669	975.6717726	544.5433175	990
3189	1556427_s_at	LOC221091	-3.362536833	0.001996008	0	0.002988266	0.023752495	0.017787688	1	0.997	0.997	1.578358059	71.9335624	15.4360162	113.5369179	61.53473263	1000
2756	1566901_at	TGIF	-3.491335572	0.003992016	3.05E-04	0.006382037	0.035794631	0.020525554	1	0.984	0.984	1.578275318	54.07229623	33.11045664	85.34097054	34.56514274	999
2426	225150_s_at	RTKN	3.600171265	0.005988024	0.001210313	0.009398128	0.04644591	0.025629454	1	0.964	0.964	1.57801706	876.4943467	421.4588286	555.4403493	249.8910854	2
7699	200632_s_at	NDRG1	-2.512830882	0.00998004	0.003633776	0.014917016	0.064767233	0.035344014	1	1	1	1.57792418	1635.648846	624.1444235	2580.929864	1833.798023	996
1324	228906_at	CXXC6	4.125524086	0.001996008	0	0.002988266	0.023752495	0.017787688	1	0.64	0.642	1.577764401	137.8340937	55.54450441	87.36037752	37.21609858	0
8303	231925_at	P2RY1	-2.431467848	0.013972056	0.00641771	0.020099665	0.079930261	0.043329476	1	1	1	1.577523836	172.814619	147.0137266	272.6191807	162.005427	994
7264	209655_s_at	TMEM47	2.569897319	0.007984032	0.002357126	0.012216731	0.056469308	0.030870564	1	1	1	1.577323692	835.6991339	564.7677021	529.8209479	330.4154725	3
32201	213492_at	COL2A1	0.707966319	0.920159681	0.902109803	0.935742844	0.961332212	0.514135286	1	1	1	1.576795316	128.959436	365.5720543	81.78578074	82.78104417	460
2705	212122_at	RHOQ	-3.506584818	0.001996008	0	0.002988266	0.023752495	0.017787688	1	0.982	0.982	1.576609884	90.45760637	38.1459346	142.6163563	67.60364389	1000
5314	209846_s_at	BTN3A2	-2.875033831	0.005988024	0.001210313	0.009398128	0.04644591	0.025629454	1	1	1	1.576564701	267.238907	184.7048383	421.3194276	216.6960287	998
26109	1558541_at	C8orf79	-1.044719935	0.341317365	0.311096319	0.369721648	0.571457702	0.305740371	1	1	1	1.576348124	38.46894724	5.431137444	60.6404528	108.1028391	830
4802	202465_at	PCOLCE	-2.975962938	0.001996008	0	0.002988266	0.023752495	0.017787688	1	1	1	1.576311062	222.9816319	82.43525202	351.4884129	207.26666	1000
7208	218193_s_at	GOLT1B	-2.57763465	0.003992016	3.05E-04	0.006382037	0.035794631	0.020525554	1	1	1	1.575959036	209.4563281	70.38095298	330.0945929	230.057003	999
5312	1562736_at	LHX9	-2.875566096	0.001996008	0	0.002988266	0.023752495	0.017787688	1	1	1	1.575836366	28.17593869	8.067166419	44.40066882	27.83594174	1000
21447	210465_s_at	SNAPC3	-1.320096232	0.109780439	0.08977424	0.128229602	0.292138908	0.156409248	1	1	1	1.575696676	295.6955316	93.81230659	465.9264663	652.0759501	946
4346	224320_s_at	MCM8	-3.0748889	0.003992016	3.05E-04	0.006382037	0.035794631	0.020525554	1	1	1	1.575632953	85.03579765	57.76277804	133.985205	62.27285594	999
17616	241414_at	ANKRD10	-1.584313703	0.013972056	0.00641771	0.020099665	0.079930261	0.043329476	1	1	1	1.57560598	75.24567968	19.02143397	118.5575428	138.3381857	994
7663	1562938_at	LOC729234	-2.517759329	0.005988024	0.001210313	0.009398128	0.04644591	0.025629454	1	1	1	1.575534688	51.37381278	17.21346834	80.94122412	57.83539913	998
2695	210092_at	MAGOH	-3.508939628	0.001996008	0	0.002988266	0.023752495	0.017787688	1	0.982	0.982	1.575496574	335.4477317	141.9369169	528.4967521	249.6558561	1000
3506	212723_at	PTDSR	-3.27306156	0.001996008	0	0.002988266	0.023752495	0.017787688	1	0.998	0.999	1.575111992	240.2331833	87.99624782	378.394168	200.0892648	1000
1338	217933_s_at	LAP3	-4.117332814	0.001996008	0	0.002988266	0.023752495	0.017787688	1	0.643	0.645	1.574362019	1018.271331	402.365466	1603.127709	626.9544509	1000
4228	237146_at	LRP4	3.101318452	0.001996008	0	0.002988266	0.023752495	0.017787688	1	1	1	1.574254018	278.6957603	175.5256767	177.0335392	53.90512909	0
3573	212859_x_at	MT1E	-3.257755251	0.001996008	0	0.002988266	0.023752495	0.017787688	1	0.998	0.999	1.573685304	2783.619634	948.733691	4380.54131	2348.64536	1000
10801	211616_s_at	HTR2A	2.152825147	0.0499002	0.035885364	0.062428442	0.180271195	0.096777621	1	1	1	1.573685032	87.6936747	68.59794895	55.72504849	43.70268212	24
11864	231728_at	CAPS	-2.049742238	0.001996008	0	0.002988266	0.023752495	0.017787688	1	1	1	1.573654336	77.83945858	14.7245813	122.4924015	110.2846262	1000
3277	228152_s_at	FLJ31033	-3.336901733	0.001996008	0	0.002988266	0.023752495	0.017787688	1	0.997	0.998	1.572861728	72.25570452	25.01114218	113.6482323	59.09639061	1000
5129	214467_at	GPR65	-2.908759219	0.001996008	0	0.002988266	0.023752495	0.017787688	1	1	1	1.572778791	75.23673727	57.85015593	118.3307447	54.65931112	1000
4484	235709_at	GAS2L3	-3.042633049	0.005988024	0.001210313	0.009398128	0.04644591	0.025629454	1	1	1	1.572482401	89.4153728	42.07636412	140.6041001	76.94544877	998
5842	204471_at	GAP43	-2.787562782	0.005988024	0.001210313	0.009398128	0.04644591	0.025629454	1	1	1	1.57245957	2487.1322	1950.956276	3910.91483	1921.008936	998
5287	242571_at	REPS2	2.880521632	0.00998004	0.003633776	0.014917016	0.064767233	0.035344014	1	1	1	1.572283578	84.93385739	50.62254124	54.01942664	30.20853136	4
5675	229982_at	QSER1	2.815248678	0.011976048	0.004995055	0.017537368	0.072516585	0.039350448	1	1	1	1.572048404	1453.054493	808.6906485	924.3064583	621.1154639	5
1172	225673_at	MYADM	-4.215423397	0.001996008	0	0.002988266	0.023752495	0.017787688	1	0.548	0.549	1.572045811	509.3745705	209.6065049	800.7601599	297.5450817	1000
5491	239229_at	---	-2.844598031	0.001996008	0	0.002988266	0.023752495	0.017787688	1	1	1	1.571640766	116.811555	46.9428055	183.5858017	111.9659059	1000
2017	218839_at	HEY1	3.773708952	0.003992016	3.05E-04	0.006382037	0.035794631	0.020525554	1	0.882	0.884	1.571225755	3974.531635	1557.58024	2529.573883	1356.75209	1
10432	239477_at	EFHB	2.193931975	0.045908184	0.032429754	0.057905301	0.171083997	0.091834669	1	1	1	1.57099358	48.02426372	41.84885073	30.56935708	14.92617386	22
6488	230220_at	---	2.682387162	0.015968064	0.007886749	0.02261651	0.087137985	0.047175057	1	1	1	1.570875124	388.2510144	261.8931273	247.1558741	127.3169603	7
1025	202187_s_at	PPP2R5A	4.309497948	0.001996008	0	0.002988266	0.023752495	0.017787688	1	0.454	0.456	1.570640509	1223.607105	511.3595196	779.0497559	253.4149821	0
1700	227068_at	PGK1	-3.919178862	0.001996008	0	0.002988266	0.023752495	0.017787688	1	0.798	0.801	1.570473638	517.8798739	193.8625405	813.3166894	342.3579085	1000
2010	1552703_s_at	CASP1	-3.776086555	0.001996008	0	0.002988266	0.023752495	0.017787688	1	0.881	0.883	1.570408162	42.11142437	20.31732012	66.13212455	26.77152254	1000
3123	222921_s_at	HEY2	3.383486963	0.001996008	0	0.002988266	0.023752495	0.017787688	1	0.997	0.997	1.570330826	510.4959388	276.8098345	325.0881474	125.7622891	0
5395	203426_s_at	IGFBP5	-2.859723952	0.003992016	3.05E-04	0.006382037	0.035794631	0.020525554	1	1	1	1.56996448	137.5215001	49.71020031	215.9038705	132.3816878	999
17083	203706_s_at	FZD7	-1.624423739	0.111776447	0.091614046	0.130379089	0.295432332	0.158175675	1	1	1	1.569939506	297.6781365	241.1306235	467.3366665	486.1799988	945
7829	235642_at	ADRA1A	2.497408463	0.017964072	0.00939328	0.025097335	0.09401177	0.050752292	1	1	1	1.569825334	214.517799	160.7725754	136.6507435	65.37781208	8
1938	242052_at	BICD1	-3.802477043	0.001996008	0	0.002988266	0.023752495	0.017787688	1	0.868	0.869	1.569819438	446.9645419	151.7749857	701.6536262	312.9330748	1000
6065	244434_at	---	-2.749807081	0.001996008	0	0.002988266	0.023752495	0.017787688	1	1	1	1.569547498	22.44469827	3.384447567	35.22802	23.50722742	1000
11984	231805_at	PRLHR	2.03734335	0.007984032	0.002357126	0.012216731	0.056469308	0.030870564	1	1	1	1.569486164	62.98493512	60.60908856	40.13092729	16.94058885	3
1405	221935_s_at	C3orf64	-4.077489536	0.001996008	0	0.002988266	0.023752495	0.017787688	1	0.675	0.678	1.569420571	54.18172265	25.35657614	85.03391011	31.0827128	1000
1594	203284_s_at	HS2ST1	-3.96911442	0.001996008	0	0.002988266	0.023752495	0.017787688	1	0.764	0.767	1.56915639	427.7314466	187.0044361	671.1775327	263.4354597	1000
15509	36711_at	MAFF	-1.738018088	0.093812375	0.075132791	0.110953213	0.265719137	0.142316452	1	1	1	1.569067389	245.9429798	291.2908848	385.9011093	315.6903656	954
1702	218248_at	FAM111A	-3.918716011	0.001996008	0	0.002988266	0.023752495	0.017787688	1	0.798	0.801	1.568982414	438.8879434	212.6893225	688.6074649	262.3496781	1000
5461	1553530_a_at	ITGB1	-2.850861228	0.005988024	0.001210313	0.009398128	0.04644591	0.025629454	1	1	1	1.568847117	432.7789522	304.2771076	678.9640115	344.4709135	998
4272	AFFX-HUMISGF3A/M97935_3_at	STAT1	-3.092758851	0.001996008	0	0.002988266	0.023752495	0.017787688	1	1	1	1.568733963	959.7778955	441.7967474	1505.636182	807.0506134	1000
8247	236179_at	---	-2.438963412	0.011976048	0.004995055	0.017537368	0.072516585	0.039350448	1	1	1	1.568671798	203.7058712	107.1246837	319.5476551	222.1022366	995
23403	239297_at	---	-1.203335405	0.221556886	0.195075697	0.246355413	0.446414598	0.238839574	1	1	1	1.568517358	252.0501797	83.04060745	395.3450821	602.5672398	890
844	219663_s_at	TMEM121	4.452427758	0.001996008	0	0.002988266	0.023752495	0.017787688	1	0.331	0.332	1.568484537	226.5741802	85.16036013	144.4542007	54.33320863	0
12619	209757_s_at	MYCN	1.979169906	0.083832335	0.066062895	0.100074767	0.247848102	0.133083493	1	1	1	1.56794934	743.0142032	401.2015541	473.8764094	591.6156515	41
10202	227812_at	TNFRSF19	-2.215622627	0.017964072	0.00939328	0.025097335	0.09401177	0.050752292	1	1	1	1.567894584	184.4412027	192.9408835	289.1843628	166.9171891	992
4711	238344_at	---	2.996001907	0.00998004	0.003633776	0.014917016	0.064767233	0.035344014	1	1	1	1.56772268	204.6788213	115.658043	130.5580533	71.02805367	4
4470	216044_x_at	FAM69A	3.045015923	0.005988024	0.001210313	0.009398128	0.04644591	0.025629454	1	1	1	1.567557946	842.8806776	521.8805592	537.7030429	199.6592573	2
414	235309_at	---	4.99374772	0.001996008	0	0.002988266	0.023752495	0.017787688	1	0.083	0.083	1.5675419	636.6913516	202.5226255	406.1718234	148.5875883	0
4960	218308_at	TACC3	-2.941496339	0.005988024	0.001210313	0.009398128	0.04644591	0.025629454	1	1	1	1.567443817	131.1886676	108.4983817	205.6308659	84.18827586	998
647	212334_at	GNS	-4.651255792	0.001996008	0	0.002988266	0.023752495	0.017787688	1	0.217	0.218	1.567439812	778.9574419	257.1806503	1220.968906	425.5123156	1000
8565	212364_at	MYO1B	-2.40077924	0.023952096	0.014077818	0.032376732	0.113161052	0.060991138	1	1	1	1.567418184	272.633877	230.4050973	427.3312965	254.5982919	989
1548	211612_s_at	IL13RA1	-3.998218195	0.001996008	0	0.002988266	0.023752495	0.017787688	1	0.739	0.743	1.56691399	111.0727474	43.51557438	174.0414418	70.07429374	1000
1900	218950_at	CENTD3	-3.816757074	0.001996008	0	0.002988266	0.023752495	0.017787688	1	0.861	0.863	1.566529517	226.1706267	72.18981218	354.3029628	158.3289884	1000
3014	202524_s_at	SPOCK2	3.413680301	0.001996008	0	0.002988266	0.023752495	0.017787688	1	0.995	0.995	1.566222131	2024.45729	666.5399889	1292.573544	913.3165186	0
2296	211911_x_at	HLA-B	-3.658062811	0.001996008	0	0.002988266	0.023752495	0.017787688	1	0.937	0.938	1.566035511	3432.988733	1471.118021	5376.182264	2361.850399	1000
1252	37408_at	MRC2	-4.16666349	0.001996008	0	0.002988266	0.023752495	0.017787688	1	0.598	0.599	1.565905643	376.9956937	142.9315268	590.3396842	227.0802698	1000
9245	223204_at	C4orf18	-2.322629236	0.023952096	0.014077818	0.032376732	0.113161052	0.060991138	1	1	1	1.565804723	1188.316287	788.9437482	1860.671256	1293.460824	989
15506	206698_at	XK	-1.738299704	0.079840319	0.062455432	0.095703488	0.240698653	0.129083914	1	1	1	1.565573294	64.46875164	54.95408329	100.9305559	94.79247424	961
682	234657_at	---	-4.601490442	0.001996008	0	0.002988266	0.023752495	0.017787688	1	0.24	0.241	1.565432841	65.02255191	13.80449562	101.7884382	38.79442293	1000
8773	1556378_a_at	LOC440896	-2.375568353	0.001996008	0	0.002988266	0.023752495	0.017787688	1	1	1	1.565404289	31.11881523	8.901101244	48.71352681	36.90391193	1000
309	212719_at	PHLPP	5.184385072	0.001996008	0	0.002988266	0.023752495	0.017787688	1	0.05	0.05	1.565176522	1754.457444	559.5563644	1120.932635	365.8534559	0
713	1558943_x_at	ZNF765	-4.566680459	0.001996008	0	0.002988266	0.023752495	0.017787688	1	0.256	0.257	1.56515428	194.6022311	60.2700631	304.5825148	110.1300345	1000
15306	201842_s_at	EFEMP1	-1.755411508	0.071856287	0.055279167	0.086921184	0.22542635	0.120900029	1	1	1	1.564823265	1476.332876	1533.674197	2310.200031	1988.914221	965
5498	204776_at	THBS4	-2.843291027	0.001996008	0	0.002988266	0.023752495	0.017787688	1	1	1	1.564562391	390.3704517	84.07246824	610.7589271	387.9007311	1000
2487	205822_s_at	HMGCS1	3.579328405	0.001996008	0	0.002988266	0.023752495	0.017787688	1	0.966	0.966	1.564381941	515.9426577	232.7124679	329.8060685	162.2087676	0
4165	215447_at	---	-3.113049339	0.001996008	0	0.002988266	0.023752495	0.017787688	1	1	1	1.564317666	30.36827008	4.084184585	47.50562136	27.82766683	1000
815	209618_at	CTNND2	4.477994848	0.001996008	0	0.002988266	0.023752495	0.017787688	1	0.318	0.319	1.564238305	2269.481773	885.246435	1450.854237	481.8644816	0
10418	236627_at	---	-2.194980041	0.005988024	0.001210313	0.009398128	0.04644591	0.025629454	1	1	1	1.564211899	77.52014655	33.01449277	121.2579357	97.14877102	998
7385	205990_s_at	WNT5A	-2.554829502	0.011976048	0.004995055	0.017537368	0.072516585	0.039350448	1	1	1	1.564098211	593.5786272	453.7947946	928.4152689	528.4683082	995
5313	232278_s_at	DEPDC1	-2.875386219	0.001996008	0	0.002988266	0.023752495	0.017787688	1	1	1	1.563934336	27.56222625	14.73083577	43.10551202	24.15434517	1000
5806	204561_x_at	APOC2	-2.793967414	0.003992016	3.05E-04	0.006382037	0.035794631	0.020525554	1	1	1	1.56375351	774.8472731	302.6238549	1211.670143	749.0848504	999
8790	219471_at	C13orf18	-2.373504006	0.00998004	0.003633776	0.014917016	0.064767233	0.035344014	1	1	1	1.56335166	180.5057153	84.6349782	282.1939098	204.704028	996
2874	201169_s_at	BHLHB2	-3.458144571	0.001996008	0	0.002988266	0.023752495	0.017787688	1	0.986	0.986	1.563346662	125.5356307	39.96098115	196.2557092	97.85762244	1000
4612	227894_at	WDR90	-3.014741737	0.001996008	0	0.002988266	0.023752495	0.017787688	1	1	1	1.563336179	195.2234119	78.79921893	305.1998228	171.9145713	1000
2098	219494_at	RAD54B	-3.737189744	0.001996008	0	0.002988266	0.023752495	0.017787688	1	0.903	0.905	1.563218088	138.7112332	78.59409745	216.8359088	79.64474158	1000
6002	1552737_s_at	WWP2	2.760163935	0.011976048	0.004995055	0.017537368	0.072516585	0.039350448	1	1	1	1.563206771	133.2742392	88.80478834	85.25694853	38.22322501	5
644	222028_at	ZNF45	-4.655597719	0.001996008	0	0.002988266	0.023752495	0.017787688	1	0.214	0.215	1.56314051	175.3827911	69.14749361	274.1479455	88.40995351	1000
1806	211792_s_at	CDKN2C	-3.86528027	0.001996008	0	0.002988266	0.023752495	0.017787688	1	0.831	0.834	1.563096189	288.1507721	140.1245122	450.4073738	172.8078415	1000
15756	231067_s_at	---	-1.720949877	0.083832335	0.066062895	0.100074767	0.247848102	0.133083493	1	1	1	1.562779567	102.4512404	112.7068667	160.1087051	137.3432105	959
1570	212563_at	BOP1	3.983856452	0.001996008	0	0.002988266	0.023752495	0.017787688	1	0.746	0.75	1.562608223	404.6407832	181.2399766	258.9521655	89.90028671	0
18501	204722_at	SCN3B	1.519726263	0.171656687	0.147587855	0.194098717	0.383302964	0.205158399	1	1	1	1.562014833	1010.272897	879.2767674	646.7754821	926.980953	85
5262	205651_x_at	RAPGEF4	2.885865153	0.00998004	0.003633776	0.014917016	0.064767233	0.035344014	1	1	1	1.56194282	774.002227	460.1587728	495.5381318	264.6445387	4
778	204007_at	FCGR3B	-4.508857477	0.001996008	0	0.002988266	0.023752495	0.017787688	1	0.29	0.291	1.56187943	264.5323209	79.31751439	413.1675907	152.1269675	1000
4754	239069_s_at	---	-2.985273246	0.001996008	0	0.002988266	0.023752495	0.017787688	1	1	1	1.561803608	430.9727445	196.8919336	673.0947872	373.540997	1000
16257	241717_at	LOC285281	1.682290469	0.121756487	0.100843751	0.141098712	0.311793202	0.166895397	1	1	1	1.561801459	483.7097252	491.1831003	309.7126862	286.5488051	60
11176	210220_at	FZD2	-2.114312775	0.01996008	0.010930536	0.027548268	0.100566058	0.054234746	1	1	1	1.561687922	84.13402925	98.57812002	131.3910973	71.36662257	991
2175	219147_s_at	C9orf95	-3.706308568	0.003992016	3.05E-04	0.006382037	0.035794631	0.020525554	1	0.922	0.925	1.561308447	200.2428844	87.22741417	312.6409068	133.152298	999
24235	238727_at	LOC440934	-1.152316419	0.261477046	0.233466865	0.287759077	0.490546609	0.262699043	1	1	1	1.561142014	78.74218697	118.5382834	122.9277364	163.7439233	870
2976	202023_at	EFNA1	-3.423978493	0.003992016	3.05E-04	0.006382037	0.035794631	0.020525554	1	0.992	0.992	1.559953307	331.9611589	129.2929344	517.8439077	251.0897441	999
1129	202804_at	ABCC1	-4.235762272	0.001996008	0	0.002988266	0.023752495	0.017787688	1	0.535	0.536	1.55990871	390.8312727	78.58018628	609.6611064	253.7265272	1000
19234	231597_x_at	---	-1.469061467	0.055888224	0.041115626	0.06916764	0.19338123	0.103805801	1	1	1	1.559884711	33.56776286	10.31098762	52.36184008	64.56755568	973
7599	204754_at	HLF	2.526406387	0.017964072	0.00939328	0.025097335	0.09401177	0.050752292	1	1	1	1.559845461	416.4507543	234.0319222	266.9820599	215.6480054	8
569	208666_s_at	ST13	4.752293702	0.001996008	0	0.002988266	0.023752495	0.017787688	1	0.163	0.163	1.559761105	1633.834699	556.5359731	1047.490345	379.6568593	0
11720	204472_at	GEM	-2.063010604	0.063872255	0.048161761	0.078079057	0.209401941	0.112410633	1	1	1	1.559694657	362.8609054	344.8498741	565.9522153	394.1431373	969
712	201655_s_at	HSPG2	-4.56799735	0.001996008	0	0.002988266	0.023752495	0.017787688	1	0.256	0.257	1.559670668	254.2155347	110.0397976	396.4925129	124.0334522	1000
1103	230479_at	---	4.249127568	0.001996008	0	0.002988266	0.023752495	0.017787688	1	0.514	0.516	1.559627409	345.6759691	135.8201915	221.6400964	84.65542757	0
8000	227038_at	MGC26963	-2.475093921	0.003992016	3.05E-04	0.006382037	0.035794631	0.020525554	1	1	1	1.559584291	27.9374175	3.979461999	43.57075745	32.00636237	999
5376	33304_at	ISG20	-2.86420511	0.001996008	0	0.002988266	0.023752495	0.017787688	1	1	1	1.559534306	114.4592514	22.03258914	178.5031293	112.2715272	1000
2534	218692_at	FLJ20366	3.564238412	0.001996008	0	0.002988266	0.023752495	0.017787688	1	0.97	0.97	1.559480706	1403.591384	563.9786928	900.0376717	510.4151539	0
3194	1558956_s_at	IFT80	-3.361555986	0.001996008	0	0.002988266	0.023752495	0.017787688	1	0.997	0.998	1.559463897	426.7853462	206.7229564	665.5563393	310.571631	1000
1265	201887_at	IL13RA1	-4.159059765	0.001996008	0	0.002988266	0.023752495	0.017787688	1	0.605	0.606	1.55930499	551.3129554	282.4841485	859.6650421	279.4268562	1000
22350	218730_s_at	OGN	-1.264396984	0.157684631	0.134412599	0.179345692	0.365089785	0.195512066	1	1	1	1.559225193	22.51297057	4.395639013	35.10279088	50.61698471	922
1846	212918_at	RECQL	-3.84540006	0.001996008	0	0.002988266	0.023752495	0.017787688	1	0.843	0.845	1.559216608	274.2266922	118.9248516	427.5788128	172.7951869	1000
20191	233304_at	NFIB	-1.403860755	0.055888224	0.041115626	0.06916764	0.19338123	0.103805801	1	1	1	1.558969189	45.81474972	12.53523652	71.4237832	92.32677521	973
24088	222286_at	SNAPC3	-1.161571002	0.185628743	0.160819943	0.208794355	0.401995686	0.215141264	1	1	1	1.558820557	66.62423614	18.13619495	103.8552289	162.6155197	908
24159	210759_s_at	PSMA1	-1.157042906	0.129740519	0.108259883	0.149641606	0.323850355	0.173401421	1	1	1	1.558793447	1477.658872	361.6124999	2303.364966	3624.209606	936
780	1560035_at	FLJ33590	4.506242955	0.001996008	0	0.002988266	0.023752495	0.017787688	1	0.293	0.294	1.558488106	233.896495	96.21808739	150.0791017	38.38193903	0
8306	202705_at	CCNB2	-2.431053846	0.017964072	0.00939328	0.025097335	0.09401177	0.050752292	1	1	1	1.558247509	190.5318839	173.7861695	296.8958335	158.8452054	992
29651	235821_at	---	0.848439462	0.598802395	0.567411958	0.62808741	0.77647709	0.41533379	1	1	1	1.558236724	56.91197289	130.7094966	36.52331639	33.65842766	299
18872	223251_s_at	ANKRD10	-1.492181473	0.085828343	0.067871508	0.102256258	0.251611141	0.134768426	1	1	1	1.558084333	628.8623272	252.2690348	979.8205393	1177.524643	958
2607	203960_s_at	C1orf41	-3.537666436	0.001996008	0	0.002988266	0.023752495	0.017787688	1	0.975	0.975	1.557521561	126.5557489	56.57839257	197.1133075	87.9864863	1000
6765	224428_s_at	CDCA7	-2.63789105	0.00998004	0.003633776	0.014917016	0.064767233	0.035344014	1	1	1	1.557512948	377.5015206	292.4885796	587.9635062	309.8296184	996
5615	212698_s_at	10-Jan	-2.826401889	0.003992016	3.05E-04	0.006382037	0.035794631	0.020525554	1	1	1	1.557474332	588.4137105	253.7982165	916.4392509	545.772654	999
3703	244697_at	ZBTB16	3.230165852	0.001996008	0	0.002988266	0.023752495	0.017787688	1	1	1	1.557382143	495.3740018	243.2491119	318.0812134	173.9259915	0
14682	203276_at	LMNB1	-1.806529954	0.079840319	0.062455432	0.095703488	0.240698653	0.129083914	1	1	1	1.557264904	310.3468566	420.645289	483.2922677	307.443757	961
5553	213004_at	ANGPTL2	2.833999386	0.003992016	3.05E-04	0.006382037	0.035794631	0.020525554	1	1	1	1.55640881	718.5445126	427.7261232	461.6682378	254.8794713	1
545	219961_s_at	C20orf19	4.794078963	0.001996008	0	0.002988266	0.023752495	0.017787688	1	0.149	0.149	1.55623369	969.3544886	348.7692667	622.8849145	192.263986	0
2274	228390_at	---	3.665668625	0.001996008	0	0.002988266	0.023752495	0.017787688	1	0.935	0.937	1.556066311	584.2278166	236.4609954	375.4517481	197.2536976	0
5202	219725_at	TREM2	-2.895815087	0.001996008	0	0.002988266	0.023752495	0.017787688	1	1	1	1.555962721	503.7323322	216.3000148	783.7887302	452.9500322	1000
9892	237261_at	---	-2.250354654	0.021956088	0.012493219	0.029973498	0.106831709	0.057649473	1	1	1	1.555869425	47.76677667	34.207924	74.31886737	51.66135952	990
5723	214762_at	ATP6V1G2	2.808259841	0.00998004	0.003633776	0.014917016	0.064767233	0.035344014	1	1	1	1.555744061	1463.40698	670.9401921	940.6476399	731.5722008	4
14969	1555492_a_at	BEST3	1.782498013	0.089820359	0.071496972	0.10661038	0.258524946	0.138532877	1	1	1	1.555644637	102.4604333	92.66405697	65.86364961	63.1120116	44
1840	206453_s_at	NDRG2	3.84813271	0.001996008	0	0.002988266	0.023752495	0.017787688	1	0.841	0.844	1.555601444	8836.574918	3069.444038	5680.48773	3135.967897	0
1734	227647_at	KCNE3	-3.903303067	0.001996008	0	0.002988266	0.023752495	0.017787688	1	0.809	0.812	1.555512039	240.0630396	63.11595204	373.4209483	164.6585667	1000
9582	205524_s_at	HAPLN1	2.285431547	0.01996008	0.010930536	0.027548268	0.100566058	0.054234746	1	1	1	1.555483492	324.8866463	230.7090324	208.8653772	154.1398729	9
1052	230730_at	SGCD	4.293173706	0.001996008	0	0.002988266	0.023752495	0.017787688	1	0.475	0.477	1.555471828	147.4584506	61.31498578	94.79982082	29.27445652	0
2443	213616_at	C18orf10	-3.5978956	0.001996008	0	0.002988266	0.023752495	0.017787688	1	0.964	0.964	1.555439104	118.0484389	57.73477873	183.617158	76.98593979	1000
5655	227526_at	CDON	-2.818898321	0.005988024	0.001210313	0.009398128	0.04644591	0.025629454	1	1	1	1.555418959	245.9425309	118.0656799	382.5436755	223.0009616	998
3692	201531_at	ZFP36	-3.232447152	0.003992016	3.05E-04	0.006382037	0.035794631	0.020525554	1	1	1	1.555034839	1274.137767	684.2414238	1981.328618	929.5518542	999
14604	229309_at	ADRB1	1.81262519	0.083832335	0.066062895	0.100074767	0.247848102	0.133083493	1	1	1	1.555025082	308.8637628	228.2632671	198.6230102	232.0255522	41
10715	219134_at	ELTD1	-2.160333708	0.033932136	0.02225085	0.044147813	0.141209364	0.075816013	1	1	1	1.555000032	90.67920885	76.36546416	141.0061727	96.80885916	984
3936	200887_s_at	STAT1	-3.172112664	0.001996008	0	0.002988266	0.023752495	0.017787688	1	1	1	1.554786305	1527.214082	641.8895619	2374.491541	1232.948341	1000
4658	210508_s_at	KCNQ2	3.006200886	0.003992016	3.05E-04	0.006382037	0.035794631	0.020525554	1	1	1	1.554692423	827.8562782	491.1531476	532.4887844	234.5061477	1
33	226480_at	DIMT1L	6.571647492	0.001996008	0	0.002988266	0.023752495	0.017787688	1	0	0	1.554623408	1178.613151	311.9701285	758.1341857	165.4243955	0
[truncated: 43,599 more rows]
