# Supplementary material for: The Proneural Molecular Signature Is Enriched in Oligodendrogliomas and Predicts Improved Survival among Diffuse Gliomas
Source: PLoS One. 2010 Sep 3;5(9):e12548. doi: 10.1371/journal.pone.0012548 (PMC2933229; doi:10.1371/journal.pone.0012548)
Supplement: Table S5 — Complete Comparative Marker Selection Results generated from Rembrandt data comparing proneural oligodendroglioma and neural oligodendroglioma samples. Data were generated using GenePattern 3.0. (7.50 MB TXT) [file pone.0012548.s005.txt]

ODF 1.0
HeaderLines=19
COLUMN_NAMES:Rank	Feature	Description	Score	Feature P	Feature P Low	Feature P High	FDR(BH)	Q Value	Bonferroni	maxT	FWER	Fold Change	PN-oligo Mean	PN-oligo Std	Neural-oligo Mean	Neural-oligo Std	k
COLUMN_TYPES:int	String	String	double	double	double	double	double	double	double	double	double	double	double	double	double	double	int
Model=Comparative Marker Selection
Dataset File=REMBRANDT_data.survival-filt-proneural.gct
Class File=Rembrandt-proneural-anal.cls
Permutations=1000
Balanced=false
Complete=false
Test Direction=2 Sided
Class 0=PN-oligo
Class 1=Neural-oligo
Test Statistic=T-Test
pi0=0.5346744
lambda=0 0.05 0.1 0.15 0.2 0.25 0.3 0.35 0.4 0.45 0.5 0.55 0.6 0.65 0.7 0.75 0.8 0.85 0.9 0.95
pi0(lambda)=1 0.7612565 0.7092759 0.6797546 0.6555664 0.6364029 0.6213347 0.6099568 0.5975967 0.5908881 0.5818724 0.5758753 0.5720539 0.5702124 0.564466 0.564583 0.5551045 0.5457431 0.5445729 0.5406236
cubic spline(lambda)=0.8234792 0.788378 0.7543885 0.7224568 0.6932595 0.6672001 0.6444404 0.6249439 0.6085255 0.5948987 0.5837094 0.5745728 0.5670928 0.5608827 0.5555882 0.5509107 0.5466139 0.5425398 0.5385847 0.5346744
Random Seed=779948241
Smooth p-values=true
DataLines=45577
COLUMN_NAMES:Rank	Feature	Description	Score	Feature P	Feature P Low	Feature P High	FDR(BH)	Q Value	Bonferroni	maxT	FWER	Fold Change	PN-oligo Mean	PN-oligo Std	Neural-oligo Mean	Neural-oligo Std	k
786	206785_s_at	KLRC1	6.317416019	0.001996008	0	0.002988266	0.03291319	0.017787688	1	0.805	0.806	20.88218845	1208.771999	1028.29757	57.88531225	26.90425776	0
143	205289_at	BMP2	8.537531773	0.001996008	0	0.002988266	0.03291319	0.017787688	1	0.125	0.125	14.79845449	1235.261855	760.6438516	83.47235555	24.47759525	0
110	60474_at	C20orf42	8.790650935	0.003992016	3.05E-04	0.006382037	0.046190432	0.017787688	1	0.102	0.102	13.76941927	1794.522204	1065.400604	130.326644	42.93523201	1
379	1552439_s_at	MEGF11	7.293845565	0.001996008	0	0.002988266	0.03291319	0.017787688	1	0.431	0.432	12.76734177	744.596651	528.1914281	58.32041349	25.93898439	0
27	236761_at	LHFPL3	10.60367031	0.001996008	0	0.002988266	0.03291319	0.017787688	1	0.01	0.01	10.51173644	3885.460509	1818.735867	369.6307009	181.2192973	0
732	222898_s_at	DLL3	6.424919424	0.001996008	0	0.002988266	0.03291319	0.017787688	1	0.767	0.768	10.26468999	1103.044098	866.7869165	107.4600499	51.61540317	0
5309	205347_s_at	TMSL8	3.450682578	0.001996008	0	0.002988266	0.03291319	0.047175057	1	1	1	9.775720954	1359.333885	1992.427406	139.0520343	70.79680474	0
1334	203548_s_at	LPL	5.511046436	0.001996008	0	0.002988266	0.03291319	0.017787688	1	0.978	0.981	9.047427882	2504.747306	2253.195341	276.8463411	154.5014721	0
365	204851_s_at	DCX	7.325158713	0.001996008	0	0.002988266	0.03291319	0.017787688	1	0.42	0.421	9.034058371	1057.532631	715.4218405	117.0606373	49.45575417	0
153	208650_s_at	CD24	8.47797227	0.001996008	0	0.002988266	0.03291319	0.017787688	1	0.134	0.134	8.776609894	485.331292	281.9681359	55.29826412	21.01395041	0
90	205290_s_at	BMP2	9.108410191	0.001996008	0	0.002988266	0.03291319	0.017787688	1	0.069	0.069	8.455040379	798.405785	427.1250794	94.42956499	36.90575927	0
157	243779_at	GALNT13	8.442053974	0.001996008	0	0.002988266	0.03291319	0.017787688	1	0.148	0.148	8.359308053	751.4785452	439.5127785	89.89721882	22.89447299	0
150	207723_s_at	KLRC3	8.498335119	0.001996008	0	0.002988266	0.03291319	0.017787688	1	0.131	0.131	8.068892875	457.100516	257.7282149	56.64971924	26.89350833	0
284	219230_at	TMEM100	7.612276597	0.001996008	0	0.002988266	0.03291319	0.017787688	1	0.331	0.332	8.057349342	2543.455638	1447.220211	315.6690283	317.7791367	0
2498	204913_s_at	SOX11	4.598834317	0.001996008	0	0.002988266	0.03291319	0.025629454	1	1	1	7.913140418	1616.995686	1571.361254	204.3431053	293.2190247	0
139	218796_at	C20orf42	8.563556537	0.003992016	3.05E-04	0.006382037	0.046190432	0.017787688	1	0.124	0.124	7.557262535	2387.360831	1353.535866	315.9028576	79.37276098	1
103	219537_x_at	DLL3	8.929064199	0.001996008	0	0.002988266	0.03291319	0.017787688	1	0.085	0.085	7.307786528	2940.78653	1565.08681	402.4182313	146.1032627	0
1592	206701_x_at	EDNRB	5.25244398	0.001996008	0	0.002988266	0.03291319	0.030870564	1	0.995	0.996	7.245732429	1817.853327	1660.897685	250.8860691	118.2321904	0
87	234472_at	GALNT13	9.137732173	0.001996008	0	0.002988266	0.03291319	0.017787688	1	0.065	0.065	7.178015677	912.6946612	460.0235719	127.1513887	62.33556663	0
72	266_s_at	CD24	9.455136169	0.001996008	0	0.002988266	0.03291319	0.017787688	1	0.049	0.049	7.151908713	953.0015757	458.5163509	133.2513618	68.80374431	0
168	213824_at	OLIG2	8.373889982	0.001996008	0	0.002988266	0.03291319	0.017787688	1	0.16	0.16	6.982638647	891.403513	482.5775644	127.6599804	72.14154752	0
46	201416_at	SOX4	9.888497125	0.001996008	0	0.002988266	0.03291319	0.017787688	1	0.03	0.03	6.978680515	896.8121225	289.639885	128.5074049	130.6750334	0
334	217997_at	PHLDA1	7.418660449	0.001996008	0	0.002988266	0.03291319	0.017787688	1	0.383	0.385	6.869455739	1583.453919	973.5343481	230.5064592	134.9322803	0
3	219107_at	BCAN	12.56990112	0.001996008	0	0.002988266	0.03291319	0.017787688	1	0.001	0.001	6.857723307	7458.498144	2275.5377	1087.605581	689.4531458	0
315	217999_s_at	PHLDA1	7.472796248	0.001996008	0	0.002988266	0.03291319	0.017787688	1	0.366	0.368	6.85742812	961.647439	599.8808047	140.2344177	64.69047914	0
610	217996_at	PHLDA1	6.695900921	0.001996008	0	0.002988266	0.03291319	0.017787688	1	0.651	0.653	6.656471015	2095.442494	1367.976144	314.7978094	247.3772689	0
289	214564_s_at	PCDHGC3	7.604652228	0.001996008	0	0.002988266	0.03291319	0.017787688	1	0.336	0.337	6.64571393	740.9635631	449.3527555	111.4949531	52.03966084	0
238	227845_s_at	SHD	7.870779527	0.001996008	0	0.002988266	0.03291319	0.017787688	1	0.271	0.271	6.555916655	1434.683111	824.8753167	218.8379118	114.0105093	0
453	232833_at	---	7.091981925	0.001996008	0	0.002988266	0.03291319	0.017787688	1	0.524	0.524	6.501222484	826.8748543	547.1702804	127.1875953	43.44412306	0
2	227497_at	---	12.62208296	0.001996008	0	0.002988266	0.03291319	0.017787688	1	0.001	0.001	6.36869281	1466.734359	521.9920933	230.303832	73.51356251	0
13	227498_at	---	11.55801162	0.001996008	0	0.002988266	0.03291319	0.017787688	1	0.004	0.004	6.220956007	2397.989457	790.0936325	385.4696053	232.4994315	0
295	210815_s_at	CALCRL	7.568073055	0.003992016	3.05E-04	0.006382037	0.046190432	0.017787688	1	0.345	0.346	6.176250581	699.0181905	423.662778	113.1784051	43.76892522	1
546	220898_at	---	6.857213859	0.001996008	0	0.002988266	0.03291319	0.017787688	1	0.602	0.603	6.150312585	894.5843716	614.2900851	145.4534805	26.70902496	0
43	226884_at	LRRN1	10.05456862	0.001996008	0	0.002988266	0.03291319	0.017787688	1	0.023	0.023	6.128886486	1218.06834	524.327956	198.7421928	91.82970881	0
257	234996_at	---	7.767122637	0.003992016	3.05E-04	0.006382037	0.046190432	0.017787688	1	0.291	0.291	6.071873615	221.9652201	129.74053	36.5562978	14.79955206	1
41	201668_x_at	MARCKS	10.08183497	0.001996008	0	0.002988266	0.03291319	0.017787688	1	0.019	0.019	6.015596411	1826.416945	815.2307116	303.6136105	101.1331954	0
339	203131_at	PDGFRA	7.396840968	0.001996008	0	0.002988266	0.03291319	0.017787688	1	0.387	0.389	5.970312958	4237.817802	2508.868335	709.8150184	392.3704745	0
79	233555_s_at	SULF2	9.285439285	0.001996008	0	0.002988266	0.03291319	0.017787688	1	0.057	0.057	5.969891702	1197.452581	552.189603	200.5819603	99.93248129	0
377	231798_at	NOG	7.295461705	0.003992016	3.05E-04	0.006382037	0.046190432	0.017787688	1	0.43	0.431	5.931978871	235.1036096	150.1353829	39.63325136	8.213551428	1
557	232125_at	---	6.806623984	0.001996008	0	0.002988266	0.03291319	0.017787688	1	0.615	0.616	5.840102335	1015.605368	568.3742154	173.9019815	161.1888777	0
1259	204271_s_at	EDNRB	5.582090277	0.001996008	0	0.002988266	0.03291319	0.025629454	1	0.972	0.974	5.804115048	1944.8725	1617.352899	335.085105	84.28597197	0
22615	218002_s_at	CXCL14	-1.475673202	0.001996008	0	0.002988266	0.03291319	0.208102586	1	1	1	5.79202826	230.1456182	224.1732389	1333.009925	1668.804651	1000
3536	207012_at	MMP16	4.076259125	0.001996008	0	0.002988266	0.03291319	0.035344014	1	1	1	5.790941136	456.0035321	522.1036753	78.74428722	15.33968517	0
2622	228245_s_at	HELZ	4.521962272	0.001996008	0	0.002988266	0.03291319	0.030870564	1	1	1	5.760377783	685.6625514	706.8649193	119.0308305	20.9082809	0
4167	215225_s_at	GPR17	3.828863151	0.001996008	0	0.002988266	0.03291319	0.060991138	1	1	1	5.731226168	1139.585799	1367.561497	198.8380437	98.06816038	0
70	216379_x_at	CD24	9.479946168	0.001996008	0	0.002988266	0.03291319	0.017787688	1	0.049	0.049	5.72484716	2773.087316	1222.676124	484.3949958	240.5105482	0
60	210875_s_at	TCF8	9.681204546	0.001996008	0	0.002988266	0.03291319	0.017787688	1	0.039	0.039	5.719672117	1203.714769	514.6728456	210.4517086	106.0283235	0
1274	203549_s_at	LPL	5.568118893	0.001996008	0	0.002988266	0.03291319	0.017787688	1	0.973	0.975	5.715647266	3216.665362	2563.128658	562.7823434	330.6568717	0
1254	242134_at	---	5.591462407	0.001996008	0	0.002988266	0.03291319	0.017787688	1	0.972	0.974	5.685504604	561.6931573	461.9109924	98.79389717	30.50397611	0
608	225655_at	UHRF1	6.697913838	0.001996008	0	0.002988266	0.03291319	0.017787688	1	0.651	0.653	5.679698716	758.6594984	476.2646454	133.5738982	90.03493818	0
1664	223737_x_at	CHST9	5.184870983	0.001996008	0	0.002988266	0.03291319	0.017787688	1	0.996	0.997	5.679030772	284.657823	252.1404699	50.12436706	17.23647586	0
85	211571_s_at	CSPG2	9.214899513	0.001996008	0	0.002988266	0.03291319	0.017787688	1	0.06	0.06	5.612804346	1624.383056	674.7613637	289.4066772	183.84148	0
1859	224400_s_at	CHST9	5.037978927	0.001996008	0	0.002988266	0.03291319	0.025629454	1	1	1	5.602947656	257.8834728	233.2348859	46.02639337	18.49554413	0
63	209771_x_at	CD24	9.620059568	0.001996008	0	0.002988266	0.03291319	0.017787688	1	0.041	0.041	5.56897498	2749.24128	1176.578509	493.6709701	242.0067536	0
98	215646_s_at	CSPG2	9.03126493	0.001996008	0	0.002988266	0.03291319	0.017787688	1	0.076	0.076	5.551753447	3107.765188	1271.2049	559.7808364	381.4323416	0
9279	1564040_a_at	LOC283999	-2.609243632	0.001996008	0	0.002988266	0.03291319	0.017787688	1	1	1	5.509457003	204.7194041	155.8607459	1127.892754	788.7379854	1000
320	210341_at	MYT1	7.461209763	0.001996008	0	0.002988266	0.03291319	0.017787688	1	0.372	0.374	5.496215965	782.963854	481.6828952	142.4550744	24.37384998	0
1724	204914_s_at	SOX11	5.138378296	0.001996008	0	0.002988266	0.03291319	0.017787688	1	0.998	0.999	5.469431544	2019.097972	1486.874879	369.1604796	412.4217157	0
435	201417_at	SOX4	7.150429357	0.001996008	0	0.002988266	0.03291319	0.017787688	1	0.49	0.49	5.464749338	4161.369108	1055.256743	761.4931356	977.9593921	0
161	221959_at	C8orf72	8.414491086	0.001996008	0	0.002988266	0.03291319	0.017787688	1	0.151	0.151	5.456431659	1186.384394	634.4521933	217.4286178	58.36160643	0
1008	240709_at	SEZ6L	5.900298753	0.001996008	0	0.002988266	0.03291319	0.017787688	1	0.917	0.92	5.414490765	249.4048509	194.7589588	46.06247599	3.433234538	0
11	91920_at	BCAN	11.64028625	0.001996008	0	0.002988266	0.03291319	0.017787688	1	0.003	0.003	5.397377703	3872.743719	1446.82068	717.5231996	200.7289153	0
1903	224520_s_at	BEST3	4.996183473	0.001996008	0	0.002988266	0.03291319	0.020525554	1	1	1	5.384508789	653.3807129	574.2466426	121.3445346	71.93154581	0
1580	225700_at	GLCCI1	5.265101492	0.001996008	0	0.002988266	0.03291319	0.017787688	1	0.995	0.996	5.367943986	617.0251737	528.3203072	114.9462765	43.06468796	0
3864	232668_at	C8orf72	3.942301598	0.001996008	0	0.002988266	0.03291319	0.047175057	1	1	1	5.348614226	450.438653	520.5121957	84.21595463	28.5437027	0
652	238852_at	PRRX1	6.598501541	0.001996008	0	0.002988266	0.03291319	0.017787688	1	0.698	0.7	5.335654886	313.3483967	176.7338823	58.72726093	50.6420116	0
302	210508_s_at	KCNQ2	7.552549853	0.001996008	0	0.002988266	0.03291319	0.017787688	1	0.351	0.352	5.308451599	827.8562782	491.1531476	155.9506125	43.36624357	0
34	228214_at	---	10.4542137	0.001996008	0	0.002988266	0.03291319	0.017787688	1	0.011	0.011	5.276869954	1352.069094	456.7263498	256.2255855	149.485338	0
174	227099_s_at	LOC387763	8.317925826	0.001996008	0	0.002988266	0.03291319	0.017787688	1	0.166	0.166	5.196826769	1884.699422	918.694094	362.6635071	188.5162844	0
631	212758_s_at	TCF8	6.66060866	0.001996008	0	0.002988266	0.03291319	0.017787688	1	0.669	0.672	5.194597975	1368.309079	893.1691019	263.410005	113.7609913	0
28	235457_at	MAML2	10.59747356	0.001996008	0	0.002988266	0.03291319	0.017787688	1	0.01	0.01	5.086288712	2777.135176	856.2540128	546.0042348	327.2084239	0
3834	1558706_a_at	ATOH8	3.951622886	0.001996008	0	0.002988266	0.03291319	0.050752292	1	1	1	5.058257829	209.9119065	239.3237624	41.49885466	11.50724269	0
124	208651_x_at	CD24	8.669346869	0.001996008	0	0.002988266	0.03291319	0.017787688	1	0.116	0.116	5.039924859	946.4840418	433.8439041	187.7972526	94.25389707	0
573	213001_at	ANGPTL2	6.760391027	0.001996008	0	0.002988266	0.03291319	0.017787688	1	0.627	0.628	5.027775346	2552.507945	1617.490365	507.6813839	220.57308	0
363	213004_at	ANGPTL2	7.326196433	0.001996008	0	0.002988266	0.03291319	0.017787688	1	0.418	0.419	5.012704324	718.5445126	427.7261232	143.344683	47.27979399	0
613	213668_s_at	SOX4	6.688162419	0.001996008	0	0.002988266	0.03291319	0.017787688	1	0.655	0.657	4.941907399	602.2043837	269.1095174	121.8566709	120.3136113	0
6598	220122_at	MCTP1	-3.108602512	0.001996008	0	0.002988266	0.03291319	0.017787688	1	1	1	4.936862686	134.08071	78.51063766	661.9380539	378.4259179	1000
141	211876_x_at	PCDHGA12	8.547240867	0.001996008	0	0.002988266	0.03291319	0.017787688	1	0.125	0.125	4.928668195	1007.402929	488.9889557	204.3965813	82.28780016	0
598	225864_at	FAM84B	6.719742583	0.003992016	3.05E-04	0.006382037	0.046190432	0.017787688	1	0.64	0.642	4.897884835	1979.914034	1244.416509	404.2385849	181.5225828	1
7683	239575_at	TMEM10	-2.879179019	0.003992016	3.05E-04	0.006382037	0.046190432	0.017787688	1	1	1	4.883557076	241.5723342	187.5316037	1179.732282	724.8260865	999
50	226913_s_at	SOX8	9.816185578	0.001996008	0	0.002988266	0.03291319	0.017787688	1	0.031	0.031	4.875744944	8156.843142	2842.799458	1672.942952	958.5269125	0
11137	214586_at	GPR37	-2.355594927	0.003992016	3.05E-04	0.006382037	0.046190432	0.025629454	1	1	1	4.861501585	94.21634685	59.42917657	458.0329195	344.5560105	999
1061	201761_at	MTHFD2	5.834602921	0.003992016	3.05E-04	0.006382037	0.046190432	0.020525554	1	0.932	0.935	4.848933422	1651.937005	936.19975	340.6804881	339.9812163	1
29203	243390_at	TRPM3	-1.084813325	0.001996008	0	0.002988266	0.03291319	0.353118134	1	1	1	4.837869323	23.73372192	3.465278223	114.8206452	187.7476309	1000
83	224724_at	SULF2	9.241661264	0.001996008	0	0.002988266	0.03291319	0.017787688	1	0.057	0.057	4.785179602	3103.405312	1286.436555	648.5452106	306.9441399	0
612	219514_at	ANGPTL2	6.688630778	0.001996008	0	0.002988266	0.03291319	0.017787688	1	0.654	0.656	4.714709081	318.4322299	210.3183967	67.54016513	11.11532075	0
113	1554679_a_at	LAPTM4B	8.752946312	0.001996008	0	0.002988266	0.03291319	0.017787688	1	0.104	0.104	4.699103208	1165.034239	517.3953296	247.9269315	114.2947059	0
742	228017_s_at	C20orf58	6.400262998	0.001996008	0	0.002988266	0.03291319	0.017787688	1	0.775	0.777	4.699055675	2074.940056	996.6418418	441.5653271	412.8484858	0
1113	216623_x_at	TNRC9	5.766268718	0.001996008	0	0.002988266	0.03291319	0.017787688	1	0.944	0.946	4.681928637	950.6969903	581.5605023	203.0567025	176.6626242	0
456	227921_at	---	7.084906956	0.001996008	0	0.002988266	0.03291319	0.017787688	1	0.525	0.525	4.646938279	1021.024285	502.6751404	219.7197861	156.4502606	0
863	203989_x_at	F2R	6.139608584	0.001996008	0	0.002988266	0.03291319	0.020525554	1	0.853	0.854	4.63684344	464.0868882	316.320759	100.0868143	44.05288887	0
4122	204653_at	TFAP2A	3.847208485	0.001996008	0	0.002988266	0.03291319	0.035344014	1	1	1	4.584290103	487.8353977	558.6461691	106.4146	19.55850053	0
403	205433_at	BCHE	7.240333837	0.001996008	0	0.002988266	0.03291319	0.017787688	1	0.456	0.457	4.541254238	1566.059626	675.1902523	344.8517842	266.4804178	0
14739	206898_at	CDH19	-2.005335816	0.003992016	3.05E-04	0.006382037	0.046190432	0.047175057	1	1	1	4.530784427	80.84213096	42.78562953	366.278268	317.8285042	999
688	228679_at	---	6.509690665	0.003992016	3.05E-04	0.006382037	0.046190432	0.017787688	1	0.737	0.738	4.502382023	1623.564707	949.9973905	360.6012769	217.232634	1
1022	1554281_at	---	5.881855127	0.003992016	3.05E-04	0.006382037	0.046190432	0.020525554	1	0.924	0.927	4.501959292	103.1856319	76.93682784	22.92016102	2.49372529	1
9830	239218_at	PDE1C	-2.523771537	0.003992016	3.05E-04	0.006382037	0.046190432	0.035344014	1	1	1	4.441848547	241.3138133	216.3582095	1071.879411	730.8966553	999
725	221911_at	ETV1	6.435717082	0.001996008	0	0.002988266	0.03291319	0.017787688	1	0.762	0.763	4.417894175	2875.412441	1475.005968	650.8558891	507.3980842	0
246	244414_at	MAML2	7.814014248	0.001996008	0	0.002988266	0.03291319	0.017787688	1	0.283	0.283	4.392251387	1756.520398	662.4710621	399.9134484	286.587841	0
11567	206306_at	RYR3	-2.308324822	0.003992016	3.05E-04	0.006382037	0.046190432	0.030870564	1	1	1	4.392083258	137.1117207	118.5669144	602.2060927	448.0912796	999
108	218839_at	HEY1	8.864773124	0.001996008	0	0.002988266	0.03291319	0.017787688	1	0.092	0.092	4.389375394	3974.531635	1557.58024	905.4891138	469.2798688	0
15509	229012_at	C9orf24	-1.944778168	0.003992016	3.05E-04	0.006382037	0.046190432	0.050752292	1	1	1	4.379593667	102.6137591	64.55631352	449.4065696	397.9182173	999
181	204493_at	BID	8.257899151	0.001996008	0	0.002988266	0.03291319	0.017787688	1	0.182	0.182	4.366568082	592.3505189	293.9560856	135.6558532	42.32090212	0
8	227452_at	---	12.13139665	0.001996008	0	0.002988266	0.03291319	0.017787688	1	0.001	0.001	4.351842842	1383.454439	422.3372034	317.9008271	103.4614587	0
495	205139_s_at	UST	6.986399876	0.003992016	3.05E-04	0.006382037	0.046190432	0.017787688	1	0.554	0.554	4.347629123	1278.541997	728.6792178	294.0779815	127.7327122	1
769	238735_at	TCF12	6.344433576	0.001996008	0	0.002988266	0.03291319	0.017787688	1	0.796	0.797	4.343310445	126.8862118	85.48252085	29.21417048	6.577087006	0
8750	228984_at	KIAA1394	-2.686333354	0.001996008	0	0.002988266	0.03291319	0.017787688	1	1	1	4.331391556	884.1058004	560.5188439	3829.408398	2441.598112	1000
118	216352_x_at	PCDHGA3	8.70032589	0.001996008	0	0.002988266	0.03291319	0.017787688	1	0.109	0.109	4.328594776	621.0358637	278.4865436	143.472858	54.28410109	0
3301	229994_at	---	4.1742435	0.003992016	3.05E-04	0.006382037	0.046190432	0.043329476	1	1	1	4.327479201	285.0677703	280.0045981	65.8738626	39.20011914	1
214	221623_at	BCAN	8.04189459	0.001996008	0	0.002988266	0.03291319	0.017787688	1	0.228	0.228	4.254182398	777.2984303	382.2357107	182.7139407	67.11031398	0
450	202431_s_at	MYC	7.103583735	0.001996008	0	0.002988266	0.03291319	0.017787688	1	0.522	0.522	4.230923888	1107.674968	576.5576322	261.8045129	137.6798343	0
199	230291_s_at	NFIB	8.152511085	0.001996008	0	0.002988266	0.03291319	0.017787688	1	0.204	0.204	4.228935326	1359.254594	672.1307158	321.417683	102.188411	0
1427	232377_at	NXPH1	5.40694583	0.001996008	0	0.002988266	0.03291319	0.020525554	1	0.982	0.985	4.224556741	716.5893172	512.7942473	169.6247349	100.395044	0
1013	225046_at	FLJ36840	5.895766015	0.001996008	0	0.002988266	0.03291319	0.017787688	1	0.919	0.922	4.208002467	1211.176347	521.806447	287.8269098	283.0070576	0
74	228790_at	C8orf72	9.435400393	0.001996008	0	0.002988266	0.03291319	0.017787688	1	0.05	0.05	4.203945252	1863.138545	840.1419086	443.1881087	54.32920758	0
227	222784_at	SMOC1	7.955262412	0.001996008	0	0.002988266	0.03291319	0.017787688	1	0.246	0.246	4.178188422	4264.668189	1961.435146	1020.69791	479.8746135	0
522	227860_at	CPXM1	6.914611148	0.001996008	0	0.002988266	0.03291319	0.017787688	1	0.581	0.582	4.174964355	387.0723004	235.5180198	92.71271978	19.85740313	0
2175	236373_at	---	4.804459006	0.003992016	3.05E-04	0.006382037	0.046190432	0.035344014	1	1	1	4.168589112	2113.498214	1853.648361	507.0056457	148.8536033	1
6924	223699_at	CNDP1	-3.029389304	0.001996008	0	0.002988266	0.03291319	0.017787688	1	1	1	4.138524195	724.4602444	551.1774223	2998.19625	1664.099557	1000
207	225842_at	PHLDA1	8.089758592	0.001996008	0	0.002988266	0.03291319	0.017787688	1	0.217	0.217	4.129376938	1858.291383	813.8660108	450.0173782	219.1451292	0
1206	237003_at	BEST3	5.646428932	0.001996008	0	0.002988266	0.03291319	0.017787688	1	0.962	0.964	4.128520176	423.8129157	280.6762382	102.6549218	62.17984672	0
2858	204036_at	EDG2	-4.395141832	0.001996008	0	0.002988266	0.03291319	0.017787688	1	1	1	4.118136581	786.1784105	555.5179434	3237.590071	1227.694412	1000
464	210432_s_at	SCN3A	7.079284901	0.001996008	0	0.002988266	0.03291319	0.017787688	1	0.527	0.527	4.107044679	2432.677016	1301.435951	592.318128	270.6660433	0
835	209815_at	PTCH1	6.204645209	0.001996008	0	0.002988266	0.03291319	0.017787688	1	0.84	0.841	4.086340324	1518.193796	900.9587286	371.5289662	209.6109079	0
20	225897_at	---	11.03532402	0.001996008	0	0.002988266	0.03291319	0.017787688	1	0.008	0.008	4.082527503	5759.361548	1304.669042	1410.734293	714.4722985	0
128	230425_at	EPHB1	8.634440746	0.001996008	0	0.002988266	0.03291319	0.017787688	1	0.118	0.118	4.052863011	898.7598678	313.313188	221.7592515	124.0966754	0
176	225706_at	GLCCI1	8.292546233	0.001996008	0	0.002988266	0.03291319	0.017787688	1	0.173	0.173	4.017371959	2438.133944	1004.372715	606.8977355	293.6122937	0
375	225062_at	LOC389831	7.305597104	0.001996008	0	0.002988266	0.03291319	0.017787688	1	0.428	0.429	3.998183412	556.0048557	211.9686044	139.0643696	96.25637713	0
323	227525_at	GLCCI1	7.453732719	0.001996008	0	0.002988266	0.03291319	0.017787688	1	0.373	0.375	3.997057146	2292.563871	1047.73054	573.5629457	307.2664689	0
1082	236333_at	MMD2	5.801827193	0.003992016	3.05E-04	0.006382037	0.046190432	0.017787688	1	0.939	0.942	3.995440217	1265.883106	835.6797356	316.8319479	157.0666318	1
410	223854_at	PCDHB10	7.212305227	0.001996008	0	0.002988266	0.03291319	0.017787688	1	0.47	0.471	3.983902545	537.1999357	287.8759782	134.8426398	51.11211812	0
10536	213839_at	KIAA0500	-2.429686903	0.003992016	3.05E-04	0.006382037	0.046190432	0.025629454	1	1	1	3.941783285	145.7455144	78.69447718	574.4972327	393.3569471	999
242	238041_at	TCF12	7.84684684	0.001996008	0	0.002988266	0.03291319	0.017787688	1	0.273	0.273	3.936460311	624.6797546	277.9809218	158.6907285	74.56023213	0
428	204850_s_at	DCX	7.158470793	0.001996008	0	0.002988266	0.03291319	0.017787688	1	0.488	0.488	3.919652307	914.5803632	457.6556736	233.3320131	112.0588375	0
552	241542_at	SOX6	6.818496656	0.001996008	0	0.002988266	0.03291319	0.017787688	1	0.61	0.611	3.918257246	231.3646601	130.6276541	59.04784847	22.96031745	0
971	227082_at	---	5.944696311	0.003992016	3.05E-04	0.006382037	0.046190432	0.017787688	1	0.906	0.91	3.873147676	2300.779196	1447.601872	594.0334293	291.0558477	1
6914	226342_at	SPTBN1	-3.031955623	0.001996008	0	0.002988266	0.03291319	0.020525554	1	1	1	3.867444395	375.8217497	169.5649937	1453.469719	791.9342516	1000
722	205330_at	MN1	6.442557647	0.001996008	0	0.002988266	0.03291319	0.017787688	1	0.76	0.761	3.85788467	587.536288	327.0773782	152.2949332	78.13023099	0
228	223865_at	SOX6	7.954763648	0.001996008	0	0.002988266	0.03291319	0.017787688	1	0.246	0.246	3.855420189	289.9150651	150.1692538	75.19674922	10.92658456	0
8749	220230_s_at	CYB5R2	-2.686499213	0.003992016	3.05E-04	0.006382037	0.046190432	0.017787688	1	1	1	3.854352984	112.7159946	51.62688652	434.4472299	267.0095245	999
854	209293_x_at	ID4	6.156982612	0.001996008	0	0.002988266	0.03291319	0.017787688	1	0.848	0.849	3.837759049	1654.35632	951.6672638	431.0735247	236.3515113	0
994	217562_at	FAM5C	5.917010227	0.001996008	0	0.002988266	0.03291319	0.017787688	1	0.91	0.913	3.828036858	486.4413136	310.8037211	127.0733098	57.87874576	0
1050	228018_at	C20orf58	5.851619221	0.001996008	0	0.002988266	0.03291319	0.020525554	1	0.93	0.934	3.823062138	1943.480349	978.7479699	508.3569868	388.6698649	0
1841	207103_at	KCND2	5.056705999	0.001996008	0	0.002988266	0.03291319	0.017787688	1	1	1	3.813635292	892.651037	671.3470472	234.0682757	119.9527599	0
473	203242_s_at	PDLIM5	7.03244801	0.001996008	0	0.002988266	0.03291319	0.017787688	1	0.539	0.539	3.811228265	555.2564262	267.2263877	145.6896275	76.16717319	0
886	222783_s_at	SMOC1	6.084477074	0.003992016	3.05E-04	0.006382037	0.046190432	0.017787688	1	0.871	0.872	3.808237808	398.0759468	259.8466766	104.5302228	32.98278467	1
9165	204570_at	COX7A1	-2.623966373	0.001996008	0	0.002988266	0.03291319	0.017787688	1	1	1	3.806755147	283.5874191	201.6038053	1079.547867	673.5967929	1000
209	213841_at	---	8.078140485	0.003992016	3.05E-04	0.006382037	0.046190432	0.017787688	1	0.22	0.22	3.798730915	6055.839427	2794.759805	1594.17436	552.115226	1
18438	210690_at	KLRC4	1.732150139	0.001996008	0	0.002988266	0.03291319	0.224719022	1	1	1	3.765791769	75.31583537	180.6504016	20	0	0
942	240218_at	---	5.996416591	0.001996008	0	0.002988266	0.03291319	0.017787688	1	0.894	0.897	3.764843296	224.7067656	149.9351305	59.68555606	16.55774943	0
371	223614_at	C8orf57	7.315529947	0.001996008	0	0.002988266	0.03291319	0.017787688	1	0.424	0.425	3.763863072	2237.987528	1211.289033	594.5985507	151.8915633	0
4915	220026_at	CLCA4	-3.579064416	0.001996008	0	0.002988266	0.03291319	0.017787688	1	1	1	3.758647771	46.97060843	30.34515534	176.5459727	80.06034596	1000
97	205575_at	C1QL1	9.044392285	0.001996008	0	0.002988266	0.03291319	0.017787688	1	0.075	0.075	3.737336036	1750.586506	727.2117295	468.4048984	133.6275922	0
639	201149_s_at	TIMP3	6.640439828	0.001996008	0	0.002988266	0.03291319	0.017787688	1	0.68	0.682	3.737291691	1463.908151	824.9945042	391.7029422	154.9519109	0
6085	202479_s_at	TRIB2	3.23750738	0.001996008	0	0.002988266	0.03291319	0.091834669	1	1	1	3.737105785	754.3811873	960.512976	201.8624119	38.38337523	0
10803	230263_s_at	DOCK5	-2.394570017	0.003992016	3.05E-04	0.006382037	0.046190432	0.017787688	1	1	1	3.734098675	198.0097504	168.2101386	739.3879468	501.1515026	999
229	242418_at	LOC730719	7.949518543	0.001996008	0	0.002988266	0.03291319	0.017787688	1	0.246	0.246	3.7248839	242.5273233	124.2143993	65.11003561	8.924605402	0
351	205991_s_at	PRRX1	7.371046016	0.001996008	0	0.002988266	0.03291319	0.017787688	1	0.399	0.401	3.7154693	546.1168591	238.6018167	146.9846243	75.92722176	0
11251	228891_at	C9orf164	-2.343998773	0.003992016	3.05E-04	0.006382037	0.046190432	0.030870564	1	1	1	3.706512691	609.6518975	334.6432889	2259.682495	1568.485919	999
22103	216452_at	TRPM3	-1.504447002	0.003992016	3.05E-04	0.006382037	0.046190432	0.236671969	1	1	1	3.699276516	154.0761778	81.58730512	569.9703861	617.3040232	999
728	224018_s_at	SCD5	6.432473755	0.001996008	0	0.002988266	0.03291319	0.017787688	1	0.763	0.764	3.695841085	1386.673116	780.4070506	375.1982522	168.7256195	0
221	208464_at	GRIA4	7.986111635	0.001996008	0	0.002988266	0.03291319	0.017787688	1	0.239	0.239	3.683289837	402.2077752	205.8513588	109.1979706	10.47338652	0
577	219732_at	RP11-35N6.1	6.755778075	0.001996008	0	0.002988266	0.03291319	0.020525554	1	0.63	0.631	3.65786624	3044.994091	1497.00501	832.4509129	431.4322491	0
1	201670_s_at	MARCKS	14.16638178	0.001996008	0	0.002988266	0.03291319	0.017787688	1	0	0	3.657583532	5022.449238	1110.977199	1373.160502	372.7456171	0
465	204619_s_at	CSPG2	7.078134242	0.001996008	0	0.002988266	0.03291319	0.017787688	1	0.529	0.529	3.655088158	1663.261317	636.1431238	455.05368	287.1485599	0
1868	228462_at	IRX2	5.029570365	0.003992016	3.05E-04	0.006382037	0.046190432	0.020525554	1	1	1	3.654249899	174.743483	140.1219734	47.81924823	10.7860707	1
35	227231_at	KIAA1211	10.33701254	0.001996008	0	0.002988266	0.03291319	0.017787688	1	0.012	0.012	3.652200661	359.1398727	123.5671275	98.33519733	28.23214769	0
642	214487_s_at	RAP2A	6.628004982	0.001996008	0	0.002988266	0.03291319	0.017787688	1	0.683	0.686	3.640674924	907.4596726	403.9509719	249.2558912	154.3132038	0
18	202761_s_at	SYNE2	11.1127734	0.001996008	0	0.002988266	0.03291319	0.017787688	1	0.007	0.007	3.638925633	648.9000501	213.3785371	178.3218773	43.03099691	0
7574	209708_at	MOXD1	-2.896838378	0.001996008	0	0.002988266	0.03291319	0.017787688	1	1	1	3.628721734	154.4644719	47.08699166	560.5085863	312.8720843	1000
135	213825_at	OLIG2	8.571271241	0.001996008	0	0.002988266	0.03291319	0.017787688	1	0.124	0.124	3.624928529	4510.074942	1218.701491	1244.183135	702.7395332	0
568	204620_s_at	CSPG2	6.771194242	0.001996008	0	0.002988266	0.03291319	0.017787688	1	0.625	0.626	3.617620579	5474.941135	1918.988982	1513.40944	1065.862288	0
7077	1554474_a_at	MOXD1	-2.996309204	0.001996008	0	0.002988266	0.03291319	0.017787688	1	1	1	3.602085688	79.53886536	28.31074703	286.5058085	154.0481285	1000
33	213032_at	NFIB	10.46458922	0.001996008	0	0.002988266	0.03291319	0.017787688	1	0.011	0.011	3.597428569	896.9971511	305.0513432	249.3439783	67.9101992	0
718	242985_x_at	RNF180	6.450364997	0.003992016	3.05E-04	0.006382037	0.046190432	0.017787688	1	0.755	0.756	3.58411303	190.6003265	109.2835614	53.17921753	20.08253265	1
496	219093_at	FLJ20701	6.974863216	0.001996008	0	0.002988266	0.03291319	0.017787688	1	0.557	0.558	3.567861094	1188.788253	558.3844773	333.1935357	162.8492739	0
340	208986_at	TCF12	7.394413412	0.003992016	3.05E-04	0.006382037	0.046190432	0.017787688	1	0.388	0.39	3.5613582	5535.237777	1713.086603	1554.2491	995.3452844	1
380	216804_s_at	PDLIM5	7.292879862	0.001996008	0	0.002988266	0.03291319	0.017787688	1	0.432	0.433	3.560817737	861.6063184	391.1130125	241.9686662	110.4244969	0
5	218006_s_at	ZNF22	12.54459426	0.001996008	0	0.002988266	0.03291319	0.017787688	1	0.001	0.001	3.557609187	459.5433966	124.0499433	129.1719726	32.61020678	0
459	1558569_at	MAML2	7.083929938	0.001996008	0	0.002988266	0.03291319	0.017787688	1	0.525	0.525	3.55731042	674.3660739	280.7780934	189.571894	105.3522348	0
262	214581_x_at	TNFRSF21	7.735987669	0.001996008	0	0.002988266	0.03291319	0.017787688	1	0.299	0.299	3.543218067	1016.154283	374.6603214	286.788525	150.0425814	0
2187	1553411_s_at	SALL3	4.797330346	0.001996008	0	0.002988266	0.03291319	0.017787688	1	1	1	3.53112994	453.1873273	379.4334774	128.3405978	20.7532188	0
2469	219410_at	TMEM45A	4.614846721	0.001996008	0	0.002988266	0.03291319	0.035344014	1	1	1	3.522787247	344.9618758	293.1937016	97.92299437	29.93941207	0
147	208097_s_at	TXNDC1	8.528073649	0.001996008	0	0.002988266	0.03291319	0.017787688	1	0.125	0.125	3.487502362	513.4861722	219.2501041	147.2360787	41.36345516	0
7378	203276_at	LMNB1	2.936519326	0.001996008	0	0.002988266	0.03291319	0.105982384	1	1	1	3.484400728	310.3468566	420.645289	89.06749848	27.27807442	0
3458	226809_at	FLJ30428	-4.112512614	0.001996008	0	0.002988266	0.03291319	0.017787688	1	1	1	3.473150594	135.6703659	106.0451839	471.203612	177.5561814	1000
1790	229613_at	---	5.084989495	0.001996008	0	0.002988266	0.03291319	0.020525554	1	0.999	0.999	3.467193971	969.2979223	749.2750369	279.5626465	65.36208034	0
1704	218000_s_at	PHLDA1	5.153376342	0.001996008	0	0.002988266	0.03291319	0.020525554	1	0.997	0.998	3.464463094	568.8042091	434.0979585	164.1824992	37.14538007	0
121	201539_s_at	FHL1	8.695726587	0.001996008	0	0.002988266	0.03291319	0.017787688	1	0.112	0.112	3.445285031	1142.881705	457.5966998	331.7234117	103.8754434	0
881	217061_s_at	ETV1	6.090872928	0.001996008	0	0.002988266	0.03291319	0.017787688	1	0.869	0.87	3.444231931	648.2850637	409.2233494	188.2234056	48.57909991	0
42	233899_x_at	ZBTB10	10.06939869	0.001996008	0	0.002988266	0.03291319	0.017787688	1	0.021	0.021	3.440753198	189.3146951	68.23786812	55.02129453	12.71949563	0
2878	1555492_a_at	BEST3	4.380765523	0.001996008	0	0.002988266	0.03291319	0.025629454	1	1	1	3.434129555	102.4604333	92.66405697	29.83592541	5.700577022	0
673	217053_x_at	ETV1	6.545552631	0.001996008	0	0.002988266	0.03291319	0.017787688	1	0.717	0.718	3.427222103	703.6966199	419.8912113	205.325654	37.91322396	0
1369	231650_s_at	SEZ6L	5.475379178	0.001996008	0	0.002988266	0.03291319	0.020525554	1	0.979	0.982	3.424479479	1220.11299	863.1144434	356.2915174	89.70762075	0
2379	214297_at	CSPG4	4.677106339	0.003992016	3.05E-04	0.006382037	0.046190432	0.030870564	1	1	1	3.422723703	286.1980129	235.270805	83.61703655	27.044611	1
1233	219196_at	SCG3	5.621869614	0.001996008	0	0.002988266	0.03291319	0.017787688	1	0.966	0.968	3.422473511	1580.814513	877.5069655	461.8924027	278.8365361	0
14	214239_x_at	PCGF2	11.52430804	0.001996008	0	0.002988266	0.03291319	0.017787688	1	0.005	0.005	3.411518264	1488.804744	407.2860043	436.4053271	125.6090587	0
170	210298_x_at	FHL1	8.337642214	0.001996008	0	0.002988266	0.03291319	0.017787688	1	0.164	0.164	3.410036166	1306.049035	515.8258652	383.0015201	140.3830052	0
1413	237696_at	TRIM34	5.420843623	0.001996008	0	0.002988266	0.03291319	0.017787688	1	0.982	0.985	3.406575335	409.311004	296.146402	120.1532224	22.87388812	0
366	242405_at	MAML2	7.323309108	0.001996008	0	0.002988266	0.03291319	0.017787688	1	0.421	0.422	3.399388107	906.3954918	334.1863906	266.6348952	143.9038679	0
38	214167_s_at	RPLP0	10.2901898	0.001996008	0	0.002988266	0.03291319	0.017787688	1	0.013	0.013	3.395748405	4655.534454	1302.398298	1370.989219	494.3476898	0
427	212281_s_at	TMEM97	7.16245644	0.001996008	0	0.002988266	0.03291319	0.017787688	1	0.487	0.487	3.394113175	887.2235253	451.7261253	261.4006898	79.30017073	0
490	221731_x_at	CSPG2	6.999348563	0.001996008	0	0.002988266	0.03291319	0.020525554	1	0.547	0.547	3.387766017	5423.048914	1904.115545	1600.774341	961.5419576	0
114	237675_at	---	8.750505827	0.001996008	0	0.002988266	0.03291319	0.017787688	1	0.104	0.104	3.386211556	261.984112	115.6728598	77.36791031	11.61561996	0
183	226029_at	VANGL2	8.250967167	0.001996008	0	0.002988266	0.03291319	0.017787688	1	0.183	0.183	3.381956281	872.7730097	252.4751084	258.0675021	133.3868931	0
514	206501_x_at	ETV1	6.929754269	0.001996008	0	0.002988266	0.03291319	0.017787688	1	0.574	0.575	3.379322956	1096.409264	601.9279568	324.4464285	73.72809503	0
892	234645_at	MAML2	6.070817591	0.001996008	0	0.002988266	0.03291319	0.017787688	1	0.873	0.874	3.378014995	405.0859139	157.8912715	119.9183291	84.48250005	0
1122	1560316_s_at	GLCCI1	5.754629501	0.001996008	0	0.002988266	0.03291319	0.017787688	1	0.945	0.947	3.370767205	446.7071561	295.3626451	132.5238822	35.67691191	0
1026	214680_at	NTRK2	5.879384438	0.003992016	3.05E-04	0.006382037	0.046190432	0.017787688	1	0.924	0.927	3.367556607	3081.059057	1903.475914	914.9242069	335.5158386	1
318	237268_at	DSCAM	7.467216275	0.001996008	0	0.002988266	0.03291319	0.017787688	1	0.366	0.368	3.367045634	366.1743712	177.9905388	108.7524231	31.49686244	0
3591	201785_at	RNASE1	-4.055857549	0.001996008	0	0.002988266	0.03291319	0.017787688	1	1	1	3.36276579	829.6942813	374.9089031	2790.067545	1070.58104	1000
776	221585_at	CACNG4	6.339521669	0.001996008	0	0.002988266	0.03291319	0.017787688	1	0.796	0.797	3.3576559	622.3990967	378.2298343	185.3671476	37.53984246	0
1124	234103_at	KCNT2	5.754044067	0.001996008	0	0.002988266	0.03291319	0.020525554	1	0.945	0.947	3.350846459	363.0431015	212.9757304	108.3436994	52.05191509	0
1041	222457_s_at	LIMA1	5.858771691	0.001996008	0	0.002988266	0.03291319	0.017787688	1	0.928	0.932	3.35074881	497.4344116	314.9446074	148.4547006	47.34651961	0
2231	217234_s_at	VIL2	4.763520273	0.001996008	0	0.002988266	0.03291319	0.025629454	1	1	1	3.345478874	755.0528402	618.6265744	225.6935012	44.16109151	0
636	230668_at	C20orf58	6.650056338	0.001996008	0	0.002988266	0.03291319	0.017787688	1	0.676	0.679	3.34544535	825.9167638	338.7936389	246.8779721	141.3286254	0
506	206302_s_at	NUDT4	6.94870148	0.001996008	0	0.002988266	0.03291319	0.017787688	1	0.564	0.565	3.344858928	849.5797169	366.843454	253.9956797	125.3201922	0
123	224610_at	SNHG1	8.671727806	0.001996008	0	0.002988266	0.03291319	0.017787688	1	0.116	0.116	3.339105245	1522.172579	551.4394573	455.8624145	167.5927994	0
10882	213921_at	SST	-2.386057558	0.001996008	0	0.002988266	0.03291319	0.025629454	1	1	1	3.329436726	323.9426717	359.7141516	1078.546628	692.7265149	1000
517	226250_at	---	6.920002737	0.001996008	0	0.002988266	0.03291319	0.017787688	1	0.58	0.581	3.329368691	1133.860455	497.7282346	340.5631999	164.320846	0
21	227230_s_at	KIAA1211	11.00956301	0.001996008	0	0.002988266	0.03291319	0.017787688	1	0.008	0.008	3.32177728	568.5540975	179.5083378	171.1596081	38.46433076	0
404	222719_s_at	PDGFC	7.234303146	0.001996008	0	0.002988266	0.03291319	0.017787688	1	0.457	0.458	3.319115688	210.7496989	114.2823456	63.49573764	5.561137617	0
4361	218876_at	CGI-38	-3.760773495	0.001996008	0	0.002988266	0.03291319	0.017787688	1	1	1	3.317120686	253.4834325	178.7649804	840.8351376	342.0018182	1000
2078	1558388_a_at	FLJ39198	4.870169256	0.003992016	3.05E-04	0.006382037	0.046190432	0.020525554	1	1	1	3.308204779	1879.173946	1284.15881	568.0343486	323.6151141	1
474	207781_s_at	ZNF711	7.030434182	0.001996008	0	0.002988266	0.03291319	0.017787688	1	0.54	0.54	3.290825556	246.6922358	115.1870383	74.96363195	30.1682913	0
69	232034_at	LOC203274	9.485262975	0.001996008	0	0.002988266	0.03291319	0.017787688	1	0.049	0.049	3.287522567	1167.249122	469.0744298	355.05433	47.75056157	0
255	44783_s_at	HEY1	7.772921304	0.001996008	0	0.002988266	0.03291319	0.017787688	1	0.291	0.291	3.26754107	6984.260673	2326.064133	2137.466836	1048.170669	0
461	1554414_a_at	OSGIN2	7.083208049	0.001996008	0	0.002988266	0.03291319	0.017787688	1	0.525	0.525	3.265732519	885.7491067	475.7907656	271.2252462	47.57346358	0
656	229159_at	THSD7A	6.592632134	0.003992016	3.05E-04	0.006382037	0.046190432	0.017787688	1	0.699	0.701	3.259147572	256.6023958	140.0146975	78.73297853	24.00973196	1
296	1556599_s_at	ARPP-21	7.565080879	0.001996008	0	0.002988266	0.03291319	0.017787688	1	0.346	0.347	3.258193823	186.573599	92.27596762	57.26289137	11.42037228	0
119	235106_at	MAML2	8.699082024	0.001996008	0	0.002988266	0.03291319	0.017787688	1	0.109	0.109	3.250700468	391.6273135	161.402111	120.4747461	28.06260702	0
7181	231040_at	RORB	-2.9758973	0.001996008	0	0.002988266	0.03291319	0.017787688	1	1	1	3.245379923	458.3753423	430.4478439	1487.602133	754.4037697	1000
3051	1570120_at	---	4.296466237	0.001996008	0	0.002988266	0.03291319	0.020525554	1	1	1	3.229409667	149.8689828	135.9223398	46.4075476	3.559960489	0
3947	204037_at	EDG2	-3.907507441	0.001996008	0	0.002988266	0.03291319	0.017787688	1	1	1	3.226985632	386.3369323	213.8695766	1246.70373	485.0318655	1000
211	241044_x_at	---	8.059880066	0.001996008	0	0.002988266	0.03291319	0.017787688	1	0.224	0.224	3.22455311	130.3361007	58.28868991	40.41989581	9.56105042	0
54	208767_s_at	LAPTM4B	9.755469157	0.001996008	0	0.002988266	0.03291319	0.017787688	1	0.036	0.036	3.224488464	2201.170402	785.6228966	682.6417357	157.1971188	0
194	207620_s_at	CASK	8.176786911	0.001996008	0	0.002988266	0.03291319	0.017787688	1	0.198	0.198	3.21668712	558.2502848	250.3301635	173.5482078	35.72352659	0
1021	207437_at	NOVA1	5.883652334	0.001996008	0	0.002988266	0.03291319	0.017787688	1	0.923	0.926	3.212600967	293.4416741	168.8001414	91.34084098	38.0440772	0
106	216511_s_at	TCF7L2	8.893247621	0.001996008	0	0.002988266	0.03291319	0.017787688	1	0.089	0.089	3.204110077	651.3769209	208.7802207	203.2941769	76.69570558	0
488	201008_s_at	TXNIP	7.001120328	0.001996008	0	0.002988266	0.03291319	0.017787688	1	0.547	0.547	3.193182323	2322.115981	955.6605439	727.2105838	341.7300461	0
7	225253_s_at	METTL2B	12.26347289	0.001996008	0	0.002988266	0.03291319	0.017787688	1	0.001	0.001	3.193082569	694.8736154	193.7773957	217.61843	41.29710977	0
8533	232523_at	MEGF10	-2.723520731	0.001996008	0	0.002988266	0.03291319	0.017787688	1	1	1	3.186082029	504.6636575	534.810398	1607.89981	880.764854	1000
16	211467_s_at	NFIB	11.24562575	0.001996008	0	0.002988266	0.03291319	0.017787688	1	0.007	0.007	3.182416526	851.1056406	289.894609	267.4400518	18.37898742	0
260	232007_at	AGPAT5	7.748835896	0.001996008	0	0.002988266	0.03291319	0.017787688	1	0.297	0.297	3.174946254	602.5994067	197.2339098	189.7983016	90.06423811	0
1493	213156_at	---	5.339397927	0.001996008	0	0.002988266	0.03291319	0.020525554	1	0.991	0.993	3.173655627	2710.995454	1051.850492	854.2185332	657.0980151	0
220	209511_at	POLR2F	7.986142226	0.001996008	0	0.002988266	0.03291319	0.017787688	1	0.239	0.239	3.166861158	1833.016587	693.9512004	578.8117938	219.2595837	0
392	223471_at	RAB3IP	7.254042442	0.001996008	0	0.002988266	0.03291319	0.017787688	1	0.45	0.451	3.165762021	1104.199684	548.1826272	348.7942799	85.24980064	0
1599	209754_s_at	TMPO	5.243179627	0.001996008	0	0.002988266	0.03291319	0.017787688	1	0.995	0.996	3.154150383	172.547809	112.6771496	54.7050039	23.27996304	0
78	238603_at	LOC254559	9.328910341	0.001996008	0	0.002988266	0.03291319	0.017787688	1	0.055	0.055	3.15148711	863.1263029	325.3801191	273.8790522	58.35791395	0
1668	231979_at	GABPB2	5.183885369	0.001996008	0	0.002988266	0.03291319	0.017787688	1	0.996	0.997	3.150109891	368.13162	229.3840079	116.8631041	59.37859482	0
1126	238699_s_at	CASK	5.751882034	0.001996008	0	0.002988266	0.03291319	0.017787688	1	0.945	0.947	3.139657724	165.6129985	107.5552715	52.74874305	10.84533492	0
241	204832_s_at	BMPR1A	7.859570053	0.001996008	0	0.002988266	0.03291319	0.017787688	1	0.273	0.273	3.139235067	892.267714	402.4683232	284.2309337	67.93649704	0
12	208698_s_at	NONO	11.59599422	0.001996008	0	0.002988266	0.03291319	0.017787688	1	0.003	0.003	3.133276313	1530.382798	476.1808279	488.4289303	70.2842583	0
3826	228807_at	---	-3.953738433	0.001996008	0	0.002988266	0.03291319	0.017787688	1	1	1	3.123872016	171.2058643	68.50348059	534.8252084	203.8572417	1000
1036	243672_at	---	5.863435374	0.001996008	0	0.002988266	0.03291319	0.017787688	1	0.928	0.932	3.122936798	635.5467921	333.0064057	203.5093353	99.09134374	0
2406	204428_s_at	LCAT	4.65616382	0.003992016	3.05E-04	0.006382037	0.046190432	0.020525554	1	1	1	3.116054526	579.064483	442.9849954	185.8325899	70.71494823	1
4195	204244_s_at	DBF4	3.821261261	0.001996008	0	0.002988266	0.03291319	0.043329476	1	1	1	3.113875705	175.0573524	175.4795227	56.21847786	4.943946793	0
136	214505_s_at	FHL1	8.567633239	0.001996008	0	0.002988266	0.03291319	0.017787688	1	0.124	0.124	3.109024509	2141.907588	767.8240667	688.9323588	227.3414641	0
6943	227350_at	HELLS	3.024679203	0.003992016	3.05E-04	0.006382037	0.046190432	0.081514286	1	1	1	3.105653245	98.1670992	123.3862154	31.60916286	6.505074174	1
549	214608_s_at	EYA1	6.838099751	0.001996008	0	0.002988266	0.03291319	0.017787688	1	0.606	0.607	3.103859051	413.5937739	199.0216339	133.2514676	47.06179101	0
579	229545_at	C20orf42	6.749235942	0.003992016	3.05E-04	0.006382037	0.046190432	0.017787688	1	0.63	0.631	3.102867266	879.4863976	495.0488159	283.443126	26.51339362	1
777	221910_at	---	6.333575301	0.001996008	0	0.002988266	0.03291319	0.017787688	1	0.798	0.799	3.098503571	256.9928294	147.4566711	82.94094988	19.45666385	0
261	230961_at	---	7.746516075	0.001996008	0	0.002988266	0.03291319	0.017787688	1	0.297	0.297	3.096977973	172.3843311	72.56879706	55.66211081	17.6728665	0
26	221079_s_at	METTL2B	10.60703066	0.001996008	0	0.002988266	0.03291319	0.017787688	1	0.01	0.01	3.088578106	194.7875123	52.65137987	63.06705081	18.38232765	0
1709	227340_s_at	RGMB	5.149395887	0.003992016	3.05E-04	0.006382037	0.046190432	0.020525554	1	0.997	0.998	3.087777102	767.187601	468.3669029	248.459515	128.3052714	1
9163	224794_s_at	CEECAM1	-2.624565665	0.003992016	3.05E-04	0.006382037	0.046190432	0.020525554	1	1	1	3.080893003	584.1381303	325.9137122	1799.667079	1027.557586	999
9960	233095_at	---	-2.507828052	0.001996008	0	0.002988266	0.03291319	0.017787688	1	1	1	3.079495356	44.46600566	29.64029179	136.9328579	81.60996702	1000
755	209757_s_at	MYCN	6.363470691	0.001996008	0	0.002988266	0.03291319	0.017787688	1	0.788	0.789	3.077090655	743.0142032	401.2015541	241.4664651	76.87612369	0
30	211898_s_at	EPHB1	10.58192726	0.001996008	0	0.002988266	0.03291319	0.017787688	1	0.01	0.01	3.068418524	276.1709146	93.72310278	90.00431736	13.23043296	0
10195	1557943_at	CNP	-2.474800251	0.003992016	3.05E-04	0.006382037	0.046190432	0.017787688	1	1	1	3.062166101	712.0965944	329.7941477	2180.558052	1320.386142	999
100	221676_s_at	CORO1C	9.006565095	0.001996008	0	0.002988266	0.03291319	0.017787688	1	0.078	0.078	3.061779551	1812.699446	682.3530753	592.0411367	138.1694301	0
81	200869_at	RPL18A	9.278458051	0.001996008	0	0.002988266	0.03291319	0.017787688	1	0.057	0.057	3.0585489	5715.246047	1442.779153	1868.613592	730.8333233	0
1744	221618_s_at	TAF9B	5.123240741	0.001996008	0	0.002988266	0.03291319	0.017787688	1	0.999	0.999	3.053154931	283.369155	94.82376495	92.81191466	74.24478194	0
303	226756_at	---	7.54477203	0.001996008	0	0.002988266	0.03291319	0.017787688	1	0.351	0.352	3.051013639	513.9637925	244.4486487	168.4567338	33.89422653	0
179	218902_at	NOTCH1	8.271742273	0.001996008	0	0.002988266	0.03291319	0.017787688	1	0.177	0.177	3.045832875	1394.523178	416.681465	457.8462562	192.3167904	0
8996	221802_s_at	KIAA1598	-2.650225212	0.003992016	3.05E-04	0.006382037	0.046190432	0.017787688	1	1	1	3.043186562	992.2740234	579.7822084	3019.674974	1695.152022	999
922	210015_s_at	MAP2	6.030504411	0.001996008	0	0.002988266	0.03291319	0.017787688	1	0.882	0.883	3.036354193	816.5256208	343.9158914	268.91646	150.8249554	0
1178	238304_at	DPP6	5.684623497	0.001996008	0	0.002988266	0.03291319	0.017787688	1	0.956	0.958	3.036257676	320.6813569	195.8832025	105.6173063	34.07605335	0
1703	205405_at	SEMA5A	5.156150317	0.001996008	0	0.002988266	0.03291319	0.017787688	1	0.997	0.998	3.03320782	1274.928932	831.8532351	420.3236335	170.9821976	0
205	225777_at	C9orf140	8.090359664	0.001996008	0	0.002988266	0.03291319	0.017787688	1	0.217	0.217	3.030953317	816.5348149	379.6409682	269.3986775	18.65355139	0
816	222301_at	C1orf61	6.251707305	0.001996008	0	0.002988266	0.03291319	0.017787688	1	0.823	0.824	3.019638609	1925.444044	830.4476731	637.6405567	323.1212473	0
80	212764_at	---	9.282883908	0.001996008	0	0.002988266	0.03291319	0.017787688	1	0.057	0.057	3.003212185	4157.766815	1066.812715	1384.439913	518.1238998	0
751	213998_s_at	DDX17	6.371510678	0.003992016	3.05E-04	0.006382037	0.046190432	0.017787688	1	0.784	0.785	3.000482346	944.4424483	473.4855955	314.7635411	117.4932379	1
582	224833_at	ETS1	6.742928207	0.001996008	0	0.002988266	0.03291319	0.017787688	1	0.633	0.635	2.99002506	784.992518	410.5266228	262.5371033	60.69713891	0
1788	219743_at	HEY2	5.08632076	0.003992016	3.05E-04	0.006382037	0.046190432	0.017787688	1	0.999	0.999	2.987922054	989.2851345	588.5166815	331.0946928	172.0742354	1
283	201147_s_at	TIMP3	7.616869512	0.001996008	0	0.002988266	0.03291319	0.017787688	1	0.331	0.332	2.986855407	1012.816521	424.7326265	339.091246	104.5532623	0
9264	230863_at	---	-2.611221944	0.001996008	0	0.002988266	0.03291319	0.017787688	1	1	1	2.968767623	79.40863571	41.17670336	235.7457866	132.8830855	1000
9855	203501_at	PGCP	-2.519415448	0.003992016	3.05E-04	0.006382037	0.046190432	0.025629454	1	1	1	2.968099739	106.40132	45.94757186	315.80973	184.9676135	999
1977	1563621_at	KIAA1706	4.951723294	0.001996008	0	0.002988266	0.03291319	0.025629454	1	1	1	2.963642299	257.436106	191.9661743	86.86476979	13.22729661	0
21966	52255_s_at	COL5A3	-1.512011033	0.003992016	3.05E-04	0.006382037	0.046190432	0.206626837	1	1	1	2.95787211	358.6274682	150.6960646	1060.774186	1036.673829	999
1648	213721_at	SOX2	5.198385948	0.003992016	3.05E-04	0.006382037	0.046190432	0.020525554	1	0.996	0.997	2.957221363	2297.451335	972.0805796	776.8952856	529.2920913	1
1017	226690_at	ADCYAP1R1	5.889167703	0.003992016	3.05E-04	0.006382037	0.046190432	0.017787688	1	0.923	0.926	2.956010513	4012.74657	2148.079015	1357.487246	543.5541525	1
677	238526_at	RAB3IP	6.528323412	0.001996008	0	0.002988266	0.03291319	0.017787688	1	0.725	0.726	2.946207501	241.5067414	131.5937889	81.97207471	16.73741812	0
556	1555037_a_at	IDH1	6.812889231	0.001996008	0	0.002988266	0.03291319	0.017787688	1	0.612	0.613	2.941666921	1129.546064	432.7598645	383.9816316	174.9764712	0
455	228242_at	---	7.087336993	0.001996008	0	0.002988266	0.03291319	0.017787688	1	0.524	0.524	2.941264397	112.889442	52.83993546	38.38126285	10.78619052	0
1231	212012_at	PXDN	5.623176484	0.003992016	3.05E-04	0.006382037	0.046190432	0.017787688	1	0.966	0.968	2.936431026	757.8153152	461.668904	258.0735963	78.6646599	1
481	1565717_s_at	FUS	7.017627368	0.001996008	0	0.002988266	0.03291319	0.017787688	1	0.543	0.543	2.934180771	1395.4647	537.966753	475.5892049	201.7193884	0
1096	218430_s_at	RFXDC2	5.784184192	0.001996008	0	0.002988266	0.03291319	0.020525554	1	0.943	0.945	2.926563675	189.3510457	110.4698954	64.70081186	20.37743867	0
1651	225876_at	NPAL3	-5.197968807	0.001996008	0	0.002988266	0.03291319	0.017787688	1	0.996	0.997	2.920930984	362.3912001	196.9393474	1058.519685	289.1658878	1000
12882	1554418_s_at	SPOCK3	-2.172056388	0.001996008	0	0.002988266	0.03291319	0.043329476	1	1	1	2.917495304	29.66547026	6.008427059	86.54887016	58.51159951	1000
1004	226319_s_at	THOC4	5.905548777	0.001996008	0	0.002988266	0.03291319	0.020525554	1	0.916	0.919	2.915528298	441.2150926	189.1005344	151.3328109	80.37437612	0
1011	205425_at	HIP1	5.899177076	0.001996008	0	0.002988266	0.03291319	0.017787688	1	0.917	0.92	2.912547607	607.1907206	332.4429418	208.474093	74.64952779	0
8187	232530_at	PLD1	-2.787797468	0.001996008	0	0.002988266	0.03291319	0.017787688	1	1	1	2.909132491	39.25537907	15.32150618	114.1990987	59.80582996	1000
1107	1569362_at	ALCAM	5.771740835	0.003992016	3.05E-04	0.006382037	0.046190432	0.017787688	1	0.944	0.946	2.907263955	199.109682	112.7644854	68.48696407	23.95952015	1
45	221586_s_at	E2F5	9.975756001	0.001996008	0	0.002988266	0.03291319	0.017787688	1	0.029	0.029	2.904650885	322.1523461	111.0306448	110.909145	17.77141388	0
2560	208621_s_at	VIL2	4.560021236	0.001996008	0	0.002988266	0.03291319	0.020525554	1	1	1	2.903866625	514.4009105	404.4471254	177.1434356	42.32200556	0
529	237803_x_at	ZBTB20	6.904591477	0.001996008	0	0.002988266	0.03291319	0.017787688	1	0.582	0.583	2.895400618	176.4552565	85.99430603	60.94329587	15.61882131	0
486	230771_at	C20orf58	7.006774656	0.001996008	0	0.002988266	0.03291319	0.017787688	1	0.545	0.545	2.887778504	717.1002865	317.6605908	248.3224684	81.32333008	0
3215	204736_s_at	CSPG4	4.214453717	0.003992016	3.05E-04	0.006382037	0.046190432	0.043329476	1	1	1	2.886976961	135.9615829	118.8442312	47.09479317	4.033676939	1
1289	232028_at	ZNF678	5.55231125	0.003992016	3.05E-04	0.006382037	0.046190432	0.017787688	1	0.974	0.977	2.886126118	447.58831	260.9766883	155.0827274	56.87564789	1
712	212816_s_at	CBS	6.466496989	0.001996008	0	0.002988266	0.03291319	0.017787688	1	0.748	0.749	2.88197179	1120.207555	561.0538181	388.6948369	121.6553742	0
931	200798_x_at	MCL1	6.022739166	0.001996008	0	0.002988266	0.03291319	0.017787688	1	0.885	0.886	2.880866379	987.6826118	520.0916654	342.8422155	122.6885808	0
987	226989_at	RGMB	5.923011219	0.001996008	0	0.002988266	0.03291319	0.017787688	1	0.91	0.913	2.879766825	2333.213557	1166.005311	810.2091934	343.7375726	0
237	231361_at	NLGN1	7.872245545	0.001996008	0	0.002988266	0.03291319	0.017787688	1	0.27	0.27	2.87954112	354.63666	124.6561067	123.1573523	43.53305193	0
258	1569871_at	LOC650392	7.75887831	0.001996008	0	0.002988266	0.03291319	0.017787688	1	0.293	0.293	2.877202323	5198.296414	2033.261754	1806.719108	556.252874	0
137	201681_s_at	DLG5	8.567147827	0.001996008	0	0.002988266	0.03291319	0.017787688	1	0.124	0.124	2.874052754	1526.035734	387.4258554	530.9699801	209.7618367	0
620	214251_s_at	NUMA1	6.67262094	0.001996008	0	0.002988266	0.03291319	0.017787688	1	0.663	0.665	2.870434632	486.5551181	223.2957705	169.5057301	59.14034786	0
1007	206582_s_at	GPR56	5.901271737	0.001996008	0	0.002988266	0.03291319	0.020525554	1	0.917	0.92	2.86919935	1158.678813	535.36826	403.8334991	192.4150525	0
89	223313_s_at	MAGED4	9.117738818	0.001996008	0	0.002988266	0.03291319	0.017787688	1	0.069	0.069	2.865254067	1159.390043	362.1360265	404.6377794	117.3470959	0
531	201418_s_at	SOX4	6.897171218	0.001996008	0	0.002988266	0.03291319	0.017787688	1	0.583	0.584	2.858491547	1528.2553	521.1339559	534.6369842	247.6578692	0
414	218930_s_at	TMEM106B	7.20394501	0.001996008	0	0.002988266	0.03291319	0.017787688	1	0.473	0.474	2.855679592	1520.845043	584.5141389	532.5685162	201.7805336	0
372	244007_at	---	7.310227827	0.001996008	0	0.002988266	0.03291319	0.017787688	1	0.427	0.428	2.855515807	661.3780009	221.035768	231.6141971	98.21956384	0
202	228357_at	ZC3H5	8.135920121	0.001996008	0	0.002988266	0.03291319	0.017787688	1	0.209	0.209	2.854133813	302.3332784	82.79894811	105.9282074	42.92572299	0
643	201150_s_at	TIMP3	6.627215057	0.001996008	0	0.002988266	0.03291319	0.017787688	1	0.683	0.686	2.850551785	2870.421796	1275.269024	1006.970584	375.7718355	0
574	209153_s_at	TCF3	6.759772055	0.001996008	0	0.002988266	0.03291319	0.017787688	1	0.627	0.628	2.850126159	641.6032922	196.2664915	225.1139972	113.8504539	0
12248	230464_at	EDG8	-2.237399022	0.003992016	3.05E-04	0.006382037	0.046190432	0.039350448	1	1	1	2.848712164	141.3763005	54.24867003	402.7403869	260.3269122	999
344	213578_at	BMPR1A	7.386330463	0.001996008	0	0.002988266	0.03291319	0.017787688	1	0.39	0.392	2.848359863	647.6999498	257.2084557	227.3940025	76.50473518	0
3884	218875_s_at	FBXO5	3.93356427	0.001996008	0	0.002988266	0.03291319	0.047175057	1	1	1	2.847363823	107.9808865	97.56959224	37.92310827	9.927386685	0
337	217892_s_at	LIMA1	7.404791133	0.001996008	0	0.002988266	0.03291319	0.017787688	1	0.386	0.388	2.843652838	1781.020619	758.0454891	626.3143642	178.3274396	0
1578	1553962_s_at	RHOB	5.26766149	0.001996008	0	0.002988266	0.03291319	0.017787688	1	0.994	0.996	2.842005377	1164.241214	595.2291917	409.6548244	217.3525217	0
88	220316_at	NPAS3	9.13578701	0.001996008	0	0.002988266	0.03291319	0.017787688	1	0.065	0.065	2.840015743	854.7328957	272.4124526	300.9606189	82.3179232	0
193	224725_at	MIB1	8.182726045	0.001996008	0	0.002988266	0.03291319	0.017787688	1	0.196	0.196	2.839647406	323.4279682	90.42990288	113.8972281	44.72931904	0
1158	1555154_a_at	QKI	5.704045215	0.001996008	0	0.002988266	0.03291319	0.017787688	1	0.954	0.956	2.838721928	955.2066527	420.8122384	336.4918004	176.5189438	0
781	230650_at	---	6.327202595	0.001996008	0	0.002988266	0.03291319	0.017787688	1	0.802	0.803	2.837531072	74.47299479	40.47956067	26.24570195	5.870289301	0
1212	239653_at	RTKN	5.639934493	0.003992016	3.05E-04	0.006382037	0.046190432	0.017787688	1	0.962	0.964	2.835309799	481.7109895	273.503649	169.8971272	59.95816181	1
519	1555867_at	LOC200169	6.919179322	0.001996008	0	0.002988266	0.03291319	0.017787688	1	0.58	0.581	2.834241695	603.1458181	170.8230532	212.8067691	106.551769	0
195	217771_at	GOLPH2	8.171532504	0.001996008	0	0.002988266	0.03291319	0.017787688	1	0.199	0.199	2.832999944	1804.453135	569.3207712	636.940759	226.7651541	0
314	229067_at	LOC653464	7.475055859	0.001996008	0	0.002988266	0.03291319	0.017787688	1	0.365	0.367	2.830104336	1616.324165	522.7721145	571.1182252	234.6372812	0
319	236831_at	CCDC50	7.464047226	0.001996008	0	0.002988266	0.03291319	0.017787688	1	0.369	0.371	2.829066718	159.08258	77.21673621	56.2314699	4.212992558	0
4140	203303_at	DYNLT3	-3.839536216	0.003992016	3.05E-04	0.006382037	0.046190432	0.017787688	1	1	1	2.825519034	446.1191356	421.971297	1260.518109	443.9916991	999
1828	1562836_at	---	5.061363659	0.003992016	3.05E-04	0.006382037	0.046190432	0.017787688	1	1	1	2.82303499	938.5437054	457.8315785	332.4591119	197.3462591	1
196	242923_at	ZNF678	8.168838808	0.001996008	0	0.002988266	0.03291319	0.017787688	1	0.2	0.2	2.819759866	227.438194	76.24006169	80.65871024	26.57205262	0
1097	217986_s_at	BAZ1A	5.783550948	0.001996008	0	0.002988266	0.03291319	0.017787688	1	0.943	0.945	2.817392795	335.8904676	161.5302631	119.220319	54.22698816	0
555	213872_at	C6orf62	6.814458517	0.001996008	0	0.002988266	0.03291319	0.017787688	1	0.612	0.613	2.811135945	3207.964903	972.079209	1141.163204	558.8357531	0
25365	227819_at	LGR6	-1.311818336	0.001996008	0	0.002988266	0.03291319	0.278252365	1	1	1	2.810263982	122.4833818	19.49125113	344.2106364	377.8680107	1000
2829	220238_s_at	KLHL7	4.410875603	0.001996008	0	0.002988266	0.03291319	0.043329476	1	1	1	2.809875759	131.5580119	102.5228136	46.81986791	14.24835467	0
1594	209682_at	CBLB	5.251365595	0.001996008	0	0.002988266	0.03291319	0.017787688	1	0.995	0.996	2.803715408	572.5562207	317.7518961	204.2133874	93.93470214	0
719	212486_s_at	FYN	6.44944543	0.001996008	0	0.002988266	0.03291319	0.017787688	1	0.756	0.757	2.799904773	1563.330316	511.1297152	558.3512451	283.874775	0
203	213029_at	NFIB	8.123523597	0.001996008	0	0.002988266	0.03291319	0.017787688	1	0.211	0.211	2.794619552	2572.280974	836.6294418	920.4404843	312.0409841	0
9916	238066_at	RBP7	-2.512315877	0.001996008	0	0.002988266	0.03291319	0.025629454	1	1	1	2.793918918	100.2924553	34.52043877	280.2089882	159.5509258	1000
1239	223984_s_at	NUPL1	5.605805517	0.003992016	3.05E-04	0.006382037	0.046190432	0.017787688	1	0.97	0.972	2.787944879	117.408526	61.48435061	42.11292946	17.64594424	1
887	202089_s_at	SLC39A6	6.084144376	0.001996008	0	0.002988266	0.03291319	0.017787688	1	0.871	0.872	2.787600944	1073.454613	394.1963403	385.0818802	199.3134283	0
480	218829_s_at	CHD7	7.018518646	0.001996008	0	0.002988266	0.03291319	0.017787688	1	0.543	0.543	2.784981191	1364.38081	516.69884	489.9066515	189.4851717	0
499	237885_at	---	6.966317104	0.001996008	0	0.002988266	0.03291319	0.017787688	1	0.559	0.56	2.78214976	182.7729554	82.97069208	65.69486591	18.34704833	0
1116	208622_s_at	VIL2	5.763430571	0.001996008	0	0.002988266	0.03291319	0.020525554	1	0.944	0.946	2.780041988	899.7015772	534.1380999	323.6287729	73.31061759	0
1391	231737_at	CACNG4	5.450828488	0.001996008	0	0.002988266	0.03291319	0.017787688	1	0.98	0.983	2.772919784	116.5885831	76.69435985	42.04542223	4.004878319	0
349	205344_at	CSPG5	7.372271051	0.003992016	3.05E-04	0.006382037	0.046190432	0.017787688	1	0.398	0.4	2.768419499	1566.168871	721.197728	565.7267156	103.9583279	1
1498	230593_at	---	5.335806843	0.001996008	0	0.002988266	0.03291319	0.017787688	1	0.991	0.993	2.766389782	354.1161494	201.6457701	128.0065997	51.23763562	0
102	219312_s_at	ZBTB10	8.947680199	0.001996008	0	0.002988266	0.03291319	0.017787688	1	0.085	0.085	2.765962628	119.0260731	40.60359949	43.03242277	10.15198698	0
2232	209291_at	ID4	4.763336054	0.003992016	3.05E-04	0.006382037	0.046190432	0.025629454	1	1	1	2.764537199	6947.715553	3047.343613	2513.156833	1697.825292	1
335	208029_s_at	LAPTM4B	7.416871961	0.001996008	0	0.002988266	0.03291319	0.017787688	1	0.383	0.385	2.763093529	2152.322769	766.2207421	778.9540043	282.3168826	0
1338	1553268_at	RHBDL3	5.50587186	0.001996008	0	0.002988266	0.03291319	0.017787688	1	0.978	0.981	2.757293454	444.972468	271.4060153	161.3801633	41.89768856	0
263	227984_at	LOC650392	7.725745475	0.001996008	0	0.002988266	0.03291319	0.017787688	1	0.302	0.302	2.753777422	3525.767538	1506.448456	1280.338603	260.3328827	0
213	1554747_a_at	10-Jan	8.043472787	0.001996008	0	0.002988266	0.03291319	0.017787688	1	0.227	0.227	2.751988227	1360.559893	468.3170341	494.3916109	153.9881161	0
254	219010_at	C1orf106	7.77588312	0.001996008	0	0.002988266	0.03291319	0.017787688	1	0.291	0.291	2.751291653	344.9286006	153.2527448	125.3696969	17.79252779	0
503	233136_at	PABPC5	6.960259762	0.001996008	0	0.002988266	0.03291319	0.017787688	1	0.561	0.562	2.749543889	56.98414641	29.36109521	20.72494519	0.996677789	0
1323	49306_at	RASSF4	5.522769535	0.001996008	0	0.002988266	0.03291319	0.017787688	1	0.975	0.978	2.74852358	746.7005991	372.9333492	271.6733466	123.5298293	0
660	240655_at	ALCAM	6.585380397	0.003992016	3.05E-04	0.006382037	0.046190432	0.017787688	1	0.701	0.703	2.74585066	419.6648919	194.2971216	152.836022	48.06286666	1
3039	229427_at	---	4.300617683	0.003992016	3.05E-04	0.006382037	0.046190432	0.017787688	1	1	1	2.744604276	726.7733385	558.8077163	264.8007747	94.35975078	1
792	1555460_a_at	SLC39A6	6.293414294	0.001996008	0	0.002988266	0.03291319	0.017787688	1	0.806	0.807	2.743432292	456.1110793	189.9410964	166.2556356	70.49172531	0
23	200712_s_at	MAPRE1	10.96381887	0.001996008	0	0.002988266	0.03291319	0.017787688	1	0.008	0.008	2.738215221	672.1260718	203.2287542	245.4613745	33.44746508	0
3565	200621_at	CSRP1	-4.064280923	0.001996008	0	0.002988266	0.03291319	0.017787688	1	1	1	2.731527723	1936.275977	1066.787711	5288.99151	1795.735224	1000
163	207606_s_at	ARHGAP12	8.399406813	0.001996008	0	0.002988266	0.03291319	0.017787688	1	0.155	0.155	2.720509742	1010.470726	301.7226124	371.426983	121.3173595	0
5668	202246_s_at	CDK4	3.342713811	0.001996008	0	0.002988266	0.03291319	0.078681445	1	1	1	2.716448081	2107.040045	2117.356111	775.6599733	304.4465812	0
8087	205709_s_at	CDS1	-2.80388779	0.003992016	3.05E-04	0.006382037	0.046190432	0.017787688	1	1	1	2.712341835	114.8435944	116.8250853	311.4950856	149.8742165	999
294	227339_at	RGMB	7.578385513	0.001996008	0	0.002988266	0.03291319	0.017787688	1	0.34	0.341	2.710353734	378.5310656	166.9730832	139.6611302	24.72383643	0
451	205893_at	NLGN1	7.099519232	0.001996008	0	0.002988266	0.03291319	0.017787688	1	0.522	0.522	2.710261156	575.3429017	185.2916056	212.2831966	87.81384116	0
17622	215388_s_at	CFH	-1.788787195	0.003992016	3.05E-04	0.006382037	0.046190432	0.078681445	1	1	1	2.709204857	86.35477618	32.62327164	233.952779	184.0532327	999
8704	206765_at	KCNJ2	-2.695947598	0.003992016	3.05E-04	0.006382037	0.046190432	0.017787688	1	1	1	2.709121353	262.7240248	128.9843094	711.7512655	368.924918	999
62	212762_s_at	TCF7L2	9.625784672	0.001996008	0	0.002988266	0.03291319	0.017787688	1	0.041	0.041	2.707525182	949.5648818	255.1663221	350.7132226	95.80734896	0
9032	208096_s_at	COL21A1	-2.645106601	0.003992016	3.05E-04	0.006382037	0.046190432	0.020525554	1	1	1	2.703228893	66.09071203	27.03325177	178.6583223	94.5583073	999
482	222630_at	RFXDC2	7.015753244	0.001996008	0	0.002988266	0.03291319	0.017787688	1	0.544	0.544	2.703134869	1183.84575	306.9983809	437.9528983	204.4263245	0
721	216033_s_at	FYN	6.444675216	0.001996008	0	0.002988266	0.03291319	0.017787688	1	0.758	0.759	2.695265972	3002.248452	948.4326611	1113.896916	537.3288992	0
745	230445_at	LOC388419	6.387600889	0.001996008	0	0.002988266	0.03291319	0.017787688	1	0.778	0.78	2.693761574	228.959394	124.9768168	84.99616159	9.964349442	0
963	231128_at	MGC33846	5.955844774	0.001996008	0	0.002988266	0.03291319	0.017787688	1	0.901	0.905	2.684485682	217.3965514	93.96074009	80.98257064	35.26392711	0
1340	212107_s_at	DHX9	5.504262125	0.003992016	3.05E-04	0.006382037	0.046190432	0.017787688	1	0.978	0.981	2.684145164	588.9299059	261.3810819	219.4106018	108.9008346	1
1277	214975_s_at	MTMR1	5.567614093	0.003992016	3.05E-04	0.006382037	0.046190432	0.017787688	1	0.973	0.975	2.681410139	237.8404649	77.9333352	88.69977087	51.36891039	1
359	227341_at	C10orf30	7.335744704	0.001996008	0	0.002988266	0.03291319	0.017787688	1	0.412	0.413	2.68004721	312.3175995	123.9758895	116.5343649	34.05776288	0
186	225421_at	ACY1L2	8.229248241	0.001996008	0	0.002988266	0.03291319	0.017787688	1	0.187	0.187	2.679469048	471.3428423	153.8174295	175.9090454	52.41537104	0
1556	208070_s_at	REV3L	5.279790666	0.001996008	0	0.002988266	0.03291319	0.017787688	1	0.994	0.996	2.675142678	1415.479161	738.2620916	529.122866	236.1199567	0
151	227610_at	---	8.496398993	0.001996008	0	0.002988266	0.03291319	0.017787688	1	0.131	0.131	2.674748502	618.4875333	170.5313185	231.2320328	76.44102646	0
2214	231862_at	---	4.774953567	0.001996008	0	0.002988266	0.03291319	0.025629454	1	1	1	2.674392237	1048.455435	541.0695101	392.0350278	220.7917951	0
873	216048_s_at	RHOBTB3	6.108270785	0.001996008	0	0.002988266	0.03291319	0.017787688	1	0.863	0.864	2.674087555	843.4156628	393.6684299	315.4031592	114.6580644	0
388	1569106_s_at	SETD5	7.265728261	0.001996008	0	0.002988266	0.03291319	0.017787688	1	0.444	0.445	2.67253335	682.9363097	245.0654556	255.5389289	88.97892615	0
748	239952_at	---	6.379529957	0.001996008	0	0.002988266	0.03291319	0.017787688	1	0.782	0.784	2.671725987	360.339411	197.4892041	134.871395	12.30334776	0
1224	208627_s_at	YBX1	5.628016275	0.001996008	0	0.002988266	0.03291319	0.017787688	1	0.965	0.967	2.669971595	3734.421666	1652.671796	1398.67468	659.1238685	0
512	211725_s_at	BID	6.934702162	0.001996008	0	0.002988266	0.03291319	0.017787688	1	0.572	0.573	2.669719204	608.6656008	237.0990537	227.9886214	79.26717131	0
2397	218678_at	NES	4.662738884	0.001996008	0	0.002988266	0.03291319	0.025629454	1	1	1	2.667052954	3899.952515	1516.299032	1462.270372	1003.672032	0
312	227143_s_at	BID	7.514532631	0.001996008	0	0.002988266	0.03291319	0.017787688	1	0.357	0.359	2.667025841	1105.567234	432.2441292	414.5318792	114.4120219	0
973	205321_at	EIF2S3	5.939480848	0.003992016	3.05E-04	0.006382037	0.046190432	0.017787688	1	0.908	0.911	2.665696182	307.7395947	138.2991051	115.4443619	47.45959047	1
1731	213467_at	RND2	5.133541755	0.003992016	3.05E-04	0.006382037	0.046190432	0.017787688	1	0.998	0.999	2.663226622	1549.002265	650.7515317	581.6261571	333.7424476	1
301	201669_s_at	MARCKS	7.552718847	0.001996008	0	0.002988266	0.03291319	0.017787688	1	0.351	0.352	2.6607907	7313.536043	996.1207131	2748.632594	1292.860734	0
374	212279_at	TMEM97	7.309634579	0.001996008	0	0.002988266	0.03291319	0.017787688	1	0.427	0.428	2.659441824	1067.748982	492.4859131	401.4936414	60.35014893	0
12728	236517_at	MEGF10	-2.18925915	0.003992016	3.05E-04	0.006382037	0.046190432	0.047175057	1	1	1	2.65075846	152.3564947	146.5302118	403.8602671	250.2660473	999
679	208965_s_at	IFI16	6.523582777	0.001996008	0	0.002988266	0.03291319	0.017787688	1	0.729	0.73	2.650747785	382.7661383	159.6162194	144.3993051	51.91098723	0
144	208939_at	SEPHS1	8.530958903	0.001996008	0	0.002988266	0.03291319	0.017787688	1	0.125	0.125	2.644414693	866.9031648	225.2828194	327.8242127	109.7059403	0
9704	237254_at	SLC5A11	-2.544892975	0.003992016	3.05E-04	0.006382037	0.046190432	0.017787688	1	1	1	2.643318529	141.7416205	49.02043093	374.6682517	203.7414187	999
3952	206432_at	HAS2	3.906219536	0.001996008	0	0.002988266	0.03291319	0.054234746	1	1	1	2.641828118	124.2147211	108.16234	47.0184719	11.17040622	0
4233	1556205_at	---	-3.805478702	0.001996008	0	0.002988266	0.03291319	0.017787688	1	1	1	2.641456028	212.0987598	59.02866542	560.2495476	203.2355048	1000
593	236120_at	HADHA	6.724499947	0.001996008	0	0.002988266	0.03291319	0.017787688	1	0.638	0.64	2.640721207	176.6756249	78.85096077	66.90430797	18.99733245	0
675	234975_at	---	6.53390116	0.001996008	0	0.002988266	0.03291319	0.017787688	1	0.723	0.724	2.638632898	277.1285077	65.42628651	105.0273071	52.91562742	0
10514	1556200_a_at	C10orf90	-2.431965617	0.003992016	3.05E-04	0.006382037	0.046190432	0.025629454	1	1	1	2.634060757	71.82419124	32.48293081	189.1892835	107.14458	999
1189	208930_s_at	ILF3	5.674663744	0.001996008	0	0.002988266	0.03291319	0.017787688	1	0.959	0.961	2.631510942	453.9189628	245.5281344	172.4936634	53.64784913	0
184	212385_at	TCF4	8.24591093	0.001996008	0	0.002988266	0.03291319	0.017787688	1	0.184	0.184	2.625489885	1456.57684	435.1540191	554.7828803	173.8203235	0
484	206331_at	CALCRL	7.012249842	0.003992016	3.05E-04	0.006382037	0.046190432	0.017787688	1	0.545	0.545	2.62534712	999.387695	440.2725519	380.6687836	92.94468078	1
305	210299_s_at	FHL1	7.538694883	0.001996008	0	0.002988266	0.03291319	0.017787688	1	0.351	0.353	2.624692663	1886.271011	567.6123462	718.6635743	263.8196543	0
29	210753_s_at	EPHB1	10.58625328	0.001996008	0	0.002988266	0.03291319	0.017787688	1	0.01	0.01	2.623722021	652.3365754	194.2748676	248.630217	37.06852681	0
1196	209109_s_at	TSPAN6	5.66209488	0.003992016	3.05E-04	0.006382037	0.046190432	0.017787688	1	0.96	0.962	2.62351394	948.7493705	312.138519	361.6330587	196.3086337	1
5196	240402_at	---	-3.491844321	0.003992016	3.05E-04	0.006382037	0.046190432	0.017787688	1	1	1	2.620719187	156.4412901	59.24328021	409.9886908	160.6661534	999
1639	217755_at	HN1	5.212800502	0.001996008	0	0.002988266	0.03291319	0.017787688	1	0.996	0.997	2.61772723	1256.795749	772.0624855	480.1095143	133.6465895	0
8461	222680_s_at	DTL	2.736284947	0.003992016	3.05E-04	0.006382037	0.046190432	0.110223202	1	1	1	2.617374689	146.9794379	187.0421038	56.15529123	6.507253939	1
607	1562309_s_at	PHF21B	6.698427123	0.001996008	0	0.002988266	0.03291319	0.017787688	1	0.651	0.653	2.616903572	173.5229619	68.44134392	66.30850436	23.4315522	0
921	217985_s_at	BAZ1A	6.030538012	0.001996008	0	0.002988266	0.03291319	0.020525554	1	0.882	0.883	2.614358204	213.2305819	101.8184657	81.56134899	27.63545723	0
666	214920_at	THSD7A	6.564596773	0.001996008	0	0.002988266	0.03291319	0.017787688	1	0.712	0.714	2.613774599	795.9206997	397.7759628	304.5100751	57.40739513	0
9242	219602_s_at	FAM38B	-2.613804977	0.003992016	3.05E-04	0.006382037	0.046190432	0.025629454	1	1	1	2.613158684	211.0677998	132.2450878	551.553654	286.5510577	999
543	210892_s_at	GTF2I	6.862777609	0.001996008	0	0.002988266	0.03291319	0.017787688	1	0.601	0.602	2.608532671	410.6604587	155.6597779	157.4296781	54.97099744	0
3061	226482_s_at	F11R	-4.290625988	0.001996008	0	0.002988266	0.03291319	0.017787688	1	1	1	2.606973507	134.4674732	82.82720305	350.5531402	107.7490719	1000
1138	215794_x_at	GLUD2	5.731503264	0.001996008	0	0.002988266	0.03291319	0.017787688	1	0.95	0.952	2.604983325	1177.200591	483.0505998	451.9033117	208.8302378	0
1766	227347_x_at	HES4	5.106841951	0.003992016	3.05E-04	0.006382037	0.046190432	0.030870564	1	0.999	0.999	2.603963284	667.5664223	383.6649897	256.365528	97.04234777	1
2184	228049_x_at	---	4.799534643	0.003992016	3.05E-04	0.006382037	0.046190432	0.017787688	1	1	1	2.599098636	1485.555141	892.5011861	571.5655112	238.456144	1
716	201490_s_at	PPIF	6.452029817	0.001996008	0	0.002988266	0.03291319	0.017787688	1	0.755	0.756	2.59893455	968.811413	372.511878	372.7725321	144.8734886	0
278	212282_at	TMEM97	7.641469111	0.001996008	0	0.002988266	0.03291319	0.017787688	1	0.325	0.326	2.598492526	1071.705326	470.7492282	412.4334841	50.90761002	0
1307	220576_at	PGAP1	5.534543027	0.001996008	0	0.002988266	0.03291319	0.017787688	1	0.974	0.977	2.598039429	380.7257707	196.9078508	146.5434922	53.79266623	0
158	213033_s_at	NFIB	8.437489836	0.001996008	0	0.002988266	0.03291319	0.017787688	1	0.149	0.149	2.593577907	405.3831825	110.8906366	156.3026818	49.35575322	0
1067	1553972_a_at	CBS	5.827755423	0.001996008	0	0.002988266	0.03291319	0.017787688	1	0.934	0.937	2.580244741	1941.869913	925.8612789	752.5913656	272.5533246	0
1853	211466_at	NFIB	5.044642206	0.001996008	0	0.002988266	0.03291319	0.017787688	1	1	1	2.57987894	141.8011953	89.85752476	54.96428268	14.83019726	0
8130	227838_at	---	-2.796916526	0.003992016	3.05E-04	0.006382037	0.046190432	0.020525554	1	1	1	2.579565321	221.3787357	115.155454	571.0609094	275.8318721	999
2108	219090_at	SLC24A3	4.84671917	0.003992016	3.05E-04	0.006382037	0.046190432	0.017787688	1	1	1	2.576524525	908.4636866	535.6212447	352.5926797	144.7155328	1
1337	214437_s_at	SHMT2	5.506414616	0.001996008	0	0.002988266	0.03291319	0.017787688	1	0.978	0.981	2.575450871	363.6215366	180.705985	141.1875259	55.2871241	0
248	212057_at	KIAA0182	7.805649163	0.003992016	3.05E-04	0.006382037	0.046190432	0.017787688	1	0.283	0.283	2.57378138	992.174514	412.9967824	385.4929256	59.61244151	1
701	211783_s_at	MTA1	6.488456972	0.001996008	0	0.002988266	0.03291319	0.017787688	1	0.741	0.742	2.572997581	1007.67554	277.4846543	391.6348572	181.7718658	0
2625	210983_s_at	MCM7	4.521222142	0.001996008	0	0.002988266	0.03291319	0.030870564	1	1	1	2.569710048	653.2518304	378.0005983	254.2122722	128.9292732	0
918	218718_at	PDGFC	6.033660668	0.001996008	0	0.002988266	0.03291319	0.017787688	1	0.88	0.881	2.568065851	883.7259119	410.7398478	344.1212037	116.7487066	0
2951	206850_at	RRP22	4.344744026	0.003992016	3.05E-04	0.006382037	0.046190432	0.030870564	1	1	1	2.56400407	1428.469243	1007.315575	557.1244054	206.3007463	1
12232	226863_at	FAM110C	-2.239191121	0.001996008	0	0.002988266	0.03291319	0.025629454	1	1	1	2.561111683	50.34231657	19.27512043	128.9322951	78.10964048	1000
2391	214633_at	SOX3	4.669548065	0.001996008	0	0.002988266	0.03291319	0.025629454	1	1	1	2.553353433	148.8195151	108.1187431	58.28394661	7.28432332	0
597	201946_s_at	CCT2	6.721635008	0.001996008	0	0.002988266	0.03291319	0.017787688	1	0.639	0.641	2.553020105	1234.090222	491.1779612	483.3844512	157.0715545	0
160	201892_s_at	IMPDH2	8.423392299	0.001996008	0	0.002988266	0.03291319	0.017787688	1	0.151	0.151	2.550849809	2285.900537	790.8998807	896.1329389	195.8801776	0
48	211972_x_at	RPLP0	9.852987448	0.001996008	0	0.002988266	0.03291319	0.017787688	1	0.03	0.03	2.549949098	12565.98743	2160.437034	4927.936576	1508.440241	0
6303	208158_s_at	OSBPL1A	-3.18170153	0.003992016	3.05E-04	0.006382037	0.046190432	0.017787688	1	1	1	2.548095964	762.2939448	429.0476273	1942.398124	811.8399945	999
310	1554807_a_at	SPIRE1	7.521267774	0.001996008	0	0.002988266	0.03291319	0.017787688	1	0.356	0.358	2.547715187	633.61242	188.6887766	248.6982938	86.78862126	0
367	200973_s_at	TSPAN3	7.323156919	0.001996008	0	0.002988266	0.03291319	0.017787688	1	0.421	0.422	2.547089144	2870.446216	768.2629418	1126.951612	437.2487525	0
244	232333_at	MAML2	7.837183708	0.001996008	0	0.002988266	0.03291319	0.017787688	1	0.276	0.276	2.543260253	1722.960667	518.7140413	677.4614064	216.6558014	0
795	200052_s_at	ILF2	6.290189172	0.001996008	0	0.002988266	0.03291319	0.017787688	1	0.808	0.809	2.54220531	1381.817848	514.8230319	543.5508465	217.6830671	0
117	236536_at	GALNT13	8.728410428	0.003992016	3.05E-04	0.006382037	0.046190432	0.017787688	1	0.106	0.106	2.540900658	840.1031823	320.5960727	330.6320457	31.22832738	1
1625	211300_s_at	TP53	5.22361714	0.001996008	0	0.002988266	0.03291319	0.030870564	1	0.996	0.997	2.539672992	347.9524999	221.5443966	137.0068119	22.02069718	0
628	220494_s_at	---	6.662835699	0.001996008	0	0.002988266	0.03291319	0.017787688	1	0.667	0.67	2.536568648	546.2032287	167.4770005	215.3315382	89.14953827	0
617	223282_at	TSHZ1	6.677981776	0.001996008	0	0.002988266	0.03291319	0.017787688	1	0.662	0.664	2.527729407	1036.63571	389.3025277	410.1054914	142.5852097	0
3331	226636_at	PLD1	-4.158510629	0.001996008	0	0.002988266	0.03291319	0.017787688	1	1	1	2.525173805	99.02873617	27.67339467	250.0647705	80.47334667	1000
2071	225827_at	EIF2C2	4.879152369	0.001996008	0	0.002988266	0.03291319	0.020525554	1	1	1	2.520861731	786.2592274	466.5988426	311.9009733	115.0745907	0
837	1569472_s_at	TTC3	6.195488706	0.001996008	0	0.002988266	0.03291319	0.017787688	1	0.842	0.844	2.520475258	74.99408694	39.45819018	29.75394687	4.830197403	0
1046	1558463_s_at	LOC650392	5.855653505	0.001996008	0	0.002988266	0.03291319	0.017787688	1	0.929	0.933	2.520329821	312.2390866	166.3610965	123.8881848	29.1336228	0
419	202315_s_at	BCR	7.195483457	0.003992016	3.05E-04	0.006382037	0.046190432	0.017787688	1	0.476	0.477	2.519729163	1116.353306	483.9411453	443.0449598	84.77400277	1
32	226575_at	ZNF462	10.48911679	0.001996008	0	0.002988266	0.03291319	0.017787688	1	0.011	0.011	2.518998176	985.090372	273.7766038	391.0643451	65.76287918	0
842	215990_s_at	BCL6	6.178605674	0.001996008	0	0.002988266	0.03291319	0.017787688	1	0.845	0.846	2.516990447	776.1421419	393.6646111	308.361179	66.67470832	0
208	220443_s_at	VAX2	8.085419759	0.001996008	0	0.002988266	0.03291319	0.017787688	1	0.218	0.218	2.516734125	269.0301	95.39677471	106.8965122	24.26048734	0
616	216035_x_at	TCF7L2	6.682684792	0.001996008	0	0.002988266	0.03291319	0.017787688	1	0.656	0.658	2.514239893	853.275947	224.6976754	339.3773002	147.2384396	0
467	215780_s_at	SET	7.056971774	0.001996008	0	0.002988266	0.03291319	0.017787688	1	0.535	0.535	2.513247939	1214.591142	433.2180447	483.2754951	156.1136147	0
6	213551_x_at	PCGF2	12.28865971	0.001996008	0	0.002988266	0.03291319	0.017787688	1	0.001	0.001	2.505132119	707.2093728	164.7257921	282.3042216	41.69016813	0
1379	209431_s_at	PATZ1	5.46477035	0.001996008	0	0.002988266	0.03291319	0.017787688	1	0.98	0.983	2.50152664	496.1721438	141.2986327	198.3477353	108.3102731	0
953	238736_at	REV3L	5.971517553	0.001996008	0	0.002988266	0.03291319	0.017787688	1	0.897	0.901	2.495616802	676.196584	367.3246086	270.9536911	44.09401594	0
9219	219572_at	CADPS2	-2.61679998	0.001996008	0	0.002988266	0.03291319	0.017787688	1	1	1	2.49348673	291.9434992	174.4047024	727.9572413	366.1421531	1000
828	225774_at	RSPRY1	6.221726314	0.001996008	0	0.002988266	0.03291319	0.017787688	1	0.835	0.836	2.491892198	402.6782295	151.0701433	161.595365	62.77963986	0
808	204671_s_at	ANKRD6	6.26403201	0.001996008	0	0.002988266	0.03291319	0.017787688	1	0.819	0.82	2.48918624	516.4006445	219.7288538	207.4576165	67.95968016	0
415	230876_at	LOC169834	7.200226619	0.001996008	0	0.002988266	0.03291319	0.017787688	1	0.475	0.476	2.483239153	151.9615913	68.56556173	61.19490792	7.745901242	0
905	232929_at	ZBTB20	6.049524085	0.003992016	3.05E-04	0.006382037	0.046190432	0.017787688	1	0.877	0.878	2.479253067	348.4895214	186.375544	140.5623032	21.89286008	1
1820	1559954_s_at	DDX42	5.065441246	0.001996008	0	0.002988266	0.03291319	0.020525554	1	1	1	2.473802465	640.0589688	180.9007587	258.7348739	152.3868514	0
9295	221042_s_at	CLMN	-2.60705246	0.003992016	3.05E-04	0.006382037	0.046190432	0.020525554	1	1	1	2.473661553	59.11425756	14.67223072	146.2286661	74.49256704	999
1044	227478_at	LOC284262	5.856318117	0.001996008	0	0.002988266	0.03291319	0.017787688	1	0.929	0.933	2.473068735	713.8031638	248.3351853	288.6305398	129.2992368	0
646	228988_at	ZNF711	6.618959147	0.001996008	0	0.002988266	0.03291319	0.017787688	1	0.687	0.69	2.471679759	1149.852421	310.7095557	465.2109224	195.9873272	0
14241	218552_at	ECHDC2	-2.048902427	0.003992016	3.05E-04	0.006382037	0.046190432	0.057649473	1	1	1	2.469264056	316.5932129	109.8042195	781.7522408	505.7920105	999
667	201309_x_at	C5orf13	6.563410578	0.001996008	0	0.002988266	0.03291319	0.017787688	1	0.712	0.714	2.462541447	730.6389629	287.5389918	296.701184	94.53682338	0
3363	227121_at	---	4.146598189	0.003992016	3.05E-04	0.006382037	0.046190432	0.035344014	1	1	1	2.461634233	4076.862547	1436.077008	1656.160973	1175.482481	1
498	213548_s_at	CDV3	6.967663656	0.001996008	0	0.002988266	0.03291319	0.017787688	1	0.559	0.56	2.460425747	213.126956	88.99436626	86.6219825	20.26583315	0
876	212262_at	QKI	6.100851883	0.001996008	0	0.002988266	0.03291319	0.017787688	1	0.866	0.867	2.456669065	1540.002501	451.1675378	626.8660777	283.2064611	0
518	204836_at	GLDC	6.919784484	0.001996008	0	0.002988266	0.03291319	0.017787688	1	0.58	0.581	2.455525301	834.7208148	374.7789785	339.9357419	60.13820328	0
1155	223176_at	KCTD20	5.706858887	0.001996008	0	0.002988266	0.03291319	0.020525554	1	0.954	0.956	2.454304925	600.6504023	196.4449844	244.7334054	115.836675	0
7107	221868_at	KIAA1155	-2.990395497	0.001996008	0	0.002988266	0.03291319	0.017787688	1	1	1	2.454300117	486.5591372	244.1492733	1194.162147	520.2341801	1000
373	229178_at	LOC145786	7.309747426	0.001996008	0	0.002988266	0.03291319	0.017787688	1	0.427	0.428	2.453609775	299.6308055	124.5828058	122.1183615	22.88035798	0
823	225954_s_at	MIDN	6.230959195	0.001996008	0	0.002988266	0.03291319	0.017787688	1	0.833	0.834	2.452996454	1094.371481	349.5635241	446.1365932	187.144324	0
1930	242769_at	CTTNBP2	4.979278532	0.003992016	3.05E-04	0.006382037	0.046190432	0.030870564	1	1	1	2.452555023	1018.425339	548.1035939	415.2507607	162.5747591	1
149	224603_at	---	8.509835473	0.001996008	0	0.002988266	0.03291319	0.017787688	1	0.13	0.13	2.451477573	2534.885132	878.8731773	1034.023382	186.6489905	0
250	1569872_a_at	LOC650392	7.784927248	0.001996008	0	0.002988266	0.03291319	0.017787688	1	0.288	0.288	2.44981969	5682.796541	2112.858434	2319.679511	485.3958295	0
126	241682_at	KLHL23	8.643848803	0.001996008	0	0.002988266	0.03291319	0.017787688	1	0.118	0.118	2.449469772	441.4445514	131.0418074	180.2204528	43.39779132	0
4447	204240_s_at	SMC2	3.731974865	0.001996008	0	0.002988266	0.03291319	0.054234746	1	1	1	2.448836365	259.9539952	224.7185509	106.1540897	24.52586038	0
8335	236565_s_at	LARP6	-2.76200277	0.001996008	0	0.002988266	0.03291319	0.017787688	1	1	1	2.448604954	585.1851992	343.6269886	1432.887377	672.708328	1000
489	209289_at	NFIB	7.000268135	0.001996008	0	0.002988266	0.03291319	0.017787688	1	0.547	0.547	2.444057201	2558.409275	819.8420442	1046.787806	357.943182	0
2717	202192_s_at	GAS7	-4.477931008	0.001996008	0	0.002988266	0.03291319	0.017787688	1	1	1	2.440707253	1347.952059	788.1073576	3289.956368	918.34497	1000
999	221523_s_at	RRAGD	5.911173111	0.001996008	0	0.002988266	0.03291319	0.017787688	1	0.915	0.918	2.439905592	1033.459631	306.5530082	423.5654178	196.3247494	0
1438	228038_at	SOX2	5.395777572	0.001996008	0	0.002988266	0.03291319	0.020525554	1	0.984	0.986	2.439339432	5073.244506	894.1028434	2079.761611	1189.120967	0
2276	1555544_a_at	IGSF4D	4.7425093	0.003992016	3.05E-04	0.006382037	0.046190432	0.017787688	1	1	1	2.439212147	251.6623935	100.6755707	103.173639	57.60164624	1
155	232015_at	FAM59B	8.469111635	0.001996008	0	0.002988266	0.03291319	0.017787688	1	0.136	0.136	2.435703601	437.9959219	144.9183583	179.8231614	36.94491014	0
2141	237333_at	SYNC1	4.822874453	0.001996008	0	0.002988266	0.03291319	0.017787688	1	1	1	2.434132745	412.7080296	213.6011169	169.550338	74.70402108	0
3250	200790_at	ODC1	4.199685097	0.001996008	0	0.002988266	0.03291319	0.047175057	1	1	1	2.43311196	2352.351083	1348.177086	966.8075788	510.1234034	0
528	212563_at	BOP1	6.90470233	0.001996008	0	0.002988266	0.03291319	0.017787688	1	0.582	0.583	2.432886808	404.6407832	181.2399766	166.3212534	28.70755305	0
2685	225875_s_at	NPAL3	-4.49385988	0.001996008	0	0.002988266	0.03291319	0.017787688	1	1	1	2.431127686	337.0771676	119.125418	819.4776344	235.370162	1000
156	233487_s_at	LRRC8A	8.45635816	0.001996008	0	0.002988266	0.03291319	0.017787688	1	0.141	0.141	2.429688673	617.3165166	217.1723909	254.07227	43.0857188	0
2743	211090_s_at	PRPF4B	4.46269472	0.003992016	3.05E-04	0.006382037	0.046190432	0.030870564	1	1	1	2.42585645	511.8097819	172.1837359	210.9810668	134.4913655	1
706	201308_s_at	10-Jan	6.474995656	0.001996008	0	0.002988266	0.03291319	0.017787688	1	0.746	0.747	2.424495011	258.3581204	105.1450958	106.5616218	31.94629429	0
425	230589_at	---	7.165351749	0.001996008	0	0.002988266	0.03291319	0.017787688	1	0.485	0.485	2.42261731	170.4020239	60.8632447	70.33798662	19.90733292	0
4543	1555520_at	PTCH1	3.697940214	0.001996008	0	0.002988266	0.03291319	0.050752292	1	1	1	2.420849862	117.762256	103.4275078	48.64500596	8.676067578	0
148	208856_x_at	RPLP0	8.519801084	0.001996008	0	0.002988266	0.03291319	0.017787688	1	0.128	0.128	2.420372329	12610.60039	2075.53789	5210.190286	1760.494281	0
92	203620_s_at	FCHSD2	9.099021751	0.001996008	0	0.002988266	0.03291319	0.017787688	1	0.07	0.07	2.420173001	1545.014234	438.6214566	638.3899964	139.9273026	0
4062	202478_at	TRIB2	3.869001473	0.003992016	3.05E-04	0.006382037	0.046190432	0.054234746	1	1	1	2.419208971	2320.506138	1851.806907	959.2003691	288.408005	1
1957	208931_s_at	ILF3	4.964011043	0.001996008	0	0.002988266	0.03291319	0.017787688	1	1	1	2.417711769	634.7070233	326.4624979	262.5238589	107.0254637	0
1169	209693_at	ASTN2	5.694663148	0.003992016	3.05E-04	0.006382037	0.046190432	0.017787688	1	0.955	0.957	2.416005344	643.7914642	282.3981826	266.4693875	97.41901737	1
133	211666_x_at	RPL3	8.591994289	0.001996008	0	0.002988266	0.03291319	0.017787688	1	0.123	0.123	2.415820487	8864.220829	1730.05514	3669.238206	1166.284849	0
285	228046_at	LOC152485	7.611945656	0.001996008	0	0.002988266	0.03291319	0.017787688	1	0.331	0.332	2.414661858	1487.724231	395.7345458	616.1211458	202.6990381	0
690	216100_s_at	TOR1AIP1	6.507842318	0.001996008	0	0.002988266	0.03291319	0.017787688	1	0.738	0.739	2.414586086	199.7998831	67.32904118	82.74705311	30.15369452	0
2736	205383_s_at	ZBTB20	4.467185529	0.003992016	3.05E-04	0.006382037	0.046190432	0.017787688	1	1	1	2.414315674	5719.850805	1936.092026	2369.139573	1492.429261	1
1055	205880_at	PRKD1	5.843465731	0.001996008	0	0.002988266	0.03291319	0.017787688	1	0.93	0.934	2.413741654	410.1941851	161.3583449	169.9412132	66.21126535	0
720	223283_s_at	TSHZ1	6.448346475	0.001996008	0	0.002988266	0.03291319	0.017787688	1	0.756	0.757	2.412947091	1042.367781	433.4704234	431.9894891	124.2597133	0
67	228839_s_at	LOC439994	9.532984242	0.001996008	0	0.002988266	0.03291319	0.017787688	1	0.047	0.047	2.412859565	1014.872915	264.8014773	420.6100222	92.05231758	0
627	238339_x_at	LRIG1	6.663908984	0.001996008	0	0.002988266	0.03291319	0.017787688	1	0.666	0.669	2.411840883	346.6694594	164.1659821	143.7364554	20.63437231	0
962	1553321_a_at	SULT1C2	5.957046623	0.001996008	0	0.002988266	0.03291319	0.017787688	1	0.9	0.904	2.411115026	154.1906716	73.38164419	63.94994431	17.49315103	0
369	202293_at	STAG1	7.321939786	0.001996008	0	0.002988266	0.03291319	0.017787688	1	0.421	0.422	2.410057506	311.121117	101.1986869	129.0928188	38.60155507	0
401	226123_at	CHD7	7.241617387	0.001996008	0	0.002988266	0.03291319	0.017787688	1	0.456	0.457	2.408853548	2112.067221	691.6622783	876.7935364	265.9659085	0
702	212265_at	QKI	6.48476798	0.001996008	0	0.002988266	0.03291319	0.017787688	1	0.743	0.744	2.40797722	4257.184949	776.7556612	1767.950674	801.5385049	0
2153	210751_s_at	RGN	-4.81566119	0.001996008	0	0.002988266	0.03291319	0.017787688	1	1	1	2.407253285	253.4965084	96.22121277	610.2303025	161.2172143	1000
604	209449_at	LSM2	6.70267084	0.001996008	0	0.002988266	0.03291319	0.017787688	1	0.647	0.649	2.405831884	522.91261	152.2810361	217.3520991	82.26730538	0
1223	200769_s_at	MAT2A	5.629413954	0.001996008	0	0.002988266	0.03291319	0.017787688	1	0.964	0.966	2.40531029	581.3837517	208.0214817	241.7084208	106.9710508	0
6951	223786_at	CHST6	-3.022642306	0.001996008	0	0.002988266	0.03291319	0.017787688	1	1	1	2.404025686	131.0906407	46.88306933	315.1452675	134.8914953	1000
4098	208167_s_at	MMP16	3.854751195	0.003992016	3.05E-04	0.006382037	0.046190432	0.063919699	1	1	1	2.403087244	142.7825142	120.4633313	59.41628403	8.438044274	1
810	204805_s_at	H1FX	6.258248494	0.001996008	0	0.002988266	0.03291319	0.017787688	1	0.822	0.823	2.402855788	1196.340122	367.0421272	497.8826144	203.0502543	0
6535	228198_s_at	MRPS9	-3.124902572	0.001996008	0	0.002988266	0.03291319	0.017787688	1	1	1	2.402238569	152.6832384	53.83334015	366.781564	151.7160181	1000
1144	203343_at	UGDH	5.724519334	0.001996008	0	0.002988266	0.03291319	0.017787688	1	0.95	0.952	2.400728271	825.5367899	453.6737637	343.8693167	56.91471046	0
397	238962_at	---	7.247049705	0.001996008	0	0.002988266	0.03291319	0.017787688	1	0.452	0.453	2.399207037	70.61228043	27.53860092	29.43150771	6.553884707	0
8103	205117_at	FGF1	-2.801499832	0.001996008	0	0.002988266	0.03291319	0.017787688	1	1	1	2.398581668	1407.807444	795.1097141	3376.741128	1539.791345	1000
1583	208663_s_at	TTC3	5.261732177	0.003992016	3.05E-04	0.006382037	0.046190432	0.020525554	1	0.995	0.996	2.394625557	1889.170273	879.3951504	788.9209514	312.7118815	1
11427	225841_at	C1orf59	-2.325332802	0.003992016	3.05E-04	0.006382037	0.046190432	0.020525554	1	1	1	2.39237666	131.6209459	63.60068866	314.886879	174.4282934	999
1241	223378_at	GLIS2	5.604805809	0.003992016	3.05E-04	0.006382037	0.046190432	0.020525554	1	0.97	0.972	2.38954514	798.0595862	245.4938894	333.9797072	157.6792044	1
1925	235067_at	MKLN1	4.981631301	0.001996008	0	0.002988266	0.03291319	0.017787688	1	1	1	2.385883618	1484.52039	528.3595017	622.2098928	325.8761708	0
1378	1568983_a_at	GABPB2	5.467533529	0.001996008	0	0.002988266	0.03291319	0.020525554	1	0.98	0.983	2.385087158	1126.492795	491.9788999	472.3067628	183.7400434	0
3097	224694_at	ANTXR1	4.267093987	0.001996008	0	0.002988266	0.03291319	0.047175057	1	1	1	2.383740261	2841.181263	842.4238006	1191.900523	797.5389587	0
134	201033_x_at	RPLP0	8.58501497	0.001996008	0	0.002988266	0.03291319	0.017787688	1	0.123	0.123	2.380218251	12917.69107	2179.79559	5427.103613	1750.434956	0
180	222501_s_at	REPIN1	8.265355973	0.001996008	0	0.002988266	0.03291319	0.017787688	1	0.178	0.178	2.379894947	111.1642999	42.6778874	46.70975083	4.411603085	0
122	200823_x_at	RPL29	8.685298814	0.001996008	0	0.002988266	0.03291319	0.017787688	1	0.113	0.113	2.375978443	4593.741734	1465.327148	1933.410527	365.5263771	0
15578	235305_s_at	ECHDC2	-1.939694604	0.001996008	0	0.002988266	0.03291319	0.094260598	1	1	1	2.375972056	193.7200593	48.28215991	460.2734477	306.6878397	1000
22997	206515_at	CYP4F3	-1.452868077	0.003992016	3.05E-04	0.006382037	0.046190432	0.233921806	1	1	1	2.374723883	32.94037215	6.632156511	78.22428845	69.64586583	999
904	220522_at	CRB1	6.050459525	0.001996008	0	0.002988266	0.03291319	0.017787688	1	0.877	0.878	2.374603144	398.4753397	158.8571869	167.8071305	57.65556661	0
4623	202871_at	TRAF4	3.670204787	0.003992016	3.05E-04	0.006382037	0.046190432	0.043329476	1	1	1	2.373447943	436.0515849	342.5291379	183.7207284	72.81066807	1
2489	204469_at	PTPRZ1	4.601507373	0.001996008	0	0.002988266	0.03291319	0.020525554	1	1	1	2.371642782	8509.370395	1330.602941	3587.96462	2332.965412	0
268	208664_s_at	TTC3	7.702116363	0.001996008	0	0.002988266	0.03291319	0.017787688	1	0.307	0.307	2.370041163	671.7220573	180.4937145	283.4221059	87.28060867	0
787	213894_at	THSD7A	6.314212733	0.001996008	0	0.002988266	0.03291319	0.017787688	1	0.805	0.806	2.367475718	521.7005165	251.3711725	220.3615068	38.92072807	0
2940	229822_at	---	-4.350282078	0.001996008	0	0.002988266	0.03291319	0.017787688	1	1	1	2.367413306	151.0911994	55.66411279	357.695316	103.8911329	1000
733	215483_at	AKAP9	6.416730119	0.001996008	0	0.002988266	0.03291319	0.017787688	1	0.769	0.771	2.366556439	219.8300597	95.02539974	92.89026711	23.36346901	0
57	235036_at	LIX1L	9.706449434	0.001996008	0	0.002988266	0.03291319	0.017787688	1	0.037	0.037	2.364566038	321.0821101	94.9891709	135.7890222	20.30384433	0
520	203627_at	IGF1R	6.91820319	0.001996008	0	0.002988266	0.03291319	0.017787688	1	0.58	0.581	2.364083468	481.7071895	185.3770818	203.7606523	51.9723308	0
7485	212750_at	PPP1R16B	-2.912756928	0.003992016	3.05E-04	0.006382037	0.046190432	0.017787688	1	1	1	2.3632847	640.1963271	506.9271595	1512.966185	639.3429487	999
281	223306_at	EBPL	7.632942564	0.001996008	0	0.002988266	0.03291319	0.017787688	1	0.327	0.328	2.363252767	1171.45009	394.6528545	495.6939465	121.8732609	0
1024	200921_s_at	BTG1	5.880583267	0.001996008	0	0.002988266	0.03291319	0.017787688	1	0.924	0.927	2.361694511	2311.289812	680.0049503	978.6574008	429.5605821	0
1505	232095_at	LOC653464	5.329915878	0.001996008	0	0.002988266	0.03291319	0.017787688	1	0.993	0.995	2.361618265	662.4512061	331.894907	280.5073182	92.00252266	0
31	229689_s_at	---	10.55205007	0.001996008	0	0.002988266	0.03291319	0.017787688	1	0.01	0.01	2.36133198	151.3997087	43.55366999	64.11623185	6.761041073	0
938	209290_s_at	NFIB	6.005138463	0.001996008	0	0.002988266	0.03291319	0.017787688	1	0.891	0.893	2.359069202	3056.932026	1035.008715	1295.82126	512.4908116	0
12526	206857_s_at	FKBP1B	-2.207961877	0.003992016	3.05E-04	0.006382037	0.046190432	0.039350448	1	1	1	2.356103564	216.6101579	195.6897796	510.355965	287.2521987	999
1102	224955_at	TEAD1	5.77768244	0.001996008	0	0.002988266	0.03291319	0.017787688	1	0.944	0.946	2.354580835	2051.243783	636.9315834	871.1715276	381.0454991	0
1430	229700_at	ZNF738	5.40384486	0.001996008	0	0.002988266	0.03291319	0.020525554	1	0.982	0.985	2.351761084	704.5018673	241.2621656	299.5635365	137.7734679	0
17916	242060_x_at	PHF11	-1.76726855	0.003992016	3.05E-04	0.006382037	0.046190432	0.142316452	1	1	1	2.347518217	48.55526336	16.8112931	113.9843653	82.51819459	999
747	51228_at	RBM12B	6.382047072	0.001996008	0	0.002988266	0.03291319	0.017787688	1	0.781	0.783	2.345743985	267.5189307	119.3212605	114.0443852	25.82397159	0
1555	234268_at	SLC2A13	5.280508977	0.003992016	3.05E-04	0.006382037	0.046190432	0.020525554	1	0.994	0.996	2.344095772	226.9104267	132.2909037	96.80083443	17.35035243	1
2132	202887_s_at	DDIT4	4.828202944	0.001996008	0	0.002988266	0.03291319	0.020525554	1	1	1	2.342595694	3032.379756	1054.136226	1294.452886	688.6260685	0
270	212720_at	PAPOLA	7.691984645	0.001996008	0	0.002988266	0.03291319	0.017787688	1	0.309	0.31	2.341971924	260.208585	100.5675983	111.1066201	17.27492297	0
109	217826_s_at	UBE2J1	8.821668035	0.001996008	0	0.002988266	0.03291319	0.017787688	1	0.096	0.096	2.338346366	589.1393092	143.4025117	251.9469817	63.96791338	0
692	1564494_s_at	P4HB	6.505631216	0.001996008	0	0.002988266	0.03291319	0.017787688	1	0.739	0.74	2.335570211	622.4920467	245.4885993	266.5267967	74.51922437	0
1185	224875_at	C5orf24	5.678132855	0.001996008	0	0.002988266	0.03291319	0.017787688	1	0.959	0.961	2.334413599	368.0296547	132.8293419	157.6540056	64.0839186	0
1384	223403_s_at	POLR1B	5.45461962	0.001996008	0	0.002988266	0.03291319	0.020525554	1	0.98	0.983	2.333715088	288.1972867	99.90155686	123.4929183	54.76662134	0
1039	239154_at	TLK2	5.862037037	0.001996008	0	0.002988266	0.03291319	0.017787688	1	0.928	0.932	2.333396666	261.7646353	114.2844539	112.1817988	34.85497091	0
24	224730_at	WDR68	10.79835444	0.001996008	0	0.002988266	0.03291319	0.017787688	1	0.008	0.008	2.332012908	733.7099443	210.4826752	314.6251643	24.67319771	0
756	232921_at	LOC286025	6.359958656	0.001996008	0	0.002988266	0.03291319	0.017787688	1	0.791	0.792	2.32864067	401.3812599	184.608276	172.3671948	34.03103376	0
849	206748_s_at	SPAG9	6.162304341	0.001996008	0	0.002988266	0.03291319	0.017787688	1	0.848	0.849	2.328347385	452.7422146	157.14626	194.4478807	70.18434513	0
7849	225314_at	OCIAD2	-2.844743269	0.001996008	0	0.002988266	0.03291319	0.017787688	1	1	1	2.327432062	270.2351639	127.712287	628.9539848	277.4095896	1000
1076	225630_at	KIAA1706	5.814199338	0.003992016	3.05E-04	0.006382037	0.046190432	0.017787688	1	0.936	0.939	2.325533718	575.5803776	287.0260784	247.5046365	55.20266325	1
8725	1555950_a_at	CD55	-2.692289215	0.001996008	0	0.002988266	0.03291319	0.017787688	1	1	1	2.32213028	98.33685877	29.50229541	228.3509974	107.3510559	1000
1864	212850_s_at	LRP4	5.033126736	0.001996008	0	0.002988266	0.03291319	0.020525554	1	1	1	2.321611385	2527.343525	1425.729931	1088.616097	301.5716411	0
140	211720_x_at	RPLP0	8.548737118	0.001996008	0	0.002988266	0.03291319	0.017787688	1	0.125	0.125	2.320314101	12655.53441	2005.470599	5454.233289	1708.687284	0
2607	238718_at	---	-4.53285289	0.003992016	3.05E-04	0.006382037	0.046190432	0.017787688	1	1	1	2.319738373	108.6001483	66.0275768	251.9239312	65.70827616	999
2268	57588_at	SLC24A3	4.745476355	0.003992016	3.05E-04	0.006382037	0.046190432	0.020525554	1	1	1	2.315891069	912.0626833	513.1343743	393.8279722	135.9709598	1
444	206303_s_at	NUDT4	7.133238108	0.001996008	0	0.002988266	0.03291319	0.017787688	1	0.503	0.503	2.315843854	607.6400124	226.3743596	262.3838439	60.87872414	0
1009	226835_s_at	TALDO1	5.899640105	0.001996008	0	0.002988266	0.03291319	0.017787688	1	0.917	0.92	2.315409991	1770.353936	476.2924979	764.5963104	331.4624676	0
4749	220085_at	HELLS	3.630320499	0.001996008	0	0.002988266	0.03291319	0.063919699	1	1	1	2.314817182	99.22916889	85.72715502	42.86695712	7.54239701	0
1819	1552626_a_at	TMEM163	5.067585856	0.003992016	3.05E-04	0.006382037	0.046190432	0.017787688	1	1	1	2.3127958	575.4628065	287.7689781	248.8169541	88.51483801	1
665	233878_s_at	XRN2	6.565567872	0.001996008	0	0.002988266	0.03291319	0.017787688	1	0.711	0.713	2.312119217	331.5011659	130.5736961	143.3754642	37.96179247	0
513	203758_at	CTSO	6.931887258	0.001996008	0	0.002988266	0.03291319	0.017787688	1	0.573	0.574	2.310662536	955.3686793	363.9393355	413.4609293	99.30707355	0
311	239034_at	CXorf24	7.518378451	0.001996008	0	0.002988266	0.03291319	0.017787688	1	0.357	0.359	2.309858994	199.6749754	59.55212969	86.44465998	24.08225602	0
2083	201476_s_at	RRM1	4.863062892	0.001996008	0	0.002988266	0.03291319	0.017787688	1	1	1	2.308659414	334.7252261	187.6837684	144.986837	45.90636888	0
2330	201431_s_at	DPYSL3	4.709050236	0.001996008	0	0.002988266	0.03291319	0.030870564	1	1	1	2.307308269	4558.528385	1331.224652	1975.691089	1107.823086	0
432	212433_x_at	RPS2	7.152201255	0.001996008	0	0.002988266	0.03291319	0.017787688	1	0.489	0.489	2.306212003	9185.3915	2175.054749	3982.891203	1380.704657	0
438	238649_at	PITPNC1	7.147626371	0.003992016	3.05E-04	0.006382037	0.046190432	0.017787688	1	0.493	0.493	2.306186428	377.4598463	144.8590711	163.6727377	34.55913918	1
331	227406_at	GABPB2	7.43490368	0.001996008	0	0.002988266	0.03291319	0.017787688	1	0.381	0.383	2.305602543	537.299127	156.8759489	233.0406551	67.29139783	0
2225	219197_s_at	SCUBE2	4.766771783	0.001996008	0	0.002988266	0.03291319	0.025629454	1	1	1	2.304755538	259.3143718	164.4170983	112.5127449	22.76688354	0
200	1559517_a_at	SPIRE1	8.13943562	0.001996008	0	0.002988266	0.03291319	0.017787688	1	0.209	0.209	2.302519769	208.4151758	60.53774722	90.51612872	21.82741666	0
2870	218236_s_at	PRKD3	4.385909484	0.003992016	3.05E-04	0.006382037	0.046190432	0.025629454	1	1	1	2.302494826	497.4022872	190.575717	216.0275374	122.0818634	1
856	222385_x_at	SEC61A1	6.149477871	0.001996008	0	0.002988266	0.03291319	0.017787688	1	0.85	0.851	2.30184638	546.5925135	239.326447	237.4582936	60.71085087	0
901	230570_at	---	6.052609604	0.003992016	3.05E-04	0.006382037	0.046190432	0.017787688	1	0.877	0.878	2.301274599	171.0927146	74.87872834	74.34693568	20.03491783	1
2602	227798_at	SMAD1	4.534956231	0.001996008	0	0.002988266	0.03291319	0.030870564	1	1	1	2.301274581	883.9580069	222.3200942	384.1167039	230.2585768	0
322	203491_s_at	CEP57	7.455975619	0.001996008	0	0.002988266	0.03291319	0.017787688	1	0.373	0.375	2.297177275	153.1800298	58.54444497	66.68184968	11.72171128	0
908	243933_at	NFIB	6.045865218	0.003992016	3.05E-04	0.006382037	0.046190432	0.017787688	1	0.877	0.878	2.294818109	380.9194195	138.6289897	165.9911163	57.58533525	1
6315	207871_s_at	ST7	3.178169846	0.003992016	3.05E-04	0.006382037	0.046190432	0.101510467	1	1	1	2.294592573	698.8473033	658.5919046	304.5626973	95.82463976	1
1481	201014_s_at	PAICS	5.348683611	0.001996008	0	0.002988266	0.03291319	0.020525554	1	0.99	0.992	2.293923704	446.3113938	213.6255702	194.5624404	62.81816751	0
1575	218331_s_at	C10orf18	5.268769571	0.001996008	0	0.002988266	0.03291319	0.017787688	1	0.994	0.996	2.292678003	654.4681103	169.1123159	285.460108	141.6234761	0
94	221261_x_at	MAGED4	9.071168589	0.001996008	0	0.002988266	0.03291319	0.017787688	1	0.073	0.073	2.292650605	1958.860916	515.0987237	854.4088278	180.7291465	0
443	224726_at	MIB1	7.137008723	0.003992016	3.05E-04	0.006382037	0.046190432	0.017787688	1	0.502	0.502	2.291616831	845.7894005	336.6549061	369.0797645	67.81139866	1
589	200723_s_at	GPIAP1	6.729756642	0.001996008	0	0.002988266	0.03291319	0.020525554	1	0.637	0.639	2.290234302	2619.600508	606.6393001	1143.813323	427.7205942	0
1696	210993_s_at	SMAD1	5.164039014	0.003992016	3.05E-04	0.006382037	0.046190432	0.017787688	1	0.997	0.998	2.289836456	953.1343089	396.8120508	416.2455823	171.587897	1
678	201193_at	IDH1	6.526616575	0.001996008	0	0.002988266	0.03291319	0.017787688	1	0.726	0.727	2.288178594	2121.353371	672.2335472	927.092569	311.1351737	0
1989	209476_at	TXNDC1	4.944615339	0.001996008	0	0.002988266	0.03291319	0.017787688	1	1	1	2.28584328	1820.890539	537.13117	796.5946551	411.6841323	0
132	225793_at	LIX1L	8.601791533	0.001996008	0	0.002988266	0.03291319	0.017787688	1	0.122	0.122	2.285218953	1846.380043	326.7261532	807.9663619	237.0393778	0
586	225456_at	PPARBP	6.735662896	0.001996008	0	0.002988266	0.03291319	0.017787688	1	0.635	0.637	2.282861936	294.1575366	67.6484032	128.8547205	47.92036788	0
25	210470_x_at	NONO	10.77147124	0.001996008	0	0.002988266	0.03291319	0.017787688	1	0.008	0.008	2.282184889	2325.264685	627.2399124	1018.876558	109.879397	0
1646	1557545_s_at	RNF165	5.19996092	0.003992016	3.05E-04	0.006382037	0.046190432	0.017787688	1	0.996	0.997	2.281375262	90.24909108	49.16365424	39.55907324	9.872492304	1
354	219132_at	PELI2	7.357942479	0.001996008	0	0.002988266	0.03291319	0.017787688	1	0.405	0.407	2.281167298	417.8083921	144.7631671	183.1555241	42.55322878	0
2711	213986_s_at	C19orf6	4.48133047	0.001996008	0	0.002988266	0.03291319	0.025629454	1	1	1	2.279727876	355.2780375	161.9740503	155.8423009	76.18123244	0
1521	209209_s_at	PLEKHC1	5.31070436	0.001996008	0	0.002988266	0.03291319	0.020525554	1	0.993	0.995	2.279457527	461.267547	200.641867	202.3584741	74.79140736	0
548	217223_s_at	BCR	6.838878079	0.001996008	0	0.002988266	0.03291319	0.017787688	1	0.606	0.607	2.278916218	728.723172	321.7736699	319.7674254	41.24973066	0
1429	220892_s_at	PSAT1	5.404357437	0.001996008	0	0.002988266	0.03291319	0.017787688	1	0.982	0.985	2.27847195	1929.429822	767.2621421	846.8086787	329.643782	0
175	236778_at	ATRX	8.308952522	0.001996008	0	0.002988266	0.03291319	0.017787688	1	0.17	0.17	2.277726173	188.4082275	54.60285406	82.71768124	18.52423579	0
3016	213158_at	---	4.31073721	0.003992016	3.05E-04	0.006382037	0.046190432	0.030870564	1	1	1	2.277071829	4535.668424	1440.907077	1991.886407	1190.253597	1
448	200651_at	GNB2L1	7.118522742	0.001996008	0	0.002988266	0.03291319	0.017787688	1	0.512	0.512	2.276724246	7377.387411	1812.369084	3240.351758	1084.219428	0
252	224741_x_at	GAS5	7.779297313	0.001996008	0	0.002988266	0.03291319	0.017787688	1	0.289	0.289	2.276468769	3573.157573	1052.488273	1569.605356	398.2148079	0
8241	228696_at	SLC45A3	-2.778249135	0.003992016	3.05E-04	0.006382037	0.046190432	0.017787688	1	1	1	2.274806009	212.7996639	70.17011883	484.0779541	216.5687589	999
515	233241_at	C20orf19	6.928942413	0.001996008	0	0.002988266	0.03291319	0.017787688	1	0.575	0.576	2.273613863	89.11687582	39.87220945	39.19613496	3.336338033	0
3359	205191_at	RP2	4.149083295	0.003992016	3.05E-04	0.006382037	0.046190432	0.043329476	1	1	1	2.273330108	171.3188173	75.14890724	75.36029046	42.33249532	1
20735	233520_s_at	CMYA5	-1.587633024	0.001996008	0	0.002988266	0.03291319	0.168616539	1	1	1	2.272517862	219.2840457	33.8544013	498.3269107	392.7840923	1000
4296	242181_at	---	-3.783547829	0.001996008	0	0.002988266	0.03291319	0.017787688	1	1	1	2.271449102	167.2892439	59.86073237	379.9890028	123.4579734	1000
6670	204581_at	CD22	-3.092844152	0.001996008	0	0.002988266	0.03291319	0.017787688	1	1	1	2.270770475	119.7905031	28.50696385	272.0167375	109.4783093	1000
1141	238453_at	FGFBP3	5.728380967	0.001996008	0	0.002988266	0.03291319	0.020525554	1	0.95	0.952	2.270626002	327.4623068	161.2835199	144.2167519	32.43560091	0
306	215157_x_at	PABPC1	7.537935686	0.001996008	0	0.002988266	0.03291319	0.017787688	1	0.351	0.353	2.269173773	7317.421263	1729.26703	3224.707314	1003.355937	0
445	203007_x_at	LYPLA1	7.129512317	0.001996008	0	0.002988266	0.03291319	0.017787688	1	0.504	0.504	2.269137042	454.3834895	119.2243976	200.2450628	64.28195089	0
1759	210317_s_at	YWHAE	5.114618664	0.001996008	0	0.002988266	0.03291319	0.025629454	1	0.999	0.999	2.268828505	1364.729665	453.0969851	601.5129225	281.5302795	0
880	228562_at	---	6.091550615	0.001996008	0	0.002988266	0.03291319	0.017787688	1	0.869	0.87	2.26795144	683.1482197	194.1935888	301.2181865	117.3159578	0
329	212761_at	TCF7L2	7.438452628	0.001996008	0	0.002988266	0.03291319	0.017787688	1	0.38	0.382	2.267260217	2252.040237	650.4555347	993.2870606	277.6202436	0
1234	238768_at	LOC388969	5.618316878	0.001996008	0	0.002988266	0.03291319	0.020525554	1	0.967	0.969	2.265767134	509.0078189	139.0839488	224.6514266	98.92174428	0
1316	218247_s_at	RKHD2	5.526623561	0.001996008	0	0.002988266	0.03291319	0.030870564	1	0.975	0.978	2.264586901	639.7865835	182.5584348	282.5180095	125.2495298	0
817	208921_s_at	SRI	6.250416353	0.001996008	0	0.002988266	0.03291319	0.017787688	1	0.825	0.826	2.264232031	3538.435477	716.8342866	1562.753034	647.5100481	0
330	213757_at	---	7.435240455	0.001996008	0	0.002988266	0.03291319	0.017787688	1	0.381	0.383	2.264231068	758.6589703	301.6228957	335.0625212	44.87397957	0
571	229774_at	CXXC4	6.767981952	0.001996008	0	0.002988266	0.03291319	0.017787688	1	0.625	0.626	2.263994346	335.5886736	126.8543305	148.2285829	36.29666429	0
446	211208_s_at	CASK	7.128995625	0.001996008	0	0.002988266	0.03291319	0.017787688	1	0.505	0.505	2.263425356	1054.942848	311.3809079	466.0824554	137.7124609	0
1718	232338_at	ZNF714	5.144850508	0.001996008	0	0.002988266	0.03291319	0.025629454	1	0.997	0.998	2.263389269	332.9616903	84.5938999	147.1075678	73.5301314	0
9934	205549_at	PCP4	-2.510667994	0.001996008	0	0.002988266	0.03291319	0.017787688	1	1	1	2.258898098	318.0158247	278.9964639	718.3653415	339.078299	1000
1425	214794_at	DLST	5.407811587	0.001996008	0	0.002988266	0.03291319	0.017787688	1	0.982	0.985	2.258448964	678.0739595	179.9075779	300.238779	139.1066815	0
307	201073_s_at	SMARCC1	7.534281254	0.001996008	0	0.002988266	0.03291319	0.017787688	1	0.352	0.354	2.258191548	676.0147727	250.0829016	299.3611296	52.19087958	0
877	201457_x_at	BUB3	6.100660406	0.001996008	0	0.002988266	0.03291319	0.017787688	1	0.866	0.867	2.257513351	865.6773912	343.9315162	383.4650151	112.9427523	0
1128	222780_s_at	BAALC	5.750839379	0.003992016	3.05E-04	0.006382037	0.046190432	0.017787688	1	0.946	0.948	2.255679543	2385.966368	988.4267655	1057.759457	337.7210741	1
1589	238013_at	PLEKHA2	5.256667473	0.001996008	0	0.002988266	0.03291319	0.025629454	1	0.995	0.996	2.255293805	132.1178123	69.11131953	58.58119773	15.2374928	0
870	228144_at	ZNF300	6.114854094	0.003992016	3.05E-04	0.006382037	0.046190432	0.017787688	1	0.863	0.864	2.254709688	465.4679067	220.5760276	206.4425009	37.00955512	1
951	226496_at	ZCCHC7	5.974344069	0.001996008	0	0.002988266	0.03291319	0.017787688	1	0.897	0.901	2.254637352	369.9453995	123.1963822	164.0819971	59.70993753	0
845	218856_at	TNFRSF21	6.174584284	0.001996008	0	0.002988266	0.03291319	0.017787688	1	0.846	0.847	2.253750827	2353.175988	715.9789865	1044.115418	380.3142428	0
1382	222538_s_at	APPL	5.45714173	0.001996008	0	0.002988266	0.03291319	0.020525554	1	0.98	0.983	2.251601702	463.6358524	107.8224971	205.9137955	96.61898289	0
850	210337_s_at	ACLY	6.160795949	0.001996008	0	0.002988266	0.03291319	0.017787688	1	0.848	0.849	2.250732089	835.6510191	304.1474335	371.2796487	118.123291	0
188	1558922_at	TIA1	8.201825657	0.001996008	0	0.002988266	0.03291319	0.017787688	1	0.191	0.191	2.250668222	169.565624	50.55942325	75.34012448	16.13991393	0
580	209629_s_at	NXT2	6.745504188	0.001996008	0	0.002988266	0.03291319	0.017787688	1	0.631	0.633	2.250246297	360.3376126	150.350498	160.132521	29.53596805	0
10	233080_s_at	PRPF40A	11.71608308	0.001996008	0	0.002988266	0.03291319	0.017787688	1	0.003	0.003	2.249533605	561.6549248	124.1550155	249.6761655	33.71657165	0
1398	202171_at	VEZF1	5.441629964	0.001996008	0	0.002988266	0.03291319	0.017787688	1	0.981	0.984	2.24655084	1244.292723	322.214965	553.8680453	253.5118004	0
2581	225606_at	BCL2L11	4.54955354	0.001996008	0	0.002988266	0.03291319	0.025629454	1	1	1	2.24476255	610.9111266	304.1767127	272.1495539	115.1736196	0
1147	228170_at	OLIG1	5.72097884	0.001996008	0	0.002988266	0.03291319	0.017787688	1	0.951	0.953	2.244460653	8421.716687	1951.698191	3752.222912	1654.019437	0
216	200778_s_at	10-Jan	8.019951731	0.003992016	3.05E-04	0.006382037	0.046190432	0.017787688	1	0.233	0.233	2.244152751	3025.599405	789.122585	1348.214556	348.4574493	1
2166	229676_at	PAPD1	4.809611205	0.001996008	0	0.002988266	0.03291319	0.020525554	1	1	1	2.243876034	343.4037171	110.8416996	153.0404139	76.89682483	0
833	235014_at	LOC147727	6.205930824	0.001996008	0	0.002988266	0.03291319	0.020525554	1	0.84	0.841	2.241908507	283.118164	108.0355615	126.2844416	37.00763724	0
1640	212709_at	NUP160	5.210488002	0.003992016	3.05E-04	0.006382037	0.046190432	0.017787688	1	0.996	0.997	2.241328906	303.8185782	103.9290621	135.5528755	59.38607165	1
545	203428_s_at	ASF1A	6.85991689	0.001996008	0	0.002988266	0.03291319	0.017787688	1	0.602	0.603	2.241056141	487.0338504	120.9908702	217.3233599	73.76836722	0
1177	227653_at	TRMT5	5.688435575	0.001996008	0	0.002988266	0.03291319	0.017787688	1	0.956	0.958	2.240711758	283.1242982	143.9833164	126.3546269	23.62929671	0
5598	1554768_a_at	MAD2L1	3.366303034	0.001996008	0	0.002988266	0.03291319	0.081514286	1	1	1	2.238976296	168.6068632	155.2503611	75.30533643	8.656132186	0
1641	213369_at	PCDH21	5.208664222	0.003992016	3.05E-04	0.006382037	0.046190432	0.020525554	1	0.996	0.997	2.238944465	262.4406726	150.8974237	117.2162493	18.13896032	1
7500	213965_s_at	CHD5	-2.910304024	0.001996008	0	0.002988266	0.03291319	0.017787688	1	1	1	2.238563428	271.7227332	156.503358	608.2685731	251.0682921	1000
2203	1555355_a_at	ETS1	4.785803322	0.001996008	0	0.002988266	0.03291319	0.025629454	1	1	1	2.23696014	139.5520648	86.63618475	62.38468995	11.27686271	0
75	222420_s_at	UBE2H	9.376140402	0.001996008	0	0.002988266	0.03291319	0.017787688	1	0.054	0.054	2.236374827	1545.350628	497.4073593	691.0069856	53.4305499	0
2049	227506_at	SLC16A9	4.899420317	0.003992016	3.05E-04	0.006382037	0.046190432	0.017787688	1	1	1	2.235645249	876.3548962	468.6396436	391.9919302	120.6302286	1
17	203793_x_at	PCGF2	11.23820564	0.001996008	0	0.002988266	0.03291319	0.017787688	1	0.007	0.007	2.235632778	470.6179557	111.5947911	210.5077186	27.06755069	0
1104	214721_x_at	CDC42EP4	5.775226834	0.001996008	0	0.002988266	0.03291319	0.017787688	1	0.944	0.946	2.23463719	1376.634814	544.2206323	616.0439913	201.110519	0
6155	219354_at	KLHL26	-3.219795947	0.003992016	3.05E-04	0.006382037	0.046190432	0.017787688	1	1	1	2.233202667	173.2693051	93.795491	386.9454741	143.6864297	999
333	224841_x_at	GAS5	7.4304471	0.001996008	0	0.002988266	0.03291319	0.017787688	1	0.381	0.383	2.231848855	2619.338271	762.1910958	1173.618126	313.8638909	0
2604	226663_at	ANKRD10	4.534145626	0.003992016	3.05E-04	0.006382037	0.046190432	0.020525554	1	1	1	2.231476667	618.1030895	244.5816204	276.9928535	137.6660272	1
2294	200920_s_at	BTG1	4.729467095	0.001996008	0	0.002988266	0.03291319	0.020525554	1	1	1	2.229952181	2043.712198	685.7379356	916.4825217	458.867737	0
902	223400_s_at	PB1	6.051618158	0.001996008	0	0.002988266	0.03291319	0.017787688	1	0.877	0.878	2.229344802	79.35545204	37.00818163	35.59586295	6.887669089	0
4426	220239_at	KLHL7	3.73836663	0.001996008	0	0.002988266	0.03291319	0.050752292	1	1	1	2.229024405	192.9149399	138.7246379	86.54680473	32.26358054	0
11914	229139_at	JPH1	-2.270747906	0.003992016	3.05E-04	0.006382037	0.046190432	0.025629454	1	1	1	2.229017044	90.47767124	53.41790462	201.6762713	107.4451749	999
4259	201091_s_at	CBX3	3.797009306	0.003992016	3.05E-04	0.006382037	0.046190432	0.054234746	1	1	1	2.228295795	976.685398	568.1614741	438.3104793	223.7905784	1
25965	206178_at	PLA2G5	-1.277746411	0.003992016	3.05E-04	0.006382037	0.046190432	0.301682502	1	1	1	2.22804302	174.6842874	33.52259211	389.2041073	375.1777252	999
10119	228262_at	RP11-393H10.2	-2.485140853	0.003992016	3.05E-04	0.006382037	0.046190432	0.017787688	1	1	1	2.227647765	144.8192911	127.0540014	322.6063701	151.8801752	999
1258	227875_at	KLHL13	5.584957899	0.003992016	3.05E-04	0.006382037	0.046190432	0.017787688	1	0.972	0.974	2.227637857	402.8597635	186.5645402	180.846165	49.62503281	1
601	241506_at	LPHN3	6.711523888	0.003992016	3.05E-04	0.006382037	0.046190432	0.017787688	1	0.644	0.646	2.226169436	108.5078726	37.33082089	48.74196496	13.36951151	1
7833	1554559_at	GPR62	-2.848411144	0.001996008	0	0.002988266	0.03291319	0.017787688	1	1	1	2.225590436	306.7147123	73.03771283	682.6213304	293.6796238	1000
2657	225297_at	CCDC5	4.505992864	0.003992016	3.05E-04	0.006382037	0.046190432	0.020525554	1	1	1	2.225389604	277.4503106	154.7535471	124.6749379	44.78552469	1
14889	224412_s_at	TRPM6	-1.994352642	0.003992016	3.05E-04	0.006382037	0.046190432	0.06694844	1	1	1	2.224835227	24.96082678	5.204792209	55.53372672	34.21653507	999
4036	209740_s_at	PNPLA4	-3.87811616	0.003992016	3.05E-04	0.006382037	0.046190432	0.017787688	1	1	1	2.224451452	149.6072474	49.93938741	332.7940587	103.7619109	999
4066	219922_s_at	LTBP3	3.868276989	0.003992016	3.05E-04	0.006382037	0.046190432	0.054234746	1	1	1	2.223303307	1170.903465	348.7868233	526.65035	345.9519108	1
572	224601_at	---	6.764691431	0.001996008	0	0.002988266	0.03291319	0.017787688	1	0.625	0.626	2.22233239	926.0753546	339.3215268	416.7132509	101.7734397	0
5263	242890_at	HELLS	3.467971322	0.001996008	0	0.002988266	0.03291319	0.06694844	1	1	1	2.222274141	95.65596252	85.46760005	43.04417746	3.065913202	0
3317	222740_at	ATAD2	4.164446152	0.003992016	3.05E-04	0.006382037	0.046190432	0.035344014	1	1	1	2.219360173	94.28819548	67.07726118	42.48440458	8.407486618	1
2213	231784_s_at	WDSOF1	4.775600391	0.003992016	3.05E-04	0.006382037	0.046190432	0.035344014	1	1	1	2.218418411	304.5358864	91.42235683	137.2761265	69.47945245	1
7477	237472_at	SOX1	2.915107301	0.001996008	0	0.002988266	0.03291319	0.030870564	1	1	1	2.218335841	342.3344964	356.206631	154.3204099	31.20046612	0
7256	229849_at	---	-2.960045826	0.001996008	0	0.002988266	0.03291319	0.017787688	1	1	1	2.217708534	391.8861893	247.1278846	869.0893461	346.9992904	1000
159	220277_at	CXXC4	8.432348738	0.001996008	0	0.002988266	0.03291319	0.017787688	1	0.149	0.149	2.213484742	715.3270306	208.7634844	323.1678164	63.28163631	0
946	243009_at	LOC441242	5.984453027	0.001996008	0	0.002988266	0.03291319	0.017787688	1	0.896	0.9	2.213250866	175.3349958	67.72727253	79.2205703	23.93767185	0
13947	228372_at	C10orf128	-2.076581623	0.001996008	0	0.002988266	0.03291319	0.043329476	1	1	1	2.212815269	104.5914901	21.11049215	231.4416463	136.3374143	1000
1115	208879_x_at	PRPF6	5.764274137	0.001996008	0	0.002988266	0.03291319	0.017787688	1	0.944	0.946	2.212553335	438.0317013	155.0887513	197.9756575	70.09657246	0
7263	226185_at	CDS1	-2.958900265	0.003992016	3.05E-04	0.006382037	0.046190432	0.020525554	1	1	1	2.211943489	241.3910947	181.1270768	533.94346	209.1704045	999
1621	230479_at	---	5.224389043	0.001996008	0	0.002988266	0.03291319	0.017787688	1	0.996	0.997	2.207874026	345.6759691	135.8201915	156.565078	60.57231951	0
3597	226368_at	CHST11	4.053847286	0.001996008	0	0.002988266	0.03291319	0.039350448	1	1	1	2.206279168	564.2344793	406.6415842	255.7402923	55.84161069	0
2264	206113_s_at	RAB5A	4.748518858	0.001996008	0	0.002988266	0.03291319	0.025629454	1	1	1	2.205216888	554.7749835	145.5244232	251.5738866	130.6761211	0
58	217466_x_at	RPS2	9.693992162	0.001996008	0	0.002988266	0.03291319	0.017787688	1	0.039	0.039	2.203445296	3238.060005	701.7556692	1469.544087	299.1056545	0
599	223131_s_at	TRIM8	6.719179484	0.001996008	0	0.002988266	0.03291319	0.017787688	1	0.641	0.643	2.202896367	118.6036618	44.83853669	53.83987354	12.26285766	0
988	228206_at	HS3ST4	-5.922598915	0.001996008	0	0.002988266	0.03291319	0.017787688	1	0.91	0.913	2.202798447	193.9209899	56.43874099	427.1688553	85.18962695	1000
1227	216457_s_at	SF3A1	5.626646782	0.001996008	0	0.002988266	0.03291319	0.017787688	1	0.965	0.967	2.202187623	1132.99908	315.2722284	514.487988	211.865978	0
8613	227226_at	C6orf117	-2.71081113	0.001996008	0	0.002988266	0.03291319	0.017787688	1	1	1	2.199476453	174.5951148	72.29120761	384.0178438	170.3667486	1000
3242	219119_at	LSM8	4.202615598	0.003992016	3.05E-04	0.006382037	0.046190432	0.030870564	1	1	1	2.199448446	537.6299648	303.0288433	244.438539	99.93606007	1
1315	227400_at	NFIX	5.52692568	0.001996008	0	0.002988266	0.03291319	0.017787688	1	0.975	0.978	2.198822876	4581.622125	1510.485414	2083.670392	815.3811725	0
2783	221654_s_at	USP3	4.43857649	0.003992016	3.05E-04	0.006382037	0.046190432	0.030870564	1	1	1	2.198775262	602.2329591	209.3944139	273.8947311	143.2119099	1
1203	212382_at	TCF4	5.652097435	0.001996008	0	0.002988266	0.03291319	0.020525554	1	0.962	0.964	2.198392745	1563.126347	622.7795929	711.0314343	230.2966663	0
1882	204866_at	PHF16	5.018815699	0.001996008	0	0.002988266	0.03291319	0.025629454	1	1	1	2.197799179	300.9110717	97.73647856	136.9147257	62.01724448	0
7380	211483_x_at	CAMK2B	-2.935549284	0.003992016	3.05E-04	0.006382037	0.046190432	0.017787688	1	1	1	2.196985123	327.6173868	212.2900395	719.7705248	286.6820127	999
802	238955_at	RFTN2	6.272022712	0.003992016	3.05E-04	0.006382037	0.046190432	0.017787688	1	0.818	0.819	2.196889529	619.4859475	236.7764352	281.9832037	75.6185856	1
2209	1560265_at	GRIK2	4.780240925	0.001996008	0	0.002988266	0.03291319	0.020525554	1	1	1	2.196290888	252.7657539	139.0678027	115.0875575	33.55272165	0
1389	203493_s_at	CEP57	5.452539026	0.001996008	0	0.002988266	0.03291319	0.017787688	1	0.98	0.983	2.193519747	246.5348126	87.22547734	112.3923379	42.86557457	0
247	204031_s_at	PCBP2	7.807164339	0.001996008	0	0.002988266	0.03291319	0.017787688	1	0.283	0.283	2.191351291	5644.847742	1026.012162	2575.966604	779.8048092	0
3371	223143_s_at	C6orf166	4.14322832	0.001996008	0	0.002988266	0.03291319	0.035344014	1	1	1	2.191112575	80.58910082	45.20335384	36.77999101	15.48352744	0
3744	219277_s_at	OGDHL	-3.989586422	0.001996008	0	0.002988266	0.03291319	0.017787688	1	1	1	2.190819737	180.8532062	91.99277114	396.2167736	115.0985665	1000
6238	229118_at	---	-3.199743363	0.003992016	3.05E-04	0.006382037	0.046190432	0.017787688	1	1	1	2.190695462	94.08807608	53.66931597	206.1183213	75.36066491	999
9957	228199_at	SLC26A1	-2.508298192	0.001996008	0	0.002988266	0.03291319	0.017787688	1	1	1	2.188204767	175.3420751	55.4579192	383.6843647	184.4322796	1000
5659	227013_at	LATS2	-3.345398254	0.003992016	3.05E-04	0.006382037	0.046190432	0.017787688	1	1	1	2.18773981	142.4462361	72.67571705	311.6353015	109.3764381	999
736	205384_at	FXYD1	-6.41185012	0.001996008	0	0.002988266	0.03291319	0.017787688	1	0.77	0.772	2.187514382	567.8581483	364.3551733	1242.197866	185.9075477	1000
758	241888_at	---	6.358982182	0.001996008	0	0.002988266	0.03291319	0.017787688	1	0.791	0.792	2.187024871	171.3565179	65.66125632	78.35142627	19.89751892	0
2540	212412_at	PDLIM5	4.569666254	0.003992016	3.05E-04	0.006382037	0.046190432	0.025629454	1	1	1	2.186220738	3521.378963	1248.983994	1610.715195	793.960395	1
1617	221016_s_at	TCF7L1	5.231387359	0.003992016	3.05E-04	0.006382037	0.046190432	0.017787688	1	0.996	0.997	2.185692329	465.8526664	167.495664	213.137348	85.34938474	1
5315	202598_at	S100A13	-3.44891341	0.001996008	0	0.002988266	0.03291319	0.017787688	1	1	1	2.184384984	786.0140611	436.909454	1716.957312	578.331485	1000
491	225018_at	SPIRE1	6.998975831	0.003992016	3.05E-04	0.006382037	0.046190432	0.017787688	1	0.549	0.549	2.184009614	1144.673985	335.7827622	524.115818	147.273387	1
236	230336_at	C2orf27	7.880628759	0.001996008	0	0.002988266	0.03291319	0.017787688	1	0.269	0.269	2.183839356	155.6071139	55.32822062	71.25391963	9.723649687	0
2948	229128_s_at	ANP32E	4.345767029	0.001996008	0	0.002988266	0.03291319	0.030870564	1	1	1	2.183624223	958.3366637	316.6238903	438.874351	236.1703826	0
182	216570_x_at	LOC646417	8.255175836	0.001996008	0	0.002988266	0.03291319	0.017787688	1	0.183	0.183	2.183409316	1804.416269	520.3619085	826.4214391	166.9355243	0
1083	209867_s_at	LPHN3	5.799238557	0.001996008	0	0.002988266	0.03291319	0.017787688	1	0.94	0.942	2.183358669	1092.537473	298.2522578	500.3930361	195.5258296	0
3362	217294_s_at	ENO1	4.146744687	0.003992016	3.05E-04	0.006382037	0.046190432	0.039350448	1	1	1	2.182948784	2006.440177	947.0400368	919.1421216	451.2422874	1
1768	219961_s_at	C20orf19	5.103614206	0.003992016	3.05E-04	0.006382037	0.046190432	0.017787688	1	0.999	0.999	2.182635957	969.3544886	348.7692667	444.1210114	184.2558871	1
530	214908_s_at	TRRAP	6.903300176	0.001996008	0	0.002988266	0.03291319	0.017787688	1	0.582	0.583	2.179759358	316.9279115	111.1341613	145.3958256	34.01856159	0
2277	217764_s_at	RAB31	4.74061741	0.001996008	0	0.002988266	0.03291319	0.017787688	1	1	1	2.178981612	3735.882986	1269.775414	1714.508726	810.639137	0
691	235174_s_at	LOC728923	6.506241528	0.001996008	0	0.002988266	0.03291319	0.017787688	1	0.739	0.74	2.178283804	647.6671076	210.5954047	297.3290746	86.99108596	0
2126	227126_at	---	4.832812747	0.001996008	0	0.002988266	0.03291319	0.030870564	1	1	1	2.176144326	649.976971	241.2149902	298.6828416	131.6334683	0
2734	224751_at	LOC641845	4.46818218	0.001996008	0	0.002988266	0.03291319	0.035344014	1	1	1	2.175618289	850.1383212	346.9097206	390.7571127	184.5184679	0
2521	216109_at	THRAP2	4.582457077	0.001996008	0	0.002988266	0.03291319	0.025629454	1	1	1	2.175289163	127.8506368	34.31690005	58.77408805	30.85675062	0
165	208697_s_at	EIF3S6	8.390218355	0.001996008	0	0.002988266	0.03291319	0.017787688	1	0.157	0.157	2.175193954	4446.563855	1127.456175	2044.214883	459.6720609	0
1823	214761_at	ZNF423	5.064177989	0.003992016	3.05E-04	0.006382037	0.046190432	0.017787688	1	1	1	2.174141521	850.8380905	404.7732917	391.3443915	124.7524549	1
1815	203113_s_at	EEF1D	5.070352386	0.001996008	0	0.002988266	0.03291319	0.020525554	1	1	1	2.174023461	3368.816534	969.6673726	1549.5769	704.8194113	0
272	200936_at	RPL8	7.673204426	0.001996008	0	0.002988266	0.03291319	0.017787688	1	0.314	0.315	2.173118833	6184.781329	1602.25684	2846.039174	738.5831479	0
1723	227156_at	TNRC8	5.139901204	0.003992016	3.05E-04	0.006382037	0.046190432	0.025629454	1	0.998	0.999	2.172132399	802.9171782	289.6534749	369.6446766	149.7322212	1
1911	231034_s_at	---	4.989560015	0.003992016	3.05E-04	0.006382037	0.046190432	0.020525554	1	1	1	2.171823226	411.6071064	189.1648558	189.5214589	65.6854836	1
926	213845_at	GRIK2	6.026459949	0.001996008	0	0.002988266	0.03291319	0.017787688	1	0.884	0.885	2.170314683	940.0326847	419.5046503	433.1319749	88.7527644	0
3533	1555920_at	CBX3	4.079242071	0.003992016	3.05E-04	0.006382037	0.046190432	0.039350448	1	1	1	2.170176072	155.3380326	111.216642	71.57853898	13.242471	1
253	225711_at	ARL6IP6	7.777276394	0.001996008	0	0.002988266	0.03291319	0.017787688	1	0.29	0.29	2.165674537	284.6779986	82.74297868	131.4500373	29.51432709	0
370	208692_at	RPS3	7.321466898	0.001996008	0	0.002988266	0.03291319	0.017787688	1	0.422	0.423	2.164913732	9007.988732	1858.897204	4160.899623	1285.126337	0
803	214007_s_at	TWF1	6.271226321	0.001996008	0	0.002988266	0.03291319	0.017787688	1	0.818	0.819	2.16420485	445.5558246	137.3600433	205.8750698	65.99556821	0
1350	227722_at	RPS23	5.491118045	0.003992016	3.05E-04	0.006382037	0.046190432	0.017787688	1	0.979	0.982	2.163634261	823.277533	266.0244553	380.5067927	146.4634468	1
961	226265_at	QSER1	5.959093672	0.001996008	0	0.002988266	0.03291319	0.017787688	1	0.9	0.904	2.162853645	1460.508581	323.3831589	675.2692601	265.4781938	0
1111	225604_s_at	C9orf19	5.769253363	0.001996008	0	0.002988266	0.03291319	0.020525554	1	0.944	0.946	2.157992694	466.8986754	198.0566149	216.3578573	57.448689	0
328	212492_s_at	JMJD2B	7.444251206	0.001996008	0	0.002988266	0.03291319	0.017787688	1	0.378	0.38	2.157345321	815.7600855	250.6424461	378.1314366	86.3941489	0
744	230399_at	---	6.393614017	0.001996008	0	0.002988266	0.03291319	0.020525554	1	0.776	0.778	2.156901015	89.9038349	25.35939375	41.68194751	13.56242513	0
1232	227034_at	ANKRD57	5.622085046	0.003992016	3.05E-04	0.006382037	0.046190432	0.017787688	1	0.966	0.968	2.156761465	414.5303528	128.9477469	192.2003706	72.25863621	1
293	232632_at	TSPAN3	7.587499702	0.001996008	0	0.002988266	0.03291319	0.017787688	1	0.339	0.34	2.155942379	218.9358445	76.71371593	101.5499517	16.64999803	0
1531	209840_s_at	LRRN3	5.3047384	0.001996008	0	0.002988266	0.03291319	0.017787688	1	0.994	0.996	2.155710216	1544.997083	817.0402145	716.6998011	132.6560043	0
93	225065_x_at	C17orf45	9.090158964	0.001996008	0	0.002988266	0.03291319	0.017787688	1	0.072	0.072	2.155378503	1857.083921	450.6854024	861.6045479	168.0090854	0
1262	220028_at	ACVR2B	5.577092084	0.003992016	3.05E-04	0.006382037	0.046190432	0.017787688	1	0.972	0.974	2.153838331	314.6746888	139.7409874	146.0994933	38.94849992	1
1363	205794_s_at	NOVA1	5.477178276	0.001996008	0	0.002988266	0.03291319	0.020525554	1	0.979	0.982	2.153640496	2140.236534	621.7440069	993.7761374	398.3275206	0
1632	218013_x_at	DCTN4	5.21806607	0.001996008	0	0.002988266	0.03291319	0.020525554	1	0.996	0.997	2.153572127	844.6946607	211.2396156	392.2295659	174.9914284	0
869	201951_at	ALCAM	6.119145081	0.001996008	0	0.002988266	0.03291319	0.017787688	1	0.862	0.863	2.152102596	917.9041204	283.1999958	426.5150379	140.3983701	0
2880	1558048_x_at	---	-4.377931384	0.003992016	3.05E-04	0.006382037	0.046190432	0.017787688	1	1	1	2.151886782	94.48675061	76.58332589	203.3247897	46.62448037	999
11000	204622_x_at	NR4A2	-2.370847036	0.003992016	3.05E-04	0.006382037	0.046190432	0.030870564	1	1	1	2.151699915	125.3988888	87.45886504	269.8207783	131.7515436	999
8986	230688_at	MBNL2	-2.652072435	0.001996008	0	0.002988266	0.03291319	0.020525554	1	1	1	2.151245332	80.47984219	20.79122918	173.1318849	77.68511683	1000
1313	229050_s_at	SNHG7	5.529242644	0.001996008	0	0.002988266	0.03291319	0.017787688	1	0.975	0.978	2.1494322	481.6105644	136.2549155	224.0640875	89.14685837	0
324	212362_at	ATP2A2	7.452192156	0.001996008	0	0.002988266	0.03291319	0.017787688	1	0.373	0.375	2.149356556	288.7317103	82.01420038	134.3340217	33.09496752	0
647	228628_at	LOC653464	6.616206794	0.001996008	0	0.002988266	0.03291319	0.017787688	1	0.689	0.691	2.148689047	1070.031859	424.3086157	497.9928856	96.1560092	0
1312	232145_at	LOC388969	5.531452474	0.001996008	0	0.002988266	0.03291319	0.017787688	1	0.974	0.977	2.146754495	425.3911812	131.9219427	198.1554865	75.62288201	0
959	213899_at	METAP2	5.960302456	0.001996008	0	0.002988266	0.03291319	0.017787688	1	0.9	0.904	2.145396872	253.53079	63.04536599	118.1743077	44.24471832	0
969	229875_at	ZDHHC22	5.949449124	0.003992016	3.05E-04	0.006382037	0.046190432	0.017787688	1	0.903	0.907	2.145247346	1096.237439	388.1450763	511.0074796	157.6081277	1
4143	221933_at	NLGN4X	3.838916442	0.003992016	3.05E-04	0.006382037	0.046190432	0.047175057	1	1	1	2.144753197	902.1112127	450.3769636	420.6130635	216.7121747	1
997	212177_at	C6orf111	5.914632889	0.001996008	0	0.002988266	0.03291319	0.017787688	1	0.912	0.915	2.143340327	432.3464025	193.4268829	201.7161703	41.90944885	0
539	218005_at	ZNF22	6.873935236	0.001996008	0	0.002988266	0.03291319	0.017787688	1	0.598	0.599	2.14311629	1300.895205	264.7418667	607.0110202	199.993526	0
8513	220045_at	NEUROD6	-2.725700007	0.001996008	0	0.002988266	0.03291319	0.020525554	1	1	1	2.140950607	100.0750737	35.3799811	214.2557899	92.61992923	1000
1741	1554132_a_at	KIAA1128	5.1259707	0.003992016	3.05E-04	0.006382037	0.046190432	0.017787688	1	0.999	0.999	2.14049342	121.4403695	58.01452863	56.73475491	16.45673907	1
1733	236907_at	PABPC1	5.132158254	0.001996008	0	0.002988266	0.03291319	0.017787688	1	0.998	0.999	2.139485482	209.8367068	78.63664227	98.07811672	37.48058969	0
1310	212676_at	NF1	5.532107129	0.001996008	0	0.002988266	0.03291319	0.017787688	1	0.974	0.977	2.138536048	833.5222241	169.3535785	389.7629992	166.4063204	0
3323	225820_at	PHF17	4.162122475	0.003992016	3.05E-04	0.006382037	0.046190432	0.047175057	1	1	1	2.138393493	137.7073813	96.57321716	64.39758715	9.692246038	1
9	200094_s_at	EEF2	11.76096904	0.001996008	0	0.002988266	0.03291319	0.017787688	1	0.002	0.002	2.137768896	8509.264367	1370.630602	3980.441656	669.2290284	0
2487	225686_at	FAM33A	4.602002859	0.003992016	3.05E-04	0.006382037	0.046190432	0.030870564	1	1	1	2.137414341	235.2278904	123.7703952	110.0525462	36.13364309	1
2440	1556423_at	VASH1	4.63180646	0.003992016	3.05E-04	0.006382037	0.046190432	0.020525554	1	1	1	2.136676379	300.2756137	124.9797449	140.5339698	59.21560924	1
644	208886_at	H1F0	6.625811395	0.001996008	0	0.002988266	0.03291319	0.017787688	1	0.684	0.687	2.136570075	2484.858784	662.6653887	1163.013005	361.0911537	0
2167	224827_at	UBTD2	4.809176683	0.001996008	0	0.002988266	0.03291319	0.020525554	1	1	1	2.136068068	601.5835166	224.445654	281.6312483	119.4138415	0
1246	220147_s_at	FAM60A	5.600962258	0.001996008	0	0.002988266	0.03291319	0.017787688	1	0.97	0.972	2.134537105	560.4765355	232.4635872	262.5752133	75.50444109	0
2234	209628_at	NXT2	4.762762675	0.001996008	0	0.002988266	0.03291319	0.017787688	1	1	1	2.133635366	495.6166099	219.100457	232.2873992	88.22516955	0
13077	219724_s_at	KIAA0748	-2.153404176	0.003992016	3.05E-04	0.006382037	0.046190432	0.054234746	1	1	1	2.133550576	73.26842595	42.66238258	156.3218924	84.57683056	999
2570	201646_at	SCARB2	4.55395038	0.003992016	3.05E-04	0.006382037	0.046190432	0.025629454	1	1	1	2.13346696	1851.503022	551.7575189	867.8376827	430.949577	1
235	211665_s_at	SOS2	7.885670483	0.001996008	0	0.002988266	0.03291319	0.017787688	1	0.268	0.268	2.133416904	383.5903303	94.22860614	179.8009238	44.1809412	0
51	200956_s_at	SSRP1	9.787869815	0.001996008	0	0.002988266	0.03291319	0.017787688	1	0.033	0.033	2.133157848	589.0918382	165.0670675	276.1595157	29.21473499	0
2163	209610_s_at	SLC1A4	4.81213163	0.003992016	3.05E-04	0.006382037	0.046190432	0.020525554	1	1	1	2.132803921	2114.500983	991.9620092	991.4183682	344.3779258	1
4237	1559696_at	---	-3.804348688	0.001996008	0	0.002988266	0.03291319	0.017787688	1	1	1	2.131176205	151.548102	71.92830445	322.9757089	96.664695	1000
251	208853_s_at	CANX	7.780598705	0.001996008	0	0.002988266	0.03291319	0.017787688	1	0.289	0.289	2.130998539	1634.122056	456.5654781	766.8339636	171.9156472	0
230	235051_at	CCDC50	7.925128755	0.001996008	0	0.002988266	0.03291319	0.017787688	1	0.257	0.257	2.130447444	317.1061324	110.1691498	148.844851	18.90528417	0
2596	210830_s_at	PON2	4.541597224	0.003992016	3.05E-04	0.006382037	0.046190432	0.025629454	1	1	1	2.130182732	2994.020994	1351.569688	1405.52308	571.1867463	1
977	217805_at	ILF3	5.935050661	0.001996008	0	0.002988266	0.03291319	0.017787688	1	0.908	0.911	2.129461211	557.204746	128.2305755	261.6646611	99.14047763	0
1626	226652_at	USP3	5.222526874	0.003992016	3.05E-04	0.006382037	0.046190432	0.020525554	1	0.996	0.997	2.129001345	495.7874065	165.2517752	232.8732237	91.67798941	1
5622	227717_at	FLJ41603	-3.355963045	0.001996008	0	0.002988266	0.03291319	0.017787688	1	1	1	2.128038001	317.3076805	120.4537813	675.2428022	233.6898544	1000
61	208941_s_at	SEPHS1	9.648187046	0.001996008	0	0.002988266	0.03291319	0.017787688	1	0.041	0.041	2.127462389	498.1492493	134.2471797	234.1518477	30.45513373	0
2186	222832_s_at	C2orf33	4.797960928	0.001996008	0	0.002988266	0.03291319	0.017787688	1	1	1	2.127015022	1385.40426	392.8197469	651.3373182	304.8405385	0
86	1567014_s_at	NFE2L2	9.185879075	0.001996008	0	0.002988266	0.03291319	0.017787688	1	0.063	0.063	2.126808421	299.5862632	70.14373885	140.8618944	26.90866242	0
670	217856_at	RBM8A	6.551969852	0.001996008	0	0.002988266	0.03291319	0.017787688	1	0.715	0.716	2.126746403	472.9759268	122.9125378	222.394135	70.37722657	0
570	211681_s_at	PDLIM5	6.768067999	0.001996008	0	0.002988266	0.03291319	0.017787688	1	0.625	0.626	2.126675574	145.1368305	51.14772085	68.24587272	15.38115098	0
1374	201357_s_at	SF3A1	5.470693677	0.001996008	0	0.002988266	0.03291319	0.017787688	1	0.979	0.982	2.125909819	416.0472109	131.2314353	195.7031325	73.62312495	0
56	239014_at	CCAR1	9.71541737	0.001996008	0	0.002988266	0.03291319	0.017787688	1	0.037	0.037	2.124947955	85.63758565	24.35318791	40.30102734	4.02624052	0
274	239238_at	SMARCC1	7.665133261	0.001996008	0	0.002988266	0.03291319	0.017787688	1	0.315	0.316	2.124636301	745.0411055	212.1969247	350.6675966	78.74084992	0
4337	211899_s_at	TRAF4	3.769471604	0.003992016	3.05E-04	0.006382037	0.046190432	0.025629454	1	1	1	2.12462556	394.6825915	311.224876	185.7657175	14.97459342	1
422	212409_s_at	TOR1AIP1	7.177981916	0.001996008	0	0.002988266	0.03291319	0.017787688	1	0.48	0.481	2.124080206	353.8437941	96.03111738	166.5868328	44.29338514	0
590	211787_s_at	EIF4A1	6.729737512	0.001996008	0	0.002988266	0.03291319	0.017787688	1	0.637	0.639	2.123411653	4647.811613	1488.608268	2188.841531	566.8347468	0
2486	209859_at	TRIM9	4.602432834	0.001996008	0	0.002988266	0.03291319	0.017787688	1	1	1	2.123036112	3055.708633	754.9811287	1439.310719	726.4042817	0
2340	212168_at	RBM12	4.702362345	0.001996008	0	0.002988266	0.03291319	0.025629454	1	1	1	2.122937749	441.0657118	165.6575235	207.7619619	89.55415219	0
3590	209372_x_at	TUBB2A	4.05627542	0.001996008	0	0.002988266	0.03291319	0.050752292	1	1	1	2.122558722	2252.265063	1332.193982	1061.108482	392.2639725	0
5709	221221_s_at	KLHL3	-3.329756408	0.001996008	0	0.002988266	0.03291319	0.017787688	1	1	1	2.122553782	304.1081677	106.5848541	645.4859415	225.3444748	1000
694	39966_at	CSPG5	6.50292852	0.003992016	3.05E-04	0.006382037	0.046190432	0.020525554	1	0.74	0.741	2.122426614	5876.526943	1824.190642	2768.777448	788.6655476	1
611	244171_at	MKLN1	6.690077048	0.001996008	0	0.002988266	0.03291319	0.017787688	1	0.653	0.655	2.122189291	50.88284368	22.30952303	23.97658111	1.762697178	0
760	226499_at	MGC61598	6.351317748	0.001996008	0	0.002988266	0.03291319	0.017787688	1	0.794	0.795	2.12212165	655.431322	289.3938065	308.8566208	42.45283066	0
1870	219051_x_at	METRN	5.028022315	0.001996008	0	0.002988266	0.03291319	0.017787688	1	1	1	2.121791528	2174.554573	691.101805	1024.867214	432.1913807	0
2957	1560145_at	MKLN1	4.341557248	0.001996008	0	0.002988266	0.03291319	0.039350448	1	1	1	2.120391579	200.5963966	108.0741048	94.60346787	33.98692482	0
1322	38241_at	BTN3A3	5.524367565	0.001996008	0	0.002988266	0.03291319	0.017787688	1	0.975	0.978	2.119960228	107.9377267	51.13062134	50.91497722	11.14593994	0
3005	204038_s_at	EDG2	-4.319265408	0.001996008	0	0.002988266	0.03291319	0.017787688	1	1	1	2.118985146	389.3648126	132.1870762	825.0582543	219.4212767	1000
3285	217196_s_at	CAMSAP1L1	4.181404202	0.001996008	0	0.002988266	0.03291319	0.043329476	1	1	1	2.11850888	925.773836	245.3013607	436.9931346	242.732243	0
8693	227758_at	RERG	-2.697459783	0.001996008	0	0.002988266	0.03291319	0.017787688	1	1	1	2.118275292	62.18506539	32.64503901	131.7250875	56.18255661	1000
668	201980_s_at	RSU1	6.561456398	0.001996008	0	0.002988266	0.03291319	0.017787688	1	0.713	0.714	2.116129805	502.8426157	147.4961702	237.6237103	69.06477024	0
923	218036_x_at	NMD3	6.030149915	0.001996008	0	0.002988266	0.03291319	0.017787688	1	0.882	0.883	2.114917881	477.0953688	108.3038796	225.5857653	82.85710766	0
3509	237116_at	LOC646903	4.090445295	0.001996008	0	0.002988266	0.03291319	0.047175057	1	1	1	2.114835226	174.5580995	122.677364	82.53981083	13.37193357	0
2021	222409_at	CORO1C	4.926280801	0.001996008	0	0.002988266	0.03291319	0.020525554	1	1	1	2.114465943	1807.162446	571.2708435	854.6661398	368.685275	0
995	217832_at	SYNCRIP	5.916238888	0.001996008	0	0.002988266	0.03291319	0.017787688	1	0.911	0.914	2.114459699	913.8281111	234.7912629	432.1804343	156.6054732	0
2677	217894_at	KCTD3	4.497438233	0.001996008	0	0.002988266	0.03291319	0.020525554	1	1	1	2.113894003	565.8146824	174.5043572	267.6646424	131.209457	0
715	221830_at	RAP2A	6.453894937	0.001996008	0	0.002988266	0.03291319	0.020525554	1	0.753	0.754	2.112805804	4724.216683	1435.359726	2235.99191	649.0641836	0
1134	216274_s_at	SEC11A	5.738555867	0.001996008	0	0.002988266	0.03291319	0.017787688	1	0.948	0.95	2.112338886	1486.15252	454.6570106	703.5578097	246.3566445	0
1848	202527_s_at	SMAD4	5.045723356	0.001996008	0	0.002988266	0.03291319	0.017787688	1	1	1	2.110351919	507.9859215	134.0136048	240.7114742	105.939465	0
1530	205763_s_at	DDX18	5.304866095	0.001996008	0	0.002988266	0.03291319	0.017787688	1	0.994	0.996	2.109584963	425.7660545	93.16900552	201.8245588	86.91338225	0
353	243552_at	---	7.359593629	0.001996008	0	0.002988266	0.03291319	0.017787688	1	0.403	0.405	2.10948268	207.1346445	63.51659139	98.19215227	21.5695174	0
84	212330_at	TFDP1	9.225819871	0.001996008	0	0.002988266	0.03291319	0.017787688	1	0.059	0.059	2.108804408	855.1953308	198.8521898	405.5356331	75.49246987	0
993	239859_x_at	ATP5S	5.917127451	0.001996008	0	0.002988266	0.03291319	0.020525554	1	0.91	0.913	2.108262347	143.8510263	41.24350832	68.23203314	23.46946084	0
937	218592_s_at	CECR5	6.007717027	0.001996008	0	0.002988266	0.03291319	0.020525554	1	0.89	0.892	2.107863079	809.6282948	254.2186026	384.0990921	122.4204544	0
1343	1569854_at	QKI	5.498562775	0.001996008	0	0.002988266	0.03291319	0.017787688	1	0.979	0.982	2.10683247	167.6242077	81.72330455	79.56219117	15.4573051	0
1620	215392_at	USP3	5.228631066	0.003992016	3.05E-04	0.006382037	0.046190432	0.020525554	1	0.996	0.997	2.106254522	87.12994214	32.58746366	41.36724277	14.73389816	1
173	212770_at	TLE3	8.318585009	0.001996008	0	0.002988266	0.03291319	0.017787688	1	0.165	0.165	2.105913713	558.6387929	150.9050087	265.271454	51.57958106	0
71	200689_x_at	EEF1G	9.465093879	0.001996008	0	0.002988266	0.03291319	0.017787688	1	0.049	0.049	2.105658711	11729.1789	1827.83199	5570.313383	1262.924012	0
709	208113_x_at	PABPC3	6.47103297	0.001996008	0	0.002988266	0.03291319	0.017787688	1	0.747	0.748	2.105169454	3831.487445	949.7653765	1820.037545	584.9433063	0
2746	1552754_a_at	IGSF4D	4.46091127	0.003992016	3.05E-04	0.006382037	0.046190432	0.020525554	1	1	1	2.104724572	1100.292123	350.9127322	522.7724983	254.0901215	1
735	202332_at	CSNK1E	6.413666618	0.001996008	0	0.002988266	0.03291319	0.017787688	1	0.769	0.771	2.100962864	595.5103829	154.5370363	283.4464108	90.03089999	0
2097	212016_s_at	PTBP1	4.855389585	0.001996008	0	0.002988266	0.03291319	0.020525554	1	1	1	2.100886302	304.1880859	149.8170405	144.7903609	43.37823978	0
1873	1553693_s_at	CBR4	5.026410109	0.001996008	0	0.002988266	0.03291319	0.017787688	1	1	1	2.099559226	340.4516243	107.1213079	162.1538559	67.07023264	0
5129	216306_x_at	PTBP1	3.5143164	0.003992016	3.05E-04	0.006382037	0.046190432	0.063919699	1	1	1	2.099048322	1359.14671	532.7906992	647.5061559	400.8394829	1
2095	229281_at	NPAS3	4.855735956	0.003992016	3.05E-04	0.006382037	0.046190432	0.039350448	1	1	1	2.098771109	1353.029837	389.1285936	644.6771783	287.6537837	1
2374	202218_s_at	FADS2	4.678921678	0.001996008	0	0.002988266	0.03291319	0.020525554	1	1	1	2.098674342	1672.812465	572.4096904	797.080534	352.077477	0
171	202158_s_at	CUGBP2	8.327998692	0.001996008	0	0.002988266	0.03291319	0.017787688	1	0.164	0.164	2.097112184	908.5499237	220.7579205	433.2385891	93.12599775	0
7160	228726_at	---	-2.980304692	0.001996008	0	0.002988266	0.03291319	0.017787688	1	1	1	2.09678824	93.7269694	22.43335216	196.5256072	76.61647662	1000
6314	225817_at	CGNL1	-3.178242807	0.001996008	0	0.002988266	0.03291319	0.017787688	1	1	1	2.096610654	327.6040021	153.9569401	686.8580413	245.3191554	1000
326	200993_at	IPO7	7.448715533	0.001996008	0	0.002988266	0.03291319	0.017787688	1	0.376	0.378	2.096286664	2139.810194	469.5489688	1020.762203	280.0024829	0
933	229206_at	---	6.018270972	0.001996008	0	0.002988266	0.03291319	0.017787688	1	0.887	0.888	2.09601635	159.6651647	59.02799041	76.17553395	20.4410305	0
152	238956_at	---	8.482606896	0.001996008	0	0.002988266	0.03291319	0.017787688	1	0.133	0.133	2.093957124	264.3452584	75.81830267	126.2419633	20.66702782	0
4627	1558093_s_at	MATR3	3.669146425	0.003992016	3.05E-04	0.006382037	0.046190432	0.047175057	1	1	1	2.093792591	785.9113582	292.0645429	375.3530132	221.977077	1
201	226043_at	GPSM1	8.137765757	0.001996008	0	0.002988266	0.03291319	0.017787688	1	0.209	0.209	2.093747834	1917.686655	488.8545243	915.9109916	196.0360859	0
1835	217725_x_at	SERBP1	5.059631754	0.003992016	3.05E-04	0.006382037	0.046190432	0.017787688	1	1	1	2.091823973	1331.111108	480.2106957	636.3399243	241.3453235	1
9962	238878_at	ARX	-2.507763118	0.001996008	0	0.002988266	0.03291319	0.020525554	1	1	1	2.091725665	247.1237413	253.0393434	516.9150721	218.7816578	1000
1348	219819_s_at	MRPS28	5.492681047	0.001996008	0	0.002988266	0.03291319	0.025629454	1	0.979	0.982	2.091463084	1006.121168	238.8637422	481.0609262	191.7676833	0
783	225470_at	NUP35	6.321807545	0.001996008	0	0.002988266	0.03291319	0.017787688	1	0.805	0.806	2.091301932	471.0752009	167.6080037	225.2545143	56.30807853	0
6432	219710_at	SH3TC2	-3.149541547	0.001996008	0	0.002988266	0.03291319	0.017787688	1	1	1	2.090510425	50.08215162	10.3133433	104.6972601	38.55997627	1000
423	222435_s_at	UBE2J1	7.174654948	0.001996008	0	0.002988266	0.03291319	0.017787688	1	0.481	0.482	2.089860503	558.1504625	179.3794271	267.0754635	56.58559015	0
421	209162_s_at	PRPF4	7.178930037	0.001996008	0	0.002988266	0.03291319	0.017787688	1	0.48	0.481	2.089065904	423.5262757	115.6178967	202.7347605	51.38900118	0
2010	218319_at	PELI1	4.934686549	0.001996008	0	0.002988266	0.03291319	0.025629454	1	1	1	2.088616162	914.7221814	294.322069	437.9560966	182.0365978	0
825	227708_at	EEF1A1	6.225386303	0.003992016	3.05E-04	0.006382037	0.046190432	0.017787688	1	0.834	0.835	2.088577355	643.4875916	238.3906809	308.0985199	75.05037979	1
2227	229091_s_at	CCNJ	4.766471597	0.001996008	0	0.002988266	0.03291319	0.020525554	1	1	1	2.088498359	109.0562644	59.045761	52.21754855	12.89346173	0
2907	232716_at	EDG2	-4.369020695	0.001996008	0	0.002988266	0.03291319	0.017787688	1	1	1	2.087958738	135.8140941	26.52288041	283.5742246	74.89348642	1000
3277	209882_at	RIT1	4.186227156	0.001996008	0	0.002988266	0.03291319	0.047175057	1	1	1	2.087730118	270.9431302	156.8912122	129.7788099	42.88942945	0
2001	214104_at	GPR161	4.941242027	0.001996008	0	0.002988266	0.03291319	0.020525554	1	1	1	2.087728962	376.3006915	156.6457688	180.2440347	63.54145028	0
3060	202137_s_at	ZMYND11	4.292097118	0.001996008	0	0.002988266	0.03291319	0.017787688	1	1	1	2.087165887	480.9518383	100.5434205	230.432972	124.3152524	0
1150	243134_at	CHD2	5.717348517	0.001996008	0	0.002988266	0.03291319	0.017787688	1	0.951	0.953	2.087158438	295.2002829	120.243005	141.4364513	36.84267863	0
457	204238_s_at	C6orf108	7.084654509	0.001996008	0	0.002988266	0.03291319	0.017787688	1	0.525	0.525	2.086710511	451.0527917	128.8139324	216.1549431	53.88781046	0
2147	1556551_s_at	SLC39A6	4.818778045	0.001996008	0	0.002988266	0.03291319	0.025629454	1	1	1	2.085203304	544.3172898	187.2527424	261.0379951	108.6305728	0
6151	203042_at	LAMP2	-3.221317898	0.001996008	0	0.002988266	0.03291319	0.017787688	1	1	1	2.08502842	346.3763013	152.6807534	722.2044321	253.802954	1000
24492	235700_at	RP13-36C9.1	-1.363670465	0.001996008	0	0.002988266	0.03291319	0.26154015	1	1	1	2.084763382	30.35166176	2.93660821	63.27603302	53.97499952	1000
2556	213655_at	PAFAH1B1	4.560545161	0.001996008	0	0.002988266	0.03291319	0.020525554	1	1	1	2.08467393	6256.501681	1879.60711	3001.189582	1412.630565	0
2162	223584_s_at	KBTBD2	4.812260609	0.001996008	0	0.002988266	0.03291319	0.020525554	1	1	1	2.084581594	236.913644	104.7308103	113.6504537	39.58097813	0
1156	40148_at	APBB2	5.706403494	0.001996008	0	0.002988266	0.03291319	0.017787688	1	0.954	0.956	2.084038338	248.1889195	101.2977676	119.0903809	30.91576026	0
178	218166_s_at	RSF1	8.272094983	0.001996008	0	0.002988266	0.03291319	0.017787688	1	0.177	0.177	2.083991833	233.443331	69.25958967	112.0173925	18.10658646	0
2250	225219_at	SMAD5	4.755449994	0.001996008	0	0.002988266	0.03291319	0.025629454	1	1	1	2.082164814	1308.179904	280.3798302	628.2787485	299.8719678	0
1048	225140_at	KLF3	5.852507284	0.001996008	0	0.002988266	0.03291319	0.017787688	1	0.93	0.934	2.081805745	127.5942702	55.95644484	61.29019027	12.34961392	0
1305	226608_at	LOC388272	5.535131325	0.001996008	0	0.002988266	0.03291319	0.017787688	1	0.974	0.977	2.081739004	207.8929846	70.40494325	99.86505712	33.61568529	0
1461	214693_x_at	CALCA	5.364686302	0.001996008	0	0.002988266	0.03291319	0.017787688	1	0.988	0.99	2.080459313	1967.998924	675.652836	945.9444421	331.8901882	0
1385	201874_at	MPZL1	5.453967011	0.001996008	0	0.002988266	0.03291319	0.017787688	1	0.98	0.983	2.080362785	1128.309711	548.8565014	542.3619953	103.161317	0
6129	210542_s_at	SLCO3A1	-3.226157687	0.001996008	0	0.002988266	0.03291319	0.020525554	1	1	1	2.079499679	427.1104802	133.1861576	888.1761065	315.2007732	1000
9658	202949_s_at	FHL2	-2.55198291	0.003992016	3.05E-04	0.006382037	0.046190432	0.025629454	1	1	1	2.078124442	225.2867042	118.209064	468.1738065	207.6267228	999
2709	202697_at	NUDT21	4.481590806	0.003992016	3.05E-04	0.006382037	0.046190432	0.030870564	1	1	1	2.078066839	278.7605224	136.9588349	134.1441561	47.70263493	1
703	203497_at	PPARBP	6.480919835	0.001996008	0	0.002988266	0.03291319	0.017787688	1	0.743	0.744	2.077822248	677.0309592	109.9128915	325.8368033	113.1130963	0
1476	223038_s_at	FAM60A	5.351720121	0.001996008	0	0.002988266	0.03291319	0.020525554	1	0.989	0.991	2.076835753	104.6090957	54.62634284	50.36946015	6.879998906	0
1043	222728_s_at	JOSD3	5.858260094	0.001996008	0	0.002988266	0.03291319	0.017787688	1	0.928	0.932	2.076511315	410.9666587	146.645979	197.9120728	57.03577796	0
1225	226990_at	GPIAP1	5.627971645	0.001996008	0	0.002988266	0.03291319	0.017787688	1	0.965	0.967	2.076312045	492.733125	127.1877782	237.3116923	88.15355626	0
695	218695_at	EXOSC4	6.501305199	0.001996008	0	0.002988266	0.03291319	0.017787688	1	0.74	0.741	2.075192002	749.8687639	234.3919376	361.3491008	96.29190804	0
317	201548_s_at	JARID1B	7.470094176	0.001996008	0	0.002988266	0.03291319	0.017787688	1	0.366	0.368	2.074873916	507.6154038	126.9082335	244.6487953	60.6596537	0
893	200751_s_at	HNRPC	6.069945098	0.001996008	0	0.002988266	0.03291319	0.017787688	1	0.873	0.874	2.074421745	1705.871208	443.7795549	822.3357726	274.16284	0
1377	202899_s_at	SFRS3	5.46890842	0.001996008	0	0.002988266	0.03291319	0.017787688	1	0.979	0.982	2.07439598	2193.974741	707.992267	1057.645099	370.8662782	0
1707	221484_at	B4GALT5	5.15025819	0.001996008	0	0.002988266	0.03291319	0.017787688	1	0.997	0.998	2.072518866	1144.862455	550.9716559	552.4014639	136.8675004	0
550	212110_at	SLC39A14	6.832607353	0.001996008	0	0.002988266	0.03291319	0.017787688	1	0.608	0.609	2.071837602	758.5693652	292.1145597	366.1336026	56.2259494	0
2055	212810_s_at	SLC1A4	4.895585399	0.003992016	3.05E-04	0.006382037	0.046190432	0.017787688	1	1	1	2.071481612	1027.161747	497.5332519	495.858491	142.1708139	1
730	212191_x_at	RPL13	6.426248501	0.001996008	0	0.002988266	0.03291319	0.017787688	1	0.767	0.768	2.071196959	6509.868588	1642.35262	3143.046614	975.1868845	0
3261	214064_at	TF	-4.194365481	0.001996008	0	0.002988266	0.03291319	0.017787688	1	1	1	2.071089675	261.5052433	73.72287367	541.6008092	146.4511901	1000
1243	229590_at	RPL13	5.602359205	0.003992016	3.05E-04	0.006382037	0.046190432	0.017787688	1	0.97	0.972	2.070527493	377.6324218	171.6195633	182.3846451	38.35210725	1
22	217786_at	PRMT5	10.99646401	0.001996008	0	0.002988266	0.03291319	0.017787688	1	0.008	0.008	2.070348597	1033.338728	199.9930593	499.1134004	74.50685556	0
1590	214499_s_at	BCLAF1	5.25303628	0.003992016	3.05E-04	0.006382037	0.046190432	0.017787688	1	0.995	0.996	2.070247701	321.574949	124.0229151	155.3316296	51.03238125	1
11493	219229_at	SLCO3A1	-2.316593836	0.001996008	0	0.002988266	0.03291319	0.039350448	1	1	1	2.070042266	83.2146115	24.47966406	172.257763	85.40152385	1000
1428	1555266_a_at	ASXL2	5.406690271	0.001996008	0	0.002988266	0.03291319	0.017787688	1	0.982	0.985	2.069696587	177.3753066	67.84397928	85.70111568	26.80092524	0
2296	213012_at	NEDD4	4.726831733	0.003992016	3.05E-04	0.006382037	0.046190432	0.030870564	1	1	1	2.068258746	268.9046877	154.4830159	130.015013	24.24809424	1
2903	227694_at	C1orf201	-4.369971528	0.001996008	0	0.002988266	0.03291319	0.017787688	1	1	1	2.068158536	125.8614941	40.20970191	260.3015234	66.930165	1000
1025	215823_x_at	PABPC3	5.879608325	0.001996008	0	0.002988266	0.03291319	0.020525554	1	0.924	0.927	2.068033662	4896.258237	1413.645867	2367.59117	782.6681001	0
7611	233076_at	C10orf39	-2.889965054	0.001996008	0	0.002988266	0.03291319	0.017787688	1	1	1	2.067966082	219.4982411	69.28189621	453.9149178	179.2970227	1000
3880	202595_s_at	LEPROTL1	3.934666326	0.001996008	0	0.002988266	0.03291319	0.035344014	1	1	1	2.067538899	536.4917407	362.6069121	259.4832634	65.09904912	0
860	221527_s_at	PARD3	6.143738242	0.003992016	3.05E-04	0.006382037	0.046190432	0.017787688	1	0.851	0.852	2.066804955	424.0987112	148.7647055	205.1953234	53.75538256	1
2395	205771_s_at	AKAP7	4.666368611	0.003992016	3.05E-04	0.006382037	0.046190432	0.017787688	1	1	1	2.066485589	832.8976568	289.8706872	403.0503097	171.1663095	1
2763	226304_at	HSPB6	-4.450778805	0.001996008	0	0.002988266	0.03291319	0.017787688	1	1	1	2.066003257	189.448615	38.06189512	391.4014556	100.3392512	1000
2046	200041_s_at	BAT1	4.90368561	0.001996008	0	0.002988266	0.03291319	0.017787688	1	1	1	2.065979688	4454.650836	828.9527278	2156.192949	995.5527586	0
1131	1555193_a_at	ZNF277P	5.745277916	0.003992016	3.05E-04	0.006382037	0.046190432	0.017787688	1	0.947	0.949	2.064985874	62.32658904	17.55921024	30.18257404	10.4084712	1
1706	220925_at	MAK10	5.151467216	0.001996008	0	0.002988266	0.03291319	0.017787688	1	0.997	0.998	2.063404392	459.1949973	119.5511316	222.5424154	91.20690706	0
1757	209027_s_at	ABI1	5.114922243	0.001996008	0	0.002988266	0.03291319	0.017787688	1	0.999	0.999	2.062713246	1270.524794	349.0801589	615.9483375	250.6918888	0
1528	222562_s_at	TNKS2	5.305485903	0.001996008	0	0.002988266	0.03291319	0.017787688	1	0.994	0.996	2.062309769	357.8774251	85.53638657	173.5323327	69.95189837	0
2587	208447_s_at	PRPS1	4.545797075	0.001996008	0	0.002988266	0.03291319	0.035344014	1	1	1	2.061852472	394.6766679	142.6094742	191.4184808	82.57558004	0
658	202191_s_at	GAS7	-6.589353631	0.001996008	0	0.002988266	0.03291319	0.017787688	1	0.699	0.701	2.060578414	812.7727164	515.4740793	1674.781915	209.8800362	1000
1148	204799_at	ZBED4	5.720370253	0.001996008	0	0.002988266	0.03291319	0.017787688	1	0.951	0.953	2.060466228	212.9218771	92.35903917	103.3367469	22.40782531	0
1457	230369_at	GPR161	5.369247779	0.003992016	3.05E-04	0.006382037	0.046190432	0.017787688	1	0.988	0.99	2.060312367	193.6920031	82.13503676	94.01098889	25.86967505	1
974	1552610_a_at	JAK1	5.938795045	0.001996008	0	0.002988266	0.03291319	0.017787688	1	0.908	0.911	2.060079756	663.0903963	198.7691294	321.8760799	101.6472319	0
1794	242476_at	---	5.082411606	0.001996008	0	0.002988266	0.03291319	0.017787688	1	0.999	0.999	2.060060163	930.3138452	384.1440977	451.5954737	145.9541079	0
2464	232269_x_at	METRN	4.616647391	0.003992016	3.05E-04	0.006382037	0.046190432	0.017787688	1	1	1	2.059791825	2253.488985	707.1988346	1094.03725	487.0583064	1
276	235309_at	---	7.647510056	0.001996008	0	0.002988266	0.03291319	0.017787688	1	0.321	0.322	2.059329176	636.6913516	202.5226255	309.174152	52.55425074	0
2274	1553979_at	---	4.743847666	0.001996008	0	0.002988266	0.03291319	0.020525554	1	1	1	2.058921399	958.1118392	290.7295566	465.3464866	201.8485932	0
1663	211997_x_at	H3F3B	5.185623025	0.001996008	0	0.002988266	0.03291319	0.030870564	1	0.996	0.997	2.058529402	9854.382626	1966.93914	4787.098313	2042.031036	0
2710	225676_s_at	WDSOF1	4.481534761	0.003992016	3.05E-04	0.006382037	0.046190432	0.030870564	1	1	1	2.056893421	758.5691124	293.9173163	368.7935917	155.9617452	1
2490	209069_s_at	H3F3B	4.601181654	0.001996008	0	0.002988266	0.03291319	0.020525554	1	1	1	2.056891774	7932.825046	1524.581169	3856.705125	1887.004477	0
4370	212612_at	RCOR1	3.757594556	0.001996008	0	0.002988266	0.03291319	0.050752292	1	1	1	2.05664106	277.5045087	87.22252918	134.9309386	77.52133517	0
775	218948_at	QRSL1	6.340300918	0.001996008	0	0.002988266	0.03291319	0.017787688	1	0.796	0.797	2.056200675	244.2628723	72.7724346	118.7933042	33.62427448	0
2260	212366_at	ZNF292	4.750047111	0.001996008	0	0.002988266	0.03291319	0.020525554	1	1	1	2.055899593	571.2853925	126.0311526	277.8761153	128.8241646	0
3020	229734_at	LOC283174	4.307989016	0.001996008	0	0.002988266	0.03291319	0.020525554	1	1	1	2.055335119	611.801659	400.4239135	297.6651609	39.15693908	0
1250	227354_at	PAG1	5.593811203	0.001996008	0	0.002988266	0.03291319	0.017787688	1	0.972	0.974	2.055232362	657.8281268	152.7538959	320.0748192	120.7589078	0
6433	218660_at	DYSF	-3.149434467	0.001996008	0	0.002988266	0.03291319	0.017787688	1	1	1	2.054686832	226.8146634	39.95061864	466.0331022	169.107023	1000
1946	225585_at	RAP2A	4.970196683	0.001996008	0	0.002988266	0.03291319	0.030870564	1	1	1	2.054638229	4385.118187	1103.262602	2134.253187	913.9373402	0
11484	206633_at	CHRNA1	-2.317229538	0.003992016	3.05E-04	0.006382037	0.046190432	0.035344014	1	1	1	2.054041304	91.49676282	34.55427645	187.93813	92.05568846	999
912	219030_at	TPRKB	6.042559449	0.001996008	0	0.002988266	0.03291319	0.017787688	1	0.878	0.879	2.053588782	625.9537421	231.6878484	304.8096813	75.73405664	0
145	205070_at	ING3	8.529268232	0.001996008	0	0.002988266	0.03291319	0.017787688	1	0.125	0.125	2.053511975	785.442988	246.5157171	382.4876589	40.79934754	0
2089	1555326_a_at	ADAM9	4.858969966	0.001996008	0	0.002988266	0.03291319	0.020525554	1	1	1	2.053211493	333.5528146	192.7294443	162.4541922	19.89739303	0
661	206695_x_at	ZNF43	6.582682511	0.001996008	0	0.002988266	0.03291319	0.017787688	1	0.703	0.705	2.052759948	628.580815	222.0202233	306.2125289	65.49306853	0
1455	221524_s_at	RRAGD	5.369799849	0.003992016	3.05E-04	0.006382037	0.046190432	0.017787688	1	0.988	0.99	2.052443793	1438.955033	509.82959	701.093515	231.9340088	1
3497	237094_at	FAM19A5	4.096915834	0.001996008	0	0.002988266	0.03291319	0.06694844	1	1	1	2.052241634	682.3614155	272.2923927	332.4956497	157.7297447	0
441	209772_s_at	CD24	7.14126081	0.001996008	0	0.002988266	0.03291319	0.017787688	1	0.499	0.499	2.051647079	155.3360091	55.54971356	75.71283124	11.8081106	0
2254	1554878_a_at	ABCD3	4.752921571	0.003992016	3.05E-04	0.006382037	0.046190432	0.030870564	1	1	1	2.050630082	189.134548	75.57157277	92.23240686	34.43807495	1
2902	224944_at	TMPO	4.370234888	0.001996008	0	0.002988266	0.03291319	0.035344014	1	1	1	2.050474198	867.1205582	349.1420331	422.8878174	180.599923	0
749	1554572_a_at	SUV39H2	6.374981093	0.001996008	0	0.002988266	0.03291319	0.017787688	1	0.783	0.784	2.050415159	362.6897864	153.4231711	176.8860247	23.86344012	0
861	203107_x_at	RPS2	6.143586446	0.001996008	0	0.002988266	0.03291319	0.017787688	1	0.851	0.852	2.050147291	12664.28161	2515.796804	6177.254515	2141.42608	0
1230	224834_at	UBTD2	5.625258844	0.001996008	0	0.002988266	0.03291319	0.025629454	1	0.965	0.967	2.049566994	935.5804187	279.0150695	456.4771103	155.2600279	0
407	205596_s_at	SMURF2	7.221074655	0.001996008	0	0.002988266	0.03291319	0.017787688	1	0.467	0.468	2.049540297	526.2028253	123.7590147	256.7418783	67.59595785	0
166	227261_at	KLF12	8.383930925	0.001996008	0	0.002988266	0.03291319	0.017787688	1	0.157	0.157	2.049511457	1125.267509	253.773521	549.041824	116.4313253	0
3638	204559_s_at	LSM7	4.034399194	0.001996008	0	0.002988266	0.03291319	0.035344014	1	1	1	2.049431475	1356.104422	623.1938209	661.6978603	295.7127627	0
16575	242483_at	---	-1.863183084	0.001996008	0	0.002988266	0.03291319	0.081514286	1	1	1	2.049357304	54.66740358	12.49603799	112.0330428	68.66898687	1000
37	1554635_a_at	NPAS3	10.32920532	0.001996008	0	0.002988266	0.03291319	0.017787688	1	0.013	0.013	2.048797732	410.6700417	111.5921786	200.4444047	11.19725934	0
191	217988_at	CCNB1IP1	8.183653604	0.001996008	0	0.002988266	0.03291319	0.017787688	1	0.195	0.195	2.046571879	886.4016114	231.0017723	433.1153089	83.67826415	0
7803	215918_s_at	SPTBN1	-2.853476445	0.001996008	0	0.002988266	0.03291319	0.020525554	1	1	1	2.046511037	175.2454842	44.38943351	358.6418176	142.6395892	1000
1787	202088_at	SLC39A6	5.086370264	0.001996008	0	0.002988266	0.03291319	0.025629454	1	0.999	0.999	2.044511559	2291.415652	662.995697	1120.764342	442.9151641	0
15	211391_s_at	PATZ1	11.41014978	0.001996008	0	0.002988266	0.03291319	0.017787688	1	0.006	0.006	2.043091729	306.6733557	72.84562395	150.1025878	10.59889049	0
723	224870_at	KIAA0114	6.438612916	0.001996008	0	0.002988266	0.03291319	0.017787688	1	0.761	0.762	2.040867581	2301.355491	535.3460558	1127.63587	348.3887645	0
2704	202969_at	---	4.483881783	0.001996008	0	0.002988266	0.03291319	0.020525554	1	1	1	2.040532927	217.9245756	71.23906617	106.7978726	47.73010631	0
3652	219166_at	C14orf104	4.0261027	0.003992016	3.05E-04	0.006382037	0.046190432	0.050752292	1	1	1	2.040525999	252.7261122	86.80998818	123.8534145	62.81303999	1
2015	201277_s_at	HNRPAB	4.930419936	0.001996008	0	0.002988266	0.03291319	0.017787688	1	1	1	2.039400111	2048.409795	770.5294747	1004.41781	362.5075775	0
2551	201043_s_at	ANP32A	4.561503293	0.003992016	3.05E-04	0.006382037	0.046190432	0.035344014	1	1	1	2.037532727	529.8061644	204.0756003	260.0233888	104.7968676	1
21344	205295_at	CKMT2	-1.550780514	0.001996008	0	0.002988266	0.03291319	0.188316739	1	1	1	2.03752261	56.38827763	9.271557473	114.8923906	84.27733946	1000
1412	224720_at	MIB1	5.422560213	0.001996008	0	0.002988266	0.03291319	0.017787688	1	0.981	0.984	2.036901567	913.6655124	207.7202743	448.5565366	173.3296371	0
1497	205961_s_at	PSIP1	5.335840357	0.001996008	0	0.002988266	0.03291319	0.020525554	1	0.991	0.993	2.036014454	1391.047546	359.7244224	683.2208599	260.322743	0
1537	209834_at	CHST3	5.297909611	0.001996008	0	0.002988266	0.03291319	0.017787688	1	0.994	0.996	2.035924018	804.9208159	289.5678882	395.3589667	129.5370014	0
753	91684_g_at	EXOSC4	6.367681306	0.001996008	0	0.002988266	0.03291319	0.017787688	1	0.786	0.787	2.035803893	360.8066822	100.1352305	177.2305689	50.88151243	0
1051	201623_s_at	DARS	5.848754707	0.003992016	3.05E-04	0.006382037	0.046190432	0.017787688	1	0.93	0.934	2.034846607	1440.140504	519.2702049	707.7390992	190.4549958	1
53	211927_x_at	EEF1G	9.773958989	0.001996008	0	0.002988266	0.03291319	0.017787688	1	0.034	0.034	2.034482134	12586.61385	1778.894296	6186.642605	1284.272595	0
381	205492_s_at	DPYSL4	7.289773722	0.001996008	0	0.002988266	0.03291319	0.017787688	1	0.435	0.436	2.034112244	268.2142977	93.40657591	131.85816	19.6509681	0
1215	235159_at	TMEM140	5.634263726	0.003992016	3.05E-04	0.006382037	0.046190432	0.017787688	1	0.963	0.965	2.033359427	185.7601233	72.27910445	91.35626529	24.23655745	1
1106	226346_at	LOC92312	5.772560846	0.001996008	0	0.002988266	0.03291319	0.017787688	1	0.944	0.946	2.0318163	381.1785	156.4871167	187.6048046	42.38120544	0
1291	239545_at	CASD1	5.550663316	0.001996008	0	0.002988266	0.03291319	0.017787688	1	0.974	0.977	2.029873009	433.2143242	153.9085851	213.4194219	64.33321259	0
91	213969_x_at	RPL29	9.103580149	0.001996008	0	0.002988266	0.03291319	0.017787688	1	0.07	0.07	2.028792734	8975.68192	1894.991415	4424.149284	829.9192958	0
705	200806_s_at	HSPD1	6.475252348	0.001996008	0	0.002988266	0.03291319	0.017787688	1	0.746	0.747	2.02823137	2256.002324	563.1691355	1112.300282	326.2340807	0
581	213610_s_at	KLHL23	6.745243953	0.001996008	0	0.002988266	0.03291319	0.017787688	1	0.631	0.633	2.027652658	403.3475423	111.4150959	198.9233909	51.50545254	0
1195	210051_at	RAPGEF3	-5.662464849	0.001996008	0	0.002988266	0.03291319	0.017787688	1	0.96	0.962	2.027580773	158.4669072	39.82499854	321.3044543	62.34670685	1000
1780	207151_at	ADCYAP1R1	5.093471506	0.003992016	3.05E-04	0.006382037	0.046190432	0.020525554	1	0.999	0.999	2.027548368	214.584978	115.907906	105.8347024	13.42180606	1
131	222574_s_at	DHX40	8.614138163	0.001996008	0	0.002988266	0.03291319	0.017787688	1	0.12	0.12	2.027292732	628.6174472	134.8998474	310.0772953	63.19581476	0
943	201218_at	CTBP2	5.994223414	0.001996008	0	0.002988266	0.03291319	0.017787688	1	0.894	0.898	2.026078108	1595.266143	387.0692415	787.3665564	259.649853	0
9761	215972_at	PART1	-2.535371294	0.003992016	3.05E-04	0.006382037	0.046190432	0.020525554	1	1	1	2.025001713	103.7914505	25.71999844	210.177865	93.2749466	999
1545	212811_x_at	SLC1A4	5.290509588	0.003992016	3.05E-04	0.006382037	0.046190432	0.017787688	1	0.994	0.996	2.023997551	1713.49247	734.8460307	846.5882128	223.3296282	1
1774	232282_at	WNK3	5.099875426	0.001996008	0	0.002988266	0.03291319	0.025629454	1	0.999	0.999	2.023546222	584.4255919	187.6688826	288.8125735	106.2849888	0
940	201016_at	EIF1AX	5.999981358	0.001996008	0	0.002988266	0.03291319	0.017787688	1	0.893	0.895	2.023378989	432.0366223	150.2257859	213.5223428	55.72754523	0
105	225431_x_at	ACY1L2	8.899201741	0.001996008	0	0.002988266	0.03291319	0.017787688	1	0.088	0.088	2.023122975	836.1800785	193.5552382	413.311543	73.72862452	0
437	217719_at	EIF3S6IP	7.148406891	0.001996008	0	0.002988266	0.03291319	0.017787688	1	0.492	0.492	2.022867632	7406.79502	1508.879509	3661.532224	1008.352443	0
801	200698_at	KDELR2	6.273003081	0.001996008	0	0.002988266	0.03291319	0.017787688	1	0.818	0.819	2.022423543	1137.479987	440.5612405	562.4341109	108.1188166	0
1971	224898_at	WDR26	4.955123344	0.001996008	0	0.002988266	0.03291319	0.020525554	1	1	1	2.021837224	285.1034262	74.40716055	141.0120572	57.99097511	0
1367	220202_s_at	MNAB	5.475877725	0.001996008	0	0.002988266	0.03291319	0.020525554	1	0.979	0.982	2.021618067	933.727659	224.8868078	461.8714457	170.9506311	0
291	212644_s_at	C14orf32	7.594491999	0.001996008	0	0.002988266	0.03291319	0.017787688	1	0.338	0.339	2.020202559	841.686662	170.4248836	416.6347866	105.4708806	0
968	212209_at	THRAP2	5.950017472	0.001996008	0	0.002988266	0.03291319	0.017787688	1	0.903	0.907	2.01954928	967.6134344	268.6172202	479.1234579	149.7561592	0
1928	235170_at	ZNF92	4.980547698	0.001996008	0	0.002988266	0.03291319	0.030870564	1	1	1	2.019131469	471.6493239	167.9916392	233.5902001	83.74710654	0
534	1553099_at	TIGD1	6.886564278	0.001996008	0	0.002988266	0.03291319	0.017787688	1	0.59	0.591	2.018251089	246.5279747	83.22227883	122.1493084	23.42713225	0
2565	231975_s_at	MIER3	4.556582358	0.003992016	3.05E-04	0.006382037	0.046190432	0.020525554	1	1	1	2.018152044	173.2301471	64.43014094	85.83602393	34.50627274	1
1179	228693_at	CCDC50	5.683344792	0.003992016	3.05E-04	0.006382037	0.046190432	0.017787688	1	0.957	0.959	2.017661641	787.3719407	288.7421182	390.2398324	106.7086364	1
596	210027_s_at	APEX1	6.722694493	0.001996008	0	0.002988266	0.03291319	0.017787688	1	0.638	0.64	2.01676675	2812.93809	554.2366965	1394.776113	417.7390387	0
2447	226947_at	GUSBL2	4.628718544	0.001996008	0	0.002988266	0.03291319	0.025629454	1	1	1	2.015236112	260.0259773	134.1660492	129.0300307	34.52627629	0
73	217370_x_at	FUS	9.446310294	0.001996008	0	0.002988266	0.03291319	0.017787688	1	0.05	0.05	2.014979258	724.0578747	191.1369938	359.3376317	41.77620173	0
1362	220459_at	MCM3APAS	5.478453839	0.003992016	3.05E-04	0.006382037	0.046190432	0.025629454	1	0.979	0.982	2.014747413	165.5378182	67.11464394	82.16306279	21.31267718	1
409	225756_at	CSNK1E	7.215660023	0.001996008	0	0.002988266	0.03291319	0.017787688	1	0.468	0.469	2.014492996	1037.441966	205.1291516	514.9891154	140.1357813	0
1406	1555875_at	---	5.430702023	0.001996008	0	0.002988266	0.03291319	0.017787688	1	0.981	0.984	2.014235862	206.07061	68.37162175	102.3070902	33.08983088	0
1502	204427_s_at	TMED2	5.331836911	0.001996008	0	0.002988266	0.03291319	0.017787688	1	0.993	0.995	2.012575025	1019.873379	290.3931015	506.7504893	182.0221151	0
1327	201053_s_at	PSMF1	5.518373981	0.001996008	0	0.002988266	0.03291319	0.017787688	1	0.977	0.98	2.011975255	770.5642447	177.6956996	382.9889274	140.4638245	0
1207	243006_at	FYN	5.64529755	0.001996008	0	0.002988266	0.03291319	0.017787688	1	0.962	0.964	2.010879698	392.7525605	173.7525921	195.3138027	37.39958739	0
266	229073_at	LOC145786	7.71759742	0.001996008	0	0.002988266	0.03291319	0.017787688	1	0.302	0.302	2.010521629	165.4134349	50.57587418	82.27388978	13.43811875	0
280	241391_at	JMJD1C	7.639567684	0.001996008	0	0.002988266	0.03291319	0.017787688	1	0.325	0.326	2.010178853	393.6569183	118.964015	195.8317877	33.78441778	0
1781	211081_s_at	MAP4K5	5.09142497	0.001996008	0	0.002988266	0.03291319	0.025629454	1	0.999	0.999	2.010101298	96.59944857	43.29864415	48.05700522	12.71092054	0
1453	207040_s_at	ST13	5.372196868	0.001996008	0	0.002988266	0.03291319	0.025629454	1	0.988	0.99	2.010074507	2675.751368	648.3419067	1331.170242	497.5279285	0
811	223161_at	KIAA1147	6.255133667	0.003992016	3.05E-04	0.006382037	0.046190432	0.017787688	1	0.823	0.824	2.00989676	601.261028	255.6268416	299.1502051	38.12274966	1
614	209866_s_at	LPHN3	6.687271071	0.001996008	0	0.002988266	0.03291319	0.017787688	1	0.655	0.657	2.008907145	1680.675022	382.3995703	836.6116008	238.3450251	0
4064	201795_at	LBR	3.868558698	0.003992016	3.05E-04	0.006382037	0.046190432	0.054234746	1	1	1	2.007924458	1151.523921	414.7622392	573.4896632	291.1187354	1
3407	229380_at	---	4.131461261	0.001996008	0	0.002988266	0.03291319	0.039350448	1	1	1	2.006039426	496.5088547	203.5776755	247.5070272	108.1044122	0
1210	203838_s_at	TNK2	5.64062769	0.001996008	0	0.002988266	0.03291319	0.017787688	1	0.962	0.964	2.005343549	232.9275519	112.7836262	116.1534401	12.46629806	0
1673	208940_at	SEPHS1	5.181531766	0.001996008	0	0.002988266	0.03291319	0.020525554	1	0.997	0.998	2.004963565	452.0337937	124.3067233	225.4573607	84.53493758	0
2933	211672_s_at	ARPC4	4.355131654	0.001996008	0	0.002988266	0.03291319	0.030870564	1	1	1	2.004336754	456.1486848	194.3220144	227.5808613	88.7234788	0
454	214862_x_at	---	7.091884044	0.001996008	0	0.002988266	0.03291319	0.017787688	1	0.524	0.524	2.003697768	144.3442754	53.76824022	72.03894608	8.247364605	0
1431	200058_s_at	ASCC3L1	5.402851234	0.001996008	0	0.002988266	0.03291319	0.017787688	1	0.982	0.985	2.002802396	1932.848787	357.306312	965.0721363	374.8035818	0
804	218264_at	BCCIP	6.267521058	0.001996008	0	0.002988266	0.03291319	0.017787688	1	0.818	0.819	2.001850557	333.5220644	77.11489448	166.6068744	51.15743698	0
659	203357_s_at	CAPN7	6.585940606	0.001996008	0	0.002988266	0.03291319	0.017787688	1	0.701	0.703	2.000520433	355.8307783	106.5149056	177.8691047	43.33672214	0
9353	222908_at	FAM38B	-2.598306873	0.003992016	3.05E-04	0.006382037	0.046190432	0.020525554	1	1	1	2.000111693	62.44106133	24.69419286	124.8890969	52.84803109	999
59	212337_at	TI-227H	9.682153631	0.001996008	0	0.002988266	0.03291319	0.017787688	1	0.039	0.039	1.999342177	1246.663264	269.42878	623.5367202	96.78557599	0
2220	226320_at	THOC4	4.769559912	0.001996008	0	0.002988266	0.03291319	0.025629454	1	1	1	1.999309049	415.8553498	165.1790201	207.9995336	72.33804939	0
402	212643_at	C14orf32	7.240864163	0.001996008	0	0.002988266	0.03291319	0.017787688	1	0.456	0.457	1.999135085	2636.062546	502.8008611	1318.601512	354.9987097	0
956	211501_s_at	EIF3S9	5.963622135	0.001996008	0	0.002988266	0.03291319	0.017787688	1	0.899	0.903	1.999070168	481.2050468	139.5069007	240.7144354	71.34475225	0
64	206472_s_at	TLE3	9.612366602	0.001996008	0	0.002988266	0.03291319	0.017787688	1	0.042	0.042	1.996660643	148.819495	37.54500655	74.53419563	8.852293463	0
406	222844_s_at	SRR	7.223767516	0.001996008	0	0.002988266	0.03291319	0.017787688	1	0.467	0.468	1.996325656	107.309846	33.85705486	53.75367772	9.783604441	0
2946	205184_at	GNG4	4.346712553	0.003992016	3.05E-04	0.006382037	0.046190432	0.035344014	1	1	1	1.996261895	613.0530643	228.5700118	307.1005192	128.8742172	1
10508	238600_at	JAKMIP1	-2.43267669	0.003992016	3.05E-04	0.006382037	0.046190432	0.017787688	1	1	1	1.995368929	180.2849698	108.3034497	359.7350271	159.2944774	999
4142	201009_s_at	TXNIP	3.839410353	0.003992016	3.05E-04	0.006382037	0.046190432	0.043329476	1	1	1	1.994174138	3411.347417	1147.397344	1710.656733	880.5365947	1
768	222699_s_at	PLEKHF2	6.346623123	0.001996008	0	0.002988266	0.03291319	0.017787688	1	0.796	0.797	1.993706314	252.7713815	83.83518315	126.7846622	29.53185044	0
101	1554821_a_at	ZBED1	8.995152352	0.001996008	0	0.002988266	0.03291319	0.017787688	1	0.078	0.078	1.993371033	156.1894971	47.52830534	78.35445306	4.627376186	0
3357	208821_at	SNRPB	4.149995602	0.001996008	0	0.002988266	0.03291319	0.030870564	1	1	1	1.993304172	1093.047571	574.4700536	548.3596463	185.9251297	0
4178	201555_at	MCM3	3.826380437	0.001996008	0	0.002988266	0.03291319	0.047175057	1	1	1	1.992984384	580.6092136	276.7237413	291.3265243	128.8931378	0
129	239741_at	LOC283658	8.630261831	0.001996008	0	0.002988266	0.03291319	0.017787688	1	0.118	0.118	1.99239416	115.3009048	32.31412736	57.8705294	7.632657322	0
2840	205475_at	SCRG1	4.406660047	0.003992016	3.05E-04	0.006382037	0.046190432	0.039350448	1	1	1	1.99213593	4984.218716	1798.786727	2501.947101	1039.695484	1
569	201083_s_at	BCLAF1	6.768989136	0.001996008	0	0.002988266	0.03291319	0.017787688	1	0.625	0.626	1.990617842	270.3071093	66.57813646	135.7905589	35.80467183	0
1692	209807_s_at	NFIX	5.166829063	0.001996008	0	0.002988266	0.03291319	0.020525554	1	0.997	0.998	1.99017349	326.2360065	166.559212	163.9234007	24.48725627	0
4277	225279_s_at	C3orf17	3.790557205	0.003992016	3.05E-04	0.006382037	0.046190432	0.054234746	1	1	1	1.989122319	171.8452957	51.7536522	86.39252298	46.07126249	1
536	200593_s_at	HNRPU	6.882744183	0.001996008	0	0.002988266	0.03291319	0.017787688	1	0.592	0.593	1.988310457	1260.242185	328.714508	633.8256589	156.6306514	0
243	222664_at	KCTD15	7.845199774	0.001996008	0	0.002988266	0.03291319	0.017787688	1	0.273	0.273	1.987520008	704.5212286	210.4160585	354.4725214	55.10474157	0
4157	205752_s_at	GSTM5	-3.833288943	0.001996008	0	0.002988266	0.03291319	0.017787688	1	1	1	1.987328287	419.4361417	95.45265097	833.5573091	238.6039978	1000
10343	204621_s_at	NR4A2	-2.455687502	0.001996008	0	0.002988266	0.03291319	0.025629454	1	1	1	1.986653752	134.6150896	98.63032724	267.4335728	114.4837253	1000
297	200992_at	IPO7	7.564619125	0.001996008	0	0.002988266	0.03291319	0.017787688	1	0.346	0.347	1.98644096	2208.337267	445.7864296	1111.705463	272.0818348	0
1052	224759_s_at	C12orf23	5.847873867	0.001996008	0	0.002988266	0.03291319	0.017787688	1	0.93	0.934	1.98617942	766.112955	182.8857937	385.7219278	126.2137895	0
290	200057_s_at	NONO	7.602807516	0.001996008	0	0.002988266	0.03291319	0.017787688	1	0.337	0.338	1.985950468	5927.370973	934.3559525	2984.651968	782.723213	0
1060	218063_s_at	CDC42EP4	5.836252373	0.001996008	0	0.002988266	0.03291319	0.017787688	1	0.932	0.935	1.985327418	170.6896117	74.67878371	85.97554751	13.49272671	0
6718	205404_at	HSD11B1	-3.081607847	0.003992016	3.05E-04	0.006382037	0.046190432	0.017787688	1	1	1	1.985222415	80.8149437	31.64997148	160.4356377	56.40331492	999
913	214039_s_at	LAPTM4B	6.039377475	0.001996008	0	0.002988266	0.03291319	0.017787688	1	0.88	0.881	1.984048511	4364.976462	1099.935905	2200.035149	673.3992881	0
1797	1560023_x_at	---	5.081911785	0.001996008	0	0.002988266	0.03291319	0.030870564	1	0.999	0.999	1.983750454	198.6064684	67.06016439	100.1166594	34.28331142	0
1133	1555814_a_at	RHOA	5.741009791	0.001996008	0	0.002988266	0.03291319	0.017787688	1	0.948	0.95	1.982922088	2459.518034	695.9510264	1240.350314	387.0491502	0
2109	212595_s_at	DAZAP2	4.845893754	0.001996008	0	0.002988266	0.03291319	0.017787688	1	1	1	1.980690916	2405.162792	512.0519032	1214.304954	510.8684617	0
3273	210935_s_at	WDR1	4.188390004	0.003992016	3.05E-04	0.006382037	0.046190432	0.025629454	1	1	1	1.980297552	152.1079694	95.90804291	76.81066376	13.36908485	1
3738	1559883_s_at	SAMHD1	3.991426371	0.003992016	3.05E-04	0.006382037	0.046190432	0.054234746	1	1	1	1.980027386	89.88655488	62.46807405	45.39662206	3.38823644	1
2660	216290_x_at	DPP6	4.504516906	0.001996008	0	0.002988266	0.03291319	0.020525554	1	1	1	1.979885098	179.7816344	91.72008514	90.80407475	25.22762804	0
386	212124_at	ZMIZ1	7.266375384	0.001996008	0	0.002988266	0.03291319	0.017787688	1	0.444	0.445	1.979746813	3758.804494	777.5744633	1898.62889	482.9099234	0
936	223524_s_at	TMEM108	6.009671188	0.003992016	3.05E-04	0.006382037	0.046190432	0.017787688	1	0.889	0.891	1.979707457	976.4303641	372.7345753	493.2195211	103.0401559	1
2306	235072_s_at	---	4.720496915	0.001996008	0	0.002988266	0.03291319	0.030870564	1	1	1	1.979637179	1980.911633	605.1443665	1000.643781	397.9935134	0
1785	1552516_a_at	HIPK1	5.087893467	0.003992016	3.05E-04	0.006382037	0.046190432	0.017787688	1	0.999	0.999	1.979123103	251.408132	118.1527495	127.0300628	28.40326908	1
1962	228149_at	FLJ31818	4.961629227	0.003992016	3.05E-04	0.006382037	0.046190432	0.025629454	1	1	1	1.979089027	370.3567957	116.6831597	187.1349851	68.49055882	1
104	224714_at	MKI67IP	8.925868537	0.001996008	0	0.002988266	0.03291319	0.017787688	1	0.085	0.085	1.978715921	919.8060816	273.044223	464.8499927	36.62015989	0
843	239025_at	---	6.176818521	0.001996008	0	0.002988266	0.03291319	0.017787688	1	0.845	0.846	1.97849325	208.7646902	67.89423983	105.5170091	26.01461553	0
2253	227978_s_at	ZADH2	4.753105365	0.001996008	0	0.002988266	0.03291319	0.020525554	1	1	1	1.97797372	197.0307444	86.90715115	99.61241772	30.33545543	0
1465	212085_at	SLC25A6	5.36260032	0.001996008	0	0.002988266	0.03291319	0.017787688	1	0.988	0.99	1.977969678	3327.609531	1182.248145	1682.335967	502.2497424	0
239	222516_at	AP3M1	7.869464906	0.001996008	0	0.002988266	0.03291319	0.017787688	1	0.271	0.271	1.977751798	674.9231075	144.9714949	341.2577393	75.53104188	0
1142	221307_at	KCNIP1	5.728059217	0.001996008	0	0.002988266	0.03291319	0.020525554	1	0.95	0.952	1.977653367	583.8617498	243.861639	295.2295684	58.33859875	0
566	214113_s_at	RBM8A	6.781301128	0.001996008	0	0.002988266	0.03291319	0.017787688	1	0.623	0.624	1.977524713	1220.281331	272.3905814	617.075136	167.2379447	0
3493	213005_s_at	ANKRD15	4.098477795	0.001996008	0	0.002988266	0.03291319	0.050752292	1	1	1	1.9773453	1872.297412	913.9690072	946.8742827	352.7026776	0
1149	233330_s_at	---	5.719257386	0.001996008	0	0.002988266	0.03291319	0.017787688	1	0.951	0.953	1.976865937	56.63223805	23.83671127	28.64748539	5.561599703	0
1047	213002_at	MARCKS	5.852697964	0.003992016	3.05E-04	0.006382037	0.046190432	0.017787688	1	0.93	0.934	1.976156301	1202.246452	356.5932287	608.3761958	177.7968833	1
8475	203407_at	PPL	-2.734188552	0.003992016	3.05E-04	0.006382037	0.046190432	0.017787688	1	1	1	1.975933075	92.85815218	27.9544545	183.4814941	73.28499964	999
737	201055_s_at	HNRPA0	6.405506861	0.001996008	0	0.002988266	0.03291319	0.017787688	1	0.774	0.776	1.975731424	739.3612521	191.4430741	374.221538	102.5702932	0
164	210581_x_at	PATZ1	8.390430725	0.001996008	0	0.002988266	0.03291319	0.017787688	1	0.157	0.157	1.97549633	207.2986481	50.65428146	104.93497	18.52811698	0
1637	1561657_at	NCAM1	5.21307572	0.003992016	3.05E-04	0.006382037	0.046190432	0.020525554	1	0.996	0.997	1.975311772	200.3546685	70.68909564	101.4293902	31.93338106	1
1586	234299_s_at	NIN	5.258248671	0.001996008	0	0.002988266	0.03291319	0.020525554	1	0.995	0.996	1.975055332	169.8274055	64.46110539	85.98615075	24.93819748	0
1010	233546_at	LOC283075	5.899631278	0.001996008	0	0.002988266	0.03291319	0.017787688	1	0.917	0.92	1.973942378	96.07499254	32.52076193	48.67162972	12.55204187	0
4965	225757_s_at	CLMN	-3.564117816	0.001996008	0	0.002988266	0.03291319	0.017787688	1	1	1	1.973563341	131.7051054	28.70196511	259.928368	79.64107115	1000
1516	227335_at	DIDO1	5.315516722	0.003992016	3.05E-04	0.006382037	0.046190432	0.017787688	1	0.993	0.995	1.973534255	263.4732645	87.59865077	133.5032639	42.31173353	1
1691	221726_at	RPL22	5.167009941	0.001996008	0	0.002988266	0.03291319	0.020525554	1	0.997	0.998	1.973438969	3432.761613	1002.187529	1739.482024	616.4690456	0
8726	1555310_a_at	PAK6	-2.692263623	0.001996008	0	0.002988266	0.03291319	0.017787688	1	1	1	1.97249632	284.0304939	180.8470078	560.2491041	217.9922778	1000
2753	1555609_a_at	ZMAT3	4.455087693	0.001996008	0	0.002988266	0.03291319	0.017787688	1	1	1	1.971538641	237.5375696	115.9362699	120.4833447	36.76273564	0
288	228028_at	FAM59B	7.605105682	0.001996008	0	0.002988266	0.03291319	0.017787688	1	0.336	0.337	1.971172252	558.8618861	172.6065764	283.517529	43.57660889	0
1293	210105_s_at	FYN	5.550174268	0.001996008	0	0.002988266	0.03291319	0.017787688	1	0.974	0.977	1.970941111	4936.249313	1092.514813	2504.513852	879.3866909	0
384	1559101_at	FYN	7.272666614	0.001996008	0	0.002988266	0.03291319	0.017787688	1	0.44	0.441	1.970350779	447.9366514	123.4459041	227.3385309	47.10864442	0
287	212496_s_at	JMJD2B	7.606032676	0.001996008	0	0.002988266	0.03291319	0.017787688	1	0.335	0.336	1.97004811	972.2213843	239.0163346	493.5013411	104.3098241	0
11012	242036_x_at	ATP2B3	-2.369735284	0.003992016	3.05E-04	0.006382037	0.046190432	0.017787688	1	1	1	1.969532625	139.0041535	55.14318189	273.7732154	125.2852584	999
4138	209022_at	STAG2	3.840428083	0.001996008	0	0.002988266	0.03291319	0.057649473	1	1	1	1.969066974	2443.572415	429.1603608	1240.979838	679.3424356	0
2670	225766_s_at	---	4.498724032	0.001996008	0	0.002988266	0.03291319	0.017787688	1	1	1	1.968787089	447.2085041	187.5576022	227.1492467	80.41952483	0
935	224642_at	FYTTD1	6.016551593	0.001996008	0	0.002988266	0.03291319	0.017787688	1	0.887	0.888	1.968697647	542.4993753	204.5716391	275.562566	57.47342574	0
494	234032_at	ZCCHC7	6.989684415	0.001996008	0	0.002988266	0.03291319	0.017787688	1	0.55	0.55	1.968491219	336.6941781	98.18160866	171.0417476	36.0853614	0
2575	221763_at	JMJD1C	4.552855436	0.003992016	3.05E-04	0.006382037	0.046190432	0.020525554	1	1	1	1.968227038	1104.388949	373.2059024	561.108514	222.3336168	1
440	230226_s_at	JARID1A	7.143975141	0.001996008	0	0.002988266	0.03291319	0.017787688	1	0.496	0.496	1.967832336	119.8236705	28.9987567	60.89119909	14.4518526	0
460	202971_s_at	DYRK2	7.083605203	0.001996008	0	0.002988266	0.03291319	0.017787688	1	0.525	0.525	1.967585175	164.2948666	60.82788879	83.50076464	8.504706679	0
55	224645_at	EIF4EBP2	9.748071006	0.001996008	0	0.002988266	0.03291319	0.017787688	1	0.037	0.037	1.966404917	464.8190948	89.07381826	236.3801528	38.8087003	0
947	232141_at	U2AF1	5.983458889	0.003992016	3.05E-04	0.006382037	0.046190432	0.017787688	1	0.896	0.9	1.966261089	306.7442458	109.0921268	156.0038225	36.24713147	1
1168	203462_x_at	EIF3S9	5.694819782	0.001996008	0	0.002988266	0.03291319	0.020525554	1	0.955	0.957	1.965613477	1576.548357	397.9163626	802.0642794	260.2634256	0
4258	244321_at	PGAP1	3.79717186	0.003992016	3.05E-04	0.006382037	0.046190432	0.047175057	1	1	1	1.965104297	86.87782357	58.32617516	44.21028628	9.987959359	1
1112	204432_at	SOX12	5.767113577	0.001996008	0	0.002988266	0.03291319	0.017787688	1	0.944	0.946	1.964873844	251.8590134	81.00664803	128.1807553	35.69606181	0
3488	202695_s_at	STK17A	4.101197974	0.003992016	3.05E-04	0.006382037	0.046190432	0.050752292	1	1	1	1.964535641	466.5887444	267.9277808	237.5058689	66.21085742	1
1084	201530_x_at	EIF4A1	5.798978281	0.001996008	0	0.002988266	0.03291319	0.017787688	1	0.94	0.942	1.964517393	5897.54313	1599.271419	3002.031518	920.2918296	0
3168	228963_at	---	4.235242203	0.001996008	0	0.002988266	0.03291319	0.030870564	1	1	1	1.964059155	518.8547358	163.9916764	264.1746989	117.8054747	0
2310	201875_s_at	MPZL1	4.718058443	0.001996008	0	0.002988266	0.03291319	0.017787688	1	1	1	1.963734395	829.7944028	357.5468069	422.5593874	131.43695	0
1635	210253_at	HTATIP2	-5.214468824	0.001996008	0	0.002988266	0.03291319	0.017787688	1	0.996	0.997	1.963249043	91.00586383	20.79968431	178.667175	36.68077006	1000
364	215357_s_at	POLDIP3	7.325914983	0.001996008	0	0.002988266	0.03291319	0.017787688	1	0.418	0.419	1.962730453	223.3441293	66.48354743	113.7925633	20.67540757	0
2523	201624_at	DARS	4.581881567	0.003992016	3.05E-04	0.006382037	0.046190432	0.025629454	1	1	1	1.962713947	1054.068658	325.6207999	537.0465011	217.0206487	1
827	201917_s_at	SLC25A36	6.222103399	0.001996008	0	0.002988266	0.03291319	0.017787688	1	0.835	0.836	1.962476119	1110.685009	352.823571	565.9610317	137.3729748	0
399	201156_s_at	RAB5C	7.243409691	0.001996008	0	0.002988266	0.03291319	0.017787688	1	0.455	0.456	1.962211623	555.6663115	167.9631492	283.1836816	51.6479077	0
269	205401_at	AGPS	7.695662036	0.001996008	0	0.002988266	0.03291319	0.017787688	1	0.309	0.31	1.961969543	224.5810466	66.37071047	114.4671422	18.3134713	0
1213	220261_s_at	ZDHHC4	5.637033686	0.001996008	0	0.002988266	0.03291319	0.017787688	1	0.962	0.964	1.961870856	698.0425904	162.5951729	355.8045567	119.5792082	0
859	227573_s_at	OBSL1	6.145509722	0.003992016	3.05E-04	0.006382037	0.046190432	0.017787688	1	0.851	0.852	1.960223009	311.610662	117.3034991	158.9669443	30.5724782	1
2044	211386_at	MGC12488	4.905299284	0.001996008	0	0.002988266	0.03291319	0.017787688	1	1	1	1.959511523	292.4377586	149.6940535	149.2401321	27.56252323	0
785	213891_s_at	---	6.320023829	0.001996008	0	0.002988266	0.03291319	0.017787688	1	0.805	0.806	1.958985784	3825.334985	773.5523327	1952.711968	587.7678565	0
523	213788_s_at	FLJ35348	6.914319911	0.001996008	0	0.002988266	0.03291319	0.017787688	1	0.581	0.582	1.958874517	335.3546504	117.4236721	171.1976175	25.7661322	0
2223	203319_s_at	ZNF148	4.767833532	0.003992016	3.05E-04	0.006382037	0.046190432	0.035344014	1	1	1	1.958582056	613.9376079	215.0621147	313.4602433	112.3917023	1
1540	218096_at	AGPAT5	5.295850886	0.001996008	0	0.002988266	0.03291319	0.017787688	1	0.994	0.996	1.958513815	2199.410462	479.2805354	1122.999718	413.1244379	0
1849	201096_s_at	ARF4	5.045635435	0.001996008	0	0.002988266	0.03291319	0.020525554	1	1	1	1.958279899	1143.300912	446.9792788	583.8291617	173.9459104	0
1058	200781_s_at	RPS15A	5.838383399	0.001996008	0	0.002988266	0.03291319	0.017787688	1	0.932	0.935	1.958262884	10564.96355	2189.481482	5395.069088	1780.877449	0
2731	204120_s_at	ADK	4.470737114	0.003992016	3.05E-04	0.006382037	0.046190432	0.025629454	1	1	1	1.95781431	383.0754465	203.0277557	195.6648516	48.43047854	1
2947	226100_at	MLL5	4.346132781	0.003992016	3.05E-04	0.006382037	0.046190432	0.030870564	1	1	1	1.957520919	854.0443098	230.1138436	436.2887271	194.7373477	1
1503	1553995_a_at	NT5E	5.330519093	0.003992016	3.05E-04	0.006382037	0.046190432	0.017787688	1	0.993	0.995	1.956709037	134.5281862	66.98779042	68.75226907	7.756618411	1
682	222957_at	NEU4	6.518178186	0.001996008	0	0.002988266	0.03291319	0.017787688	1	0.73	0.731	1.956701501	493.6221896	200.3738464	252.2726074	24.11769328	0
3146	226337_at	SCYL1BP1	4.243380968	0.003992016	3.05E-04	0.006382037	0.046190432	0.030870564	1	1	1	1.956137736	305.9355843	120.0844656	156.3977723	62.89839433	1
348	200888_s_at	RPL23	7.373817822	0.001996008	0	0.002988266	0.03291319	0.017787688	1	0.398	0.4	1.956119627	8634.396878	1669.233128	4414.043373	1096.593555	0
49	211345_x_at	EEF1G	9.817615209	0.001996008	0	0.002988266	0.03291319	0.017787688	1	0.031	0.031	1.955728455	11840.01771	1812.256415	6054.019249	1106.115531	0
635	212368_at	ZNF292	6.653871025	0.001996008	0	0.002988266	0.03291319	0.017787688	1	0.675	0.678	1.955677132	1943.741947	473.3816992	993.8971597	258.6014724	0
1137	203316_s_at	SNRPE	5.734034936	0.001996008	0	0.002988266	0.03291319	0.020525554	1	0.949	0.951	1.955663578	2613.89984	729.5195667	1336.579496	406.1485407	0
65	231902_at	LOC152485	9.608309468	0.001996008	0	0.002988266	0.03291319	0.017787688	1	0.042	0.042	1.955604084	202.1848364	51.52993989	103.3874075	10.66549774	0
2818	212815_at	ASCC3	4.414615429	0.003992016	3.05E-04	0.006382037	0.046190432	0.020525554	1	1	1	1.955547272	453.1003971	192.0356715	231.7000482	82.54581139	1
1913	223978_s_at	CRLS1	4.98896528	0.001996008	0	0.002988266	0.03291319	0.030870564	1	1	1	1.955181595	639.9492197	181.8253241	327.3093514	120.2897119	0
127	211392_s_at	PATZ1	8.640463264	0.001996008	0	0.002988266	0.03291319	0.017787688	1	0.118	0.118	1.954520545	380.3108355	107.545365	194.5801166	22.42956307	0
1434	214757_at	KIAA1505	5.398907131	0.001996008	0	0.002988266	0.03291319	0.017787688	1	0.983	0.985	1.954385172	175.1672297	56.53831219	89.62779301	27.48947173	0
1458	221806_s_at	SETD5	5.367223436	0.001996008	0	0.002988266	0.03291319	0.017787688	1	0.988	0.99	1.954035606	2045.313188	410.5769111	1046.712343	383.0710709	0
1440	203563_at	AFAP	5.392932625	0.001996008	0	0.002988266	0.03291319	0.017787688	1	0.986	0.988	1.953320532	148.956324	71.83843296	76.25800352	10.11053369	0
1324	201797_s_at	VARS	5.522387968	0.001996008	0	0.002988266	0.03291319	0.017787688	1	0.975	0.978	1.953180403	308.2316663	97.114581	157.8101366	47.28684963	0
1653	200909_s_at	RPLP2	5.195062064	0.001996008	0	0.002988266	0.03291319	0.017787688	1	0.996	0.997	1.953008552	8753.709573	1623.403708	4482.166533	1722.943632	0
648	240528_s_at	EXOC4	6.616048225	0.001996008	0	0.002988266	0.03291319	0.017787688	1	0.689	0.691	1.952128168	186.0693815	54.05536084	95.31617064	22.00542985	0
5016	215228_at	NHLH2	-3.549930591	0.001996008	0	0.002988266	0.03291319	0.017787688	1	1	1	1.951321312	56.37339333	13.34554472	110.0026039	33.36609016	1000
958	214280_x_at	HNRPA1	5.962040224	0.001996008	0	0.002988266	0.03291319	0.017787688	1	0.899	0.903	1.950683274	2293.152844	437.0617163	1175.563904	381.8921217	0
190	211710_x_at	RPL4	8.192106971	0.001996008	0	0.002988266	0.03291319	0.017787688	1	0.192	0.192	1.948801686	8498.733117	1615.800852	4361.004601	931.4644656	0
468	221475_s_at	RPL15	7.056300563	0.001996008	0	0.002988266	0.03291319	0.017787688	1	0.536	0.536	1.94865526	5175.208259	1207.469721	2655.78441	639.9994888	0
1721	213995_at	ATP5S	5.142213102	0.001996008	0	0.002988266	0.03291319	0.020525554	1	0.997	0.998	1.948017651	538.7431077	130.2140493	276.5596644	101.7289904	0
820	212462_at	MYST4	6.241994593	0.003992016	3.05E-04	0.006382037	0.046190432	0.017787688	1	0.829	0.83	1.947843261	1053.909666	306.8316137	541.064924	137.9905667	1
504	232478_at	NR6A1	6.955169585	0.001996008	0	0.002988266	0.03291319	0.020525554	1	0.563	0.564	1.947558303	352.1065293	132.8340945	180.7938323	16.62566351	0
1218	201167_x_at	ARHGDIA	5.63310335	0.003992016	3.05E-04	0.006382037	0.046190432	0.020525554	1	0.963	0.965	1.946685912	259.9434708	102.4452771	133.5312847	29.63328898	1
1995	217820_s_at	ENAH	4.942351287	0.001996008	0	0.002988266	0.03291319	0.025629454	1	1	1	1.946194924	1023.626622	400.6054488	525.9630521	160.0635935	0
1645	242563_at	FCHSD2	5.201900522	0.003992016	3.05E-04	0.006382037	0.046190432	0.017787688	1	0.996	0.997	1.945976998	47.44654635	20.13302302	24.38186391	5.912950216	1
1197	209585_s_at	MINPP1	5.660961679	0.001996008	0	0.002988266	0.03291319	0.017787688	1	0.96	0.962	1.945838259	300.2738269	73.6619616	154.3159229	49.75992622	0
2945	227085_at	H2AFV	4.346777608	0.003992016	3.05E-04	0.006382037	0.046190432	0.047175057	1	1	1	1.945775465	799.1781786	229.7811757	410.724769	177.9925775	1
4248	222163_s_at	SPATA5L1	3.801433715	0.001996008	0	0.002988266	0.03291319	0.050752292	1	1	1	1.945406104	284.4685407	95.34951277	146.2257881	72.05456616	0
1563	224915_x_at	TALDO1	5.276444273	0.001996008	0	0.002988266	0.03291319	0.020525554	1	0.994	0.996	1.945189975	3148.752105	752.0723921	1618.737576	576.2275424	0
11072	229517_at	PTPDC1	-2.362924881	0.001996008	0	0.002988266	0.03291319	0.025629454	1	1	1	1.94332548	151.0709342	28.70455577	293.5799956	134.3800919	1000
831	205603_s_at	DIAPH2	6.209436643	0.001996008	0	0.002988266	0.03291319	0.017787688	1	0.84	0.841	1.942991672	197.9621351	68.29290951	101.8852206	21.63997653	0
417	237157_at	SH3D19	7.196820577	0.001996008	0	0.002988266	0.03291319	0.017787688	1	0.475	0.476	1.94291516	278.8291103	90.73022491	143.5106977	21.94149489	0
3395	224787_s_at	RAB18	4.135310651	0.003992016	3.05E-04	0.006382037	0.046190432	0.047175057	1	1	1	1.941612952	1900.125458	373.4676499	978.6324595	475.9036679	1
1198	1553349_at	ARID2	5.660037749	0.001996008	0	0.002988266	0.03291319	0.017787688	1	0.96	0.962	1.941505572	244.7338418	77.98498587	126.0536387	35.32769096	0
332	208734_x_at	RAB2	7.433912781	0.001996008	0	0.002988266	0.03291319	0.017787688	1	0.381	0.383	1.940851157	1673.176061	398.6586149	862.0836558	186.2502354	0
839	228903_at	FLJ37464	-6.189608674	0.001996008	0	0.002988266	0.03291319	0.017787688	1	0.844	0.845	1.939138351	278.0085068	54.88686673	539.0969576	91.79205459	1000
840	212322_at	SGPL1	6.188917956	0.001996008	0	0.002988266	0.03291319	0.017787688	1	0.844	0.845	1.938943917	1014.480455	249.3662934	523.2128923	147.6096914	0
471	224492_s_at	ZNF627	7.045829394	0.001996008	0	0.002988266	0.03291319	0.017787688	1	0.537	0.537	1.938925122	706.4693194	141.3496076	364.3613214	93.09111267	0
1249	210041_s_at	PGM3	5.596564776	0.001996008	0	0.002988266	0.03291319	0.017787688	1	0.97	0.972	1.93820053	158.4765876	48.35884462	81.76480456	23.95826296	0
1912	204194_at	BACH1	4.989548337	0.001996008	0	0.002988266	0.03291319	0.020525554	1	1	1	1.938100387	266.7432811	78.69641582	137.6313028	48.78818256	0
10361	207076_s_at	ASS1	-2.453851263	0.003992016	3.05E-04	0.006382037	0.046190432	0.025629454	1	1	1	1.938062472	272.1916149	191.9982562	527.524354	219.9457931	999
2002	223271_s_at	CTDSPL2	4.940114223	0.001996008	0	0.002988266	0.03291319	0.025629454	1	1	1	1.937812705	447.7845889	164.5405577	231.0773315	73.42515984	0
766	201148_s_at	TIMP3	6.347070753	0.001996008	0	0.002988266	0.03291319	0.017787688	1	0.796	0.797	1.93712955	1066.83853	362.1002385	550.731638	112.1294709	0
111	223189_x_at	MLL5	8.786826675	0.001996008	0	0.002988266	0.03291319	0.017787688	1	0.102	0.102	1.936965928	995.4005604	247.126205	513.8967836	73.97233555	0
1958	222506_at	LMBR1	4.963260231	0.001996008	0	0.002988266	0.03291319	0.020525554	1	1	1	1.936651907	143.4945238	38.44413179	74.09412256	27.3252108	0
8806	226638_at	ARHGAP23	-2.67898299	0.003992016	3.05E-04	0.006382037	0.046190432	0.020525554	1	1	1	1.93662324	708.9932655	219.8596303	1373.052835	547.4151883	999
609	200803_s_at	TEGT	6.696074865	0.001996008	0	0.002988266	0.03291319	0.017787688	1	0.651	0.653	1.936411004	2210.213047	649.0902595	1141.396657	248.1110992	0
941	200023_s_at	EIF3S5	5.998610882	0.001996008	0	0.002988266	0.03291319	0.020525554	1	0.893	0.896	1.936127154	3232.422619	715.911929	1669.53013	509.2434794	0
2983	204354_at	POT1	4.328526346	0.001996008	0	0.002988266	0.03291319	0.025629454	1	1	1	1.936003323	549.4683767	177.2850092	283.8158231	117.991505	0
2789	1568954_s_at	C16orf72	4.435791755	0.001996008	0	0.002988266	0.03291319	0.039350448	1	1	1	1.935350943	188.0575754	48.2009979	97.16975422	41.66662376	0
1444	244693_at	USP54	5.381027908	0.001996008	0	0.002988266	0.03291319	0.017787688	1	0.986	0.988	1.93430491	349.7996813	154.8779758	180.8399903	34.37345488	0
309	228040_at	RP11-262H14.4	7.522539065	0.001996008	0	0.002988266	0.03291319	0.017787688	1	0.356	0.358	1.933093122	1159.757042	305.0474538	599.9488743	114.6739033	0
1845	200008_s_at	GDI2	5.046076238	0.001996008	0	0.002988266	0.03291319	0.020525554	1	1	1	1.932966631	1588.926925	383.0766783	822.0146689	304.2419359	0
2058	241815_at	---	4.894328195	0.003992016	3.05E-04	0.006382037	0.046190432	0.020525554	1	1	1	1.932115405	78.71365047	31.83515652	40.73962158	11.94310401	1
1202	225461_at	EHMT1	5.654572516	0.003992016	3.05E-04	0.006382037	0.046190432	0.017787688	1	0.961	0.963	1.931897783	414.1070739	107.0413059	214.3524764	66.70394827	1
1680	211989_at	SMARCE1	5.175723948	0.001996008	0	0.002988266	0.03291319	0.017787688	1	0.997	0.998	1.931684216	512.5667943	186.8819341	265.3470945	77.14001624	0
7305	210715_s_at	SPINT2	-2.951452022	0.003992016	3.05E-04	0.006382037	0.046190432	0.020525554	1	1	1	1.931646282	331.6855255	139.1313888	640.6991123	227.562329	999
1513	222467_s_at	SAPS3	5.320110891	0.001996008	0	0.002988266	0.03291319	0.017787688	1	0.993	0.995	1.931008632	513.7215689	127.7696074	266.0379453	91.03054667	0
487	200081_s_at	RPS6	7.005272974	0.001996008	0	0.002988266	0.03291319	0.017787688	1	0.546	0.546	1.931001247	8365.893051	1789.757481	4332.412041	1075.683823	0
2423	217687_at	ADCY2	4.643833129	0.001996008	0	0.002988266	0.03291319	0.035344014	1	1	1	1.928911058	221.2421593	110.4094508	114.6979579	26.96695452	0
930	204369_at	PIK3CA	6.023704721	0.001996008	0	0.002988266	0.03291319	0.017787688	1	0.885	0.886	1.928821072	524.8543442	166.5488839	272.1114736	66.84491047	0
1074	229231_at	LRRC37B	5.816728889	0.001996008	0	0.002988266	0.03291319	0.017787688	1	0.936	0.939	1.928604494	617.876207	107.6553744	320.3747626	106.1536326	0
130	212808_at	NFATC2IP	8.617030588	0.001996008	0	0.002988266	0.03291319	0.017787688	1	0.119	0.119	1.928268133	267.1637714	56.97199247	138.5511521	24.63087859	0
1160	224966_s_at	DUS3L	5.702391366	0.001996008	0	0.002988266	0.03291319	0.017787688	1	0.954	0.956	1.928073436	232.685455	87.33289267	120.6828799	27.15116899	0
664	1569142_at	TRIM13	6.566522296	0.001996008	0	0.002988266	0.03291319	0.017787688	1	0.709	0.711	1.927721861	84.71908667	21.8318857	43.94777504	10.87578248	0
8710	207002_s_at	PLAGL1	-2.695008616	0.003992016	3.05E-04	0.006382037	0.046190432	0.020525554	1	1	1	1.927679608	52.98733693	52.18683234	102.1426089	35.18284336	999
4696	225165_at	PPP1R1B	-3.644657055	0.001996008	0	0.002988266	0.03291319	0.017787688	1	1	1	1.927431184	558.5202934	419.0479353	1076.50943	271.2137055	1000
1265	235207_at	---	5.574788406	0.001996008	0	0.002988266	0.03291319	0.017787688	1	0.972	0.974	1.926561997	211.4206588	48.05133959	109.7398678	36.09165975	0
449	201724_s_at	GALNT1	7.104418776	0.001996008	0	0.002988266	0.03291319	0.017787688	1	0.522	0.522	1.926556666	540.9611979	143.9922504	280.7917397	58.87071916	0
2842	209674_at	CRY1	4.405296765	0.001996008	0	0.002988266	0.03291319	0.039350448	1	1	1	1.926532483	529.4443048	142.4490756	274.8172218	116.3345941	0
1689	1554670_at	GGA1	5.168590653	0.001996008	0	0.002988266	0.03291319	0.025629454	1	0.997	0.998	1.926282812	90.63965353	40.83564121	47.05417758	9.746919636	0
1883	225917_at	---	5.016846576	0.001996008	0	0.002988266	0.03291319	0.017787688	1	1	1	1.925760749	1411.448413	400.4046803	732.9303052	257.7002144	0
2749	214212_x_at	PLEKHC1	4.460000088	0.003992016	3.05E-04	0.006382037	0.046190432	0.025629454	1	1	1	1.925063412	209.6550244	85.67218477	108.9081134	37.47640965	1
360	222771_s_at	MYEF2	7.335205629	0.001996008	0	0.002988266	0.03291319	0.017787688	1	0.412	0.413	1.922733722	1100.747489	291.56319	572.4908635	112.4690533	0
2136	219470_x_at	CCNJ	4.825331745	0.001996008	0	0.002988266	0.03291319	0.030870564	1	1	1	1.922611691	127.3859531	68.46441615	66.25672447	8.368939156	0
5080	229310_at	KBTBD9	-3.527910702	0.003992016	3.05E-04	0.006382037	0.046190432	0.020525554	1	1	1	1.922258156	227.2138322	131.1776112	436.7636421	122.2773752	999
929	202290_at	PDAP1	6.024901107	0.001996008	0	0.002988266	0.03291319	0.017787688	1	0.884	0.885	1.922036736	819.6335226	238.4976792	426.4400921	111.3892615	0
2434	222204_s_at	RRN3	4.635520336	0.003992016	3.05E-04	0.006382037	0.046190432	0.030870564	1	1	1	1.921865369	587.5554623	149.0207154	305.7214475	122.5258821	1
3487	209259_s_at	SMC3	4.101225286	0.003992016	3.05E-04	0.006382037	0.046190432	0.039350448	1	1	1	1.921508065	1291.874665	325.4478234	672.3233113	312.3358152	1
3526	1569629_x_at	LOC389906	4.080988288	0.001996008	0	0.002988266	0.03291319	0.054234746	1	1	1	1.920666297	102.7844282	64.47961516	53.51498506	8.896554497	0
408	227094_at	DHTKD1	7.217551475	0.001996008	0	0.002988266	0.03291319	0.017787688	1	0.468	0.469	1.920037372	848.1294373	194.306539	441.7254839	99.76762873	0
17165	242980_at	---	-1.821316218	0.003992016	3.05E-04	0.006382037	0.046190432	0.096777621	1	1	1	1.919822903	64.97115536	15.34386212	124.7331121	73.11988447	999
537	229765_at	RHOT1	6.881853058	0.001996008	0	0.002988266	0.03291319	0.020525554	1	0.592	0.593	1.919567001	653.4976052	169.5188304	340.4401122	76.52929826	0
1999	203098_at	CDYL	4.941864219	0.001996008	0	0.002988266	0.03291319	0.020525554	1	1	1	1.918485873	885.5561532	171.4502167	461.5911776	179.4632231	0
3965	209330_s_at	HNRPD	3.902364464	0.001996008	0	0.002988266	0.03291319	0.057649473	1	1	1	1.918335797	1048.274675	291.3140903	546.4500408	263.4832267	0
2165	201351_s_at	YME1L1	4.810286611	0.001996008	0	0.002988266	0.03291319	0.020525554	1	1	1	1.917436725	905.0099382	261.2824578	471.9894673	172.773722	0
1969	205967_at	HIST1H4C	4.955411591	0.003992016	3.05E-04	0.006382037	0.046190432	0.017787688	1	1	1	1.917167321	826.7576657	344.5448763	431.2391813	115.3426301	1
185	215164_at	TCF4	8.234021207	0.001996008	0	0.002988266	0.03291319	0.017787688	1	0.187	0.187	1.916667019	285.6172019	78.79521579	149.0176432	20.14884177	0
3375	207711_at	C20orf117	4.14217916	0.001996008	0	0.002988266	0.03291319	0.035344014	1	1	1	1.915490499	337.923204	202.4852832	176.4160168	34.57088546	0
7886	235639_at	---	-2.836112147	0.001996008	0	0.002988266	0.03291319	0.017787688	1	1	1	1.915317864	119.6500107	23.53299264	229.1678029	85.84427502	1000
4106	1554726_at	ZNF655	3.853457619	0.001996008	0	0.002988266	0.03291319	0.030870564	1	1	1	1.915268217	88.23909247	51.44219173	46.07140227	13.61037224	0
1333	244563_at	QSER1	5.511801844	0.001996008	0	0.002988266	0.03291319	0.017787688	1	0.978	0.981	1.914620564	160.8297918	71.46272046	84.00086928	13.17270588	0
2452	202900_s_at	NUP88	4.626179792	0.001996008	0	0.002988266	0.03291319	0.017787688	1	1	1	1.914593203	370.0560782	147.9494614	193.2818301	62.29375199	0
708	224624_at	LRRC8A	6.471432167	0.001996008	0	0.002988266	0.03291319	0.020525554	1	0.747	0.748	1.913666106	3055.5753	895.5517112	1596.71287	358.8614196	0
2321	200607_s_at	RAD21	4.712883712	0.001996008	0	0.002988266	0.03291319	0.030870564	1	1	1	1.913356894	1328.750446	373.4283433	694.4603227	262.2568433	0
154	201154_x_at	RPL4	8.473262819	0.001996008	0	0.002988266	0.03291319	0.017787688	1	0.134	0.134	1.913142862	8435.471438	1652.379142	4409.221917	838.0450848	0
2543	AFFX-HSAC07/X00351_5_at	ACTB	4.567136068	0.001996008	0	0.002988266	0.03291319	0.020525554	1	1	1	1.912703089	10384.41709	2469.732221	5429.18404	2220.992056	0
592	212018_s_at	RSL1D1	6.72546845	0.001996008	0	0.002988266	0.03291319	0.017787688	1	0.638	0.64	1.912665548	1084.642185	257.7004911	567.0840812	138.6860928	0
6391	209496_at	RARRES2	-3.158917446	0.001996008	0	0.002988266	0.03291319	0.017787688	1	1	1	1.912426965	162.7087797	37.46592779	311.1686577	104.0398842	1000
1507	243589_at	KIAA1267	5.326955838	0.001996008	0	0.002988266	0.03291319	0.017787688	1	0.993	0.995	1.912132891	339.5444429	151.632059	177.5736637	32.09429381	0
167	210348_at	10-Jan	-8.380802334	0.001996008	0	0.002988266	0.03291319	0.017787688	1	0.158	0.158	1.912012632	140.5680564	24.46565924	268.7678996	32.80916293	1000
7837	212021_s_at	MKI67	2.847917522	0.001996008	0	0.002988266	0.03291319	0.101510467	1	1	1	1.911671615	250.5028277	236.864649	131.0386291	5.634950766	0
1872	217833_at	SYNCRIP	5.026493154	0.001996008	0	0.002988266	0.03291319	0.017787688	1	1	1	1.911017892	1356.833503	211.6100758	710.0056511	275.3194712	0
3037	212406_s_at	PCMTD2	4.3007975	0.001996008	0	0.002988266	0.03291319	0.043329476	1	1	1	1.908807677	1439.479154	508.6804915	754.1247718	294.1764348	0
2331	235470_at	---	4.705868441	0.001996008	0	0.002988266	0.03291319	0.025629454	1	1	1	1.908222891	339.6887181	144.3553352	178.013124	51.43656932	0
4161	214433_s_at	SELENBP1	-3.830467528	0.001996008	0	0.002988266	0.03291319	0.017787688	1	1	1	1.907843073	183.0293704	97.72511328	349.1913165	88.97460638	1000
210	213762_x_at	RBMX	8.070276084	0.001996008	0	0.002988266	0.03291319	0.017787688	1	0.222	0.222	1.907618987	2319.160259	551.5189709	1215.735572	214.3462441	0
2312	214051_at	MGC39900	4.716916796	0.003992016	3.05E-04	0.006382037	0.046190432	0.030870564	1	1	1	1.907317945	274.2101263	135.1290263	143.7673918	31.15576905	1
76	208661_s_at	TTC3	9.375615756	0.001996008	0	0.002988266	0.03291319	0.017787688	1	0.054	0.054	1.907086328	2219.235708	525.9161834	1163.678684	141.9875401	0
714	210414_at	FLRT1	6.455139608	0.001996008	0	0.002988266	0.03291319	0.020525554	1	0.753	0.754	1.90649227	600.627536	180.915789	315.0432579	68.35461883	0
1366	237292_at	---	5.476040597	0.001996008	0	0.002988266	0.03291319	0.020525554	1	0.979	0.982	1.905674483	75.36625286	31.11845931	39.54833501	7.912463039	0
10566	227440_at	ANKS1B	-2.425180078	0.003992016	3.05E-04	0.006382037	0.046190432	0.035344014	1	1	1	1.905154309	314.503241	132.1969268	599.1772048	257.2212175	999
928	213021_at	GOSR1	6.025022483	0.001996008	0	0.002988266	0.03291319	0.017787688	1	0.884	0.885	1.904688798	393.3268584	70.11652074	206.5045265	63.55488769	0
4418	237466_s_at	HHIP	-3.740361064	0.001996008	0	0.002988266	0.03291319	0.017787688	1	1	1	1.904665992	49.84593864	16.18477169	94.9398642	26.18798885	1000
2727	208152_s_at	DDX21	4.472104043	0.001996008	0	0.002988266	0.03291319	0.039350448	1	1	1	1.902824771	728.7055602	392.2166429	382.9598874	76.4780883	0
3803	227688_at	LRCH2	3.962608206	0.003992016	3.05E-04	0.006382037	0.046190432	0.050752292	1	1	1	1.902444846	499.2310473	134.8565428	262.4155167	122.5405992	1
1571	223488_s_at	GNB4	5.27320084	0.001996008	0	0.002988266	0.03291319	0.020525554	1	0.994	0.996	1.902437438	367.6948803	156.7956021	193.2756751	40.35964435	0
4611	218238_at	GTPBP4	3.674567408	0.001996008	0	0.002988266	0.03291319	0.060991138	1	1	1	1.902395234	338.1934252	101.28105	177.7724308	89.03329225	0
1536	234977_at	ZADH2	5.298038571	0.001996008	0	0.002988266	0.03291319	0.017787688	1	0.994	0.996	1.902275815	167.3288981	65.37503033	87.96247992	21.31330282	0
3409	208953_at	LARP5	4.1311561	0.001996008	0	0.002988266	0.03291319	0.030870564	1	1	1	1.901231452	492.3258246	136.173517	258.9510204	114.2760425	0
1072	231848_x_at	ZNF207	5.82174145	0.001996008	0	0.002988266	0.03291319	0.017787688	1	0.935	0.938	1.90090981	1401.315377	351.752956	737.1814116	213.8606535	0
1729	202418_at	YIF1A	5.13385954	0.003992016	3.05E-04	0.006382037	0.046190432	0.020525554	1	0.998	0.999	1.900636405	842.6240454	196.2358778	443.3378437	155.6529431	1
1306	1556035_s_at	ZNF207	5.534942321	0.001996008	0	0.002988266	0.03291319	0.020525554	1	0.974	0.977	1.900331665	957.8232682	260.4218069	504.0295258	151.6990586	0
3552	201589_at	SMC1A	4.070464878	0.003992016	3.05E-04	0.006382037	0.046190432	0.043329476	1	1	1	1.899946483	704.4887805	181.4209226	370.7940129	168.7023067	1
1386	234969_s_at	EPC1	5.453170971	0.001996008	0	0.002988266	0.03291319	0.025629454	1	0.98	0.983	1.899182383	1806.559738	432.1600755	951.230253	306.313383	0
1910	200776_s_at	BZW1	4.989627192	0.001996008	0	0.002988266	0.03291319	0.017787688	1	1	1	1.899080252	1245.183824	474.0944397	655.6773064	186.2075466	0
964	218987_at	ATF7IP	5.955011443	0.003992016	3.05E-04	0.006382037	0.046190432	0.017787688	1	0.903	0.907	1.89853557	594.438353	232.9722841	313.1036164	51.75940488	1
1745	212194_s_at	TM9SF4	5.12127541	0.001996008	0	0.002988266	0.03291319	0.017787688	1	0.999	0.999	1.898193936	389.9120452	86.26989382	205.4121225	72.98310581	0
6941	1564392_at	C21orf131	-3.025977495	0.003992016	3.05E-04	0.006382037	0.046190432	0.017787688	1	1	1	1.897604227	76.74687942	31.07324265	145.6352028	49.40147653	999
1770	227574_at	OBSL1	5.103403138	0.003992016	3.05E-04	0.006382037	0.046190432	0.017787688	1	0.999	0.999	1.897604216	812.8589989	359.8513487	428.3606623	90.26887951	1
2122	224731_at	HMGB1	4.836728458	0.001996008	0	0.002988266	0.03291319	0.017787688	1	1	1	1.897278466	3639.987492	670.3055805	1918.530968	750.4446418	0
1698	225436_at	LOC58489	5.161798747	0.001996008	0	0.002988266	0.03291319	0.017787688	1	0.997	0.998	1.896175038	529.4891304	183.6715668	279.2406397	80.50367399	0
2559	209337_at	PSIP1	4.560253988	0.003992016	3.05E-04	0.006382037	0.046190432	0.030870564	1	1	1	1.895492584	1941.520549	541.3330545	1024.282851	395.5926784	1
2051	231973_s_at	ANAPC1	4.898954267	0.003992016	3.05E-04	0.006382037	0.046190432	0.025629454	1	1	1	1.894719484	159.9363697	62.1715138	84.41163507	24.17415724	1
1100	221226_s_at	ACCN4	5.778118746	0.001996008	0	0.002988266	0.03291319	0.020525554	1	0.944	0.946	1.893686922	329.3005639	127.481271	173.8938787	32.82692313	0
300	209078_s_at	TXN2	7.555044902	0.001996008	0	0.002988266	0.03291319	0.017787688	1	0.348	0.349	1.893239348	901.6908446	174.0576273	476.2688063	105.4520373	0
1658	210543_s_at	PRKDC	5.190144491	0.001996008	0	0.002988266	0.03291319	0.025629454	1	0.996	0.997	1.892968358	546.4684074	154.9325342	288.683329	92.64991087	0
271	200089_s_at	RPL4	7.689915677	0.001996008	0	0.002988266	0.03291319	0.017787688	1	0.309	0.31	1.892829312	6239.150097	1098.748654	3296.203233	737.3410915	0
1814	223610_at	SEMA5B	5.070726634	0.003992016	3.05E-04	0.006382037	0.046190432	0.025629454	1	1	1	1.891389139	1354.297776	566.382655	716.0333896	170.5753194	1
1408	208739_x_at	SUMO2	5.428635323	0.001996008	0	0.002988266	0.03291319	0.017787688	1	0.981	0.984	1.890943826	2778.664399	399.1972489	1469.458987	515.6615542	0
832	224933_s_at	JMJD1C	6.208121448	0.003992016	3.05E-04	0.006382037	0.046190432	0.017787688	1	0.84	0.841	1.890597828	785.5120086	204.6279554	415.4833974	105.9271702	1
16389	242883_at	OTOS	-1.875874244	0.003992016	3.05E-04	0.006382037	0.046190432	0.114562434	1	1	1	1.88989981	47.8081525	26.60426841	90.35261832	49.61125371	999
558	222527_s_at	RBM22	6.805939492	0.001996008	0	0.002988266	0.03291319	0.017787688	1	0.615	0.616	1.889851334	654.6744696	192.1248337	346.4158571	67.0044784	0
10857	1564358_at	---	-2.388540557	0.003992016	3.05E-04	0.006382037	0.046190432	0.030870564	1	1	1	1.889429735	53.01293576	19.35242959	100.1642172	43.47347468	999
2690	223491_at	COMMD2	4.491202943	0.001996008	0	0.002988266	0.03291319	0.039350448	1	1	1	1.889278322	301.990176	168.4174331	159.8441968	24.01308338	0
672	227149_at	TNRC6C	6.5463915	0.001996008	0	0.002988266	0.03291319	0.017787688	1	0.716	0.717	1.889009178	201.5010458	45.06252522	106.6702312	27.05420765	0
1399	240351_at	LOC643749	5.441470892	0.001996008	0	0.002988266	0.03291319	0.017787688	1	0.981	0.984	1.88802066	118.2098702	48.42326509	62.61047492	12.47523403	0
10183	209318_x_at	PLAGL1	-2.476962317	0.003992016	3.05E-04	0.006382037	0.046190432	0.017787688	1	1	1	1.887913799	75.66295991	60.07980593	142.8451461	55.80535474	999
3839	1554678_s_at	HNRPDL	3.949903659	0.003992016	3.05E-04	0.006382037	0.046190432	0.035344014	1	1	1	1.887611749	1186.205188	442.92057	628.4158744	262.7865702	1
36	213501_at	ACOX1	10.33622477	0.001996008	0	0.002988266	0.03291319	0.017787688	1	0.012	0.012	1.886736704	233.7191567	44.46136391	123.8748131	15.99380577	0
264	242850_at	---	7.723769727	0.001996008	0	0.002988266	0.03291319	0.017787688	1	0.302	0.302	1.886596284	171.9314393	47.51180425	91.13313789	13.94444598	0
1987	213419_at	APBB2	4.946793558	0.001996008	0	0.002988266	0.03291319	0.020525554	1	1	1	1.886312975	391.7182452	138.2586807	207.663442	62.72935685	0
2415	212460_at	C14orf147	4.650938039	0.001996008	0	0.002988266	0.03291319	0.025629454	1	1	1	1.886116111	852.7873989	250.0079023	452.1393958	165.3398203	0
350	232055_at	SFXN1	7.371452591	0.001996008	0	0.002988266	0.03291319	0.017787688	1	0.399	0.401	1.885314886	90.64851434	31.39576226	48.08136562	3.565814273	0
583	1553106_at	C5orf24	6.738726675	0.001996008	0	0.002988266	0.03291319	0.017787688	1	0.633	0.635	1.88512004	41.87219229	15.53718835	22.21195012	2.199920986	0
685	221204_s_at	CRTAC1	6.513466668	0.003992016	3.05E-04	0.006382037	0.046190432	0.017787688	1	0.734	0.735	1.884509132	207.7418742	78.02700978	110.2365973	13.0073328	1
3173	212684_at	ZNF3	4.231583286	0.001996008	0	0.002988266	0.03291319	0.030870564	1	1	1	1.884017698	279.8090794	92.20899506	148.5172245	59.0317687	0
2076	212515_s_at	DDX3X	4.874984356	0.001996008	0	0.002988266	0.03291319	0.025629454	1	1	1	1.882471764	1164.958684	305.9639295	618.8452364	219.3611024	0
634	201830_s_at	NET1	6.654820743	0.001996008	0	0.002988266	0.03291319	0.017787688	1	0.673	0.676	1.881699974	894.2256279	331.7427722	475.2222141	51.23952897	0
915	231614_at	NOVA1	6.035382245	0.001996008	0	0.002988266	0.03291319	0.020525554	1	0.88	0.881	1.881357551	73.97544487	31.57300126	39.32024768	3.015729824	0
3302	217164_at	---	4.173205922	0.003992016	3.05E-04	0.006382037	0.046190432	0.035344014	1	1	1	1.880654088	225.5991586	49.09320833	119.9578168	53.17383825	1
3257	218062_x_at	CDC42EP4	4.196546485	0.003992016	3.05E-04	0.006382037	0.046190432	0.035344014	1	1	1	1.880597115	1621.578637	605.4254051	862.2679595	326.2195428	1
224	222493_s_at	ZFAND3	7.98165406	0.001996008	0	0.002988266	0.03291319	0.017787688	1	0.239	0.239	1.880066595	269.5831473	62.62083753	143.3902119	25.24134843	0
1611	225707_at	ARL6IP6	5.235079419	0.003992016	3.05E-04	0.006382037	0.046190432	0.020525554	1	0.996	0.997	1.879770237	1076.447455	260.2955531	572.6484196	188.9961995	1
3367	208310_s_at	C7orf28A	4.145836459	0.001996008	0	0.002988266	0.03291319	0.020525554	1	1	1	1.879755139	622.6895886	206.6422486	331.2610115	134.2921919	0
874	200725_x_at	RPL10	6.107411674	0.001996008	0	0.002988266	0.03291319	0.017787688	1	0.863	0.864	1.879541583	8999.952645	1380.101543	4788.376445	1442.229998	0
1345	205933_at	SETBP1	5.497080553	0.001996008	0	0.002988266	0.03291319	0.030870564	1	0.979	0.982	1.878735719	565.7521575	181.7142336	301.1345086	80.16781822	0
1832	235142_at	ZBTB8	5.0604819	0.001996008	0	0.002988266	0.03291319	0.017787688	1	1	1	1.878586984	491.9366823	144.5990019	261.8652671	84.07148756	0
2200	223487_x_at	GNB4	4.786941507	0.003992016	3.05E-04	0.006382037	0.046190432	0.020525554	1	1	1	1.878304602	212.5999556	69.54886178	113.1871558	37.42534949	1
1105	200705_s_at	EEF1B2	5.773216518	0.001996008	0	0.002988266	0.03291319	0.017787688	1	0.944	0.946	1.878111077	4779.472022	1087.268574	2544.829259	751.2703265	0
4047	1553148_a_at	SNX13	3.873257513	0.003992016	3.05E-04	0.006382037	0.046190432	0.060991138	1	1	1	1.877636028	233.7279666	65.93061369	124.4799115	57.43362538	1
1435	242146_at	SNRPA1	5.398831748	0.001996008	0	0.002988266	0.03291319	0.017787688	1	0.983	0.985	1.877045951	315.1778626	96.96867223	167.9116393	47.44557463	0
4833	202189_x_at	PTBP1	3.604515764	0.003992016	3.05E-04	0.006382037	0.046190432	0.063919699	1	1	1	1.876991661	1102.669451	380.7384106	587.4663558	281.9547526	1
3534	208313_s_at	SF1	4.077256156	0.001996008	0	0.002988266	0.03291319	0.030870564	1	1	1	1.876257892	2046.735437	422.0764756	1090.860401	496.9674447	0
2813	203427_at	ASF1A	4.417256411	0.001996008	0	0.002988266	0.03291319	0.017787688	1	1	1	1.876154478	952.5304878	247.6547113	507.703656	202.783797	0
218	237336_at	ADD2	8.000820506	0.001996008	0	0.002988266	0.03291319	0.017787688	1	0.236	0.236	1.87603195	167.4034161	40.34147206	89.23271059	14.9335434	0
1019	209468_at	LRP5	5.886774974	0.001996008	0	0.002988266	0.03291319	0.020525554	1	0.923	0.926	1.87566762	162.1582844	47.96493165	86.4536353	21.62035212	0
172	213457_at	MFHAS1	8.326190694	0.001996008	0	0.002988266	0.03291319	0.017787688	1	0.164	0.164	1.875345196	280.2068044	81.91771381	149.4161208	13.61040715	0
1824	200005_at	EIF3S7	5.063674915	0.001996008	0	0.002988266	0.03291319	0.017787688	1	1	1	1.875029744	1945.888609	467.0317934	1037.790795	355.9852044	0
1615	226227_x_at	TALDO1	5.231834496	0.001996008	0	0.002988266	0.03291319	0.017787688	1	0.996	0.997	1.874793034	3032.367127	703.9819932	1617.441004	536.905781	0
18970	228303_at	GALNT6	-1.696548039	0.003992016	3.05E-04	0.006382037	0.046190432	0.1496042	1	1	1	1.873807278	83.50258659	14.72551901	156.4677545	95.99253356	999
1854	224766_at	RPL37	5.043446955	0.001996008	0	0.002988266	0.03291319	0.025629454	1	1	1	1.873656062	522.1994643	201.181139	278.7061483	73.00918378	0
2003	207760_s_at	NCOR2	4.939692622	0.001996008	0	0.002988266	0.03291319	0.030870564	1	1	1	1.873603367	2599.717066	647.0374347	1387.549314	485.4629456	0
5556	213340_s_at	KIAA0495	-3.378683507	0.001996008	0	0.002988266	0.03291319	0.017787688	1	1	1	1.8735122	219.4134848	129.1050019	411.0738406	116.1249261	1000
4593	240407_at	---	-3.680835632	0.001996008	0	0.002988266	0.03291319	0.017787688	1	1	1	1.872937095	66.17928268	23.50095578	123.9496335	33.84307173	1000
11224	205277_at	PRDM2	-2.347402063	0.003992016	3.05E-04	0.006382037	0.046190432	0.025629454	1	1	1	1.872788857	316.5011477	170.169237	592.7398228	254.3943537	999
405	213637_at	---	7.226968835	0.001996008	0	0.002988266	0.03291319	0.017787688	1	0.465	0.466	1.872649892	288.4332886	63.43522895	154.0241397	33.17717017	0
621	243768_at	SENP6	6.672294155	0.001996008	0	0.002988266	0.03291319	0.017787688	1	0.663	0.665	1.871879036	759.593512	209.0335578	405.7919862	85.03618971	0
7576	1559526_at	DIP2C	-2.896453398	0.003992016	3.05E-04	0.006382037	0.046190432	0.017787688	1	1	1	1.871180348	163.0101742	81.7497824	305.0214346	104.7624381	999
1140	237330_at	RICTOR	5.729962734	0.001996008	0	0.002988266	0.03291319	0.017787688	1	0.95	0.952	1.871090154	193.4225843	74.50817097	103.374273	19.1687955	0
16424	234413_at	---	-1.87351011	0.001996008	0	0.002988266	0.03291319	0.070013097	1	1	1	1.870742898	52.41901578	8.981120531	98.06250148	54.36052118	1000
4099	217915_s_at	C15orf15	3.854654769	0.001996008	0	0.002988266	0.03291319	0.047175057	1	1	1	1.870066972	1257.297675	288.8690009	672.3276192	319.5501479	0
1948	227077_at	ZNF286	4.966888814	0.001996008	0	0.002988266	0.03291319	0.017787688	1	1	1	1.869290404	973.9740123	262.9542215	521.039433	175.4278159	0
1037	229846_s_at	MAPKAP1	5.863318263	0.001996008	0	0.002988266	0.03291319	0.017787688	1	0.928	0.932	1.869032338	274.5946457	82.64483625	146.9180816	36.10600422	0
3452	201244_s_at	RAF1	4.114686503	0.001996008	0	0.002988266	0.03291319	0.020525554	1	1	1	1.868413626	1285.166592	298.6994289	687.8383747	302.3747982	0
3045	204566_at	PPM1D	4.298657637	0.003992016	3.05E-04	0.006382037	0.046190432	0.043329476	1	1	1	1.868255204	258.946527	104.5372937	138.6034019	47.02378701	1
2028	222464_s_at	C10orf119	4.917897483	0.001996008	0	0.002988266	0.03291319	0.025629454	1	1	1	1.868030901	440.6138583	138.6758813	235.8707546	75.24210645	0
2377	201727_s_at	ELAVL1	4.677166769	0.001996008	0	0.002988266	0.03291319	0.020525554	1	1	1	1.867971604	431.2421439	200.3883269	230.8611881	53.87999257	0
341	218338_at	PHC1	7.392180527	0.001996008	0	0.002988266	0.03291319	0.017787688	1	0.389	0.391	1.867213272	933.0504552	170.5819135	499.7021333	112.4118002	0
477	200889_s_at	SSR1	7.024035872	0.001996008	0	0.002988266	0.03291319	0.017787688	1	0.542	0.542	1.866642596	614.0871709	189.9017578	328.9795123	51.02024261	0
5330	214745_at	PLCH1	-3.443482837	0.001996008	0	0.002988266	0.03291319	0.017787688	1	1	1	1.866203421	71.60613758	25.80110365	133.6316189	38.96437329	1000
2698	204944_at	PTPRG	4.485784444	0.003992016	3.05E-04	0.006382037	0.046190432	0.017787688	1	1	1	1.865255834	333.3269958	137.0492344	178.7030978	54.82751252	1
472	200652_at	SSR2	7.032491665	0.001996008	0	0.002988266	0.03291319	0.017787688	1	0.539	0.539	1.865046376	1716.411669	409.9167922	920.3050874	194.4757736	0
1791	203832_at	SNRPF	5.083515542	0.001996008	0	0.002988266	0.03291319	0.025629454	1	0.999	0.999	1.864124055	930.5901907	280.5123781	499.2104406	153.9804928	0
338	200034_s_at	RPL6	7.399239	0.001996008	0	0.002988266	0.03291319	0.017787688	1	0.387	0.389	1.862818629	9343.081081	1303.574723	5015.561331	1201.994187	0
14038	1555617_x_at	---	-2.069550339	0.001996008	0	0.002988266	0.03291319	0.017787688	1	1	1	1.862474368	190.1744099	43.78356638	354.1949639	176.3706573	1000
3807	212574_x_at	C19orf6	3.961349117	0.003992016	3.05E-04	0.006382037	0.046190432	0.050752292	1	1	1	1.862412627	467.8273548	163.9446293	251.1942563	103.6991387	1
1220	239151_at	LOC399761	5.630408651	0.001996008	0	0.002988266	0.03291319	0.020525554	1	0.964	0.966	1.86229852	1439.581776	453.6005315	773.0134349	194.752858	0
14347	244435_at	FLJ45557	2.040174016	0.001996008	0	0.002988266	0.03291319	0.17051149	1	1	1	1.861730409	37.95309322	48.67272519	20.38592324	0.743357614	0
5647	211270_x_at	PTBP1	3.349573593	0.003992016	3.05E-04	0.006382037	0.046190432	0.070013097	1	1	1	1.860823678	1166.179402	400.4314336	626.7006466	323.4902538	1
711	1555803_a_at	C11orf57	6.467156218	0.001996008	0	0.002988266	0.03291319	0.017787688	1	0.748	0.749	1.860543687	240.5430219	55.41976569	129.2864142	31.62078293	0
20771	244537_at	HIP2	-1.585390192	0.003992016	3.05E-04	0.006382037	0.046190432	0.183485413	1	1	1	1.860503434	121.4073153	29.2789853	225.8787271	146.8934705	999
1331	243361_at	SFRS12	5.514763311	0.001996008	0	0.002988266	0.03291319	0.020525554	1	0.978	0.981	1.860113177	75.67788158	31.45101411	40.68455753	6.838321401	0
1628	200022_at	RPL18	5.220385285	0.003992016	3.05E-04	0.006382037	0.046190432	0.017787688	1	0.996	0.997	1.859790767	7186.310979	2127.025353	3864.042723	1148.09893	1
1357	227162_at	ZBTB26	5.482795111	0.001996008	0	0.002988266	0.03291319	0.017787688	1	0.979	0.982	1.859601016	265.4765528	81.90549535	142.7599525	38.16533334	0
992	218874_s_at	C6orf134	5.919989063	0.003992016	3.05E-04	0.006382037	0.046190432	0.017787688	1	0.91	0.913	1.85845647	1342.509629	303.074022	722.3788399	201.2778135	1
11551	233402_at	SNX24	-2.309724487	0.001996008	0	0.002988266	0.03291319	0.030870564	1	1	1	1.857741565	98.0587837	18.33306675	182.1678783	81.10376412	1000
458	203861_s_at	ACTN2	-7.084090074	0.001996008	0	0.002988266	0.03291319	0.017787688	1	0.525	0.525	1.856817193	363.2401758	115.8924948	674.4706035	86.90370471	1000
279	226388_at	TCEA3	-7.640754025	0.001996008	0	0.002988266	0.03291319	0.017787688	1	0.325	0.326	1.856682808	53.17879429	12.49351963	98.7361531	12.3839939	1000
2024	201504_s_at	TSN	4.924426145	0.003992016	3.05E-04	0.006382037	0.046190432	0.025629454	1	1	1	1.856199924	530.2646791	184.5389919	285.6721801	83.75039744	1
355	225650_at	SAMD1	7.355395355	0.001996008	0	0.002988266	0.03291319	0.017787688	1	0.405	0.407	1.855538709	661.821217	152.8826055	356.6733551	70.38113645	0
3646	239576_at	MTUS1	-4.030705432	0.003992016	3.05E-04	0.006382037	0.046190432	0.017787688	1	1	1	1.855246499	277.9461252	97.25426452	515.6585755	126.1452065	999
1660	225501_at	PHF6	5.186845117	0.001996008	0	0.002988266	0.03291319	0.020525554	1	0.996	0.997	1.855207396	1232.040469	232.8827639	664.0985108	226.8775356	0
1809	230197_s_at	---	-5.075146761	0.001996008	0	0.002988266	0.03291319	0.017787688	1	0.999	0.999	1.855110874	61.75718606	11.43256526	114.5664274	22.82423399	1000
1319	223138_s_at	DHX36	5.525705713	0.001996008	0	0.002988266	0.03291319	0.025629454	1	0.975	0.978	1.854679417	499.1057998	173.24653	269.1062376	63.03063853	0
822	210802_s_at	DIMT1L	6.238550626	0.001996008	0	0.002988266	0.03291319	0.017787688	1	0.83	0.831	1.854402745	274.5027854	84.6947004	148.0275987	30.56461137	0
2437	212263_at	QKI	4.633036518	0.001996008	0	0.002988266	0.03291319	0.017787688	1	1	1	1.854012823	2189.808099	532.2783976	1181.118098	439.0151294	0
1606	242628_at	---	5.238909936	0.001996008	0	0.002988266	0.03291319	0.017787688	1	0.996	0.997	1.853413789	52.18106521	24.46109357	28.15402882	3.417275801	0
1016	213058_at	TTC28	5.890589691	0.001996008	0	0.002988266	0.03291319	0.017787688	1	0.922	0.925	1.852601301	567.1575875	110.8966262	306.1412011	88.85739203	0
1359	225417_at	EPC1	5.481617024	0.001996008	0	0.002988266	0.03291319	0.025629454	1	0.979	0.982	1.852470901	996.623031	206.5920023	537.9965917	168.3194348	0
4466	211271_x_at	PTBP1	3.724514	0.003992016	3.05E-04	0.006382037	0.046190432	0.057649473	1	1	1	1.85177468	1022.983946	333.6133299	552.4343523	249.8335863	1
2305	226056_at	CDGAP	4.721922182	0.003992016	3.05E-04	0.006382037	0.046190432	0.017787688	1	1	1	1.851346262	590.6150584	217.9657806	319.0192297	95.49002692	1
1441	213687_s_at	RPL35A	5.392125249	0.001996008	0	0.002988266	0.03291319	0.020525554	1	0.986	0.988	1.849917688	5647.279254	1270.977766	3052.719205	951.4445912	0
1469	221526_x_at	PARD3	5.357239591	0.001996008	0	0.002988266	0.03291319	0.017787688	1	0.988	0.99	1.849759295	398.7885643	113.4856535	215.5894366	61.92478059	0
1029	201592_at	EIF3S3	5.873801708	0.001996008	0	0.002988266	0.03291319	0.017787688	1	0.925	0.928	1.849733011	2866.834976	672.2614925	1549.864201	425.1327673	0
2265	212065_s_at	THRB	4.747164616	0.001996008	0	0.002988266	0.03291319	0.017787688	1	1	1	1.849068439	305.1443056	60.1837165	165.0259661	61.56366848	0
3987	226946_at	C5orf33	3.894866449	0.003992016	3.05E-04	0.006382037	0.046190432	0.035344014	1	1	1	1.848832662	414.7535879	191.2309606	224.332681	78.97671617	1
7870	220615_s_at	MLSTD1	-2.839900543	0.003992016	3.05E-04	0.006382037	0.046190432	0.017787688	1	1	1	1.848516517	140.9905764	45.91429553	260.6234092	92.43096871	999
44	213875_x_at	C6orf62	10.05398261	0.001996008	0	0.002988266	0.03291319	0.017787688	1	0.023	0.023	1.848208518	628.0775447	134.1779355	339.8304567	36.0103677	0
1222	243636_s_at	SH3D19	5.629742866	0.003992016	3.05E-04	0.006382037	0.046190432	0.020525554	1	0.964	0.966	1.848061769	70.33539549	30.66828305	38.05900683	4.169824307	1
1740	222624_s_at	ZNF639	5.126880127	0.003992016	3.05E-04	0.006382037	0.046190432	0.020525554	1	0.999	0.999	1.847787109	169.4937947	46.17384184	91.72798849	28.58759415	1
3624	212655_at	ZCCHC14	4.041716844	0.001996008	0	0.002988266	0.03291319	0.035344014	1	1	1	1.847356944	743.6120679	182.7275166	402.5275517	174.3333505	0
1576	223326_s_at	FLJ22795	5.268230062	0.001996008	0	0.002988266	0.03291319	0.030870564	1	0.994	0.996	1.847328763	224.3983346	83.66810297	121.4717917	28.54310633	0
2911	212384_at	BAT1	4.366522466	0.003992016	3.05E-04	0.006382037	0.046190432	0.017787688	1	1	1	1.847055453	216.8475866	91.78990957	117.4017739	35.73437787	1
1964	208024_s_at	DGCR6	4.958378741	0.003992016	3.05E-04	0.006382037	0.046190432	0.017787688	1	1	1	1.847015926	1059.680494	499.4111327	573.7256939	95.16361677	1
687	205135_s_at	NUFIP1	6.510259392	0.001996008	0	0.002988266	0.03291319	0.017787688	1	0.737	0.738	1.847000266	92.43442681	30.45651869	50.04570303	8.187333366	0
911	202123_s_at	ABL1	6.044935734	0.001996008	0	0.002988266	0.03291319	0.017787688	1	0.877	0.878	1.846783026	1449.991284	278.9178666	785.1443638	219.8341054	0
418	201914_s_at	SEC63	7.19670397	0.001996008	0	0.002988266	0.03291319	0.017787688	1	0.475	0.476	1.846619791	464.5894774	153.4145858	251.5891358	26.50256131	0
864	220865_s_at	PDSS1	6.137768959	0.001996008	0	0.002988266	0.03291319	0.017787688	1	0.854	0.855	1.846558757	312.4813438	85.14646901	169.2236126	39.88811369	0
1584	225340_s_at	GPIAP1	5.260037224	0.001996008	0	0.002988266	0.03291319	0.020525554	1	0.995	0.996	1.846245158	2132.822704	414.8891794	1155.221827	381.8552585	0
3064	222772_at	MYEF2	4.289252446	0.001996008	0	0.002988266	0.03291319	0.020525554	1	1	1	1.844879765	261.7365991	71.70224606	141.8719008	55.69022338	0
7571	235293_at	---	-2.897611038	0.003992016	3.05E-04	0.006382037	0.046190432	0.025629454	1	1	1	1.844176069	305.145281	66.14297592	562.7416246	197.0585724	999
3219	208828_at	POLE3	4.211215243	0.001996008	0	0.002988266	0.03291319	0.043329476	1	1	1	1.844026821	703.6709431	177.8246092	381.5947442	155.9022917	0
3183	202232_s_at	PCID1	4.226962949	0.001996008	0	0.002988266	0.03291319	0.030870564	1	1	1	1.843734721	1246.202894	330.8505101	675.9122556	271.8639538	0
13551	231239_at	EPHA5	-2.110689241	0.001996008	0	0.002988266	0.03291319	0.039350448	1	1	1	1.843536759	24.74738623	2.45831566	45.62271621	22.09400311	1000
378	233007_at	XRCC5	7.295423399	0.001996008	0	0.002988266	0.03291319	0.017787688	1	0.43	0.431	1.843280786	77.89690827	25.79153705	42.25992527	3.920500885	0
698	201600_at	PHB2	6.497249719	0.001996008	0	0.002988266	0.03291319	0.017787688	1	0.74	0.741	1.842992603	4120.733598	827.0797219	2235.892641	560.2682794	0
3773	208677_s_at	BSG	3.974590084	0.003992016	3.05E-04	0.006382037	0.046190432	0.025629454	1	1	1	1.842939499	1295.660299	442.2791288	703.0400614	283.8893803	1
1542	38918_at	SOX13	5.295197529	0.001996008	0	0.002988266	0.03291319	0.017787688	1	0.994	0.996	1.842724552	410.5572137	165.0224551	222.7990142	45.07058175	0
654	200890_s_at	SSR1	6.594161719	0.001996008	0	0.002988266	0.03291319	0.017787688	1	0.698	0.7	1.84240086	394.7836605	118.5741652	214.2767457	39.36700753	0
980	227777_at	C10orf18	5.927747259	0.001996008	0	0.002988266	0.03291319	0.017787688	1	0.909	0.912	1.841911157	323.5271269	79.50264245	175.6475201	46.08864688	0
2288	200713_s_at	MAPRE1	4.734161138	0.001996008	0	0.002988266	0.03291319	0.039350448	1	1	1	1.841680875	3201.410677	637.7009761	1738.309129	643.4472772	0
316	201399_s_at	TRAM1	7.470112122	0.001996008	0	0.002988266	0.03291319	0.017787688	1	0.366	0.368	1.841530165	666.1742548	194.4463493	361.7503896	48.94908287	0
790	218599_at	REC8L1	6.299288181	0.001996008	0	0.002988266	0.03291319	0.020525554	1	0.806	0.807	1.841410846	757.0040343	249.0277008	411.1000192	73.39352272	0
2574	200038_s_at	RPL17	4.55315778	0.001996008	0	0.002988266	0.03291319	0.017787688	1	1	1	1.841218181	9001.461897	1454.62042	4888.862161	1936.132954	0
393	218314_s_at	C11orf57	7.253449236	0.001996008	0	0.002988266	0.03291319	0.017787688	1	0.45	0.451	1.841001984	460.963841	81.19426658	250.3874765	56.42671803	0
1491	212295_s_at	SLC7A1	5.341596917	0.003992016	3.05E-04	0.006382037	0.046190432	0.020525554	1	0.991	0.993	1.840244853	2108.146806	642.157873	1145.579515	312.9405479	1
2303	215252_at	DNAJC7	4.722770831	0.001996008	0	0.002988266	0.03291319	0.030870564	1	1	1	1.840124744	218.5103026	67.10031309	118.7475487	39.08403088	0
4501	1554441_a_at	WAPAL	3.710455238	0.001996008	0	0.002988266	0.03291319	0.057649473	1	1	1	1.839767307	360.4175497	83.47546199	195.9038778	93.4904193	0
2311	224736_at	CCAR1	4.718020804	0.003992016	3.05E-04	0.006382037	0.046190432	0.025629454	1	1	1	1.839076163	576.018549	194.8119132	313.2108178	97.89866889	1
882	212387_at	TCF4	6.090478707	0.001996008	0	0.002988266	0.03291319	0.017787688	1	0.869	0.87	1.838987509	3873.547474	1034.046548	2106.347898	503.8719308	0
2435	224151_s_at	AK3	4.633658448	0.001996008	0	0.002988266	0.03291319	0.020525554	1	1	1	1.838920342	340.0015079	139.0068721	184.8919174	50.8283363	0
1101	230375_at	C6orf111	5.777723207	0.001996008	0	0.002988266	0.03291319	0.017787688	1	0.944	0.946	1.83849173	80.45314182	28.22873455	43.76040453	8.783450616	0
1683	225913_at	KIAA2002	5.173672334	0.001996008	0	0.002988266	0.03291319	0.017787688	1	0.997	0.998	1.838101078	1867.894309	495.1970423	1016.208701	311.7397976	0
640	230820_at	---	6.638590773	0.001996008	0	0.002988266	0.03291319	0.017787688	1	0.68	0.682	1.838091775	125.0949002	44.87622768	68.05693924	7.377921749	0
2285	1555557_a_at	TNK2	4.73534553	0.001996008	0	0.002988266	0.03291319	0.030870564	1	1	1	1.837423821	63.83708482	33.9978144	34.74271101	2.854335702	0
8601	239135_at	---	-2.713154738	0.003992016	3.05E-04	0.006382037	0.046190432	0.017787688	1	1	1	1.837386029	46.8035373	9.601142712	85.99616555	32.07718335	999
138	213803_at	KPNB1	8.56404446	0.001996008	0	0.002988266	0.03291319	0.017787688	1	0.124	0.124	1.836894352	967.3760751	146.3071809	526.6367518	99.48880288	0
919	207068_at	ZFP37	6.032158873	0.001996008	0	0.002988266	0.03291319	0.017787688	1	0.882	0.883	1.835945701	153.4502058	53.74484764	83.58101532	14.81468514	0
3154	213376_at	ZBTB1	4.240291745	0.003992016	3.05E-04	0.006382037	0.046190432	0.025629454	1	1	1	1.835926721	516.8373618	121.3772957	281.5130669	114.4453926	1
2283	211375_s_at	ILF3	4.736522957	0.001996008	0	0.002988266	0.03291319	0.025629454	1	1	1	1.835686734	1838.73089	366.7162553	1001.65832	367.6274443	0
396	222214_at	---	7.24768769	0.001996008	0	0.002988266	0.03291319	0.017787688	1	0.452	0.453	1.835349244	278.6719041	80.35177556	151.8358999	22.85764118	0
5136	235688_s_at	---	3.511753035	0.001996008	0	0.002988266	0.03291319	0.063919699	1	1	1	1.835315699	191.7956162	128.9504693	104.5027928	22.16474035	0
806	217100_s_at	UBXD7	6.266246484	0.001996008	0	0.002988266	0.03291319	0.017787688	1	0.818	0.819	1.835197724	471.1864458	111.5554315	256.7496895	62.53709179	0
7398	1563473_at	PPP1R16B	-2.931212005	0.003992016	3.05E-04	0.006382037	0.046190432	0.017787688	1	1	1	1.834708611	133.0314538	51.03112092	244.0739538	82.27167154	999
1544	225958_at	PHC1	5.29211666	0.001996008	0	0.002988266	0.03291319	0.020525554	1	0.994	0.996	1.834260067	490.7243427	90.76472533	267.532588	87.21335114	0
13638	1567076_at	---	-2.103437367	0.001996008	0	0.002988266	0.03291319	0.039350448	1	1	1	1.833290637	56.2180675	11.8319485	103.0640568	49.57971888	1000
2459	202213_s_at	CUL4B	4.619801577	0.003992016	3.05E-04	0.006382037	0.046190432	0.020525554	1	1	1	1.832634317	435.401269	109.3589846	237.582187	85.43436986	1
14471	1554219_at	---	-2.03066784	0.003992016	3.05E-04	0.006382037	0.046190432	0.063919699	1	1	1	1.832217602	232.6906787	64.20342998	426.3399574	211.7210994	999
2006	200910_at	CCT3	4.938482771	0.001996008	0	0.002988266	0.03291319	0.017787688	1	1	1	1.831986603	2840.106783	706.376729	1550.287965	512.9363857	0
12437	212992_at	C14orf78	-2.217257255	0.003992016	3.05E-04	0.006382037	0.046190432	0.039350448	1	1	1	1.83170491	144.068319	124.6112791	263.8906473	110.3439538	999
1054	208205_at	PCDHA9	5.843519331	0.001996008	0	0.002988266	0.03291319	0.017787688	1	0.93	0.934	1.830887306	337.4468556	114.9431593	184.3078242	37.00779554	0
2760	216242_x_at	POLR2J2	4.452237102	0.003992016	3.05E-04	0.006382037	0.046190432	0.035344014	1	1	1	1.830819067	852.8079402	290.7695237	465.8067832	156.7400951	1
2679	1556420_s_at	YPEL2	-4.496867139	0.001996008	0	0.002988266	0.03291319	0.017787688	1	1	1	1.83056987	68.18409689	16.79457042	124.8157534	27.36639907	1000
2354	211931_s_at	HNRPA3P1	4.691896131	0.001996008	0	0.002988266	0.03291319	0.030870564	1	1	1	1.83029329	1182.227517	372.4281342	645.9224453	208.9386288	0
3062	235429_at	EIF3S6	4.290402992	0.003992016	3.05E-04	0.006382037	0.046190432	0.035344014	1	1	1	1.830096509	114.1744378	34.75947614	62.38711305	23.23145984	1
1089	206574_s_at	PTP4A3	5.794525108	0.001996008	0	0.002988266	0.03291319	0.017787688	1	0.942	0.944	1.829734508	193.5552893	77.59800858	105.7832644	14.36550895	0
734	239935_at	MAMDC1	6.415585061	0.001996008	0	0.002988266	0.03291319	0.020525554	1	0.769	0.771	1.829595642	43.71274978	15.80932174	23.89202772	2.944768868	0
4252	203654_s_at	COIL	3.799334919	0.001996008	0	0.002988266	0.03291319	0.057649473	1	1	1	1.829257092	325.715142	73.98457901	178.0587012	81.83331116	0
2802	1554152_a_at	OGDH	4.422835172	0.003992016	3.05E-04	0.006382037	0.046190432	0.035344014	1	1	1	1.828611281	92.90587288	28.80013605	50.80679194	17.98374175	1
1396	238506_at	LRRC58	5.442832402	0.003992016	3.05E-04	0.006382037	0.046190432	0.020525554	1	0.981	0.984	1.828530344	72.68592781	21.35776093	39.7510099	10.5736805	1
479	218031_s_at	CHES1	7.022689478	0.001996008	0	0.002988266	0.03291319	0.017787688	1	0.542	0.542	1.828069413	853.1983906	194.7054685	466.7210032	96.0182523	0
6630	232001_at	LOC439949	-3.101034387	0.001996008	0	0.002988266	0.03291319	0.017787688	1	1	1	1.827341963	48.80084379	11.99517555	89.17582971	28.72455151	1000
3138	221007_s_at	FIP1L1	4.246617953	0.001996008	0	0.002988266	0.03291319	0.030870564	1	1	1	1.827305939	259.4125013	111.3803588	141.9644602	43.42962067	0
1400	49051_g_at	DTX3	5.439983463	0.001996008	0	0.002988266	0.03291319	0.020525554	1	0.981	0.984	1.826617169	132.5452751	42.78257561	72.56324825	17.94120883	0
8985	239190_at	VRK3	-2.65226941	0.001996008	0	0.002988266	0.03291319	0.017787688	1	1	1	1.826368958	57.44261456	8.802210379	104.9114081	39.86832172	1000
1951	226797_at	NME1	4.96600233	0.003992016	3.05E-04	0.006382037	0.046190432	0.030870564	1	1	1	1.825743188	562.5985054	130.6411381	308.1476678	102.2752057	1
990	200858_s_at	RPS8	5.920622824	0.001996008	0	0.002988266	0.03291319	0.017787688	1	0.91	0.913	1.825552896	6791.539431	1402.621321	3720.264389	1018.856129	0
684	224930_x_at	RPL7A	6.516052129	0.003992016	3.05E-04	0.006382037	0.046190432	0.017787688	1	0.732	0.733	1.82537828	9405.587554	2017.351781	5152.678576	1222.324057	1
1200	200722_s_at	GPIAP1	5.655203248	0.003992016	3.05E-04	0.006382037	0.046190432	0.017787688	1	0.96	0.962	1.825114342	1212.617971	339.5076972	664.4065764	170.2230897	1
11305	218999_at	TMEM140	-2.337425896	0.003992016	3.05E-04	0.006382037	0.046190432	0.035344014	1	1	1	1.824900555	150.7891279	29.59297763	275.1751633	118.415907	999
3633	222623_s_at	ZNF639	4.037246903	0.001996008	0	0.002988266	0.03291319	0.047175057	1	1	1	1.824483819	783.248948	208.9452516	429.2989282	177.7907729	0
932	208929_x_at	RPL13	6.019963336	0.001996008	0	0.002988266	0.03291319	0.017787688	1	0.886	0.887	1.824471288	8205.083744	1639.962452	4497.239172	1215.148507	0
478	216591_s_at	SDHC	7.023383909	0.001996008	0	0.002988266	0.03291319	0.017787688	1	0.542	0.542	1.82431945	507.193236	116.6715895	278.0177758	56.54009564	0
4012	213047_x_at	SET	3.884988259	0.001996008	0	0.002988266	0.03291319	0.039350448	1	1	1	1.822863571	3738.021724	770.5689216	2050.631645	922.2044396	0
3602	217823_s_at	UBE2J1	4.051689705	0.003992016	3.05E-04	0.006382037	0.046190432	0.057649473	1	1	1	1.822709292	434.1089114	116.8286756	238.1668395	97.78078871	1
1956	200088_x_at	RPL12	4.96410429	0.001996008	0	0.002988266	0.03291319	0.020525554	1	1	1	1.822400016	8052.225535	1797.520278	4418.473149	1474.552556	0
6169	209739_s_at	PNPLA4	-3.215800113	0.003992016	3.05E-04	0.006382037	0.046190432	0.017787688	1	1	1	1.822389682	122.646572	24.72261414	223.5098474	69.44988223	999
3207	209786_at	HMGN4	4.216205035	0.001996008	0	0.002988266	0.03291319	0.035344014	1	1	1	1.822086883	905.4607801	235.2501202	496.9361168	195.6907798	0
3473	230027_s_at	MRPL43	4.106898108	0.001996008	0	0.002988266	0.03291319	0.035344014	1	1	1	1.821966579	451.7988183	130.3256586	247.9731646	98.29470677	0
2090	219390_at	FKBP14	4.858901259	0.001996008	0	0.002988266	0.03291319	0.039350448	1	1	1	1.821909139	179.5177442	53.14842752	98.53276456	30.78366107	0
1904	208852_s_at	CANX	4.996171479	0.001996008	0	0.002988266	0.03291319	0.017787688	1	1	1	1.821842365	2343.246122	519.3773947	1286.195869	426.2215146	0
2091	215450_at	---	4.858784375	0.003992016	3.05E-04	0.006382037	0.046190432	0.017787688	1	1	1	1.82173257	287.1034289	116.7240327	157.5991084	37.72606826	1
772	229138_at	PARP11	6.341368756	0.001996008	0	0.002988266	0.03291319	0.017787688	1	0.796	0.797	1.821717652	210.4863465	65.38067627	115.5427935	21.28159376	0
1811	228299_at	KCTD20	5.071716409	0.001996008	0	0.002988266	0.03291319	0.025629454	1	1	1	1.821481954	688.4575906	154.0859022	377.965639	122.5963279	0
313	202806_at	DBN1	7.482925549	0.001996008	0	0.002988266	0.03291319	0.017787688	1	0.364	0.366	1.821143119	1263.688641	335.971439	693.898589	106.5531661	0
693	201549_x_at	JARID1B	6.504999781	0.001996008	0	0.002988266	0.03291319	0.017787688	1	0.739	0.74	1.821121794	508.7983228	138.0902285	279.3873119	56.91436384	0
884	230434_at	PHOSPHO2	6.087047334	0.003992016	3.05E-04	0.006382037	0.046190432	0.017787688	1	0.87	0.871	1.820969753	132.9510202	51.10484256	73.01110852	8.760729952	1
1356	237347_at	---	5.483109575	0.001996008	0	0.002988266	0.03291319	0.020525554	1	0.979	0.982	1.820733034	300.5820943	75.51501717	165.0885048	46.49914325	0
2944	228422_at	LHFPL4	4.34710104	0.001996008	0	0.002988266	0.03291319	0.025629454	1	1	1	1.820139312	779.9509418	199.8870162	428.511673	162.5922394	0
1339	225805_at	HNRPU	5.504540465	0.001996008	0	0.002988266	0.03291319	0.017787688	1	0.978	0.981	1.819646418	238.6835741	65.99720822	131.1703042	35.02681134	0
395	200099_s_at	RPS3A	7.250635173	0.001996008	0	0.002988266	0.03291319	0.017787688	1	0.451	0.452	1.819065998	10358.50723	1412.591621	5694.409791	1325.587157	0
4584	228314_at	---	-3.685472643	0.003992016	3.05E-04	0.006382037	0.046190432	0.017787688	1	1	1	1.819064561	178.6286504	59.70356567	324.9370476	85.57435463	999
2639	236699_at	MBNL2	-4.515144821	0.001996008	0	0.002988266	0.03291319	0.017787688	1	1	1	1.819053218	191.1537911	52.0694817	347.7189189	74.75519273	1000
5702	213108_at	CAMK2A	-3.331703034	0.003992016	3.05E-04	0.006382037	0.046190432	0.017787688	1	1	1	1.817787827	552.57256	391.280721	1004.459673	260.8809423	999
778	200024_at	RPS5	6.332511249	0.001996008	0	0.002988266	0.03291319	0.017787688	1	0.8	0.801	1.817681004	7682.151434	1901.807947	4226.347427	961.2166724	0
3107	226032_at	CASP2	4.261618534	0.003992016	3.05E-04	0.006382037	0.046190432	0.039350448	1	1	1	1.816872613	750.5443311	296.4530612	413.0968379	132.7318774	1
1205	1560021_at	---	5.647968461	0.001996008	0	0.002988266	0.03291319	0.017787688	1	0.962	0.964	1.81681019	116.2304404	37.58601615	63.97500472	14.39683537	0
1473	201075_s_at	SMARCC1	5.354350664	0.001996008	0	0.002988266	0.03291319	0.017787688	1	0.989	0.991	1.81659057	414.2612096	156.9674571	228.0432457	46.88304185	0
1271	1555872_a_at	RP11-262H14.4	5.569017152	0.001996008	0	0.002988266	0.03291319	0.017787688	1	0.973	0.975	1.81654061	209.9041092	74.64747263	115.5515643	23.76051669	0
622	223281_s_at	COX15	6.672163329	0.001996008	0	0.002988266	0.03291319	0.017787688	1	0.663	0.665	1.81514895	491.0728928	150.1670885	270.541375	44.03259235	0
1470	1560035_at	FLJ33590	5.35693607	0.001996008	0	0.002988266	0.03291319	0.017787688	1	0.988	0.99	1.814406503	233.896495	96.21808739	128.9107455	21.76871284	0
1607	226762_at	PURB	5.236910869	0.001996008	0	0.002988266	0.03291319	0.020525554	1	0.996	0.997	1.814405887	796.3606619	203.2788062	438.9098756	129.7606578	0
1395	218549_s_at	FAM82B	5.443738446	0.001996008	0	0.002988266	0.03291319	0.017787688	1	0.981	0.984	1.814260441	330.2425408	119.5563841	182.0259833	38.38159756	0
2758	235363_at	---	4.452786095	0.001996008	0	0.002988266	0.03291319	0.020525554	1	1	1	1.812463658	227.4930702	122.9297855	125.5159347	16.16386291	0
1159	229120_s_at	CDC42SE1	5.702884759	0.001996008	0	0.002988266	0.03291319	0.020525554	1	0.954	0.956	1.812452666	1007.554008	277.5414081	555.9063839	139.0125423	0
1325	210625_s_at	AKAP1	5.521748699	0.001996008	0	0.002988266	0.03291319	0.020525554	1	0.975	0.978	1.812427254	399.6991088	104.7956799	220.5324975	59.56696565	0
1567	225381_at	LOC399959	5.274657353	0.001996008	0	0.002988266	0.03291319	0.017787688	1	0.994	0.996	1.811881378	1548.335825	664.2932724	854.5459121	132.4891911	0
1837	212290_at	SLC7A1	5.057432142	0.003992016	3.05E-04	0.006382037	0.046190432	0.020525554	1	1	1	1.811630031	470.6559461	191.8595556	259.7969441	54.22095776	1
95	223057_s_at	XPO5	9.064137657	0.001996008	0	0.002988266	0.03291319	0.017787688	1	0.074	0.074	1.81133291	271.9641315	55.96366435	150.1458567	20.3408034	0
387	203753_at	TCF4	7.266101361	0.001996008	0	0.002988266	0.03291319	0.017787688	1	0.444	0.445	1.810760797	3076.362435	665.8575826	1698.933642	332.2745261	0
431	212076_at	MLL	7.15428486	0.001996008	0	0.002988266	0.03291319	0.017787688	1	0.488	0.488	1.807743198	797.9337044	195.8454416	441.3977081	80.15455731	0
2164	212725_s_at	TI-227H	4.811332588	0.001996008	0	0.002988266	0.03291319	0.017787688	1	1	1	1.807455188	2213.859874	420.7973428	1224.849107	428.4908742	0
1700	208876_s_at	PAK2	5.159161487	0.001996008	0	0.002988266	0.03291319	0.017787688	1	0.997	0.998	1.807304278	146.2462529	68.12023844	80.91955222	8.752611257	0
442	207824_s_at	MAZ	7.141064603	0.001996008	0	0.002988266	0.03291319	0.017787688	1	0.499	0.499	1.806951559	212.7347665	55.88516876	117.7313058	19.92400664	0
3100	226025_at	ANKRD28	4.266100392	0.001996008	0	0.002988266	0.03291319	0.020525554	1	1	1	1.806713404	1068.534022	259.074153	591.4241958	228.1461745	0
650	215698_at	JARID1A	6.612826198	0.001996008	0	0.002988266	0.03291319	0.017787688	1	0.691	0.693	1.806336753	318.098265	103.7735996	176.101308	24.95576496	0
2642	201540_at	FHL1	4.513021388	0.001996008	0	0.002988266	0.03291319	0.025629454	1	1	1	1.806206467	5822.771341	1220.64806	3223.757332	1193.921999	0
4289	211953_s_at	RANBP5	3.786061638	0.001996008	0	0.002988266	0.03291319	0.06694844	1	1	1	1.805911413	962.8621203	224.5755388	533.1723989	237.7444733	0
1176	201635_s_at	FXR1	5.690103664	0.001996008	0	0.002988266	0.03291319	0.017787688	1	0.955	0.957	1.805677955	684.0646374	191.3296894	378.8408865	93.09681896	0
5479	229534_at	ACOT4	-3.400366873	0.001996008	0	0.002988266	0.03291319	0.017787688	1	1	1	1.805572999	66.27037537	12.15344177	119.6560004	34.77592107	1000
3366	1567458_s_at	RAC1	4.146224601	0.001996008	0	0.002988266	0.03291319	0.039350448	1	1	1	1.804964089	2089.323255	464.9199785	1157.542838	467.7007481	0
4293	222037_at	MCM4	3.78437511	0.001996008	0	0.002988266	0.03291319	0.043329476	1	1	1	1.804961766	65.65538017	41.00981858	36.37494234	6.044721253	0
2043	1555467_a_at	CUGBP1	4.906211033	0.003992016	3.05E-04	0.006382037	0.046190432	0.020525554	1	1	1	1.804673266	320.8429784	111.9186575	177.7845244	47.89549184	1
1162	225452_at	PPARBP	5.701637499	0.001996008	0	0.002988266	0.03291319	0.017787688	1	0.954	0.956	1.803753729	357.7768337	96.45367112	198.3512649	49.55348066	0
1204	224314_s_at	EGLN1	5.648648767	0.001996008	0	0.002988266	0.03291319	0.017787688	1	0.962	0.964	1.803011704	88.74734058	27.62666875	49.22172185	11.20535494	0
1761	1557143_at	CSMD2	5.111708279	0.001996008	0	0.002988266	0.03291319	0.020525554	1	0.999	0.999	1.802855417	554.1141472	191.66877	307.3536247	76.88663941	0
2259	215113_s_at	SENP3	4.750321206	0.001996008	0	0.002988266	0.03291319	0.030870564	1	1	1	1.802722081	218.6620416	81.97788076	121.2954808	32.41208757	0
1831	215204_at	SENP6	5.060728587	0.001996008	0	0.002988266	0.03291319	0.017787688	1	1	1	1.801728786	103.3892095	33.21405362	57.38333667	15.51898251	0
1495	208974_x_at	KPNB1	5.338891259	0.003992016	3.05E-04	0.006382037	0.046190432	0.017787688	1	0.991	0.993	1.801595663	2811.656907	924.09132	1560.648132	375.6332561	1
4948	235110_at	HRASLS3	-3.567443642	0.001996008	0	0.002988266	0.03291319	0.017787688	1	1	1	1.801593851	236.0717213	48.47289161	425.3053615	117.0535026	1000
965	200679_x_at	HMGB1	5.954026375	0.001996008	0	0.002988266	0.03291319	0.017787688	1	0.903	0.907	1.801444686	3142.613662	697.1251284	1744.496341	446.9501406	0
497	217857_s_at	RBM8A	6.972059255	0.001996008	0	0.002988266	0.03291319	0.017787688	1	0.557	0.558	1.801412103	493.7871489	130.0644545	274.1111532	48.17200579	0
1924	225723_at	C6orf129	4.982486572	0.001996008	0	0.002988266	0.03291319	0.020525554	1	1	1	1.801329057	523.2829923	166.463305	290.4982798	81.14416296	0
1172	201356_at	SF3A1	5.693057595	0.001996008	0	0.002988266	0.03291319	0.020525554	1	0.955	0.957	1.800831047	1409.560236	307.2144671	782.7276403	214.168798	0
800	233759_s_at	SMEK2	6.273212749	0.001996008	0	0.002988266	0.03291319	0.017787688	1	0.818	0.819	1.800705067	766.6479394	123.7667915	425.7487545	111.228663	0
4035	200989_at	HIF1A	3.878598403	0.001996008	0	0.002988266	0.03291319	0.020525554	1	1	1	1.799873707	4356.553504	913.2190036	2420.47733	1056.191705	0
2041	208764_s_at	ATP5G2	4.908523029	0.003992016	3.05E-04	0.006382037	0.046190432	0.025629454	1	1	1	1.799296136	2880.665086	533.4445207	1600.995538	543.4784417	1
5764	210038_at	PRKCQ	-3.316677926	0.001996008	0	0.002988266	0.03291319	0.020525554	1	1	1	1.798975812	165.5949322	34.77488028	297.9012775	88.13397318	1000
3224	207983_s_at	STAG2	4.209358433	0.001996008	0	0.002988266	0.03291319	0.035344014	1	1	1	1.798594249	739.849729	135.4905372	411.3488795	166.0821674	0
2431	228863_at	PCDH17	4.638974895	0.003992016	3.05E-04	0.006382037	0.046190432	0.025629454	1	1	1	1.798345399	2014.932579	501.8756079	1120.436919	382.8122128	1
4373	239744_at	RGS3	-3.755896048	0.001996008	0	0.002988266	0.03291319	0.017787688	1	1	1	1.797941133	170.9774518	45.29992578	307.4073933	79.2250066	1000
934	211939_x_at	BTF3	6.018209749	0.001996008	0	0.002988266	0.03291319	0.017787688	1	0.887	0.888	1.797902569	5317.889945	878.8982668	2957.829882	805.1231903	0
4310	224927_at	KIAA1949	3.779641961	0.003992016	3.05E-04	0.006382037	0.046190432	0.050752292	1	1	1	1.797218432	734.3950578	213.6404156	408.6287146	173.2390113	1
819	1555765_a_at	GNG4	6.242257112	0.001996008	0	0.002988266	0.03291319	0.017787688	1	0.829	0.83	1.796839565	373.8295403	121.7549717	208.0483687	34.78957701	0
633	222417_s_at	SNX5	6.65944728	0.001996008	0	0.002988266	0.03291319	0.017787688	1	0.669	0.672	1.796743427	610.9773125	133.4420169	340.0470558	74.11792252	0
2370	200036_s_at	RPL10A	4.681804943	0.003992016	3.05E-04	0.006382037	0.046190432	0.025629454	1	1	1	1.796416258	4141.945761	1115.618384	2305.671495	758.0855585	1
3398	212100_s_at	POLDIP3	4.134817194	0.003992016	3.05E-04	0.006382037	0.046190432	0.047175057	1	1	1	1.795766438	1671.950964	510.9379698	931.0514602	346.0448816	1
9485	209163_at	CYB561	-2.577011904	0.001996008	0	0.002988266	0.03291319	0.017787688	1	1	1	1.795435325	268.2473143	105.8094925	481.6207041	180.35757	1000
2493	217301_x_at	RBBP4	4.600171833	0.001996008	0	0.002988266	0.03291319	0.017787688	1	1	1	1.7951041	1245.139388	496.2295201	693.6307415	182.7318386	0
7635	1556308_at	PRRT3	-2.88483553	0.001996008	0	0.002988266	0.03291319	0.017787688	1	1	1	1.795057483	130.7161474	39.72450598	234.6429985	79.00959595	1000
1963	202967_at	GSTA4	4.959751191	0.001996008	0	0.002988266	0.03291319	0.020525554	1	1	1	1.794710922	2473.168604	435.8951635	1378.031734	462.6938305	0
10226	210454_s_at	KCNJ6	-2.470869698	0.003992016	3.05E-04	0.006382037	0.046190432	0.017787688	1	1	1	1.794586115	183.5331351	86.56770259	329.366016	127.461302	999
2833	223616_at	ZNF649	4.410100028	0.001996008	0	0.002988266	0.03291319	0.039350448	1	1	1	1.794132556	179.1694634	87.78972868	99.86411696	20.31394972	0
2241	238706_at	PAPD4	4.760047397	0.001996008	0	0.002988266	0.03291319	0.017787688	1	1	1	1.79407277	410.4323075	130.5270949	228.7712708	67.97249166	0
3094	210882_s_at	TRO	4.268574765	0.003992016	3.05E-04	0.006382037	0.046190432	0.030870564	1	1	1	1.793826862	238.9552491	80.0041899	133.2097619	45.47975159	1
11953	244530_at	RANBP3L	-2.267418523	0.001996008	0	0.002988266	0.03291319	0.030870564	1	1	1	1.793666694	145.113777	32.43057207	260.2857487	112.8537891	1000
1669	202980_s_at	SIAH1	5.182845769	0.001996008	0	0.002988266	0.03291319	0.020525554	1	0.996	0.997	1.793500535	210.0898207	59.51790756	117.1395361	32.47589491	0
2502	224654_at	DDX21	4.597551071	0.001996008	0	0.002988266	0.03291319	0.025629454	1	1	1	1.79314634	881.2717936	258.3211813	491.4667443	159.7380822	0
1732	241425_at	NUPL1	5.132315199	0.003992016	3.05E-04	0.006382037	0.046190432	0.020525554	1	0.998	0.999	1.793001734	496.369003	141.6270387	276.8368785	77.55117676	1
1547	212056_at	KIAA0182	5.287926848	0.003992016	3.05E-04	0.006382037	0.046190432	0.017787688	1	0.994	0.996	1.792962754	1037.183663	433.2136941	578.4747404	91.10796248	1
390	212208_at	THRAP2	7.263124092	0.001996008	0	0.002988266	0.03291319	0.017787688	1	0.444	0.445	1.792277198	636.3758145	170.6233995	355.0655084	54.33017394	0
2127	201577_at	NME1	4.83260571	0.003992016	3.05E-04	0.006382037	0.046190432	0.020525554	1	1	1	1.792174642	2322.686983	893.1846826	1296.015984	317.8285573	1
4714	233341_s_at	POLR1B	3.641431447	0.001996008	0	0.002988266	0.03291319	0.072924186	1	1	1	1.792173205	288.3086071	59.28737527	160.8709505	74.66315254	0
1447	219260_s_at	C17orf81	5.379780039	0.001996008	0	0.002988266	0.03291319	0.017787688	1	0.986	0.988	1.790762579	405.3904276	120.4917162	226.378657	57.16314916	0
2963	208552_at	GRIK4	4.337647664	0.001996008	0	0.002988266	0.03291319	0.025629454	1	1	1	1.7906853	152.5798707	48.14797491	85.20752962	29.05154021	0
1944	214659_x_at	YLPM1	4.971744111	0.003992016	3.05E-04	0.006382037	0.046190432	0.035344014	1	1	1	1.790033867	531.4705858	109.2933545	296.9053244	96.24549673	1
3234	201299_s_at	MOBK1B	4.205651562	0.001996008	0	0.002988266	0.03291319	0.043329476	1	1	1	1.789352245	195.2608665	56.72657503	109.123772	39.93263086	0
731	200610_s_at	NCL	6.425173018	0.003992016	3.05E-04	0.006382037	0.046190432	0.017787688	1	0.767	0.768	1.789144537	4480.689457	830.5241009	2504.375339	604.383249	1
2023	224719_s_at	C12orf57	4.92487881	0.001996008	0	0.002988266	0.03291319	0.020525554	1	1	1	1.788086159	2134.249296	571.2618651	1193.594215	362.5129078	0
4662	244050_at	PTPLAD2	-3.657847034	0.003992016	3.05E-04	0.006382037	0.046190432	0.017787688	1	1	1	1.787744885	80.1533019	34.07065993	143.2936555	36.17237231	999
1209	205541_s_at	GSPT2	5.642059869	0.001996008	0	0.002988266	0.03291319	0.017787688	1	0.962	0.964	1.786962409	675.2563591	136.0737223	377.8794425	104.8669929	0
1722	203176_s_at	TFAM	5.140993655	0.001996008	0	0.002988266	0.03291319	0.030870564	1	0.998	0.999	1.786812604	244.9516228	72.34485934	137.0885913	37.19176664	0
1388	207180_s_at	HTATIP2	-5.452795761	0.001996008	0	0.002988266	0.03291319	0.017787688	1	0.98	0.983	1.786807805	170.2627464	30.63318778	304.2268042	53.58450379	1000
7954	236088_at	NTNG1	-2.826226197	0.003992016	3.05E-04	0.006382037	0.046190432	0.017787688	1	1	1	1.786579349	196.3529891	87.08233374	350.8001955	117.2477969	999
1132	242293_at	ING3	5.743269643	0.001996008	0	0.002988266	0.03291319	0.017787688	1	0.947	0.949	1.785387117	153.6122058	45.82861223	86.03859878	19.07860029	0
2873	221290_s_at	MUM1	4.384622203	0.003992016	3.05E-04	0.006382037	0.046190432	0.035344014	1	1	1	1.784386138	490.0089512	164.5095137	274.6092568	88.5338896	1
162	202354_s_at	GTF2F1	8.409459792	0.001996008	0	0.002988266	0.03291319	0.017787688	1	0.153	0.153	1.784241344	401.7915234	89.14644199	225.1889997	31.03810683	0
3136	232466_at	CUL4A	4.247369881	0.003992016	3.05E-04	0.006382037	0.046190432	0.025629454	1	1	1	1.784124842	212.7954107	59.04323821	119.2715922	43.35353407	1
7806	228959_at	PCYT1B	-2.85280738	0.001996008	0	0.002988266	0.03291319	0.020525554	1	1	1	1.78373006	554.5180868	199.818584	989.1105803	331.3555157	1000
4414	212519_at	UBE2E1	3.740728916	0.003992016	3.05E-04	0.006382037	0.046190432	0.047175057	1	1	1	1.783474888	3618.949295	793.3253757	2029.156294	897.0884133	1
821	203202_at	KRR1	6.240361724	0.003992016	3.05E-04	0.006382037	0.046190432	0.017787688	1	0.829	0.83	1.78178942	472.0135304	126.8634432	264.9098289	54.70284684	1
3112	204426_at	TMED2	4.259088574	0.001996008	0	0.002988266	0.03291319	0.025629454	1	1	1	1.781431698	412.0857701	112.7939211	231.3228009	83.77711343	0
1585	218156_s_at	TSR1	5.258422213	0.001996008	0	0.002988266	0.03291319	0.020525554	1	0.995	0.996	1.781184528	296.2954525	104.7954013	166.347421	36.57259493	0
3137	218389_s_at	APH1A	4.246889806	0.003992016	3.05E-04	0.006382037	0.046190432	0.043329476	1	1	1	1.780988707	1087.38759	196.2247748	610.552771	238.7805241	1
3293	226005_at	UBE2G1	4.17788949	0.003992016	3.05E-04	0.006382037	0.046190432	0.035344014	1	1	1	1.780864395	473.6690215	124.096253	265.9770294	99.75105358	1
1014	213864_s_at	NAP1L1	5.894507832	0.001996008	0	0.002988266	0.03291319	0.017787688	1	0.92	0.923	1.780796289	4279.624158	671.0412781	2403.208151	660.5456008	0
1270	218474_s_at	KCTD5	5.569145166	0.001996008	0	0.002988266	0.03291319	0.017787688	1	0.973	0.975	1.779206276	864.9921633	150.3621289	486.1674416	140.0085082	0
906	220755_s_at	C6orf48	6.047471623	0.001996008	0	0.002988266	0.03291319	0.017787688	1	0.877	0.878	1.778809262	2708.206149	596.454607	1522.4826	369.6331373	0
1255	1557684_at	ZNF286	5.590936488	0.001996008	0	0.002988266	0.03291319	0.017787688	1	0.972	0.974	1.778211117	314.6539378	79.27232548	176.9497079	45.29094858	0
267	217379_at	LOC442171	7.717522986	0.001996008	0	0.002988266	0.03291319	0.017787688	1	0.302	0.302	1.7781014	1514.973429	241.1924542	852.0174549	166.7534209	0
3148	208910_s_at	C1QBP	4.242554598	0.003992016	3.05E-04	0.006382037	0.046190432	0.039350448	1	1	1	1.77765744	1396.171971	426.1547566	785.3998973	274.3189722	1
848	208975_s_at	KPNB1	6.163855361	0.001996008	0	0.002988266	0.03291319	0.017787688	1	0.848	0.849	1.777374049	923.7856262	256.0465028	519.7474479	106.0189688	0
4760	212264_s_at	WAPAL	3.627473949	0.001996008	0	0.002988266	0.03291319	0.060991138	1	1	1	1.777208019	357.0928329	78.1127375	200.9291141	91.1770371	0
1308	211938_at	EIF4B	5.533537923	0.001996008	0	0.002988266	0.03291319	0.017787688	1	0.974	0.977	1.777047494	3848.872854	784.3062584	2165.880691	605.3120753	0
3130	202483_s_at	RANBP1	4.249049119	0.003992016	3.05E-04	0.006382037	0.046190432	0.039350448	1	1	1	1.776752539	1820.7188	549.1235903	1024.745292	358.2557071	1
2172	220018_at	CBLL1	4.806170492	0.003992016	3.05E-04	0.006382037	0.046190432	0.020525554	1	1	1	1.77671267	81.83965977	25.74835137	46.06240568	13.1710783	1
3844	207971_s_at	CEP68	3.947815566	0.001996008	0	0.002988266	0.03291319	0.050752292	1	1	1	1.776706623	377.8807192	99.2910556	212.6860532	84.93773266	0
674	218188_s_at	TIMM13	6.535243406	0.001996008	0	0.002988266	0.03291319	0.017787688	1	0.722	0.723	1.776605922	582.9854485	162.1672673	328.1456181	59.10866546	0
754	1554597_at	---	6.367037214	0.001996008	0	0.002988266	0.03291319	0.017787688	1	0.786	0.787	1.776524214	436.646572	73.8949417	245.7870085	60.32963419	0
653	200082_s_at	RPS7	6.598241695	0.001996008	0	0.002988266	0.03291319	0.017787688	1	0.698	0.7	1.775649518	6552.944087	1550.340897	3690.449057	751.9796019	0
2033	219565_at	CYP20A1	4.916743611	0.001996008	0	0.002988266	0.03291319	0.017787688	1	1	1	1.775511133	145.3160342	33.97304597	81.84462013	25.55197485	0
1286	220547_s_at	FAM35A	5.554885867	0.003992016	3.05E-04	0.006382037	0.046190432	0.017787688	1	0.974	0.977	1.775357302	990.3399206	266.1488496	557.8256947	138.7242298	1
10490	228976_at	ICOSLG	-2.435507281	0.003992016	3.05E-04	0.006382037	0.046190432	0.020525554	1	1	1	1.775344527	136.3520613	26.8349378	242.0718858	96.48126304	999
1929	206527_at	ABAT	4.979517719	0.001996008	0	0.002988266	0.03291319	0.025629454	1	1	1	1.775023621	471.5327945	169.3472855	265.6487435	63.76925709	0
1034	215146_s_at	TTC28	5.86593345	0.001996008	0	0.002988266	0.03291319	0.017787688	1	0.927	0.931	1.774527364	387.0889345	91.3262573	218.1363569	53.33546238	0
3432	229983_at	TIGD2	4.122319529	0.001996008	0	0.002988266	0.03291319	0.030870564	1	1	1	1.774131416	105.1266971	53.38516925	59.25530438	13.18351625	0
4096	222726_s_at	EXOC5	3.85535463	0.003992016	3.05E-04	0.006382037	0.046190432	0.043329476	1	1	1	1.774118908	291.8567004	62.36530529	164.5079702	69.62561554	1
2339	217969_at	C11orf2	4.702685715	0.003992016	3.05E-04	0.006382037	0.046190432	0.017787688	1	1	1	1.774111613	2216.03757	569.747522	1249.097043	400.8316584	1
4371	222465_at	C15orf15	3.756781923	0.003992016	3.05E-04	0.006382037	0.046190432	0.050752292	1	1	1	1.773658135	1384.443919	302.0141756	780.5584923	339.0331273	1
1897	201310_s_at	C5orf13	4.99808315	0.001996008	0	0.002988266	0.03291319	0.017787688	1	1	1	1.773475185	2837.732628	777.2468771	1600.097172	460.6416375	0
2513	210276_s_at	TRIOBP	4.590503352	0.001996008	0	0.002988266	0.03291319	0.020525554	1	1	1	1.772965717	341.1739307	81.63422993	192.4312057	64.87111969	0
2077	212550_at	STAT5B	4.874726988	0.001996008	0	0.002988266	0.03291319	0.025629454	1	1	1	1.772611489	330.4707732	77.1759406	186.4315871	58.60735881	0
1269	200828_s_at	ZNF207	5.569460453	0.003992016	3.05E-04	0.006382037	0.046190432	0.017787688	1	0.973	0.975	1.772328254	1482.635935	408.4975301	836.5470287	203.0100633	1
752	1568877_a_at	ACBD5	6.370106586	0.001996008	0	0.002988266	0.03291319	0.017787688	1	0.785	0.786	1.771949164	152.2847074	39.4233647	85.94191666	17.30567964	0
39	226897_s_at	ZC3H7A	10.26474313	0.001996008	0	0.002988266	0.03291319	0.017787688	1	0.013	0.013	1.771941314	211.8714522	42.78805238	119.5702423	10.87293434	0
2084	205126_at	VRK2	-4.862517549	0.001996008	0	0.002988266	0.03291319	0.017787688	1	1	1	1.771819594	181.0056207	52.35648583	320.7093054	60.81909096	1000
5747	221816_s_at	PHF11	-3.320506748	0.003992016	3.05E-04	0.006382037	0.046190432	0.017787688	1	1	1	1.771760714	383.7695366	178.3603068	679.9477883	186.5732325	999
2018	228009_x_at	ZNRD1	4.927624939	0.001996008	0	0.002988266	0.03291319	0.035344014	1	1	1	1.771744093	438.8126595	150.5110355	247.6727092	63.11492353	0
1488	236555_at	LOC643749	5.34372249	0.003992016	3.05E-04	0.006382037	0.046190432	0.020525554	1	0.991	0.993	1.771301794	189.8808172	43.22516004	107.1984559	30.08485145	1
1064	211874_s_at	MYST4	5.831143332	0.001996008	0	0.002988266	0.03291319	0.017787688	1	0.933	0.936	1.771145288	449.6750134	132.0677549	253.8893994	53.9573357	0
798	210655_s_at	FOXO3A	6.286692841	0.001996008	0	0.002988266	0.03291319	0.017787688	1	0.808	0.809	1.771083034	711.514677	192.2373702	401.7398751	79.78547051	0
5141	206213_at	WNT10B	-3.510753117	0.001996008	0	0.002988266	0.03291319	0.017787688	1	1	1	1.770874703	335.2482754	81.93826733	593.6826903	161.3839168	1000
4377	218001_at	MRPS2	3.754791729	0.003992016	3.05E-04	0.006382037	0.046190432	0.060991138	1	1	1	1.770415947	472.6481437	122.3018624	266.970112	112.5420555	1
532	202099_s_at	DGCR2	6.891740425	0.001996008	0	0.002988266	0.03291319	0.020525554	1	0.585	0.586	1.770150912	492.8163939	143.2907609	278.4036042	40.39161692	0
4827	236475_at	MICAL2	-3.606520777	0.001996008	0	0.002988266	0.03291319	0.017787688	1	1	1	1.769968429	91.4093542	21.91955977	161.791671	42.76868838	1000
629	215963_x_at	LOC642741	6.662310628	0.001996008	0	0.002988266	0.03291319	0.017787688	1	0.667	0.67	1.769262932	9422.100501	1650.334175	5325.438254	1210.352828	0
2371	203664_s_at	POLR2D	4.68038428	0.001996008	0	0.002988266	0.03291319	0.017787688	1	1	1	1.768663168	170.9290606	58.14352653	96.64308259	27.04321758	0
7503	227848_at	PEBP4	-2.910073411	0.001996008	0	0.002988266	0.03291319	0.017787688	1	1	1	1.767193166	97.70843729	16.84569452	172.6696826	57.21318892	1000
4883	201363_s_at	IVNS1ABP	3.590024499	0.003992016	3.05E-04	0.006382037	0.046190432	0.063919699	1	1	1	1.766029844	1008.559027	234.8672784	571.0883256	256.177377	1
13035	1558738_at	NOL3	-2.157610161	0.003992016	3.05E-04	0.006382037	0.046190432	0.030870564	1	1	1	1.765847983	121.3959792	24.99639994	214.366845	95.84362957	999
1919	212378_at	GART	4.984911096	0.001996008	0	0.002988266	0.03291319	0.025629454	1	1	1	1.765789899	358.3727257	128.671872	202.9532086	47.68008431	0
3924	201456_s_at	BUB3	3.914367694	0.003992016	3.05E-04	0.006382037	0.046190432	0.050752292	1	1	1	1.765754565	627.832213	139.3308097	355.5602944	145.4566323	1
1033	223701_s_at	USP47	5.866427682	0.001996008	0	0.002988266	0.03291319	0.017787688	1	0.927	0.931	1.76558925	466.0291343	117.9558223	263.9510488	61.30922753	0
2150	222416_at	ALDH18A1	4.818035466	0.001996008	0	0.002988266	0.03291319	0.017787688	1	1	1	1.765336869	380.8279886	133.6078448	215.7253923	55.51684884	0
2761	202654_x_at	4-Jan	4.451960392	0.003992016	3.05E-04	0.006382037	0.046190432	0.025629454	1	1	1	1.765269905	348.9335062	85.19794742	197.6658103	68.10487982	1
1694	218721_s_at	C1orf27	5.164756907	0.001996008	0	0.002988266	0.03291319	0.017787688	1	0.997	0.998	1.764914163	478.2295655	133.6079616	270.964773	72.54717633	0
16711	1555217_at	UBE2W	-1.854639294	0.001996008	0	0.002988266	0.03291319	0.084258685	1	1	1	1.764634009	31.63544527	4.214249128	55.82498259	29.11679038	1000
3028	209861_s_at	METAP2	4.304129358	0.001996008	0	0.002988266	0.03291319	0.030870564	1	1	1	1.764422321	1435.270656	159.1581831	813.4507478	316.8606478	0
2098	212270_x_at	RPL17	4.852811353	0.001996008	0	0.002988266	0.03291319	0.030870564	1	1	1	1.764307811	6924.071252	1262.392904	3924.525646	1288.899386	0
225	1564207_at	FLJ35390	-7.97248627	0.001996008	0	0.002988266	0.03291319	0.017787688	1	0.24	0.24	1.762859827	1247.900085	246.3434114	2199.872928	248.6130343	1000
3075	235260_s_at	C4orf28	4.28299657	0.001996008	0	0.002988266	0.03291319	0.039350448	1	1	1	1.762738905	235.7999612	49.37972382	133.7690798	49.56328775	0
1649	212726_at	PHF2	5.198146362	0.001996008	0	0.002988266	0.03291319	0.020525554	1	0.996	0.997	1.762462303	971.2177734	196.226852	551.0573314	163.2487397	0
1079	1554864_a_at	SDC3	5.804357204	0.001996008	0	0.002988266	0.03291319	0.017787688	1	0.939	0.942	1.762108633	175.9901686	54.2864737	99.87475537	19.98366286	0
1552	234245_at	TSPAN7	5.28300972	0.003992016	3.05E-04	0.006382037	0.046190432	0.017787688	1	0.994	0.996	1.761966409	112.101462	35.10080121	63.62292802	15.11664509	1
591	1555789_s_at	PHF23	6.726900489	0.001996008	0	0.002988266	0.03291319	0.017787688	1	0.637	0.639	1.761697777	468.2201411	90.10516328	265.7777896	57.09460842	0
1448	225382_at	ZNF275	5.3795635	0.003992016	3.05E-04	0.006382037	0.046190432	0.017787688	1	0.986	0.988	1.761600159	882.6952491	322.2508794	501.0758229	94.52851741	1
3523	210125_s_at	BANF1	4.081401929	0.003992016	3.05E-04	0.006382037	0.046190432	0.035344014	1	1	1	1.761096179	3113.679012	690.804741	1768.034619	684.8001104	1
2282	204725_s_at	NCK1	4.738769436	0.003992016	3.05E-04	0.006382037	0.046190432	0.025629454	1	1	1	1.761069338	488.9322018	105.0165041	277.6337032	90.65229554	1
1871	200809_x_at	RPL12	5.027879551	0.001996008	0	0.002988266	0.03291319	0.017787688	1	1	1	1.760986677	8390.724417	1842.53444	4764.785859	1438.731271	0
858	209041_s_at	UBE2G2	6.146183084	0.001996008	0	0.002988266	0.03291319	0.017787688	1	0.851	0.852	1.760975851	414.1455969	101.7730723	235.1796003	51.19529273	0
2059	215714_s_at	SMARCA4	4.893329198	0.001996008	0	0.002988266	0.03291319	0.017787688	1	1	1	1.760906669	971.0912932	308.4232114	551.4723241	148.0028804	0
3010	214512_s_at	SUB1	4.315004472	0.001996008	0	0.002988266	0.03291319	0.025629454	1	1	1	1.760730504	1711.412851	443.9749362	971.9902324	340.6223667	0
917	202517_at	CRMP1	6.033769295	0.001996008	0	0.002988266	0.03291319	0.017787688	1	0.88	0.881	1.760426748	2226.547234	510.8679563	1264.776984	293.6995139	0
2327	232471_at	MYO1E	-4.709764127	0.001996008	0	0.002988266	0.03291319	0.017787688	1	1	1	1.759928289	305.1691883	88.68441889	537.0758874	104.3732492	1000
2393	238635_at	C5orf28	4.667752746	0.003992016	3.05E-04	0.006382037	0.046190432	0.017787688	1	1	1	1.759858357	58.05495518	17.24104743	32.98842485	9.886689939	1
606	244165_at	C10orf18	6.700848175	0.001996008	0	0.002988266	0.03291319	0.017787688	1	0.648	0.65	1.759830091	233.034808	47.48919433	132.4189245	27.83759654	0
1614	225795_at	C22orf32	5.232862297	0.001996008	0	0.002988266	0.03291319	0.017787688	1	0.996	0.997	1.759760995	1640.473363	381.6563031	932.2137311	262.3668353	0
1407	212321_at	---	5.429690595	0.003992016	3.05E-04	0.006382037	0.046190432	0.017787688	1	0.981	0.984	1.758208963	542.7264778	104.4605037	308.6814418	87.092276	1
1479	208686_s_at	BRD2	5.349639315	0.001996008	0	0.002988266	0.03291319	0.017787688	1	0.989	0.991	1.757932059	850.3555997	159.3731307	483.7249512	139.6983591	0
3098	211999_at	H3F3B	4.266640677	0.001996008	0	0.002988266	0.03291319	0.039350448	1	1	1	1.757736161	6604.057848	1233.882028	3757.138297	1410.047249	0
4387	235111_at	---	3.749101287	0.003992016	3.05E-04	0.006382037	0.046190432	0.054234746	1	1	1	1.757697326	1031.435492	327.3689495	586.8106399	231.4704068	1
1687	200937_s_at	RPL5	5.169091463	0.003992016	3.05E-04	0.006382037	0.046190432	0.017787688	1	0.997	0.998	1.757679724	6124.156249	1527.206206	3484.227625	969.3885288	1
727	203604_at	ZNF516	6.434915014	0.001996008	0	0.002988266	0.03291319	0.017787688	1	0.762	0.763	1.757051842	226.9306786	63.04066437	129.1542305	23.09618562	0
5307	229155_at	---	-3.450840356	0.001996008	0	0.002988266	0.03291319	0.020525554	1	1	1	1.756566101	95.40435344	16.52485596	167.5840532	46.31246598	1000
12502	213488_at	SNED1	-2.210250387	0.001996008	0	0.002988266	0.03291319	0.017787688	1	1	1	1.756521979	157.9772578	30.15793908	277.4905255	120.3201782	1000
2372	224681_at	GNA12	4.680372136	0.001996008	0	0.002988266	0.03291319	0.017787688	1	1	1	1.756439992	1607.4119	471.0349416	915.1533261	273.339013	0
638	212967_x_at	NAP1L1	6.644676055	0.001996008	0	0.002988266	0.03291319	0.017787688	1	0.677	0.68	1.756406752	5048.7944	900.4586622	2874.501816	639.2838095	0
2181	207627_s_at	TFCP2	4.80037328	0.003992016	3.05E-04	0.006382037	0.046190432	0.025629454	1	1	1	1.7554491	406.84985	76.25885824	231.7639686	75.78180605	1
871	215708_s_at	PRIM2A	6.11342663	0.001996008	0	0.002988266	0.03291319	0.017787688	1	0.863	0.864	1.755292153	49.83830807	18.73172052	28.39316975	2.588698392	0
4945	229770_at	GLT1D1	-3.568193787	0.001996008	0	0.002988266	0.03291319	0.017787688	1	1	1	1.755163302	188.4329901	66.61272296	330.7306692	85.19706446	1000
1188	225450_at	AMOTL1	5.674821253	0.001996008	0	0.002988266	0.03291319	0.017787688	1	0.959	0.961	1.754593311	674.8270287	217.3944028	384.6059508	75.4522233	0
4308	202161_at	PKN1	3.779943612	0.003992016	3.05E-04	0.006382037	0.046190432	0.047175057	1	1	1	1.754444634	506.7475964	129.5171005	288.8364709	118.3054043	1
3034	201586_s_at	SFPQ	4.302309168	0.001996008	0	0.002988266	0.03291319	0.043329476	1	1	1	1.754003166	2161.415603	634.1451531	1232.27577	412.7539453	0
11063	204505_s_at	EPB49	-2.363717097	0.001996008	0	0.002988266	0.03291319	0.017787688	1	1	1	1.753263858	539.1238388	350.8989275	945.2263415	358.2578528	1000
1998	242900_at	---	4.941948107	0.003992016	3.05E-04	0.006382037	0.046190432	0.020525554	1	1	1	1.753177887	103.1106266	32.27073819	58.81355641	15.45966832	1
1261	208685_x_at	BRD2	5.577682069	0.001996008	0	0.002988266	0.03291319	0.020525554	1	0.972	0.974	1.751956889	1127.303035	260.5599622	643.4536388	164.3700332	0
382	241845_at	LSM6	7.276960969	0.001996008	0	0.002988266	0.03291319	0.017787688	1	0.438	0.439	1.751717826	72.32488626	21.70434766	41.28797754	4.165213673	0
4889	205103_at	C1orf61	3.58790138	0.003992016	3.05E-04	0.006382037	0.046190432	0.060991138	1	1	1	1.751331048	13083.55776	2316.78754	7470.636559	3376.107272	1
1059	229024_at	---	5.837629271	0.001996008	0	0.002988266	0.03291319	0.025629454	1	0.932	0.935	1.751199231	225.8746631	73.46317017	128.9828474	23.11232016	0
6719	221832_s_at	LUZP1	-3.081485922	0.003992016	3.05E-04	0.006382037	0.046190432	0.017787688	1	1	1	1.7510453	283.402607	56.20773149	496.250803	152.8460525	999
13724	235982_at	FCRL1	-2.09533183	0.001996008	0	0.002988266	0.03291319	0.050752292	1	1	1	1.750632904	34.53802107	6.625857536	60.46339612	27.54244317	1000
2859	202534_x_at	DHFR	4.394643812	0.003992016	3.05E-04	0.006382037	0.046190432	0.035344014	1	1	1	1.75061101	676.4623288	235.1118215	386.4149859	114.6429577	1
878	208517_x_at	BTF3	6.099695884	0.001996008	0	0.002988266	0.03291319	0.017787688	1	0.866	0.867	1.749753326	5784.328369	1063.469361	3305.796469	805.5029671	0
7382	1555691_a_at	KLRC4	2.934267481	0.003992016	3.05E-04	0.006382037	0.046190432	0.094260598	1	1	1	1.749578097	240.1146714	197.3009286	137.2414709	7.956553258	1
3390	223002_s_at	XRN2	4.137088857	0.001996008	0	0.002988266	0.03291319	0.030870564	1	1	1	1.749084015	439.6884657	140.4316699	251.3821303	85.30769335	0
3498	244084_at	AIFM3	-4.096174832	0.001996008	0	0.002988266	0.03291319	0.017787688	1	1	1	1.749003309	201.7855709	90.76641019	352.9236312	74.29539602	1000
429	212495_at	JMJD2B	7.1579909	0.001996008	0	0.002988266	0.03291319	0.017787688	1	0.488	0.488	1.748610162	425.1760283	126.4209579	243.1508392	27.13129343	0
2835	201001_s_at	UBE2V1	4.408339102	0.001996008	0	0.002988266	0.03291319	0.025629454	1	1	1	1.748568838	709.9026017	163.4149795	405.9906514	139.9686088	0
2741	212537_x_at	RPL17	4.464065619	0.001996008	0	0.002988266	0.03291319	0.025629454	1	1	1	1.748077497	7009.330174	1342.285324	4009.736517	1405.70647	0
198	202261_at	VPS72	8.153705393	0.001996008	0	0.002988266	0.03291319	0.017787688	1	0.204	0.204	1.748068223	1308.290598	260.4904117	748.4207885	113.8931932	0
1256	217791_s_at	ALDH18A1	5.590596909	0.001996008	0	0.002988266	0.03291319	0.017787688	1	0.972	0.974	1.748060509	712.5769827	240.4108192	407.6386252	76.45177594	0
939	210281_s_at	ZMYM2	6.00071663	0.001996008	0	0.002988266	0.03291319	0.017787688	1	0.893	0.895	1.747803064	65.628612	21.74635807	37.54920298	5.965733181	0
1960	200997_at	RBM4	4.961798154	0.001996008	0	0.002988266	0.03291319	0.020525554	1	1	1	1.747640631	1323.766247	357.2322178	757.4590701	212.5850625	0
1510	234942_s_at	DNTTIP1	5.323554105	0.001996008	0	0.002988266	0.03291319	0.020525554	1	0.993	0.995	1.746272241	280.7317736	66.60248708	160.7606002	42.96777581	0
12228	237186_at	---	-2.239468142	0.001996008	0	0.002988266	0.03291319	0.030870564	1	1	1	1.746239392	181.5028278	32.9467418	316.9473876	134.6103889	1000
4383	201947_s_at	CCT2	3.752343994	0.001996008	0	0.002988266	0.03291319	0.043329476	1	1	1	1.746009035	3042.438682	776.2949664	1742.510274	711.2740414	0
1237	241790_at	KLHL7	5.60648588	0.001996008	0	0.002988266	0.03291319	0.017787688	1	0.97	0.972	1.744519892	162.1590903	55.11188546	92.95342003	16.94913029	0
662	214527_s_at	PQBP1	6.578341342	0.001996008	0	0.002988266	0.03291319	0.017787688	1	0.705	0.707	1.743413129	603.7978211	151.3486634	346.3308904	63.87498678	0
746	206562_s_at	CSNK1A1	6.383156787	0.001996008	0	0.002988266	0.03291319	0.017787688	1	0.781	0.783	1.743149146	1127.359465	320.9784745	646.7372384	110.6750896	0
2619	222427_s_at	LARS	4.52404438	0.003992016	3.05E-04	0.006382037	0.046190432	0.030870564	1	1	1	1.743074635	1287.886935	229.8006915	738.8593173	255.7091123	1
2471	213377_x_at	RPS12	4.614467257	0.001996008	0	0.002988266	0.03291319	0.035344014	1	1	1	1.742894482	10953.2714	1798.683929	6284.529274	2147.743152	0
7360	215267_s_at	SLC8A2	-2.939035229	0.001996008	0	0.002988266	0.03291319	0.020525554	1	1	1	1.742471799	506.268625	166.2647216	882.1588019	278.3294325	1000
2270	226394_at	4-Jan	4.744954587	0.003992016	3.05E-04	0.006382037	0.046190432	0.017787688	1	1	1	1.742204643	329.914247	81.88154225	189.3659555	57.78668636	1
4101	200615_s_at	AP2B1	3.854546784	0.003992016	3.05E-04	0.006382037	0.046190432	0.060991138	1	1	1	1.742187154	1056.020986	262.483465	606.1466956	239.4659563	1
192	212386_at	---	8.183022127	0.001996008	0	0.002988266	0.03291319	0.017787688	1	0.196	0.196	1.741883253	5446.564002	952.3056504	3126.824942	510.0089518	0
1095	225694_at	CRKRS	5.784542602	0.001996008	0	0.002988266	0.03291319	0.017787688	1	0.943	0.945	1.740755149	170.5789399	36.40657846	97.9913459	24.08796567	0
3156	234084_x_at	---	4.239994002	0.001996008	0	0.002988266	0.03291319	0.035344014	1	1	1	1.740723222	403.6324036	182.322233	231.8762676	54.87036558	0
713	232069_at	KIF26A	6.466162042	0.001996008	0	0.002988266	0.03291319	0.017787688	1	0.748	0.749	1.740615572	78.39913573	28.02081082	45.04104006	3.222977862	0
1248	229630_s_at	WTAP	5.600270203	0.001996008	0	0.002988266	0.03291319	0.017787688	1	0.97	0.972	1.739967094	1176.485262	196.8475414	676.1537421	183.9950897	0
14057	226454_at	4-Jan	2.067610748	0.001996008	0	0.002988266	0.03291319	0.186655709	1	1	1	1.739907111	417.8203705	475.8214016	240.1394694	39.35102668	0
773	224713_at	MKI67IP	6.341282295	0.001996008	0	0.002988266	0.03291319	0.017787688	1	0.796	0.797	1.739069079	694.4770879	150.2589228	399.3384139	85.45885262	0
1242	228340_at	TLE3	5.603046882	0.001996008	0	0.002988266	0.03291319	0.017787688	1	0.97	0.972	1.738930561	323.8196164	100.2710884	186.2176809	38.00782918	0
5157	226046_at	MAPK8	3.505729736	0.003992016	3.05E-04	0.006382037	0.046190432	0.087239961	1	1	1	1.738809077	445.7393976	149.5376604	256.3475217	105.3504613	1
4	204102_s_at	EEF2	12.54628029	0.001996008	0	0.002988266	0.03291319	0.017787688	1	0.001	0.001	1.738565839	9703.703741	1076.082481	5581.441626	599.034946	0
352	1557174_a_at	IRAK1BP1	7.369279348	0.001996008	0	0.002988266	0.03291319	0.017787688	1	0.4	0.402	1.738355873	41.0797877	11.84189277	23.63140271	2.473756199	0
3040	218947_s_at	PAPD1	4.30057288	0.001996008	0	0.002988266	0.03291319	0.043329476	1	1	1	1.737908936	387.5657909	90.8981767	223.0069613	77.65184002	0
1088	217740_x_at	RPL7A	5.794734583	0.003992016	3.05E-04	0.006382037	0.046190432	0.017787688	1	0.942	0.944	1.737841361	11086.84405	2131.35706	6379.664046	1609.200546	1
717	208752_x_at	NAP1L1	6.451642327	0.001996008	0	0.002988266	0.03291319	0.017787688	1	0.755	0.756	1.737437122	5051.892741	825.9064151	2907.669393	667.6162493	0
1693	222233_s_at	DCLRE1C	5.165711416	0.001996008	0	0.002988266	0.03291319	0.020525554	1	0.997	0.998	1.736993476	202.5836003	74.47513131	116.6288781	22.75330386	0
4981	242136_x_at	MGC70870	3.559361722	0.003992016	3.05E-04	0.006382037	0.046190432	0.054234746	1	1	1	1.736848093	81.06218703	47.75053884	46.67200739	10.51157837	1
2398	216232_s_at	GCN1L1	4.662201776	0.001996008	0	0.002988266	0.03291319	0.030870564	1	1	1	1.736361864	359.0648176	61.52500029	206.7914673	68.86457727	0
3195	224643_at	PRRC1	4.221588217	0.001996008	0	0.002988266	0.03291319	0.039350448	1	1	1	1.736341967	729.9658287	147.9114968	420.4044149	153.1884713	0
7771	204398_s_at	EML2	-2.861040843	0.003992016	3.05E-04	0.006382037	0.046190432	0.017787688	1	1	1	1.736278218	247.4375958	52.5478821	429.620508	140.8632099	999
398	217025_s_at	DBN1	7.246730917	0.001996008	0	0.002988266	0.03291319	0.017787688	1	0.452	0.453	1.736182567	929.0891294	247.3147709	535.1333133	72.24849146	0
1263	224977_at	C6orf89	5.575708402	0.001996008	0	0.002988266	0.03291319	0.020525554	1	0.972	0.974	1.735924718	812.9842295	183.8295111	468.3291973	117.5774265	0
4357	1555730_a_at	CFL1	3.761600775	0.001996008	0	0.002988266	0.03291319	0.043329476	1	1	1	1.735715117	5514.010223	1185.873728	3176.794493	1307.881715	0
2986	217834_s_at	SYNCRIP	4.327666413	0.001996008	0	0.002988266	0.03291319	0.025629454	1	1	1	1.735481287	300.5967137	103.0575987	173.2065428	51.70054716	0
3264	235649_at	ADAMTS8	-4.192174975	0.001996008	0	0.002988266	0.03291319	0.017787688	1	1	1	1.734805572	150.1375671	54.65137752	260.4594879	54.73587878	1000
1702	222759_at	SUV420H1	5.156632879	0.001996008	0	0.002988266	0.03291319	0.030870564	1	0.997	0.998	1.734474873	330.7468486	88.03906911	190.6899049	49.77349254	0
2725	201023_at	TAF7	4.473979992	0.001996008	0	0.002988266	0.03291319	0.035344014	1	1	1	1.734113091	2256.077896	464.6074519	1300.998135	440.599878	0
637	211073_x_at	RPL3	6.649365546	0.001996008	0	0.002988266	0.03291319	0.017787688	1	0.676	0.679	1.733857067	12013.21052	1997.330245	6928.604873	1516.676999	0
767	225486_at	ARID2	6.346859259	0.001996008	0	0.002988266	0.03291319	0.017787688	1	0.796	0.797	1.733707676	271.1970173	53.57717402	156.4260348	34.44528123	0
1856	226276_at	TMEM167	5.039470664	0.003992016	3.05E-04	0.006382037	0.046190432	0.020525554	1	1	1	1.732859805	772.9691269	330.3398308	446.0655875	63.15857276	1
3122	203374_s_at	TPP2	4.25500184	0.003992016	3.05E-04	0.006382037	0.046190432	0.039350448	1	1	1	1.732856764	557.3049201	248.4421462	321.6104941	75.48012338	1
1508	234875_at	LOC729926	5.326095884	0.001996008	0	0.002988266	0.03291319	0.017787688	1	0.993	0.995	1.732668867	440.1213692	128.7576997	254.0135497	59.28356174	0
2192	228992_at	MED28	4.791095522	0.001996008	0	0.002988266	0.03291319	0.020525554	1	1	1	1.732373648	797.0959002	194.1183962	460.1177703	137.2833987	0
14134	232542_at	COL9A2	-2.059142019	0.001996008	0	0.002988266	0.03291319	0.057649473	1	1	1	1.732347782	276.2056754	49.6278195	478.4842891	218.7811032	1000
681	222386_s_at	COPZ1	6.522662503	0.001996008	0	0.002988266	0.03291319	0.017787688	1	0.729	0.73	1.7323058	1053.192097	257.3832224	607.971235	113.7738916	0
826	214484_s_at	OPRS1	6.222778816	0.001996008	0	0.002988266	0.03291319	0.017787688	1	0.835	0.836	1.732285512	403.6193585	143.1322388	232.9981725	23.61963433	0
4929	224932_at	C22orf16	-3.575617119	0.003992016	3.05E-04	0.006382037	0.046190432	0.017787688	1	1	1	1.732276742	1014.405462	496.5086593	1757.23099	421.0418528	999
40	226548_at	SBK1	10.19841403	0.001996008	0	0.002988266	0.03291319	0.017787688	1	0.014	0.014	1.731663526	741.6015492	160.9601846	428.2596117	25.91995917	0
327	216342_x_at	LOC390183	7.446457375	0.001996008	0	0.002988266	0.03291319	0.017787688	1	0.376	0.378	1.731390718	6479.338264	1011.948822	3742.273882	717.9954197	0
3172	225994_at	CPSF2	4.232294401	0.001996008	0	0.002988266	0.03291319	0.020525554	1	1	1	1.73073954	259.5291506	75.15132296	149.9527483	49.69048958	0
8669	213982_s_at	RABGAP1L	-2.701286926	0.001996008	0	0.002988266	0.03291319	0.020525554	1	1	1	1.730505023	66.66507765	30.52826201	115.3642517	38.4635903	1000
1136	212470_at	SPAG9	5.735881568	0.001996008	0	0.002988266	0.03291319	0.017787688	1	0.948	0.95	1.730059971	1679.078775	420.5619973	970.532122	220.5913172	0
3636	235334_at	ST6GALNAC3	-4.035533288	0.001996008	0	0.002988266	0.03291319	0.017787688	1	1	1	1.729983343	167.4712169	62.09196144	289.7224157	63.13581013	1000
2169	237778_at	EPAG	4.806933777	0.003992016	3.05E-04	0.006382037	0.046190432	0.025629454	1	1	1	1.729515396	99.12340773	42.62717766	57.31282181	9.713681439	1
1419	234512_x_at	LOC728179	5.413059387	0.001996008	0	0.002988266	0.03291319	0.020525554	1	0.982	0.985	1.729469596	3126.857833	688.7802106	1807.986587	471.899848	0
1677	1555874_x_at	RP11-262H14.4	5.177580654	0.003992016	3.05E-04	0.006382037	0.046190432	0.020525554	1	0.997	0.998	1.729225488	448.4424318	138.6500509	259.3313798	60.55285224	1
2152	222737_s_at	BRD7	4.815898665	0.003992016	3.05E-04	0.006382037	0.046190432	0.017787688	1	1	1	1.727831073	758.3039147	170.9474472	438.8761879	132.0255819	1
6567	214436_at	FBXL2	-3.116456338	0.001996008	0	0.002988266	0.03291319	0.017787688	1	1	1	1.727661902	363.2763392	73.51057676	627.6186911	187.4274504	1000
3296	1555337_a_at	ZNF317	4.176539993	0.001996008	0	0.002988266	0.03291319	0.043329476	1	1	1	1.727391484	198.6084558	61.34783382	114.9759378	37.64064505	0
600	235511_at	RBM4B	6.714107011	0.001996008	0	0.002988266	0.03291319	0.017787688	1	0.643	0.645	1.726868235	85.51096618	25.20422419	49.51794495	6.665801178	0
1110	222414_at	MLL3	5.76970188	0.001996008	0	0.002988266	0.03291319	0.017787688	1	0.944	0.946	1.726583395	1338.403159	297.2622681	775.1743486	183.955723	0
342	226983_at	ZNF777	7.391728511	0.001996008	0	0.002988266	0.03291319	0.017787688	1	0.389	0.391	1.726547343	110.1324118	31.40159903	63.78765821	6.517731069	0
1490	203102_s_at	MGAT2	5.341705486	0.003992016	3.05E-04	0.006382037	0.046190432	0.017787688	1	0.991	0.993	1.726084262	415.5817128	123.624531	240.7655999	54.47196257	1
6514	90265_at	CENTA1	-3.129105939	0.003992016	3.05E-04	0.006382037	0.046190432	0.017787688	1	1	1	1.725828762	968.9193732	329.9540276	1672.188922	485.3391341	999
11099	237773_at	FRMPD4	-2.360162785	0.003992016	3.05E-04	0.006382037	0.046190432	0.017787688	1	1	1	1.725814111	351.6923554	96.70310155	606.9556298	238.8017787	999
197	225784_s_at	KIAA1166	8.158842814	0.001996008	0	0.002988266	0.03291319	0.017787688	1	0.201	0.201	1.725728327	371.0119176	73.20139703	214.9886003	31.48380666	0
853	236105_at	---	6.158644687	0.003992016	3.05E-04	0.006382037	0.046190432	0.017787688	1	0.848	0.849	1.724408304	115.0192729	30.25246206	66.7007185	12.83624247	1
505	211255_x_at	DEDD	6.952448109	0.001996008	0	0.002988266	0.03291319	0.017787688	1	0.564	0.565	1.724353246	333.4878896	82.84826594	193.3988238	30.94443663	0
4021	224377_s_at	RAB18	3.882877263	0.001996008	0	0.002988266	0.03291319	0.047175057	1	1	1	1.724196253	1327.389848	222.6614473	769.8600699	308.7704837	0
8271	243910_x_at	---	2.773236121	0.001996008	0	0.002988266	0.03291319	0.103805801	1	1	1	1.723816812	663.952245	518.0264175	385.1640386	92.73408509	0
5115	208878_s_at	PAK2	3.518027354	0.003992016	3.05E-04	0.006382037	0.046190432	0.06694844	1	1	1	1.723738341	701.0066277	202.8654231	406.6780968	169.0179589	1
1003	239042_at	TSR1	5.905843841	0.001996008	0	0.002988266	0.03291319	0.017787688	1	0.916	0.919	1.723559413	191.1880578	57.00291646	110.9262938	20.39027408	0
4084	201697_s_at	DNMT1	3.860974205	0.003992016	3.05E-04	0.006382037	0.046190432	0.054234746	1	1	1	1.723127282	506.1934398	186.3196124	293.7643928	98.54711389	1
1351	200868_s_at	ZNF313	5.490452874	0.001996008	0	0.002988266	0.03291319	0.017787688	1	0.979	0.982	1.723067201	572.7033442	142.4930552	332.3743519	80.04666448	0
245	227367_at	SLCO3A1	-7.814688068	0.001996008	0	0.002988266	0.03291319	0.017787688	1	0.283	0.283	1.722843085	175.842938	56.84344607	302.9497898	28.59894129	1000
1077	1554627_a_at	ASCC1	5.809687878	0.001996008	0	0.002988266	0.03291319	0.017787688	1	0.938	0.941	1.721744789	1033.467965	193.6039655	600.2445725	148.1422919	0
1446	210057_at	SMG1	5.380521161	0.003992016	3.05E-04	0.006382037	0.046190432	0.017787688	1	0.986	0.988	1.721424975	38.92299757	15.47878356	22.61091719	2.918801413	1
1715	226563_at	SMAD2	5.146464449	0.001996008	0	0.002988266	0.03291319	0.017787688	1	0.997	0.998	1.720961026	587.8460958	81.60309162	341.5801329	102.0212915	0
4380	221778_at	KIAA1718	3.75279907	0.001996008	0	0.002988266	0.03291319	0.054234746	1	1	1	1.720844938	434.3084749	124.6741844	252.3809469	96.54947339	0
15519	243039_at	COBLL1	-1.944215892	0.003992016	3.05E-04	0.006382037	0.046190432	0.078681445	1	1	1	1.720623433	142.4154132	24.2255951	245.0432972	117.6445744	999
3399	201585_s_at	SFPQ	4.13446302	0.001996008	0	0.002988266	0.03291319	0.030870564	1	1	1	1.7204237	609.8956628	144.1957755	354.5031744	125.8167349	0
544	1566513_a_at	LOC200169	6.860536144	0.001996008	0	0.002988266	0.03291319	0.017787688	1	0.601	0.602	1.720357052	167.3535909	41.26264523	97.2784055	15.98817254	0
11286	1553141_at	C13orf31	-2.33932682	0.001996008	0	0.002988266	0.03291319	0.020525554	1	1	1	1.719731619	57.19675387	12.33730521	98.36306616	39.04584491	1000
52	204795_at	PRR3	9.78585078	0.001996008	0	0.002988266	0.03291319	0.017787688	1	0.033	0.033	1.719610394	563.0082735	113.3982483	327.4045536	29.8163426	0
233	213801_x_at	RPSA	7.896646801	0.001996008	0	0.002988266	0.03291319	0.017787688	1	0.267	0.267	1.719597446	8765.12332	1084.32839	5097.194894	946.0707356	0
888	243424_at	SOX6	6.08372435	0.001996008	0	0.002988266	0.03291319	0.017787688	1	0.871	0.872	1.719520864	69.15181721	24.21240194	40.21574768	4.638133953	0
1805	213720_s_at	SMARCA4	5.076337968	0.001996008	0	0.002988266	0.03291319	0.017787688	1	0.999	0.999	1.719382577	935.0099611	259.8877926	543.8056507	138.3514658	0
2954	204593_s_at	SMCR7L	4.344245488	0.001996008	0	0.002988266	0.03291319	0.030870564	1	1	1	1.719311445	416.3223426	95.63728164	242.1448096	81.29234644	0
657	212039_x_at	RPL3	6.591954286	0.001996008	0	0.002988266	0.03291319	0.017787688	1	0.699	0.701	1.719236695	12722.86045	1984.526682	7400.296007	1626.15416	0
7063	222900_at	---	-3.000686422	0.001996008	0	0.002988266	0.03291319	0.017787688	1	1	1	1.719198702	256.1175577	104.7290366	440.3169729	130.8712368	1000
4244	213088_s_at	DNAJC9	3.802310686	0.001996008	0	0.002988266	0.03291319	0.047175057	1	1	1	1.718687348	713.9573922	286.7132841	415.4085343	134.0922314	0
1410	232884_s_at	DKFZp434J1015	5.425938693	0.001996008	0	0.002988266	0.03291319	0.020525554	1	0.981	0.984	1.718529829	644.1214597	133.2476453	374.8095894	97.69102846	0
729	58696_at	EXOSC4	6.428059823	0.001996008	0	0.002988266	0.03291319	0.017787688	1	0.765	0.766	1.718403199	690.5269289	175.0417569	401.8422041	72.78144953	0
389	209038_s_at	EHD1	7.265227488	0.001996008	0	0.002988266	0.03291319	0.017787688	1	0.444	0.445	1.718090422	209.466493	64.54931152	121.9182008	8.661252003	0
66	216037_x_at	TCF7L2	9.547360749	0.001996008	0	0.002988266	0.03291319	0.017787688	1	0.047	0.047	1.718085379	694.4480372	155.6537084	404.1987934	28.90440702	0
299	230537_at	---	7.55592982	0.001996008	0	0.002988266	0.03291319	0.017787688	1	0.348	0.349	1.718052224	443.6283674	126.1673049	258.2158803	22.88045522	0
3030	225553_at	---	4.303561733	0.001996008	0	0.002988266	0.03291319	0.035344014	1	1	1	1.717787387	810.7644005	217.5192552	471.9818101	153.5982347	0
1252	238885_at	LOC286025	5.592863003	0.001996008	0	0.002988266	0.03291319	0.017787688	1	0.972	0.974	1.716712927	444.7877302	136.1520866	259.0926667	51.14142904	0
9387	206696_at	GPR143	-2.594222244	0.003992016	3.05E-04	0.006382037	0.046190432	0.025629454	1	1	1	1.716401122	96.97283488	15.46525014	166.4442826	59.56746412	999
788	208688_x_at	EIF3S9	6.308918297	0.003992016	3.05E-04	0.006382037	0.046190432	0.017787688	1	0.805	0.806	1.716390074	2029.314005	521.11872	1182.31516	218.3780612	1
1409	218645_at	ZNF277P	5.426022307	0.001996008	0	0.002988266	0.03291319	0.017787688	1	0.981	0.984	1.716016764	361.5630123	94.3092373	210.6989978	49.75471262	0
2740	211711_s_at	PTEN	4.465800097	0.001996008	0	0.002988266	0.03291319	0.030870564	1	1	1	1.715072859	102.2495784	34.83498245	59.61821264	16.3108206	0
5392	230893_at	DNAJA5	-3.42586325	0.003992016	3.05E-04	0.006382037	0.046190432	0.020525554	1	1	1	1.714836419	47.09179489	11.30559809	80.75472492	21.51258823	999
222	1557580_at	CABIN1	7.985780523	0.001996008	0	0.002988266	0.03291319	0.017787688	1	0.239	0.239	1.714641865	50.21384033	13.10469335	29.2853227	2.74001139	0
4476	209781_s_at	KHDRBS3	3.720765364	0.003992016	3.05E-04	0.006382037	0.046190432	0.06694844	1	1	1	1.71444711	1256.637864	385.7839319	732.9697465	275.2944673	1
2336	224177_s_at	CXorf26	4.703723797	0.001996008	0	0.002988266	0.03291319	0.035344014	1	1	1	1.714382283	152.5700937	42.76953695	88.99420812	25.05202131	0
6838	225921_at	NIN	3.051330634	0.003992016	3.05E-04	0.006382037	0.046190432	0.099165	1	1	1	1.714267278	1076.846218	309.6483058	628.1670491	305.1684481	1
1975	205692_s_at	CD38	4.952321823	0.003992016	3.05E-04	0.006382037	0.046190432	0.017787688	1	1	1	1.713897109	343.0683437	141.2160078	200.168576	32.35976094	1
3759	204313_s_at	CREB1	3.982917563	0.001996008	0	0.002988266	0.03291319	0.039350448	1	1	1	1.713631541	834.6600163	198.7106296	487.0708763	178.6353095	0
1257	228998_at	TNRC6B	5.586627802	0.001996008	0	0.002988266	0.03291319	0.020525554	1	0.972	0.974	1.713286593	192.8680687	57.33072345	112.5719827	22.78898933	0
5280	227955_s_at	---	-3.458453348	0.001996008	0	0.002988266	0.03291319	0.017787688	1	1	1	1.712756657	82.95992931	31.35698302	142.0901712	36.16566406	1000
434	201217_x_at	RPL3	7.151082209	0.001996008	0	0.002988266	0.03291319	0.017787688	1	0.49	0.49	1.712680557	12356.20692	1962.641444	7214.542646	1408.180524	0
2004	201503_at	G3BP1	4.938854019	0.001996008	0	0.002988266	0.03291319	0.025629454	1	1	1	1.712545607	932.3810618	199.0715579	544.4415951	157.0261443	0
5124	201773_at	ADNP	3.515439077	0.001996008	0	0.002988266	0.03291319	0.057649473	1	1	1	1.712366755	1269.861165	241.8984654	741.5824682	322.1308093	0
686	1554365_a_at	PPP2R5C	6.512670511	0.001996008	0	0.002988266	0.03291319	0.017787688	1	0.735	0.736	1.712350997	515.736119	112.8229841	301.1859834	58.62985081	0
5210	211940_x_at	H3F3A	3.488885951	0.003992016	3.05E-04	0.006382037	0.046190432	0.050752292	1	1	1	1.712275926	8138.380607	1514.76028	4752.960946	2085.502884	1
1426	224173_s_at	MRPL30	5.407076798	0.001996008	0	0.002988266	0.03291319	0.017787688	1	0.982	0.985	1.712156647	251.2194632	63.93195776	146.7269153	35.05233859	0
2796	222428_s_at	LARS	4.429976242	0.003992016	3.05E-04	0.006382037	0.046190432	0.030870564	1	1	1	1.71205846	1587.136497	320.0436432	927.0340555	308.241363	1
584	225701_at	AKNA	6.738626422	0.001996008	0	0.002988266	0.03291319	0.017787688	1	0.634	0.636	1.711608119	341.9271577	91.5161777	199.7695349	30.27483471	0
5510	206826_at	PMP2	3.390243942	0.003992016	3.05E-04	0.006382037	0.046190432	0.063919699	1	1	1	1.710986497	6431.229447	1909.559761	3758.784454	1592.838829	1
1328	216177_at	LOC391132	5.51775605	0.001996008	0	0.002988266	0.03291319	0.017787688	1	0.977	0.98	1.710932623	169.1916191	54.8615804	98.88853414	18.47746029	0
1690	205156_s_at	ACCN2	5.167358155	0.003992016	3.05E-04	0.006382037	0.046190432	0.025629454	1	0.997	0.998	1.710930529	1199.941883	463.5234021	701.3387527	113.9366365	1
2104	224522_s_at	DCAKD	4.84939194	0.001996008	0	0.002988266	0.03291319	0.025629454	1	1	1	1.710662074	696.0134513	196.6310881	406.8678799	108.3261635	0
1456	219868_s_at	ANKFY1	5.369405069	0.003992016	3.05E-04	0.006382037	0.046190432	0.017787688	1	0.988	0.99	1.710523096	384.2304004	96.55581798	224.6274262	54.41518034	1
1145	230534_at	MGC15634	5.72346322	0.001996008	0	0.002988266	0.03291319	0.017787688	1	0.951	0.953	1.710115094	64.60314934	15.89812136	37.77707686	8.387446408	0
232	208114_s_at	ISG20L2	7.900451339	0.001996008	0	0.002988266	0.03291319	0.017787688	1	0.265	0.265	1.709454949	766.6505685	154.7199671	448.4766147	66.0997064	0
3914	217853_at	TNS3	3.918743846	0.003992016	3.05E-04	0.006382037	0.046190432	0.043329476	1	1	1	1.709261411	2435.113281	1036.403834	1424.658198	405.7147273	1
4158	208694_at	PRKDC	3.831704287	0.001996008	0	0.002988266	0.03291319	0.035344014	1	1	1	1.709138928	820.6714822	204.0786682	480.1666318	181.5971618	0
576	237936_at	---	6.756406334	0.001996008	0	0.002988266	0.03291319	0.017787688	1	0.629	0.63	1.709134364	196.6734211	61.94530348	115.0719482	11.39217908	0
2035	214800_x_at	BTF3	4.914938027	0.001996008	0	0.002988266	0.03291319	0.020525554	1	1	1	1.709036938	3221.255623	573.5421745	1884.836747	564.1592341	0
847	203492_x_at	CEP57	6.16445973	0.001996008	0	0.002988266	0.03291319	0.017787688	1	0.848	0.849	1.708915056	297.7975437	87.9805004	174.2611739	28.25886733	0
3997	212180_at	CRKL	3.891428585	0.001996008	0	0.002988266	0.03291319	0.047175057	1	1	1	1.708735185	1525.916606	381.69332	893.0094136	330.9033263	0
3411	202641_at	ARL3	4.129451962	0.001996008	0	0.002988266	0.03291319	0.039350448	1	1	1	1.708081253	793.7864033	141.4339033	464.72403	169.1871483	0
2052	32094_at	CHST3	4.896482489	0.001996008	0	0.002988266	0.03291319	0.017787688	1	1	1	1.708053561	786.0490168	275.7385709	460.2016207	101.3050515	0
1557	234199_at	SLC24A3	5.279769822	0.001996008	0	0.002988266	0.03291319	0.020525554	1	0.994	0.996	1.707662869	138.8288869	53.69861888	81.29759652	11.96331577	0
439	236435_at	ZNF292	7.146477033	0.001996008	0	0.002988266	0.03291319	0.017787688	1	0.495	0.495	1.707205276	357.4127219	102.8786927	209.355446	22.18837674	0
1445	224326_s_at	PCGF6	5.380729562	0.001996008	0	0.002988266	0.03291319	0.017787688	1	0.986	0.988	1.706566972	330.9118549	76.7818858	193.9049919	48.1718896	0
1756	227516_at	SF3A1	5.114947568	0.001996008	0	0.002988266	0.03291319	0.017787688	1	0.999	0.999	1.706312787	368.5203568	93.74390622	215.9746792	55.44452663	0
1371	203577_at	GTF2H4	5.472822018	0.001996008	0	0.002988266	0.03291319	0.017787688	1	0.979	0.982	1.706303654	156.4664446	43.46261124	91.69906203	20.12722403	0
1638	200763_s_at	RPLP1	5.212847058	0.001996008	0	0.002988266	0.03291319	0.020525554	1	0.996	0.997	1.70587617	12661.12754	2045.930864	7422.067185	2096.753674	0
2618	1554411_at	CTNNB1	4.524274117	0.001996008	0	0.002988266	0.03291319	0.017787688	1	1	1	1.705574647	268.002887	132.7062686	157.1334843	15.83904921	0
16134	230318_at	SERPINA1	-1.893964456	0.001996008	0	0.002988266	0.03291319	0.070013097	1	1	1	1.705494937	289.2666904	46.26965806	493.342876	240.2429227	1000
77	222798_at	PTER	-9.344594338	0.001996008	0	0.002988266	0.03291319	0.017787688	1	0.054	0.054	1.705370728	64.70335239	11.27978744	110.3432032	9.969527704	1000
1598	202072_at	HNRPL	5.244317311	0.003992016	3.05E-04	0.006382037	0.046190432	0.017787688	1	0.995	0.996	1.705311258	806.5858463	316.9126606	472.9845315	67.37694952	1
2553	202294_at	STAG1	4.56134034	0.001996008	0	0.002988266	0.03291319	0.030870564	1	1	1	1.704644776	427.8257861	82.02383292	250.9765037	80.40428259	0
1282	230032_at	OSGEPL1	5.561941907	0.001996008	0	0.002988266	0.03291319	0.020525554	1	0.973	0.976	1.703792077	381.1262361	89.59868852	223.6929266	52.45599397	0
1217	220739_s_at	CNNM3	5.633402102	0.001996008	0	0.002988266	0.03291319	0.017787688	1	0.963	0.965	1.703739246	541.7409731	171.8117628	317.9717637	57.24284241	0
738	217970_s_at	CNOT6	6.405453353	0.001996008	0	0.002988266	0.03291319	0.017787688	1	0.774	0.776	1.703708155	548.0762987	132.6098621	321.6961175	59.13962581	0
3369	210541_s_at	TRIM27	4.1447156	0.001996008	0	0.002988266	0.03291319	0.039350448	1	1	1	1.70327166	347.3054164	107.9323464	203.9048876	64.53703632	0
1902	216640_s_at	PDIA6	4.996822633	0.001996008	0	0.002988266	0.03291319	0.020525554	1	1	1	1.702230565	893.358111	351.328835	524.8161613	88.95475949	0
3877	230972_at	ANKRD9	-3.935414369	0.003992016	3.05E-04	0.006382037	0.046190432	0.017787688	1	1	1	1.702219172	189.1933251	101.8658164	322.0485052	63.85106944	999
2355	200949_x_at	RPS20	4.690671659	0.001996008	0	0.002988266	0.03291319	0.025629454	1	1	1	1.702109134	10499.60302	1692.679488	6168.58391	1953.195502	0
5033	224761_at	GNA13	3.545247946	0.003992016	3.05E-04	0.006382037	0.046190432	0.057649473	1	1	1	1.701931306	3118.99936	675.4429478	1832.623531	766.1579111	1
2956	238609_at	C7orf38	4.342204453	0.001996008	0	0.002988266	0.03291319	0.035344014	1	1	1	1.701889441	100.8687901	32.38794649	59.26870904	17.17608521	0
8142	216887_s_at	LDB3	-2.79566171	0.003992016	3.05E-04	0.006382037	0.046190432	0.017787688	1	1	1	1.701745357	126.8659453	30.40588587	215.8935332	70.18571567	999
3424	226230_at	SMEK2	4.124842734	0.001996008	0	0.002988266	0.03291319	0.017787688	1	1	1	1.701281718	505.2486427	128.0446629	296.9811745	100.9203781	0
3283	227489_at	SMURF2	4.183451301	0.001996008	0	0.002988266	0.03291319	0.030870564	1	1	1	1.700983888	649.3137093	108.6073501	381.7283126	136.4300711	0
1643	205262_at	KCNH2	5.20365492	0.001996008	0	0.002988266	0.03291319	0.020525554	1	0.996	0.997	1.700903183	272.1619017	92.73111885	160.0102254	31.28808242	0
2544	202981_x_at	SIAH1	4.567116974	0.001996008	0	0.002988266	0.03291319	0.020525554	1	1	1	1.700322866	1561.792649	250.4607099	918.5271104	298.9782383	0
2682	205203_at	PLD1	-4.495875931	0.001996008	0	0.002988266	0.03291319	0.017787688	1	1	1	1.700081073	157.814913	21.54305105	268.2981466	54.28607151	1000
4866	216952_s_at	LMNB2	3.59289588	0.001996008	0	0.002988266	0.03291319	0.057649473	1	1	1	1.699992474	390.3785535	235.3139627	229.6354599	36.82360214	0
347	202547_s_at	ARHGEF7	7.380752114	0.001996008	0	0.002988266	0.03291319	0.017787688	1	0.392	0.394	1.699627108	547.7723145	155.0208548	322.2897022	30.19308394	0
12397	229510_at	NYD-SP21	-2.222698558	0.001996008	0	0.002988266	0.03291319	0.030870564	1	1	1	1.699465709	51.51560985	9.171504674	87.5490124	36.06840122	1000
1932	226712_at	SSR1	4.978108507	0.001996008	0	0.002988266	0.03291319	0.020525554	1	1	1	1.698811872	614.3892406	160.2298526	361.658198	94.21091254	0
3153	202079_s_at	TRAK1	4.24063125	0.001996008	0	0.002988266	0.03291319	0.039350448	1	1	1	1.698779314	551.2559399	125.0922969	324.5012083	108.8633218	0
4126	215099_s_at	RXRB	3.845362366	0.001996008	0	0.002988266	0.03291319	0.047175057	1	1	1	1.698122306	234.5592321	62.63866638	138.1285855	50.31151959	0
1918	226132_s_at	MANEAL	4.985248669	0.001996008	0	0.002988266	0.03291319	0.020525554	1	1	1	1.698060706	515.7040947	157.7478539	303.7018011	71.79195484	0
2246	208787_at	MRPL3	4.757466465	0.001996008	0	0.002988266	0.03291319	0.025629454	1	1	1	1.697960159	2074.020564	430.6784198	1221.477756	362.7439249	0
11771	213421_x_at	PRSS3	-2.286767107	0.003992016	3.05E-04	0.006382037	0.046190432	0.020525554	1	1	1	1.697958349	178.7422268	68.28017565	303.4968562	118.9654826	999
2583	223228_at	LDOC1L	4.54853107	0.001996008	0	0.002988266	0.03291319	0.025629454	1	1	1	1.697798435	2107.871844	408.2080561	1241.532446	394.1439872	0
1211	230026_at	MRPL43	5.64000682	0.001996008	0	0.002988266	0.03291319	0.017787688	1	0.962	0.964	1.697486393	173.4873384	58.58226691	102.2024914	16.20209832	0
761	226919_at	LYRM2	6.350870542	0.001996008	0	0.002988266	0.03291319	0.017787688	1	0.794	0.795	1.697484485	163.8580349	35.74627351	96.52991609	19.0339899	0
7204	228482_at	CDRT4	-2.96973561	0.003992016	3.05E-04	0.006382037	0.046190432	0.017787688	1	1	1	1.697431255	96.3359049	17.04492337	163.523576	50.13840893	999
2700	219261_at	C7orf26	4.485057553	0.001996008	0	0.002988266	0.03291319	0.030870564	1	1	1	1.697198989	730.7601958	178.3719108	430.5683661	132.0144847	0
3461	208459_s_at	XPO7	4.111583405	0.001996008	0	0.002988266	0.03291319	0.043329476	1	1	1	1.696850756	481.6789818	121.8045893	283.8664391	96.20383895	0
1618	224789_at	WDR40A	5.231276366	0.001996008	0	0.002988266	0.03291319	0.017787688	1	0.996	0.997	1.696027986	582.1890561	137.1960994	343.2661848	86.53670692	0
6446	219992_at	TAC3	-3.146546961	0.001996008	0	0.002988266	0.03291319	0.017787688	1	1	1	1.695891468	324.4259778	92.8185602	550.1912478	156.1867281	1000
3444	200972_at	TSPAN3	4.117268539	0.003992016	3.05E-04	0.006382037	0.046190432	0.035344014	1	1	1	1.695558047	5728.901478	1407.721724	3378.770482	1148.658987	1
4811	218610_s_at	FLJ11151	-3.612110979	0.003992016	3.05E-04	0.006382037	0.046190432	0.017787688	1	1	1	1.695479121	37.37661458	10.58615388	63.37126963	15.53832703	999
909	207108_s_at	NIPBL	6.045834832	0.001996008	0	0.002988266	0.03291319	0.017787688	1	0.877	0.878	1.695026297	332.6111884	57.13030835	196.2277452	45.10424376	0
510	209208_at	MPDU1	6.938966316	0.001996008	0	0.002988266	0.03291319	0.017787688	1	0.57	0.571	1.694011288	752.6942494	171.7244	444.3265843	72.57320274	0
784	201521_s_at	NCBP2	6.321058471	0.001996008	0	0.002988266	0.03291319	0.017787688	1	0.805	0.806	1.69380779	415.739871	108.586242	245.4468998	42.26859889	0
4152	212355_at	KIAA0323	-3.835710528	0.001996008	0	0.002988266	0.03291319	0.017787688	1	1	1	1.693662047	174.305498	53.33091711	295.2146065	67.2589414	1000
1682	1554918_a_at	ABCC4	5.173746881	0.001996008	0	0.002988266	0.03291319	0.017787688	1	0.997	0.998	1.693188917	54.26600775	22.53440308	32.04958833	3.584890982	0
1092	222819_at	CTPS2	5.789712814	0.001996008	0	0.002988266	0.03291319	0.017787688	1	0.942	0.944	1.69310231	428.9882959	108.2096026	253.374113	52.63651135	0
4565	200750_s_at	RAN	3.689702032	0.003992016	3.05E-04	0.006382037	0.046190432	0.060991138	1	1	1	1.692770923	2146.571957	719.4882383	1268.081775	450.0612956	1
1031	227821_at	LGI4	-5.869750126	0.001996008	0	0.002988266	0.03291319	0.017787688	1	0.927	0.93	1.69256998	394.1747443	97.11885497	667.1683389	96.65126506	1000
1474	204372_s_at	KHSRP	5.353575635	0.001996008	0	0.002988266	0.03291319	0.020525554	1	0.989	0.991	1.692232583	1390.877715	249.4527159	821.918765	216.2186192	0
1309	1554769_at	ZNF785	5.533189345	0.001996008	0	0.002988266	0.03291319	0.017787688	1	0.974	0.977	1.692219835	46.97806362	12.45882314	27.7612061	6.004642819	0
308	210554_s_at	CTBP2	7.529856628	0.001996008	0	0.002988266	0.03291319	0.017787688	1	0.352	0.354	1.691922667	2160.615183	415.4007466	1277.017694	204.6658231	0
1720	228234_at	TICAM2	-5.14280764	0.003992016	3.05E-04	0.006382037	0.046190432	0.017787688	1	0.997	0.998	1.691401878	185.1652927	52.47088255	313.1889238	51.65559841	999
3002	229523_at	TTMA	4.320304358	0.003992016	3.05E-04	0.006382037	0.046190432	0.030870564	1	1	1	1.6906816	345.5398836	106.335853	204.3790407	59.75888641	1
2852	202706_s_at	UMPS	4.399286007	0.001996008	0	0.002988266	0.03291319	0.035344014	1	1	1	1.689627373	365.1475605	114.6278676	216.1112955	60.70690692	0
1264	206662_at	GLRX	-5.57561999	0.001996008	0	0.002988266	0.03291319	0.017787688	1	0.972	0.974	1.68956951	536.7570912	179.5297875	906.8884158	130.3764428	1000
1320	228461_at	SH3MD4	5.525014991	0.001996008	0	0.002988266	0.03291319	0.017787688	1	0.975	0.978	1.689441712	547.046879	186.47496	323.8033458	52.24883355	0
562	242261_at	IREB2	6.794389648	0.001996008	0	0.002988266	0.03291319	0.017787688	1	0.618	0.619	1.689440706	71.64460761	19.42385809	42.40729334	5.799547557	0
542	235970_at	LCORL	6.863216364	0.001996008	0	0.002988266	0.03291319	0.017787688	1	0.601	0.602	1.689331261	112.4631046	31.71383233	66.57255872	8.148121204	0
2159	214271_x_at	RPL12	4.813865331	0.001996008	0	0.002988266	0.03291319	0.030870564	1	1	1	1.68929985	4008.3509	910.3202629	2372.788288	669.107766	0
2185	201128_s_at	ACLY	4.798919682	0.001996008	0	0.002988266	0.03291319	0.030870564	1	1	1	1.688984744	2101.693715	522.9032913	1244.353286	341.8493961	0
2599	1554397_s_at	UEVLD	4.535963532	0.001996008	0	0.002988266	0.03291319	0.030870564	1	1	1	1.688968841	256.1265064	55.43151064	151.6466735	46.61164104	0
5523	205807_s_at	TUFT1	-3.386309044	0.003992016	3.05E-04	0.006382037	0.046190432	0.017787688	1	1	1	1.688829858	116.962374	39.88107684	197.5295496	50.81130219	999
10401	238780_s_at	---	-2.44755739	0.001996008	0	0.002988266	0.03291319	0.020525554	1	1	1	1.688767362	135.3883418	34.31924786	228.6394128	84.10637514	1000
2653	1554451_s_at	CIP29	4.507214065	0.001996008	0	0.002988266	0.03291319	0.017787688	1	1	1	1.688612954	164.7921556	43.571561	97.59024719	28.54612482	0
4193	1558486_at	ZNF493	3.821562412	0.001996008	0	0.002988266	0.03291319	0.039350448	1	1	1	1.688429423	644.8208885	155.5302102	381.9057402	141.017961	0
1314	218884_s_at	GUF1	5.528497615	0.001996008	0	0.002988266	0.03291319	0.017787688	1	0.975	0.978	1.687847089	111.789419	28.67926615	66.23195887	14.52624085	0
12041	207463_x_at	PRSS3	-2.257413489	0.003992016	3.05E-04	0.006382037	0.046190432	0.035344014	1	1	1	1.687757308	132.3185499	54.99916782	223.3215996	87.4816388	999
985	1565347_s_at	TFE3	5.923621046	0.001996008	0	0.002988266	0.03291319	0.017787688	1	0.91	0.913	1.687587425	79.43610874	24.50756506	47.070811	7.444251038	0
3715	207079_s_at	MED6	4.001489853	0.003992016	3.05E-04	0.006382037	0.046190432	0.043329476	1	1	1	1.687340534	293.0465341	73.97937829	173.6736173	59.95521731	1
1208	202160_at	CREBBP	5.643696054	0.001996008	0	0.002988266	0.03291319	0.017787688	1	0.962	0.964	1.687188759	982.4858859	202.3965089	582.3212612	136.8821003	0
1376	214182_at	ARF6	5.468989438	0.001996008	0	0.002988266	0.03291319	0.020525554	1	0.979	0.982	1.686609403	222.0365889	72.46386988	131.6467159	23.35284445	0
4077	205104_at	SNPH	-3.863527651	0.001996008	0	0.002988266	0.03291319	0.017787688	1	1	1	1.686495363	580.3655374	227.789376	978.7837878	212.2832601	1000
1894	228218_at	---	5.001855587	0.003992016	3.05E-04	0.006382037	0.046190432	0.020525554	1	1	1	1.686247966	1479.411819	395.3630978	877.3394243	219.1362733	1
2610	200669_s_at	UBE2D3	4.530649946	0.003992016	3.05E-04	0.006382037	0.046190432	0.017787688	1	1	1	1.68618686	1080.470907	279.2101348	640.7776817	186.845304	1
4718	202164_s_at	CNOT8	3.641097711	0.001996008	0	0.002988266	0.03291319	0.063919699	1	1	1	1.686057001	729.5109499	142.241878	432.6727681	173.4062964	0
10885	204484_at	PIK3C2B	-2.385821889	0.003992016	3.05E-04	0.006382037	0.046190432	0.017787688	1	1	1	1.6860122	748.695742	185.6421227	1262.310155	475.7496669	999
920	233850_s_at	RP5-860F19.3	6.031703595	0.001996008	0	0.002988266	0.03291319	0.017787688	1	0.882	0.883	1.685931106	340.7545142	87.21340589	202.1165117	38.11901013	0
984	220631_at	OSGEPL1	5.924360632	0.001996008	0	0.002988266	0.03291319	0.017787688	1	0.91	0.913	1.685767627	435.3533682	90.221502	258.2523008	56.53586908	0
2302	240983_s_at	CARS	4.723908216	0.001996008	0	0.002988266	0.03291319	0.025629454	1	1	1	1.685375246	192.4607169	59.55498572	114.1945791	28.60631311	0
2438	212677_s_at	CEP68	4.632623306	0.001996008	0	0.002988266	0.03291319	0.025629454	1	1	1	1.684767047	1210.155095	284.8468199	718.2922391	209.0132248	0
2997	224914_s_at	CIP29	4.322395656	0.001996008	0	0.002988266	0.03291319	0.043329476	1	1	1	1.684362945	694.2649402	179.6548187	412.1825063	127.4820485	0
4042	202173_s_at	VEZF1	3.876726437	0.001996008	0	0.002988266	0.03291319	0.039350448	1	1	1	1.684243984	1284.589882	268.9155777	762.7100907	281.6232106	0
5441	215299_x_at	SULT1A1	-3.411774795	0.003992016	3.05E-04	0.006382037	0.046190432	0.017787688	1	1	1	1.684164505	416.4664964	142.1679036	701.398091	178.0871026	999
824	243751_at	CHD2	6.226590838	0.001996008	0	0.002988266	0.03291319	0.017787688	1	0.833	0.834	1.683839285	69.14483868	20.50559006	41.06379943	5.99951732	0
564	209862_s_at	CEP57	6.789273157	0.001996008	0	0.002988266	0.03291319	0.017787688	1	0.62	0.621	1.68379174	264.0897248	81.75083909	156.8422736	14.26230499	0
1978	200834_s_at	RPS21	4.951674744	0.003992016	3.05E-04	0.006382037	0.046190432	0.020525554	1	1	1	1.682458916	7689.765466	1441.784551	4570.551706	1288.123522	1
2998	208794_s_at	SMARCA4	4.321848635	0.001996008	0	0.002988266	0.03291319	0.030870564	1	1	1	1.681303881	1306.856422	404.1776091	777.2874594	222.5909239	0
4184	201461_s_at	MAPKAPK2	3.824801849	0.003992016	3.05E-04	0.006382037	0.046190432	0.060991138	1	1	1	1.681212678	93.76353619	53.53468255	55.77137112	6.747329041	1
5163	203062_s_at	MDC1	3.503753845	0.001996008	0	0.002988266	0.03291319	0.039350448	1	1	1	1.681149045	417.7198032	81.26883935	248.4727957	103.1243977	0
1711	205760_s_at	OGG1	5.147890952	0.003992016	3.05E-04	0.006382037	0.046190432	0.017787688	1	0.997	0.998	1.680605225	659.9801102	158.6799222	392.703831	97.69308986	1
2942	213805_at	ABHD5	4.347951378	0.003992016	3.05E-04	0.006382037	0.046190432	0.030870564	1	1	1	1.680599677	195.5213351	46.92392668	116.3402194	36.25171425	1
1983	212773_s_at	TOMM20	4.949365976	0.001996008	0	0.002988266	0.03291319	0.020525554	1	1	1	1.680381921	1355.876597	361.3628842	806.8859705	202.7663076	0
273	204147_s_at	TFDP1	7.665215512	0.001996008	0	0.002988266	0.03291319	0.017787688	1	0.315	0.316	1.680371332	267.7123467	63.11260165	159.3173732	19.4289924	0
3690	214579_at	NPAL3	-4.013011737	0.001996008	0	0.002988266	0.03291319	0.017787688	1	1	1	1.679622772	224.1543934	56.12243534	376.4948237	81.934598	1000
1161	234873_x_at	RPL7A	5.701775789	0.003992016	3.05E-04	0.006382037	0.046190432	0.017787688	1	0.954	0.956	1.679295664	5689.647986	1092.038563	3388.11569	792.6779836	1
1500	220692_at	POLR2J2	5.334746523	0.003992016	3.05E-04	0.006382037	0.046190432	0.025629454	1	0.992	0.994	1.67914122	344.500798	105.0802971	205.1648746	41.05612207	1
2198	209037_s_at	EHD1	4.789038801	0.003992016	3.05E-04	0.006382037	0.046190432	0.025629454	1	1	1	1.679100389	135.4949202	59.80674112	80.694949	9.788009224	1
676	222434_at	ENAH	6.53269462	0.001996008	0	0.002988266	0.03291319	0.017787688	1	0.723	0.724	1.679041249	629.7826225	200.6218218	375.0846638	36.21424707	0
1527	209798_at	NPAT	5.305631776	0.001996008	0	0.002988266	0.03291319	0.017787688	1	0.994	0.996	1.678913011	533.7101508	119.4436431	317.8902941	77.74388463	0
1719	227221_at	---	5.143271253	0.003992016	3.05E-04	0.006382037	0.046190432	0.017787688	1	0.997	0.998	1.678886929	791.5203036	321.5039269	471.4553971	56.67463206	1
2160	223425_at	RAVER1	4.813081312	0.003992016	3.05E-04	0.006382037	0.046190432	0.020525554	1	1	1	1.678685215	584.1924296	127.123561	348.005942	97.54556663	1
8946	222091_at	---	-2.659316028	0.001996008	0	0.002988266	0.03291319	0.020525554	1	1	1	1.678524625	191.3785266	81.4671209	321.2335694	104.3309537	1000
21462	221380_at	HHCM	-1.543465642	0.001996008	0	0.002988266	0.03291319	0.192486871	1	1	1	1.678391186	81.30256162	7.863816766	136.4575028	79.84423997	1000
5220	213887_s_at	POLR2E	3.486030916	0.003992016	3.05E-04	0.006382037	0.046190432	0.063919699	1	1	1	1.678291555	705.8834529	264.3010352	420.5964398	150.2391023	1
3672	225542_at	CENTB5	4.02252656	0.001996008	0	0.002988266	0.03291319	0.043329476	1	1	1	1.677139989	410.2386761	171.9451066	244.6061025	62.11174879	0
2482	207668_x_at	PDIA6	4.603626243	0.001996008	0	0.002988266	0.03291319	0.017787688	1	1	1	1.676967523	1730.439489	601.2416401	1031.886107	242.1607001	0
1433	208793_x_at	SMARCA4	5.400061875	0.001996008	0	0.002988266	0.03291319	0.017787688	1	0.983	0.985	1.676009037	469.8305034	155.9962718	280.3269511	48.53062705	0
1486	242068_at	BIRC6	5.346478962	0.003992016	3.05E-04	0.006382037	0.046190432	0.017787688	1	0.99	0.992	1.676002266	364.6985523	114.3372181	217.600274	41.7396777	1
645	225601_at	HMGB3	6.623523514	0.001996008	0	0.002988266	0.03291319	0.017787688	1	0.686	0.689	1.676001874	566.359256	165.8571046	337.9228059	40.60939343	0
19742	239747_s_at	UBR2	-1.649259681	0.003992016	3.05E-04	0.006382037	0.046190432	0.1496042	1	1	1	1.675416271	36.31345943	3.842657082	60.8401608	33.2186178	999
4322	213048_s_at	SET	3.774310708	0.003992016	3.05E-04	0.006382037	0.046190432	0.050752292	1	1	1	1.675381929	7034.706613	1573.772769	4198.867428	1560.660699	1
4873	202594_at	LEPROTL1	3.591233678	0.003992016	3.05E-04	0.006382037	0.046190432	0.054234746	1	1	1	1.675258652	1458.039566	519.4180675	870.3369858	302.9023646	1
1130	217313_at	---	5.745294824	0.001996008	0	0.002988266	0.03291319	0.025629454	1	0.947	0.949	1.675156479	167.2346288	32.77438442	99.83224311	22.81080272	0
3056	201583_s_at	SEC23B	4.294699551	0.001996008	0	0.002988266	0.03291319	0.035344014	1	1	1	1.674925536	629.3984261	124.3988879	375.7769601	122.5528708	0
368	222977_at	SURF4	7.322019918	0.001996008	0	0.002988266	0.03291319	0.017787688	1	0.421	0.422	1.674573269	566.3614744	152.6220755	338.212418	34.8554527	0
762	207319_s_at	CDC2L5	6.350744943	0.001996008	0	0.002988266	0.03291319	0.017787688	1	0.794	0.795	1.674454246	108.2148549	33.28455707	64.62694048	7.901277583	0
15271	240545_at	LOC286382	-1.96372955	0.003992016	3.05E-04	0.006382037	0.046190432	0.063919699	1	1	1	1.674447435	39.42114354	4.904730155	66.0086327	30.21261402	999
1608	1554450_s_at	MIER3	5.235612143	0.003992016	3.05E-04	0.006382037	0.046190432	0.017787688	1	0.996	0.997	1.673937808	135.9482829	49.07446411	81.21465579	13.04392463	1
8583	222025_s_at	OPLAH	-2.715947788	0.001996008	0	0.002988266	0.03291319	0.017787688	1	1	1	1.673755363	58.92702842	22.58028479	98.62942985	31.44517401	1000
3054	212769_at	TLE3	4.294763178	0.003992016	3.05E-04	0.006382037	0.046190432	0.035344014	1	1	1	1.673640791	115.8140556	31.42043172	69.19887244	20.85150646	1
2970	208032_s_at	GRIA3	4.334219123	0.003992016	3.05E-04	0.006382037	0.046190432	0.030870564	1	1	1	1.673577911	281.0794961	118.5930008	167.9512465	34.76797537	1
1360	209276_s_at	GLRX	-5.47893125	0.001996008	0	0.002988266	0.03291319	0.017787688	1	0.979	0.982	1.673400054	251.9682406	107.2115661	421.6436675	54.76602197	1000
559	219241_x_at	SSH3	-6.805409645	0.001996008	0	0.002988266	0.03291319	0.017787688	1	0.615	0.616	1.673094997	219.4612197	33.74997393	367.1794689	46.6666349	1000
226	213464_at	SHC2	7.962219802	0.001996008	0	0.002988266	0.03291319	0.017787688	1	0.245	0.245	1.672996308	626.5451627	155.0965739	374.504809	35.37600822	0
1789	220240_s_at	TMCO3	5.085715488	0.001996008	0	0.002988266	0.03291319	0.025629454	1	0.999	0.999	1.672650607	175.3084682	56.81769976	104.8087792	21.36356502	0
818	202601_s_at	HTATSF1	6.249866696	0.001996008	0	0.002988266	0.03291319	0.017787688	1	0.826	0.827	1.672601434	231.1323793	57.02342086	138.1873616	24.44866085	0
3983	209899_s_at	SIAHBP1	3.897311444	0.001996008	0	0.002988266	0.03291319	0.054234746	1	1	1	1.672588967	2129.846941	405.7773144	1273.383349	464.4776761	0
1890	210878_s_at	JMJD1B	5.009509946	0.001996008	0	0.002988266	0.03291319	0.020525554	1	1	1	1.672221187	1333.13865	281.5772215	797.2262644	211.7407406	0
950	238536_at	---	5.97587929	0.001996008	0	0.002988266	0.03291319	0.017787688	1	0.897	0.901	1.672073531	610.1642066	222.8342423	364.9146974	25.74410769	0
2030	240939_x_at	CLASP1	4.916905512	0.001996008	0	0.002988266	0.03291319	0.030870564	1	1	1	1.671984584	63.61768646	17.02728239	38.04920635	9.481810985	0
6821	208454_s_at	PGCP	-3.054050236	0.003992016	3.05E-04	0.006382037	0.046190432	0.017787688	1	1	1	1.671652763	176.6374989	40.56476973	295.276563	85.37055017	999
21154	205919_at	HBE1	-1.561317676	0.001996008	0	0.002988266	0.03291319	0.168616539	1	1	1	1.671420103	189.2980511	24.10894725	316.3965679	181.7766904	1000
663	209592_s_at	WDR68	6.567047802	0.001996008	0	0.002988266	0.03291319	0.017787688	1	0.709	0.711	1.670821556	242.96729	58.98577778	145.4178569	23.65627153	0
6563	238893_at	LOC338758	-3.118264383	0.003992016	3.05E-04	0.006382037	0.046190432	0.017787688	1	1	1	1.670193234	449.850637	175.1801783	751.3374904	204.8026958	999
2143	208682_s_at	MAGED2	4.8203846	0.001996008	0	0.002988266	0.03291319	0.020525554	1	1	1	1.670016921	1071.338296	380.61967	641.5134379	130.8383127	0
2809	213535_s_at	UBE2I	4.419335074	0.001996008	0	0.002988266	0.03291319	0.043329476	1	1	1	1.66991775	1496.261965	369.6441663	896.0093787	266.2546625	0
5217	212037_at	PNN	3.486405299	0.003992016	3.05E-04	0.006382037	0.046190432	0.072924186	1	1	1	1.669738068	1077.099101	238.4306823	645.0706979	260.5679923	1
3024	201722_s_at	GALNT1	4.305610496	0.003992016	3.05E-04	0.006382037	0.046190432	0.030870564	1	1	1	1.669687486	798.6827049	194.4665306	478.342631	147.5408961	1
112	204132_s_at	FOXO3A	8.782592938	0.001996008	0	0.002988266	0.03291319	0.017787688	1	0.102	0.102	1.669511351	704.7514472	159.3134784	422.1303717	34.81254256	0
2197	235924_at	---	-4.789063836	0.001996008	0	0.002988266	0.03291319	0.017787688	1	1	1	1.669311221	89.09725348	13.50490989	148.731045	27.32716276	1000
553	200852_x_at	GNB2	6.816583132	0.001996008	0	0.002988266	0.03291319	0.017787688	1	0.611	0.612	1.668875354	1462.847228	370.2371707	876.5467263	124.7851132	0
533	201918_at	SLC25A36	6.889556065	0.001996008	0	0.002988266	0.03291319	0.017787688	1	0.585	0.586	1.668654583	927.7640866	220.1239773	555.9952888	83.59447558	0
10889	219186_at	ZBTB7A	-2.385268311	0.003992016	3.05E-04	0.006382037	0.046190432	0.020525554	1	1	1	1.668498563	263.2603366	93.41446901	439.2494933	160.7955829	999
1005	221691_x_at	NPM1	5.903045914	0.003992016	3.05E-04	0.006382037	0.046190432	0.017787688	1	0.917	0.92	1.667840056	3206.974041	786.2909141	1922.830687	374.184751	1
12205	234756_at	CACNG8	-2.240957755	0.001996008	0	0.002988266	0.03291319	0.035344014	1	1	1	1.667790702	55.91698468	9.766983363	93.25782712	37.05880384	1000
4674	221628_s_at	N-PAC	3.652061967	0.003992016	3.05E-04	0.006382037	0.046190432	0.039350448	1	1	1	1.667514045	250.2577113	62.51723525	150.0783229	56.1389907	1
4585	223297_at	MGC4268	3.684105233	0.001996008	0	0.002988266	0.03291319	0.050752292	1	1	1	1.667272603	502.8520716	122.2213867	301.6015922	112.1886982	0
2094	208978_at	CRIP2	4.856777302	0.001996008	0	0.002988266	0.03291319	0.017787688	1	1	1	1.665939504	721.364956	245.4809879	433.007894	90.6060846	0
3011	208642_s_at	XRCC5	4.314973512	0.003992016	3.05E-04	0.006382037	0.046190432	0.017787688	1	1	1	1.665617497	2158.75769	633.9870111	1296.070493	370.2086498	1
13275	203476_at	TPBG	-2.137231209	0.003992016	3.05E-04	0.006382037	0.046190432	0.054234746	1	1	1	1.665562557	223.6950792	196.7329504	372.5781481	134.9676094	999
7196	232927_at	TMTC2	-2.97189343	0.003992016	3.05E-04	0.006382037	0.046190432	0.017787688	1	1	1	1.665501675	65.9083241	17.10667608	109.7704242	32.30188743	999
2056	200062_s_at	RPL30	4.895466422	0.001996008	0	0.002988266	0.03291319	0.020525554	1	1	1	1.665480281	10816.36793	1726.031779	6494.443708	1852.445346	0
948	200074_s_at	RPL14	5.979527748	0.001996008	0	0.002988266	0.03291319	0.017787688	1	0.897	0.901	1.665446557	3732.043508	702.903955	2240.866567	483.480949	0
1798	238012_at	DPP7	5.081257193	0.001996008	0	0.002988266	0.03291319	0.017787688	1	0.999	0.999	1.665264802	287.8499604	86.56405386	172.8553681	37.28279189	0
1844	224036_s_at	LMBR1	5.050667817	0.003992016	3.05E-04	0.006382037	0.046190432	0.020525554	1	1	1	1.664965402	288.6012004	85.98264482	173.3376562	38.06485809	1
5625	205090_s_at	NAGPA	-3.354087168	0.001996008	0	0.002988266	0.03291319	0.017787688	1	1	1	1.664666818	377.1327042	140.2879783	627.8002985	157.6434729	1000
1127	203890_s_at	DAPK3	5.7514083	0.001996008	0	0.002988266	0.03291319	0.017787688	1	0.946	0.948	1.664663103	189.8890203	52.53749346	114.0705407	20.91947635	0
358	1559397_s_at	PRR14	7.337610796	0.001996008	0	0.002988266	0.03291319	0.017787688	1	0.411	0.412	1.664125532	402.5359743	105.869314	241.8903903	25.40307347	0
277	203653_s_at	COIL	7.646583164	0.001996008	0	0.002988266	0.03291319	0.017787688	1	0.321	0.322	1.66407689	189.9071844	46.67712237	114.1216403	12.27650923	0
2612	222105_s_at	NKIRAS2	4.529090788	0.003992016	3.05E-04	0.006382037	0.046190432	0.035344014	1	1	1	1.66385922	276.5294757	99.44847164	166.19764	37.70818206	1
6216	206690_at	ACCN1	-3.205103028	0.001996008	0	0.002988266	0.03291319	0.020525554	1	1	1	1.663598082	126.217012	31.0505796	209.9743791	57.13048346	1000
1275	206053_at	ZNF510	5.567803139	0.001996008	0	0.002988266	0.03291319	0.020525554	1	0.973	0.975	1.663366941	275.492932	44.56220069	165.6236668	40.45577731	0
2890	242919_at	ZNF253	4.37559407	0.003992016	3.05E-04	0.006382037	0.046190432	0.043329476	1	1	1	1.663073849	187.0067249	55.07963654	112.4464347	31.26961017	1
1681	214966_at	GRIK5	5.175003704	0.003992016	3.05E-04	0.006382037	0.046190432	0.017787688	1	0.997	0.998	1.662840896	301.8922239	100.7540007	181.5520803	33.43080201	1
2823	200959_at	FUS	4.413556809	0.001996008	0	0.002988266	0.03291319	0.025629454	1	1	1	1.662478492	1407.034962	239.799738	846.3477681	267.7828166	0
4097	213133_s_at	GCSH	3.855150751	0.001996008	0	0.002988266	0.03291319	0.050752292	1	1	1	1.662160642	2005.214235	516.5209171	1206.390155	415.9236258	0
206	220368_s_at	SMEK1	8.089924104	0.001996008	0	0.002988266	0.03291319	0.017787688	1	0.217	0.217	1.661625424	446.7642072	117.4954967	268.8717931	16.14320048	0
2183	203155_at	SETDB1	4.799911588	0.003992016	3.05E-04	0.006382037	0.046190432	0.035344014	1	1	1	1.661569359	837.4988057	146.9982701	504.0408341	144.0668318	1
2590	203228_at	PAFAH1B3	4.544545184	0.001996008	0	0.002988266	0.03291319	0.020525554	1	1	1	1.661545064	481.6601761	172.2758175	289.8869171	65.31657459	0
1268	235405_at	GSTA4	5.570864902	0.003992016	3.05E-04	0.006382037	0.046190432	0.017787688	1	0.972	0.974	1.66140901	662.5383547	222.9990109	398.7810051	58.63498589	1
2332	201493_s_at	PUM2	4.705856749	0.001996008	0	0.002988266	0.03291319	0.017787688	1	1	1	1.661188364	1720.582059	320.4461155	1035.753739	299.7425883	0
99	201514_s_at	G3BP1	9.007191906	0.001996008	0	0.002988266	0.03291319	0.017787688	1	0.078	0.078	1.660886614	589.9432231	97.06571724	355.1977709	43.86331869	0
2855	218104_at	TEX10	4.396859382	0.001996008	0	0.002988266	0.03291319	0.020525554	1	1	1	1.660803085	521.407192	162.0139213	313.948834	83.84504541	0
[truncated: 43,599 more rows]
