# Supplementary material for: The Proneural Molecular Signature Is Enriched in Oligodendrogliomas and Predicts Improved Survival among Diffuse Gliomas
Source: PLoS One. 2010 Sep 3;5(9):e12548. doi: 10.1371/journal.pone.0012548 (PMC2933229; doi:10.1371/journal.pone.0012548)
Supplement: Table S6 — Complete Comparative Marker Selection Results generated from Rembrandt data comparing proneural oligodendroglioma and classic oligodendroglioma samples. Data were generated using GenePattern 3.0. (7.50 MB TXT) [file pone.0012548.s006.txt]

ODF 1.0
HeaderLines=19
COLUMN_NAMES:Rank	Feature	Description	Score	Feature P	Feature P Low	Feature P High	FDR(BH)	Q Value	Bonferroni	maxT	FWER	Fold Change	PN-oligo Mean	PN-oligo Std	Classic-oligo Mean	Classic-oligo Std	k
COLUMN_TYPES:int	String	String	double	double	double	double	double	double	double	double	double	double	double	double	double	double	int
Model=Comparative Marker Selection
Dataset File=REMBRANDT_data.survival-filt-proneural.gct
Class File=Rembrandt-proneural-anal.cls
Permutations=1000
Balanced=false
Complete=false
Test Direction=2 Sided
Class 0=PN-oligo
Class 1=Classic-oligo
Test Statistic=T-Test
pi0=0.5346744
lambda=0 0.05 0.1 0.15 0.2 0.25 0.3 0.35 0.4 0.45 0.5 0.55 0.6 0.65 0.7 0.75 0.8 0.85 0.9 0.95
pi0(lambda)=1 0.7612565 0.7092759 0.6797546 0.6555664 0.6364029 0.6213347 0.6099568 0.5975967 0.5908881 0.5818724 0.5758753 0.5720539 0.5702124 0.564466 0.564583 0.5551045 0.5457431 0.5445729 0.5406236
cubic spline(lambda)=0.8234792 0.788378 0.7543885 0.7224568 0.6932595 0.6672001 0.6444404 0.6249439 0.6085255 0.5948987 0.5837094 0.5745728 0.5670928 0.5608827 0.5555882 0.5509107 0.5466139 0.5425398 0.5385847 0.5346744
Random Seed=779948241
Smooth p-values=true
DataLines=45577
COLUMN_NAMES:Rank	Feature	Description	Score	Feature P	Feature P Low	Feature P High	FDR(BH)	Q Value	Bonferroni	maxT	FWER	Fold Change	PN-oligo Mean	PN-oligo Std	Classic-oligo Mean	Classic-oligo Std	k
12749	228904_at	HOXB3	-2.072184153	0.001996008	0	0.002988266	0.031964883	0.057649473	1	1	1	23.82585863	44.53990131	37.85174108	1061.201392	1201.664569	1000
531	223122_s_at	SFRP2	5.747105534	0.001996008	0	0.002988266	0.031964883	0.017787688	1	0.801	0.802	19.47000595	1959.24464	1822.897672	100.6288671	66.8757729	0
7297	202237_at	NNMT	-2.724261339	0.001996008	0	0.002988266	0.031964883	0.017787688	1	1	1	15.08405465	98.27871092	49.32777474	1482.441447	1244.371458	1000
5340	1556573_s_at	LOC286178	3.091292244	0.001996008	0	0.002988266	0.031964883	0.054234746	1	1	1	13.17912859	998.8111401	1688.991532	75.78734312	7.08029315	0
9148	225911_at	NPNT	-2.479301695	0.001996008	0	0.002988266	0.031964883	0.043329476	1	1	1	12.6729427	100.0134807	56.46438267	1267.465111	1153.154632	1000
1323	209396_s_at	CHI3L1	-4.631042043	0.001996008	0	0.002988266	0.031964883	0.017787688	1	0.998	0.998	11.90319496	584.8442086	1128.000218	6961.514636	3337.247759	1000
10328	237898_at	---	2.329154849	0.001996008	0	0.002988266	0.031964883	0.101510467	1	1	1	11.81583853	272.1187398	604.9401484	23.02999819	2.405841368	0
3110	201012_at	ANXA1	-3.689127447	0.001996008	0	0.002988266	0.031964883	0.017787688	1	1	1	11.57450596	317.8374343	327.8811232	3678.811278	2227.082911	1000
898	209395_at	CHI3L1	-5.083348532	0.001996008	0	0.002988266	0.031964883	0.017787688	1	0.981	0.981	11.146612	616.7017766	1221.789903	6874.135421	2968.464614	1000
6406	206172_at	IL13RA2	-2.872472833	0.001996008	0	0.002988266	0.031964883	0.020525554	1	1	1	10.92171353	70.31335568	62.61530366	767.9423279	594.2821433	1000
48	60474_at	C20orf42	8.234603752	0.001996008	0	0.002988266	0.031964883	0.017787688	1	0.048	0.048	9.717102013	1794.522204	1065.400604	184.6766867	128.4084538	0
20565	202018_s_at	LTF	-1.433279286	0.001996008	0	0.002988266	0.031964883	0.189813852	1	1	1	9.70315564	89.36684015	42.79341359	867.140359	1329.094158	1000
3484	211564_s_at	PDLIM4	-3.560263953	0.001996008	0	0.002988266	0.031964883	0.017787688	1	1	1	9.243070011	49.62862815	27.95491267	458.7208845	281.1982865	1000
33	218796_at	C20orf42	8.617281614	0.001996008	0	0.002988266	0.031964883	0.017787688	1	0.027	0.027	9.048403631	2387.360831	1353.535866	263.8433174	144.3672155	0
353	228509_at	SKIP	6.200125187	0.001996008	0	0.002988266	0.031964883	0.017787688	1	0.566	0.568	8.911174027	1056.287388	853.7746292	118.5351543	24.08114584	0
20867	210135_s_at	SHOX2	-1.413292018	0.00998004	0.003633776	0.014917016	0.075847971	0.168616539	1	1	1	8.882669683	50.95787278	51.72925363	452.6419516	695.8304567	996
15789	206157_at	PTX3	-1.799644571	0.001996008	0	0.002988266	0.031964883	0.116549188	1	1	1	8.740496305	68.79258479	92.72262374	601.2813332	723.6555637	1000
41	243779_at	GALNT13	8.439949378	0.001996008	0	0.002988266	0.031964883	0.017787688	1	0.035	0.035	8.504537821	751.4785452	439.5127785	88.36206752	28.61224892	0
53	219230_at	TMEM100	8.187720029	0.001996008	0	0.002988266	0.031964883	0.017787688	1	0.05	0.05	8.408709472	2543.455638	1447.220211	302.4787152	238.2448935	0
7819	202238_s_at	NNMT	-2.650170996	0.001996008	0	0.002988266	0.031964883	0.017787688	1	1	1	8.393624369	125.0129405	31.21230999	1049.311664	854.2003153	1000
3397	1569348_at	psiTPTE22	3.590145011	0.001996008	0	0.002988266	0.031964883	0.035344014	1	1	1	8.314188908	274.7753986	380.8277995	33.04897226	2.706511401	0
554	229831_at	CNTN3	5.708288283	0.001996008	0	0.002988266	0.031964883	0.017787688	1	0.818	0.818	8.193009371	396.0345656	311.9791774	48.33810724	63.33400519	0
1380	215870_s_at	PLA2G5	-4.587785816	0.001996008	0	0.002988266	0.031964883	0.017787688	1	0.998	0.998	8.12706286	111.2493568	53.67599439	904.1305155	422.6929772	1000
4990	221898_at	PDPN	-3.167973999	0.001996008	0	0.002988266	0.031964883	0.017787688	1	1	1	8.087429699	150.3766953	274.4169258	1216.160951	815.4564871	1000
22884	226237_at	COL8A1	-1.278073879	0.001996008	0	0.002988266	0.031964883	0.210919726	1	1	1	8.087053632	31.87710959	5.72108496	257.7918949	432.9694085	1000
1270	230698_at	---	4.682609829	0.003992016	3.05E-04	0.006382037	0.04592229	0.017787688	1	0.998	0.998	7.903892457	352.7701087	363.4808603	44.63245301	34.77570856	1
8595	203423_at	RBP1	-2.547970684	0.001996008	0	0.002988266	0.031964883	0.039350448	1	1	1	7.862585261	313.5115203	877.7014709	2465.011059	2033.125234	1000
645	227055_at	METTL7B	-5.488312655	0.001996008	0	0.002988266	0.031964883	0.017787688	1	0.896	0.897	7.785836752	415.3168313	490.9232353	3233.589049	1239.730422	1000
602	229222_at	FLJ21963	-5.596433929	0.001996008	0	0.002988266	0.031964883	0.017787688	1	0.856	0.857	7.749361853	96.92037166	67.59414619	751.0710309	284.8136493	1000
13703	203372_s_at	SOCS2	-1.981686867	0.001996008	0	0.002988266	0.031964883	0.057649473	1	1	1	7.735996581	80.70568821	134.0672221	624.338928	669.45255	1000
3019	201666_at	TIMP1	-3.725367354	0.001996008	0	0.002988266	0.031964883	0.017787688	1	1	1	7.685034105	933.2669879	1621.695803	7172.188631	4041.64308	1000
91	205289_at	BMP2	7.581602156	0.001996008	0	0.002988266	0.031964883	0.017787688	1	0.13	0.13	7.57414748	1235.261855	760.6438516	163.0892266	107.2855767	0
1015	223121_s_at	SFRP2	4.940392458	0.001996008	0	0.002988266	0.031964883	0.017787688	1	0.995	0.995	7.500725821	727.8312734	720.3436729	97.03477913	22.85845418	0
10411	203373_at	SOCS2	-2.319045663	0.001996008	0	0.002988266	0.031964883	0.035344014	1	1	1	7.450954448	214.2369021	212.6321077	1596.269399	1456.863946	1000
4574	203729_at	EMP3	-3.259859127	0.001996008	0	0.002988266	0.031964883	0.020525554	1	1	1	7.380832551	220.1775263	166.5949729	1625.093453	1053.199838	1000
17	234472_at	GALNT13	9.16494423	0.001996008	0	0.002988266	0.031964883	0.017787688	1	0.01	0.01	7.368088231	912.6946612	460.0235719	123.8712991	69.05665331	0
16369	231029_at	F5	1.749320122	0.007984032	0.002357126	0.012216731	0.067187634	0.165120707	1	1	1	7.236829227	175.0982428	487.8607202	24.1954366	4.693434244	3
133	232833_at	---	7.267574772	0.001996008	0	0.002988266	0.031964883	0.017787688	1	0.192	0.193	7.153405143	826.8748543	547.1702804	115.5917829	36.54439892	0
4631	243952_at	psiTPTE22	3.247979484	0.001996008	0	0.002988266	0.031964883	0.050752292	1	1	1	7.069544616	346.2005192	517.588697	48.97069584	4.004473425	0
27274	210116_at	SH2D1A	-1.012538557	0.013972056	0.00641771	0.020099665	0.091128276	0.295296277	1	1	1	7.058099672	28.73025116	2.263806952	202.7809763	421.0548898	994
3665	203998_s_at	SYT1	3.508686011	0.027944112	0.017302913	0.037128811	0.133894952	0.025629454	1	1	1	6.706873456	318.2820203	430.2856306	47.45609447	32.13149463	13
11708	227361_at	---	-2.176718382	0.001996008	0	0.002988266	0.031964883	0.057649473	1	1	1	6.687293079	63.62858139	121.734838	425.502972	403.7958932	1000
60	238663_x_at	GRIA4	8.071687861	0.001996008	0	0.002988266	0.031964883	0.017787688	1	0.058	0.058	6.672210524	508.1386105	280.3752739	76.15746066	49.45373844	0
9979	217546_at	MT1M	-2.373819868	0.001996008	0	0.002988266	0.031964883	0.025629454	1	1	1	6.670907355	226.881309	172.323168	1513.504193	1325.537788	1000
14653	202345_s_at	FABP5	-1.894220367	0.007984032	0.002357126	0.012216731	0.067187634	0.099165	1	1	1	6.610362742	436.9374982	572.4106394	2888.315359	3160.26666	997
2778	242881_x_at	---	3.815745798	0.001996008	0	0.002988266	0.031964883	0.030870564	1	1	1	6.603983143	420.6407143	525.1744983	63.69500121	28.11540525	0
320	1555630_a_at	RAB34	-6.291033507	0.001996008	0	0.002988266	0.031964883	0.017787688	1	0.525	0.526	6.556269374	260.2433194	202.8476483	1706.225305	556.1166701	1000
3895	204646_at	DPYD	-3.43860918	0.001996008	0	0.002988266	0.031964883	0.020525554	1	1	1	6.419472318	113.8717975	77.45847551	730.9968517	438.3270271	1000
42	205290_s_at	BMP2	8.418404885	0.001996008	0	0.002988266	0.031964883	0.017787688	1	0.037	0.037	6.355643625	798.405785	427.1250794	125.6215471	64.14707484	0
20801	230882_at	FLJ34048	-1.417624969	0.017964072	0.00939328	0.025097335	0.104806516	0.191468009	1	1	1	6.157371972	91.87051798	114.0600145	565.6809525	817.197753	992
13832	216841_s_at	SOD2	-1.970440548	0.003992016	3.05E-04	0.006382037	0.04592229	0.070013097	1	1	1	6.131889978	112.5211847	94.44128792	689.9675248	716.6680313	999
130	231798_at	NOG	7.279021252	0.001996008	0	0.002988266	0.031964883	0.017787688	1	0.187	0.188	6.121231874	235.1036096	150.1353829	38.40789149	12.44393585	0
158	209990_s_at	GABBR2	7.052774249	0.001996008	0	0.002988266	0.031964883	0.017787688	1	0.254	0.255	6.104708343	2312.741033	1250.034967	378.8454588	397.6685859	0
6173	226482_s_at	F11R	-2.917239	0.001996008	0	0.002988266	0.031964883	0.017787688	1	1	1	5.950269281	134.4674732	82.82720305	800.1176752	557.7681396	1000
1840	207659_s_at	MOBP	4.281198876	0.00998004	0.003633776	0.014917016	0.075847971	0.017787688	1	1	1	5.920045702	1445.602202	1491.439077	244.1876761	235.4390637	4
1284	202430_s_at	PLSCR1	-4.668819981	0.001996008	0	0.002988266	0.031964883	0.017787688	1	0.998	0.998	5.897820949	96.3679883	53.10132827	568.3611403	246.5606984	1000
13630	223551_at	PKIB	-1.988542357	0.003992016	3.05E-04	0.006382037	0.04592229	0.094260598	1	1	1	5.648686236	95.53859562	179.4279419	539.6675501	541.5336919	999
169	205110_s_at	FGF13	6.998973677	0.001996008	0	0.002988266	0.031964883	0.017787688	1	0.267	0.267	5.628564337	812.6966847	469.7173798	144.3879178	115.487161	0
4158	204563_at	SELL	3.365103283	0.00998004	0.003633776	0.014917016	0.075847971	0.047175057	1	1	1	5.625179903	1152.497547	1568.812587	204.8819002	119.6829509	4
11112	202912_at	ADM	-2.242921704	0.003992016	3.05E-04	0.006382037	0.04592229	0.020525554	1	1	1	5.598234421	225.0304861	339.7519355	1259.773413	1120.42312	999
21846	226863_at	FAM110C	-1.344920556	0.003992016	3.05E-04	0.006382037	0.04592229	0.195512066	1	1	1	5.590731767	50.34231657	19.27512043	281.4503885	420.8319556	999
410	213920_at	CUTL2	6.067954448	0.001996008	0	0.002988266	0.031964883	0.017787688	1	0.642	0.644	5.550160262	305.0444958	218.9082631	54.96138515	34.73154366	0
8	227692_at	GNAI1	10.16225715	0.001996008	0	0.002988266	0.031964883	0.017787688	1	0.003	0.003	5.528838326	1296.238417	465.2174072	234.4504108	157.8628538	0
1982	201641_at	BST2	-4.200121848	0.001996008	0	0.002988266	0.031964883	0.017787688	1	1	1	5.523706537	196.0993116	111.3870993	1083.195049	515.0965114	1000
9354	202086_at	MX1	-2.450160896	0.001996008	0	0.002988266	0.031964883	0.025629454	1	1	1	5.507975138	464.0471006	248.8038707	2555.959893	2088.56294	1000
505	224710_at	RAB34	-5.826552581	0.001996008	0	0.002988266	0.031964883	0.017787688	1	0.769	0.77	5.462051398	206.3815534	135.0926871	1127.266652	382.6962678	1000
23084	203691_at	PI3	-1.266837	0.02994012	0.018938966	0.039481403	0.139413653	0.217892256	1	1	1	5.458978418	68.12490021	7.768545651	371.89236	587.3392341	986
2127	1568612_at	GABRG2	4.119741798	0.015968064	0.007886749	0.02261651	0.098056649	0.025629454	1	1	1	5.422598738	528.1366681	502.6599998	97.39549128	134.9662572	7
14620	204361_s_at	SKAP2	-1.897293475	0.001996008	0	0.002988266	0.031964883	0.112410633	1	1	1	5.415622281	66.36522496	17.37502119	359.408991	378.2576399	1000
12889	1555167_s_at	PBEF1	-2.058670857	0.001996008	0	0.002988266	0.031964883	0.06694844	1	1	1	5.342024404	136.1645053	59.63927954	727.3941105	702.9946922	1000
6657	209909_s_at	---	-2.826460144	0.001996008	0	0.002988266	0.031964883	0.017787688	1	1	1	5.326598143	39.3579548	29.83466808	209.644009	147.0081296	1000
4018	231577_s_at	GBP1	-3.403723802	0.001996008	0	0.002988266	0.031964883	0.017787688	1	1	1	5.250088966	169.2841814	143.1066112	888.7570127	514.0470993	1000
254	223557_s_at	TMEFF2	6.521024668	0.003992016	3.05E-04	0.006382037	0.04592229	0.017787688	1	0.431	0.431	5.245298437	776.9911014	410.2802503	148.1309616	155.6833703	1
10232	215223_s_at	SOD2	-2.340024731	0.001996008	0	0.002988266	0.031964883	0.025629454	1	1	1	5.235491081	193.0482346	145.8988772	1010.702311	853.5686989	1000
22067	206163_at	MAB21L1	-1.331666333	0.001996008	0	0.002988266	0.031964883	0.096777621	1	1	1	5.21758698	38.89335383	5.817656213	202.9294565	301.7202861	1000
15747	236028_at	IBSP	-1.803663299	0.001996008	0	0.002988266	0.031964883	0.099165	1	1	1	5.190404175	34.87868084	33.64406123	181.0344507	197.9535025	1000
1707	237471_at	LOC154822	4.370724591	0.001996008	0	0.002988266	0.031964883	0.017787688	1	1	1	5.173418834	135.4081418	141.2181902	26.17382164	2.906460899	0
9666	221577_x_at	GDF15	-2.412772328	0.003992016	3.05E-04	0.006382037	0.04592229	0.035344014	1	1	1	5.168090521	67.17405237	64.2345908	347.1615833	282.884237	999
4868	233786_at	---	-3.195899878	0.001996008	0	0.002988266	0.031964883	0.017787688	1	1	1	5.160647982	65.94963192	71.490332	340.3428349	208.0172359	1000
4113	202270_at	GBP1	-3.374371174	0.001996008	0	0.002988266	0.031964883	0.017787688	1	1	1	5.132596453	172.9372514	153.4509885	887.6171233	514.5204987	1000
1526	200986_at	SERPING1	-4.484222761	0.001996008	0	0.002988266	0.031964883	0.017787688	1	0.999	0.999	5.119312742	279.9859211	147.8394603	1433.335493	626.7520181	1000
376	210292_s_at	PCDH11X	6.142930964	0.001996008	0	0.002988266	0.031964883	0.017787688	1	0.602	0.604	5.100658869	232.9402707	164.1958439	45.66866295	22.83022658	0
14500	211527_x_at	VEGFA	-1.907993478	0.007984032	0.002357126	0.012216731	0.067187634	0.06694844	1	1	1	5.098801679	355.4370574	571.487699	1812.303065	1853.887514	997
4673	226658_at	PDPN	-3.239192137	0.001996008	0	0.002988266	0.031964883	0.017787688	1	1	1	5.097495624	164.5082664	160.6094938	838.5801681	504.9692574	1000
13211	204776_at	THBS4	-2.027882389	0.001996008	0	0.002988266	0.031964883	0.070013097	1	1	1	5.081946845	390.3704517	84.07246824	1983.841885	1924.418175	1000
85	234996_at	---	7.65480709	0.001996008	0	0.002988266	0.031964883	0.017787688	1	0.116	0.116	5.055258505	221.9652201	129.74053	43.90778827	9.50228859	0
12085	238320_at	TncRNA	-2.137591967	0.001996008	0	0.002988266	0.031964883	0.057649473	1	1	1	5.041208092	288.8751814	147.2006704	1456.279902	1336.222313	1000
10185	44790_s_at	C13orf18	-2.346276154	0.001996008	0	0.002988266	0.031964883	0.043329476	1	1	1	5.035547696	62.06045329	53.14682641	312.5083726	260.4504776	1000
1871	214657_s_at	TncRNA	-4.265346891	0.001996008	0	0.002988266	0.031964883	0.017787688	1	1	1	5.033435793	71.72053164	35.10645951	361.0006911	165.4299075	1000
3853	1554474_a_at	MOXD1	-3.449085883	0.001996008	0	0.002988266	0.031964883	0.017787688	1	1	1	5.033279829	79.53886536	28.31074703	400.3413667	227.4991384	1000
15264	231120_x_at	PKIB	-1.845061553	0.007984032	0.002357126	0.012216731	0.067187634	0.105982384	1	1	1	5.014947799	27.28859328	22.2121986	136.8508708	145.1357004	997
10444	228617_at	BIRC4BP	-2.316153019	0.001996008	0	0.002988266	0.031964883	0.054234746	1	1	1	5.010495984	260.9014302	140.1184548	1307.245568	1104.915686	1000
2998	243337_at	FREM3	3.730761239	0.001996008	0	0.002988266	0.031964883	0.017787688	1	1	1	4.988976296	100.8914152	122.3090777	20.22286922	0.545915868	0
7284	215073_s_at	NR2F2	-2.726155128	0.001996008	0	0.002988266	0.031964883	0.030870564	1	1	1	4.955902378	79.08384182	72.34455278	391.9317997	279.3474347	1000
12214	242625_at	RSAD2	-2.125687503	0.003992016	3.05E-04	0.006382037	0.04592229	0.063919699	1	1	1	4.954071876	101.7433279	57.42491872	504.0437593	462.9147919	999
10960	217739_s_at	PBEF1	-2.25761182	0.001996008	0	0.002988266	0.031964883	0.017787688	1	1	1	4.94664276	418.759987	250.4747478	2071.456058	1789.878218	1000
1758	202446_s_at	PLSCR1	-4.335538833	0.001996008	0	0.002988266	0.031964883	0.017787688	1	1	1	4.924020176	445.9168092	224.2395246	2195.703365	983.8131886	1000
426	1554281_at	---	6.0294228	0.001996008	0	0.002988266	0.031964883	0.017787688	1	0.662	0.664	4.920082927	103.1856319	76.93682784	20.97233592	2.38172685	0
13323	236396_at	---	-2.015838266	0.001996008	0	0.002988266	0.031964883	0.035344014	1	1	1	4.911213762	45.75559355	27.54831126	224.7155007	217.1307229	1000
13905	235521_at	HOXA3	-1.962948162	0.001996008	0	0.002988266	0.031964883	0.020525554	1	1	1	4.906178254	52.84707321	39.21497366	259.2771614	257.0361183	1000
311	214071_at	MPPE1	6.306565391	0.001996008	0	0.002988266	0.031964883	0.017787688	1	0.515	0.516	4.897796402	309.5287051	190.6678446	63.1975443	48.34707868	0
1974	231980_at	CD226	4.203889892	0.001996008	0	0.002988266	0.031964883	0.020525554	1	1	1	4.883187801	163.4043472	169.8062103	33.46263832	18.05876782	0
2755	206306_at	RYR3	-3.825373998	0.001996008	0	0.002988266	0.031964883	0.017787688	1	1	1	4.87748457	137.1117207	118.5669144	668.7603019	336.5351677	1000
77	213308_at	SHANK2	7.792217968	0.001996008	0	0.002988266	0.031964883	0.017787688	1	0.091	0.091	4.851406252	566.7122238	297.3430814	116.8140111	58.5136827	0
558	223885_at	CALN1	5.701212989	0.001996008	0	0.002988266	0.031964883	0.017787688	1	0.818	0.818	4.829465762	492.5544143	385.3435551	101.9894205	17.78453568	0
138	227845_s_at	SHD	7.20490803	0.001996008	0	0.002988266	0.031964883	0.017787688	1	0.207	0.208	4.798862777	1434.683111	824.8753167	298.9631455	146.6539883	0
1322	218802_at	CCDC109B	-4.633143676	0.001996008	0	0.002988266	0.031964883	0.017787688	1	0.998	0.998	4.776365466	115.4790959	140.9099384	551.5703656	222.3361038	1000
4923	228121_at	TGFB2	-3.183387978	0.001996008	0	0.002988266	0.031964883	0.017787688	1	1	1	4.774835342	350.4390007	324.1200166	1673.288525	1008.157586	1000
14	1557133_at	LOC286411	9.773035199	0.001996008	0	0.002988266	0.031964883	0.017787688	1	0.004	0.004	4.773862709	321.5326277	120.5046348	67.35271776	36.54900573	0
778	232010_at	FSTL5	5.262050227	0.001996008	0	0.002988266	0.031964883	0.017787688	1	0.954	0.955	4.768034926	218.8160443	183.7491696	45.89229057	12.20373184	0
184	240228_at	CSMD3	6.911763142	0.001996008	0	0.002988266	0.031964883	0.017787688	1	0.297	0.297	4.757881158	398.1331877	212.4385161	83.67867428	62.90608957	0
3737	209496_at	RARRES2	-3.48396685	0.001996008	0	0.002988266	0.031964883	0.017787688	1	1	1	4.73245444	162.7087797	37.46592779	770.011887	426.671274	1000
11390	213797_at	RSAD2	-2.212490365	0.001996008	0	0.002988266	0.031964883	0.072924186	1	1	1	4.722484343	111.3750493	43.52187049	525.9669264	458.6154349	1000
3032	202269_x_at	GBP1	-3.72015978	0.001996008	0	0.002988266	0.031964883	0.017787688	1	1	1	4.717513616	183.1774434	112.594974	864.1420832	445.7134688	1000
647	222898_s_at	DLL3	5.483527063	0.001996008	0	0.002988266	0.031964883	0.017787688	1	0.898	0.899	4.708904503	1103.044098	866.7869165	234.2464362	98.7051003	0
75	219537_x_at	DLL3	7.890594948	0.001996008	0	0.002988266	0.031964883	0.017787688	1	0.081	0.081	4.705724512	2940.78653	1565.08681	624.9380987	239.9051502	0
102	217077_s_at	GABBR2	7.494389643	0.001996008	0	0.002988266	0.031964883	0.017787688	1	0.143	0.144	4.680236705	841.8653325	441.5042903	179.876657	101.3203229	0
7770	219863_at	HERC5	-2.657665925	0.001996008	0	0.002988266	0.031964883	0.017787688	1	1	1	4.669325421	153.9287442	60.31795309	718.7433982	519.9168379	1000
12155	216899_s_at	SKAP2	-2.130080544	0.001996008	0	0.002988266	0.031964883	0.047175057	1	1	1	4.66787722	58.41444179	23.39260885	272.6714422	246.1768978	1000
9557	223434_at	GBP3	-2.425418777	0.001996008	0	0.002988266	0.031964883	0.039350448	1	1	1	4.630162411	159.6064226	156.7252329	739.0036586	581.198762	1000
11904	209156_s_at	COL6A2	-2.156134109	0.001996008	0	0.002988266	0.031964883	0.054234746	1	1	1	4.62348829	160.1561493	152.4230983	740.4800808	655.9686259	1000
6899	218807_at	VAV3	-2.785966306	0.001996008	0	0.002988266	0.031964883	0.017787688	1	1	1	4.589110002	130.450866	70.62151292	598.6533738	410.5177034	1000
15054	207261_at	CNGA3	-1.861487402	0.001996008	0	0.002988266	0.031964883	0.06694844	1	1	1	4.569262342	101.7159944	64.53095404	464.7670629	476.9129092	1000
12377	215446_s_at	LOX	-2.110662279	0.003992016	3.05E-04	0.006382037	0.04592229	0.072924186	1	1	1	4.547894832	31.65396968	40.1623392	143.9589251	129.1679555	999
1790	222150_s_at	LOC54103	-4.31493865	0.001996008	0	0.002988266	0.031964883	0.017787688	1	1	1	4.540306183	133.773176	88.13729243	607.3711779	266.1279043	1000
1740	226621_at	---	-4.349238645	0.001996008	0	0.002988266	0.031964883	0.017787688	1	1	1	4.525190904	213.0903982	79.03173188	964.2747318	421.6803993	1000
23468	206515_at	CYP4F3	-1.241644325	0.001996008	0	0.002988266	0.031964883	0.220803161	1	1	1	4.496307188	32.94037215	6.632156511	148.1100321	227.1861264	1000
8365	223276_at	MST150	-2.577436403	0.001996008	0	0.002988266	0.031964883	0.020525554	1	1	1	4.490688596	285.7431501	192.8328165	1283.183506	944.2416534	1000
379	241255_at	---	6.137292388	0.003992016	3.05E-04	0.006382037	0.04592229	0.017787688	1	0.606	0.608	4.482256189	427.594619	296.1661987	95.39718413	33.65092979	1
3	230425_at	EPHB1	11.11107772	0.001996008	0	0.002988266	0.031964883	0.017787688	1	0.001	0.001	4.475811509	898.7598678	313.313188	200.8037796	72.59002159	0
1761	218983_at	C1RL	-4.335037946	0.001996008	0	0.002988266	0.031964883	0.017787688	1	1	1	4.467429985	64.06800367	22.53834827	286.2193207	125.1454368	1000
12426	204362_at	SKAP2	-2.105699562	0.001996008	0	0.002988266	0.031964883	0.035344014	1	1	1	4.463916616	180.6402339	70.52080803	806.3629415	727.2414392	1000
6150	209708_at	MOXD1	-2.923053018	0.001996008	0	0.002988266	0.031964883	0.017787688	1	1	1	4.459182944	154.4644719	47.08699166	688.7853386	447.2911729	1000
249	200600_at	MSN	-6.543831764	0.001996008	0	0.002988266	0.031964883	0.017787688	1	0.423	0.423	4.450459612	777.5967389	524.7249972	3460.662881	978.2872566	1000
1475	208659_at	CLIC1	-4.514731214	0.001996008	0	0.002988266	0.031964883	0.017787688	1	0.999	0.999	4.440760072	467.8655964	194.5329966	2077.678859	869.3406678	1000
452	206850_at	RRP22	5.956860318	0.001996008	0	0.002988266	0.031964883	0.017787688	1	0.709	0.712	4.43778746	1428.469243	1007.315575	321.88771	129.6165413	0
12680	204714_s_at	F5	2.078631133	0.021956088	0.012493219	0.029973498	0.117645499	0.134768426	1	1	1	4.431089969	313.4986558	659.5519546	70.74978345	16.29511109	10
2949	1558706_a_at	ATOH8	3.750711816	0.00998004	0.003633776	0.014917016	0.075847971	0.030870564	1	1	1	4.420800147	209.9119065	239.3237624	47.48278581	22.65708659	4
5379	226603_at	SAMD9L	-3.082494285	0.001996008	0	0.002988266	0.031964883	0.017787688	1	1	1	4.414292859	185.9927024	97.62863311	821.026258	502.8525993	1000
4533	219331_s_at	KLHDC8A	-3.267661053	0.003992016	3.05E-04	0.006382037	0.04592229	0.020525554	1	1	1	4.380703633	346.8807404	240.8131559	1519.58172	872.8685371	999
9662	225639_at	SKAP2	-2.413150613	0.001996008	0	0.002988266	0.031964883	0.035344014	1	1	1	4.377510404	154.477313	91.72836672	676.2260447	528.114086	1000
480	204953_at	SNAP91	5.873408712	0.001996008	0	0.002988266	0.031964883	0.017787688	1	0.748	0.749	4.373638258	1251.520573	660.3921746	286.1509113	283.405377	0
12566	202709_at	FMOD	-2.091194273	0.001996008	0	0.002988266	0.031964883	0.043329476	1	1	1	4.368067521	166.126099	28.74931984	725.6500176	655.2718958	1000
8484	1555229_a_at	C1S	-2.562602439	0.003992016	3.05E-04	0.006382037	0.04592229	0.017787688	1	1	1	4.359570181	96.96017592	63.19676985	422.7046917	310.1613826	999
329	221024_s_at	SLC2A10	-6.257076847	0.001996008	0	0.002988266	0.031964883	0.017787688	1	0.541	0.542	4.357661697	112.3274985	87.72286233	489.4852376	142.6780363	1000
1632	209307_at	SWAP70	-4.421393375	0.001996008	0	0.002988266	0.031964883	0.017787688	1	1	1	4.337819567	86.03023334	51.89683213	373.1836295	157.4902731	1000
12831	213397_x_at	RNASE4	-2.064617206	0.001996008	0	0.002988266	0.031964883	0.070013097	1	1	1	4.330631462	71.64716698	42.88234373	310.2774755	282.5046362	1000
583	205173_x_at	CD58	-5.638654703	0.001996008	0	0.002988266	0.031964883	0.017787688	1	0.841	0.841	4.321991979	123.7663258	70.18362397	534.9170673	176.0036494	1000
3857	209120_at	NR2F2	-3.447989964	0.001996008	0	0.002988266	0.031964883	0.017787688	1	1	1	4.284202533	268.8946643	328.9192473	1151.999202	610.9863072	1000
5755	242977_at	LOC400796	3.002549359	0.001996008	0	0.002988266	0.031964883	0.035344014	1	1	1	4.283823436	91.28921033	131.7972386	21.31021777	1.481115967	0
40	227013_at	LATS2	-8.442250353	0.001996008	0	0.002988266	0.031964883	0.017787688	1	0.035	0.035	4.268166759	142.4462361	72.67571705	607.9842901	131.3572409	1000
10302	214453_s_at	IFI44	-2.331149686	0.001996008	0	0.002988266	0.031964883	0.043329476	1	1	1	4.267587257	304.9601511	185.7158613	1301.444055	1043.977403	1000
80	242769_at	CTTNBP2	7.764169708	0.001996008	0	0.002988266	0.031964883	0.017787688	1	0.094	0.094	4.26751901	1018.425339	548.1035939	238.645765	64.74987065	0
3829	214954_at	SUSD5	3.454433273	0.033932136	0.02225085	0.044147813	0.14949492	0.020525554	1	1	1	4.26172596	315.3545361	279.7815554	73.9969062	120.8840346	16
4314	205029_s_at	FABP7	-3.322420462	0.001996008	0	0.002988266	0.031964883	0.017787688	1	1	1	4.247537411	1198.379485	1003.120052	5090.161696	2836.18901	1000
10051	225314_at	OCIAD2	-2.365426813	0.001996008	0	0.002988266	0.031964883	0.047175057	1	1	1	4.246794187	270.2351639	127.712287	1147.633123	906.8945513	1000
1003	228260_at	ELAVL2	4.956821926	0.001996008	0	0.002988266	0.031964883	0.017787688	1	0.994	0.994	4.237898504	601.4063107	426.2090773	141.9114474	132.2838391	0
21071	202859_x_at	IL8	-1.398757874	0.015968064	0.007886749	0.02261651	0.098056649	0.212408731	1	1	1	4.230955914	182.3877123	149.9484686	771.67437	1029.907773	993
8841	1555564_a_at	CFI	-2.515482839	0.003992016	3.05E-04	0.006382037	0.04592229	0.030870564	1	1	1	4.230780315	87.18831994	68.55893373	368.8746277	272.685107	999
19669	211430_s_at	F7	-1.499731773	0.033932136	0.02225085	0.044147813	0.14949492	0.18014008	1	1	1	4.226044722	137.4511196	45.15153372	580.8745784	723.9730368	984
15786	218806_s_at	VAV3	-1.799949045	0.001996008	0	0.002988266	0.031964883	0.06694844	1	1	1	4.225296439	47.81153448	14.73879283	202.0179064	209.7571646	1000
1356	239468_at	MKX	4.605259224	0.005988024	0.001210313	0.009398128	0.057431853	0.017787688	1	0.998	0.998	4.22320186	90.27296096	84.33498437	21.37547859	3.057102091	2
2664	204879_at	PDPN	-3.865643855	0.001996008	0	0.002988266	0.031964883	0.017787688	1	1	1	4.223052974	107.1019019	61.44329733	452.2970053	217.1109497	1000
13428	207276_at	CDR1	2.006500406	0.001996008	0	0.002988266	0.031964883	0.1548967	1	1	1	4.197245464	93.12709811	199.9833621	22.1876702	1.010269648	0
1833	219732_at	RP11-35N6.1	4.285548042	0.00998004	0.003633776	0.014917016	0.075847971	0.020525554	1	1	1	4.19669484	3044.994091	1497.00501	725.5695748	1156.426755	4
1913	226612_at	FLJ25076	4.246769856	0.005988024	0.001210313	0.009398128	0.057431853	0.017787688	1	1	1	4.195316104	782.5700428	620.3908883	186.5342261	214.530851	2
35	209576_at	GNAI1	8.559628661	0.001996008	0	0.002988266	0.031964883	0.017787688	1	0.029	0.029	4.179384113	429.5781593	171.8786961	102.785039	56.62484483	0
1509	213142_x_at	LOC54103	-4.49450286	0.001996008	0	0.002988266	0.031964883	0.017787688	1	0.999	0.999	4.171481937	164.6724703	92.06313648	686.9282353	281.8222221	1000
10863	225799_at	MGC4677	-2.267284187	0.005988024	0.001210313	0.009398128	0.057431853	0.020525554	1	1	1	4.16341509	268.8786962	370.7407859	1119.453621	904.7983064	998
316	213880_at	LGR5	6.295717196	0.001996008	0	0.002988266	0.031964883	0.017787688	1	0.522	0.523	4.157377917	159.0219157	106.7690704	38.25053169	8.39743562	0
20129	205453_at	HOXB2	-1.465297809	0.001996008	0	0.002988266	0.031964883	0.017787688	1	1	1	4.151044411	224.4352424	84.48741403	931.6406585	1181.645643	1000
2581	204529_s_at	TOX	3.904337197	0.027944112	0.017302913	0.037128811	0.133894952	0.020525554	1	1	1	4.147659126	658.0447732	469.9243762	158.6544972	238.2332492	13
24099	214456_x_at	SAA1	-1.200112903	0.001996008	0	0.002988266	0.031964883	0.254146874	1	1	1	4.14663633	74.05895962	7.462236811	307.0955725	475.6282676	1000
108	205529_s_at	RUNX1T1	7.439074876	0.001996008	0	0.002988266	0.031964883	0.017787688	1	0.154	0.155	4.144691202	406.8287294	185.2618876	98.15658382	62.40849536	0
3958	219073_s_at	OSBPL10	-3.418501318	0.001996008	0	0.002988266	0.031964883	0.017787688	1	1	1	4.138484386	83.93090796	54.21182739	347.3467521	187.2823071	1000
5581	202863_at	SP100	-3.036988574	0.001996008	0	0.002988266	0.031964883	0.017787688	1	1	1	4.134667562	75.85675207	24.79125548	313.6424522	191.4859034	1000
24605	227642_at	TFCP2L1	-1.168672613	0.003992016	3.05E-04	0.006382037	0.04592229	0.248490414	1	1	1	4.13368572	107.4691862	26.37782551	444.2438405	705.7734101	999
462	203240_at	FCGBP	-5.91521987	0.001996008	0	0.002988266	0.031964883	0.017787688	1	0.727	0.73	4.132637243	543.4988045	471.6018586	2246.083401	674.8178282	1000
714	205751_at	SH3GL2	5.365849605	0.001996008	0	0.002988266	0.031964883	0.017787688	1	0.932	0.933	4.130805344	1078.339763	636.7491046	261.0483122	251.3457518	0
7033	238021_s_at	LOC643911	-2.765563684	0.001996008	0	0.002988266	0.031964883	0.035344014	1	1	1	4.122509121	198.9557178	287.508074	820.1967614	535.9711389	1000
27	228051_at	LOC202451	8.758223452	0.001996008	0	0.002988266	0.031964883	0.017787688	1	0.025	0.025	4.121792395	985.6438248	381.723563	239.1299053	127.5525546	0
13268	204485_s_at	TOM1L1	-2.022563997	0.001996008	0	0.002988266	0.031964883	0.017787688	1	1	1	4.120031217	41.20791816	7.536191873	169.7779092	155.6745327	1000
852	1558170_at	---	5.15021436	0.001996008	0	0.002988266	0.031964883	0.017787688	1	0.974	0.974	4.117069192	773.6126178	597.5837503	187.9037203	103.1650093	0
1133	207808_s_at	PROS1	-4.809901574	0.001996008	0	0.002988266	0.031964883	0.017787688	1	0.997	0.997	4.114286975	333.9867235	189.85396	1374.117226	523.2783646	1000
1188	202376_at	SERPINA3	-4.760549893	0.001996008	0	0.002988266	0.031964883	0.017787688	1	0.998	0.998	4.110255126	1875.858602	1914.132464	7710.257435	2885.339714	1000
7709	204415_at	IFI6	-2.667295349	0.001996008	0	0.002988266	0.031964883	0.017787688	1	1	1	4.103995663	356.8971693	185.241399	1464.704435	1014.179053	1000
6	236536_at	GALNT13	10.39869804	0.001996008	0	0.002988266	0.031964883	0.017787688	1	0.001	0.001	4.09935219	840.1031823	320.5960727	204.9355955	55.80383612	0
423	209663_s_at	ITGA7	-6.037154049	0.001996008	0	0.002988266	0.031964883	0.017787688	1	0.657	0.659	4.078047863	397.8796187	361.0159877	1622.572129	471.6713761	1000
1498	211744_s_at	CD58	-4.498708756	0.001996008	0	0.002988266	0.031964883	0.017787688	1	0.999	0.999	4.070410393	92.12441105	39.43234921	374.9841602	153.0641185	1000
4133	225171_at	ARHGAP18	-3.370053581	0.001996008	0	0.002988266	0.031964883	0.017787688	1	1	1	4.049502074	108.0888017	47.83835849	437.7058266	238.6816381	1000
12446	231925_at	P2RY1	-2.10343815	0.001996008	0	0.002988266	0.031964883	0.072924186	1	1	1	4.048448638	172.814619	147.0137266	699.631109	610.175088	1000
3818	235940_at	C9orf64	-3.458420084	0.001996008	0	0.002988266	0.031964883	0.017787688	1	1	1	4.045678689	86.11842637	106.3316109	348.4074823	179.9748127	1000
3114	231213_at	PDE1A	3.686349223	0.007984032	0.002357126	0.012216731	0.067187634	0.017787688	1	1	1	4.033774283	261.8557852	282.6591046	64.91582494	46.30644994	3
327	209991_x_at	GABBR2	6.266722948	0.001996008	0	0.002988266	0.031964883	0.017787688	1	0.535	0.536	4.031700385	636.1049197	412.9941217	157.7758412	54.54715047	0
1817	226021_at	RDH10	-4.294923047	0.001996008	0	0.002988266	0.031964883	0.017787688	1	1	1	4.027358884	171.8924788	115.4483181	692.2727018	292.5438457	1000
14296	227062_at	TncRNA	-1.926754408	0.003992016	3.05E-04	0.006382037	0.04592229	0.081514286	1	1	1	4.027131652	492.9046923	325.0597853	1984.992088	1891.666604	999
9592	205483_s_at	ISG15	-2.421303953	0.001996008	0	0.002988266	0.031964883	0.030870564	1	1	1	4.024872247	812.5803354	737.7199222	3270.53204	2465.959809	1000
598	222784_at	SMOC1	5.60090743	0.005988024	0.001210313	0.009398128	0.057431853	0.017787688	1	0.854	0.854	4.023025442	4264.668189	1961.435146	1060.064931	1114.823996	2
20840	210984_x_at	EGFR	-1.41530976	0.017964072	0.00939328	0.025097335	0.104806516	0.20946429	1	1	1	4.020717705	584.2263288	320.6590805	2349.009144	3051.168329	992
2695	220543_at	C21orf62	-3.850263368	0.001996008	0	0.002988266	0.031964883	0.017787688	1	1	1	4.014382003	134.7925507	44.79473839	541.1087898	257.764579	1000
344	227425_at	REPS2	6.228300818	0.001996008	0	0.002988266	0.031964883	0.017787688	1	0.553	0.554	4.004536109	407.6855353	232.8434645	101.8059331	65.61989795	0
11827	210512_s_at	VEGFA	-2.164556365	0.007984032	0.002357126	0.012216731	0.067187634	0.063919699	1	1	1	4.004255828	1175.877341	1413.101543	4708.513697	3950.551943	997
12525	212353_at	SULF1	-2.095935678	0.003992016	3.05E-04	0.006382037	0.04592229	0.057649473	1	1	1	3.994259617	86.70834273	123.1513235	346.3356318	298.699916	999
5614	221605_s_at	PIPOX	-3.03124607	0.001996008	0	0.002988266	0.031964883	0.020525554	1	1	1	3.993665229	261.5358285	105.917417	1044.486544	631.0224033	1000
3193	204653_at	TFAP2A	3.661095507	0.001996008	0	0.002988266	0.031964883	0.030870564	1	1	1	3.983066965	487.8353977	558.6461691	122.4773277	35.18380705	0
10415	235417_at	SPOCD1	-2.318487273	0.005988024	0.001210313	0.009398128	0.057431853	0.030870564	1	1	1	3.977284028	310.7932194	310.8901732	1236.112907	968.2902781	998
98	1560018_at	ARPP-21	7.525968893	0.001996008	0	0.002988266	0.031964883	0.017787688	1	0.137	0.138	3.97713334	230.7758553	127.6826769	58.02567718	10.22232613	0
10376	238022_at	LOC643911	-2.323791481	0.001996008	0	0.002988266	0.031964883	0.020525554	1	1	1	3.97108685	84.30554296	100.733292	334.784633	260.4000249	1000
1961	221008_s_at	AGXT2L1	4.212070717	0.021956088	0.012493219	0.029973498	0.117645499	0.020525554	1	1	1	3.963197314	2214.844496	1611.67035	558.8529463	663.6201096	10
210	201896_s_at	PSRC1	-6.743251075	0.001996008	0	0.002988266	0.031964883	0.017787688	1	0.349	0.349	3.961517355	650.9832899	419.5882747	2578.881601	676.3313642	1000
6337	1558856_at	DMRTA2	-2.886130445	0.001996008	0	0.002988266	0.031964883	0.017787688	1	1	1	3.945794615	100.6305238	10.45315103	397.0673788	251.5484057	1000
28	240655_at	ALCAM	8.746852841	0.001996008	0	0.002988266	0.031964883	0.017787688	1	0.025	0.025	3.92200395	419.6648919	194.2971216	107.0026693	24.25161143	0
2003	205523_at	HAPLN1	4.187261028	0.013972056	0.00641771	0.020099665	0.091128276	0.017787688	1	1	1	3.919086517	366.9754982	327.6199346	93.6380191	73.77192292	6
17398	218002_s_at	CXCL14	-1.669210531	0.025948104	0.015682036	0.034761319	0.12872937	0.122988861	1	1	1	3.915413716	230.1456182	224.1732389	901.1153101	979.82062	988
836	203739_at	ZNF217	-5.180407973	0.001996008	0	0.002988266	0.031964883	0.017787688	1	0.968	0.968	3.914573628	79.32386191	25.35319165	310.5190979	108.7650708	1000
185	231856_at	KIAA1244	6.909667535	0.001996008	0	0.002988266	0.031964883	0.017787688	1	0.297	0.297	3.8961727	275.551435	119.3074909	70.72361936	51.02500815	0
14440	234986_at	---	-1.913169132	0.003992016	3.05E-04	0.006382037	0.04592229	0.089267113	1	1	1	3.893584913	62.2237752	27.82242002	242.2735524	230.2082872	999
251	229799_s_at	NCAM1	6.532395656	0.001996008	0	0.002988266	0.031964883	0.017787688	1	0.428	0.428	3.874497947	931.2656069	455.0622223	240.3577495	168.2003599	0
6648	218541_s_at	C8orf4	-2.827423118	0.001996008	0	0.002988266	0.031964883	0.020525554	1	1	1	3.873355357	46.45211505	48.19395411	179.9255487	113.7337272	1000
3488	214175_x_at	PDLIM4	-3.559367458	0.001996008	0	0.002988266	0.031964883	0.017787688	1	1	1	3.873291486	137.8942403	38.24160475	534.1045872	272.1612219	1000
13992	210117_at	SPAG1	-1.955690731	0.003992016	3.05E-04	0.006382037	0.04592229	0.057649473	1	1	1	3.866895025	52.91749685	28.91264058	204.6264053	189.6015192	999
371	209306_s_at	SWAP70	-6.150526767	0.001996008	0	0.002988266	0.031964883	0.017787688	1	0.596	0.598	3.858753749	134.8355607	77.95601402	520.2972253	149.7554888	1000
1819	227662_at	SYNPO2	4.293356245	0.007984032	0.002357126	0.012216731	0.067187634	0.017787688	1	1	1	3.85547312	386.3324515	353.5468694	100.2036428	56.67753889	3
17760	201984_s_at	EGFR	-1.644310825	0.011976048	0.004995055	0.017537368	0.084077686	0.145910875	1	1	1	3.85324806	772.6305987	377.129369	2977.137356	3279.937237	995
10228	228531_at	SAMD9	-2.340285495	0.001996008	0	0.002988266	0.031964883	0.035344014	1	1	1	3.845734982	90.95077218	47.49369949	349.7725662	270.1174	1000
1718	215767_at	ZNF804A	4.362655946	0.001996008	0	0.002988266	0.031964883	0.017787688	1	1	1	3.844369409	276.6187147	259.29324	71.95424925	24.46810071	0
1554	229530_at	GUCY1A3	4.470563845	0.001996008	0	0.002988266	0.031964883	0.017787688	1	0.999	0.999	3.843184852	297.4865034	265.3035128	77.40624376	36.65312063	0
2423	223475_at	CRISPLD1	-3.9671142	0.001996008	0	0.002988266	0.031964883	0.017787688	1	1	1	3.837204193	447.1268833	219.403181	1715.717151	777.506651	1000
13665	212171_x_at	VEGFA	-1.985132149	0.007984032	0.002357126	0.012216731	0.067187634	0.101510467	1	1	1	3.832288577	725.2228715	677.5481093	2779.263326	2517.478923	997
10877	205552_s_at	OAS1	-2.266367595	0.001996008	0	0.002988266	0.031964883	0.043329476	1	1	1	3.827984788	54.798972	21.11107183	209.7696312	167.2426204	1000
6074	202718_at	IGFBP2	-2.938040521	0.001996008	0	0.002988266	0.031964883	0.020525554	1	1	1	3.821026772	1009.901964	2140.285419	3858.862441	2186.956121	1000
994	216942_s_at	CD58	-4.97076202	0.001996008	0	0.002988266	0.031964883	0.017787688	1	0.993	0.993	3.813309232	54.85269223	24.00966346	209.1702777	75.330512	1000
1325	204870_s_at	PCSK2	4.628849986	0.001996008	0	0.002988266	0.031964883	0.017787688	1	0.998	0.998	3.805776133	373.7195963	330.5754387	98.19799781	27.70704731	0
403	238521_at	---	6.089162014	0.001996008	0	0.002988266	0.031964883	0.017787688	1	0.637	0.639	3.7984069	820.3990568	405.0561499	215.9850375	168.3829346	0
14246	1555938_x_at	VIM	-1.932082299	0.005988024	0.001210313	0.009398128	0.057431853	0.072924186	1	1	1	3.79556562	55.01312197	62.04536008	208.8059144	193.1183085	998
1154	204041_at	MAOB	-4.791187628	0.001996008	0	0.002988266	0.031964883	0.017787688	1	0.998	0.998	3.793754895	1300.698619	679.4829716	4934.531754	1834.34683	1000
12669	240407_at	---	-2.079831469	0.003992016	3.05E-04	0.006382037	0.04592229	0.075816013	1	1	1	3.790957215	66.17928268	23.50095578	250.8828292	217.2936268	999
14681	223734_at	OSAP	-1.891999531	0.001996008	0	0.002988266	0.031964883	0.072924186	1	1	1	3.787143056	74.16345723	13.82527757	280.8676221	267.5439498	1000
1389	224520_s_at	BEST3	4.583437898	0.007984032	0.002357126	0.012216731	0.067187634	0.017787688	1	0.998	0.998	3.775161284	653.3807129	574.2466426	173.0735891	63.70393268	3
18735	243296_at	PBEF1	-1.568649841	0.011976048	0.004995055	0.017537368	0.084077686	0.134768426	1	1	1	3.771073942	557.2365249	418.3658806	2101.380139	2404.407678	995
3993	232668_at	C8orf72	3.40930223	0.007984032	0.002357126	0.012216731	0.067187634	0.030870564	1	1	1	3.767979678	450.438653	520.5121957	119.5438117	75.62951452	3
2106	224566_at	TncRNA	-4.128998409	0.001996008	0	0.002988266	0.031964883	0.017787688	1	1	1	3.763341623	796.6387046	442.2124096	2998.023595	1291.836723	1000
10395	217738_at	PBEF1	-2.321138722	0.001996008	0	0.002988266	0.031964883	0.047175057	1	1	1	3.756552205	612.6113092	235.5140837	2301.306364	1779.153754	1000
13653	226702_at	LOC129607	-1.986464132	0.003992016	3.05E-04	0.006382037	0.04592229	0.081514286	1	1	1	3.754838109	171.9185002	118.7596355	645.5261363	581.7324988	999
10951	1554452_a_at	HIG2	-2.25839026	0.003992016	3.05E-04	0.006382037	0.04592229	0.047175057	1	1	1	3.72918056	341.9195386	151.6496519	1275.079697	1009.989446	999
19956	209960_at	HGF	-1.478679742	0.001996008	0	0.002988266	0.031964883	0.188316739	1	1	1	3.705941287	35.38387972	10.04938068	131.1305807	158.5483805	1000
11768	AFFX-HUMISGF3A/M97935_MB_at	STAT1	-2.169937813	0.001996008	0	0.002988266	0.031964883	0.060991138	1	1	1	3.704773482	216.4718762	128.2801499	801.9792667	658.5997048	1000
929	229613_at	---	5.047526026	0.001996008	0	0.002988266	0.031964883	0.017787688	1	0.984	0.984	3.700464879	969.2979223	749.2750369	261.9395006	112.1148519	0
1124	206849_at	GABRG2	4.81648574	0.001996008	0	0.002988266	0.031964883	0.017787688	1	0.996	0.996	3.694785233	363.2154205	305.4347241	98.30488042	25.6628049	0
14139	240857_at	DNAH9	-1.942360361	0.001996008	0	0.002988266	0.031964883	0.084258685	1	1	1	3.694402624	61.61462712	64.10354266	227.6292401	207.5109754	1000
493	236333_at	MMD2	5.848484568	0.001996008	0	0.002988266	0.031964883	0.017787688	1	0.758	0.759	3.686975937	1265.883106	835.6797356	343.3391289	135.4626552	0
20025	214059_at	IFI44	-1.47422297	0.005988024	0.001210313	0.009398128	0.057431853	0.186655709	1	1	1	3.68611578	170.0814806	68.31703669	626.9400294	758.5150041	998
968	206280_at	CDH18	5.002034842	0.003992016	3.05E-04	0.006382037	0.04592229	0.017787688	1	0.989	0.989	3.680612983	431.9410514	314.164523	117.3557376	72.2903366	1
331	210978_s_at	TAGLN2	-6.251845185	0.001996008	0	0.002988266	0.031964883	0.017787688	1	0.543	0.544	3.678911071	441.9557717	204.5176062	1625.915981	455.3469953	1000
870	212067_s_at	C1R	-5.113996188	0.001996008	0	0.002988266	0.031964883	0.017787688	1	0.978	0.978	3.676885089	317.4440823	218.3653669	1167.205413	395.8811946	1000
384	209356_x_at	EFEMP2	-6.129213607	0.001996008	0	0.002988266	0.031964883	0.017787688	1	0.611	0.613	3.675173339	255.3884846	120.9702166	938.5969497	267.9669026	1000
1222	204465_s_at	INA	4.725284366	0.007984032	0.002357126	0.012216731	0.067187634	0.017787688	1	0.998	0.998	3.673651679	1743.978656	1080.881451	474.7261875	462.4355668	3
16790	210690_at	KLRC4	1.715645497	0.001996008	0	0.002988266	0.031964883	0.185022777	1	1	1	3.670395546	75.31583537	180.6504016	20.5198144	1.273280029	0
1756	205729_at	OSMR	-4.336390407	0.001996008	0	0.002988266	0.031964883	0.017787688	1	1	1	3.664353578	66.33852174	17.28336617	243.0877995	99.55918611	1000
9270	209035_at	MDK	-2.460933907	0.001996008	0	0.002988266	0.031964883	0.020525554	1	1	1	3.658890895	341.9712337	386.5233094	1251.235433	889.4252528	1000
3010	1552439_s_at	MEGF11	3.727993654	0.013972056	0.00641771	0.020099665	0.091128276	0.020525554	1	1	1	3.658788301	744.596651	528.1914281	203.5090828	272.1890466	6
1991	213664_at	SLC1A1	4.192465441	0.001996008	0	0.002988266	0.031964883	0.020525554	1	1	1	3.65790945	1022.143402	539.197084	279.433763	365.7697354	0
19151	228307_at	EMILIN3	-1.536586012	0.001996008	0	0.002988266	0.031964883	0.140468964	1	1	1	3.651731123	160.729157	21.08863375	586.939665	679.3657897	1000
8470	205208_at	ALDH1L1	-2.564499102	0.001996008	0	0.002988266	0.031964883	0.020525554	1	1	1	3.648259561	457.8675266	160.773427	1670.419581	1156.078874	1000
4102	209835_x_at	CD44	-3.377972914	0.001996008	0	0.002988266	0.031964883	0.017787688	1	1	1	3.64488584	326.0400906	140.6441946	1188.37891	622.3402161	1000
5260	223000_s_at	F11R	-3.106778029	0.001996008	0	0.002988266	0.031964883	0.017787688	1	1	1	3.64180272	117.5531813	69.40138724	428.1054953	242.9988392	1000
21731	211607_x_at	EGFR	-1.354239694	0.025948104	0.015682036	0.034761319	0.12872937	0.216450903	1	1	1	3.641106579	547.7302841	290.4183035	1994.344341	2613.548773	988
16482	221107_at	CHRNA9	-1.740219629	0.005988024	0.001210313	0.009398128	0.057431853	0.116549188	1	1	1	3.635833352	50.41406462	43.44364017	183.2971376	186.0945134	998
11856	206133_at	BIRC4BP	-2.161115654	0.001996008	0	0.002988266	0.031964883	0.017787688	1	1	1	3.632692051	118.6702074	22.07996763	431.0923191	353.9818743	1000
4728	212014_x_at	CD44	-3.229058723	0.001996008	0	0.002988266	0.031964883	0.017787688	1	1	1	3.631553301	303.8292898	116.5155525	1103.372261	604.4128362	1000
15	200916_at	TAGLN2	-9.60465346	0.001996008	0	0.002988266	0.031964883	0.017787688	1	0.004	0.004	3.62298219	538.6519626	294.6822413	1951.526467	336.9776189	1000
9296	213060_s_at	CHI3L2	-2.45829131	0.003992016	3.05E-04	0.006382037	0.04592229	0.025629454	1	1	1	3.62044526	217.0269773	239.9254405	785.7342911	557.0663218	999
8735	203665_at	HMOX1	-2.53111209	0.001996008	0	0.002988266	0.031964883	0.020525554	1	1	1	3.620407817	295.1807649	149.4230948	1068.674749	745.7490878	1000
17523	202071_at	SDC4	-1.66140519	0.005988024	0.001210313	0.009398128	0.057431853	0.134768426	1	1	1	3.619304316	321.293154	205.2010575	1162.857699	1237.573497	998
110	232059_at	DSCAML1	7.431561903	0.001996008	0	0.002988266	0.031964883	0.017787688	1	0.157	0.158	3.618984325	488.6330006	219.0318631	135.0193747	67.74484263	0
314	210815_s_at	CALCRL	6.30318638	0.001996008	0	0.002988266	0.031964883	0.017787688	1	0.517	0.518	3.614328427	699.0181905	423.662778	193.4019568	70.37905737	0
3239	201841_s_at	HSPB1	-3.646744216	0.001996008	0	0.002988266	0.031964883	0.017787688	1	1	1	3.611194832	1224.810785	487.8176299	4423.030375	2137.808987	1000
3579	235468_at	---	3.535332617	0.023952096	0.014077818	0.032376732	0.122990612	0.020525554	1	1	1	3.606230593	474.5703532	425.5813377	131.5973399	150.0305379	11
302	228679_at	---	6.352297503	0.001996008	0	0.002988266	0.031964883	0.017787688	1	0.493	0.494	3.592294776	1623.564707	949.9973905	451.9575391	186.7810847	0
851	208358_s_at	UGT8	5.153060359	0.001996008	0	0.002988266	0.031964883	0.017787688	1	0.973	0.973	3.581444963	800.6923124	421.8469332	223.5668342	204.6777005	0
5500	210916_s_at	CD44	-3.056863218	0.001996008	0	0.002988266	0.031964883	0.025629454	1	1	1	3.579913303	232.9855547	82.90850597	834.0680865	480.3125964	1000
4354	204490_s_at	CD44	-3.311863286	0.001996008	0	0.002988266	0.031964883	0.017787688	1	1	1	3.577888301	282.9703704	119.2317456	1012.436378	537.0449478	1000
1425	235874_at	PRSS35	4.558279683	0.007984032	0.002357126	0.012216731	0.067187634	0.017787688	1	0.999	0.999	3.575524691	111.4127511	96.16906368	31.15983267	11.21287835	3
12323	204051_s_at	SFRP4	-2.115004638	0.005988024	0.001210313	0.009398128	0.057431853	0.043329476	1	1	1	3.571328325	144.8711927	159.2261613	517.3825939	425.8786409	998
16131	239108_at	MLSTD1	-1.769138096	0.001996008	0	0.002988266	0.031964883	0.105982384	1	1	1	3.571222546	62.98450762	26.11492792	224.9316936	223.9413614	1000
164	203313_s_at	TGIF	-7.030152209	0.001996008	0	0.002988266	0.031964883	0.017787688	1	0.258	0.259	3.570281033	216.9265948	198.0577558	774.488907	174.3145	1000
1908	210193_at	MOBP	4.249085224	0.011976048	0.004995055	0.017537368	0.084077686	0.017787688	1	1	1	3.563856086	246.1420833	232.9848639	69.06622416	15.56944502	5
11685	207469_s_at	PIR	-2.17932318	0.001996008	0	0.002988266	0.031964883	0.047175057	1	1	1	3.559462	135.253395	71.29788522	481.4293198	387.8639398	1000
14544	203234_at	UPP1	-1.903966138	0.001996008	0	0.002988266	0.031964883	0.063919699	1	1	1	3.546426437	144.8967069	75.21119452	513.8655118	473.5670812	1000
932	237696_at	TRIM34	5.046050003	0.001996008	0	0.002988266	0.031964883	0.017787688	1	0.984	0.984	3.535057322	409.311004	296.146402	115.7862424	62.11030492	0
6293	211597_s_at	HOP	-2.895160288	0.001996008	0	0.002988266	0.031964883	0.017787688	1	1	1	3.531868035	1311.283576	1094.40972	4631.280546	2768.66484	1000
10464	226809_at	FLJ30428	-2.313869498	0.001996008	0	0.002988266	0.031964883	0.043329476	1	1	1	3.522438115	135.6703659	106.0451839	477.8904679	359.356363	1000
161	213486_at	DKFZP761N09121	7.040512304	0.001996008	0	0.002988266	0.031964883	0.017787688	1	0.255	0.257	3.521886307	2517.35487	1323.625653	714.7745983	254.578257	0
9310	204439_at	IFI44L	-2.456970836	0.005988024	0.001210313	0.009398128	0.057431853	0.020525554	1	1	1	3.519728562	529.7484641	470.8493282	1864.570799	1315.046881	998
1476	213841_at	---	4.514633159	0.005988024	0.001210313	0.009398128	0.057431853	0.020525554	1	0.999	0.999	3.518841296	6055.839427	2794.759805	1720.975434	2016.725031	2
1181	229901_at	ZNF488	4.769102301	0.001996008	0	0.002988266	0.031964883	0.017787688	1	0.998	0.998	3.515487234	834.7437931	658.8807747	237.4475393	112.7674311	0
8583	225285_at	BCAT1	-2.549368774	0.003992016	3.05E-04	0.006382037	0.04592229	0.035344014	1	1	1	3.503452876	341.1322748	480.2052209	1195.140849	793.7668442	999
6651	203645_s_at	CD163	-2.827261303	0.001996008	0	0.002988266	0.031964883	0.017787688	1	1	1	3.495784504	241.3362967	258.3053206	843.6596862	509.7148568	1000
13160	218400_at	OAS3	-2.032066655	0.001996008	0	0.002988266	0.031964883	0.06694844	1	1	1	3.493568701	257.0691193	72.35831269	898.0886292	772.0609585	1000
444	230913_at	---	5.97620008	0.001996008	0	0.002988266	0.031964883	0.017787688	1	0.702	0.705	3.492568434	580.0464197	374.4530026	166.0801873	49.98959278	0
13265	204560_at	FKBP5	-2.022855233	0.003992016	3.05E-04	0.006382037	0.04592229	0.070013097	1	1	1	3.484936319	88.2078573	44.10589223	307.3987655	264.7318154	999
854	220898_at	---	5.14574751	0.001996008	0	0.002988266	0.031964883	0.017787688	1	0.975	0.975	3.466538508	894.5843716	614.2900851	258.0627244	145.1015871	0
685	228827_at	---	5.412977807	0.001996008	0	0.002988266	0.031964883	0.017787688	1	0.919	0.919	3.465505084	489.2335008	176.1216223	141.1723512	137.8109643	0
1334	1552703_s_at	CASP1	-4.624768989	0.001996008	0	0.002988266	0.031964883	0.017787688	1	0.998	0.998	3.462182858	42.11142437	20.31732012	145.7974516	54.20760436	1000
3164	223158_s_at	NEK6	-3.671741477	0.001996008	0	0.002988266	0.031964883	0.017787688	1	1	1	3.455734134	355.6571919	203.7972593	1229.056698	575.9402389	1000
16602	210513_s_at	VEGFA	-1.730540273	0.011976048	0.004995055	0.017537368	0.084077686	0.142316452	1	1	1	3.454747109	348.8660127	398.3583046	1205.243849	1199.822258	995
172	1569362_at	ALCAM	6.990654442	0.001996008	0	0.002988266	0.031964883	0.017787688	1	0.269	0.269	3.453177078	199.109682	112.7644854	57.6598528	8.503103707	0
17534	233044_at	EGFR	-1.660555326	0.003992016	3.05E-04	0.006382037	0.04592229	0.140468964	1	1	1	3.449451274	148.4427926	45.97529522	512.0461802	535.9827704	999
4856	205352_at	SERPINI1	3.198937327	0.031936128	0.02058897	0.041820911	0.144371444	0.035344014	1	1	1	3.437196891	950.8970308	1009.879903	276.6489849	274.4577137	15
128	211679_x_at	GABBR2	7.294279723	0.001996008	0	0.002988266	0.031964883	0.017787688	1	0.184	0.185	3.436647782	995.4743629	490.87099	289.664355	104.8738128	0
111	236576_at	---	7.423811812	0.003992016	3.05E-04	0.006382037	0.04592229	0.017787688	1	0.158	0.159	3.435615638	273.153824	127.7605952	79.50651435	31.96756278	1
8984	217523_at	CD44	-2.500344598	0.001996008	0	0.002988266	0.031964883	0.017787688	1	1	1	3.424714171	108.1132401	54.12433885	370.2569454	255.7402895	1000
2990	201792_at	AEBP1	-3.733661714	0.001996008	0	0.002988266	0.031964883	0.017787688	1	1	1	3.423751848	485.7507767	408.4273136	1663.090119	751.8806326	1000
297	223592_s_at	RNF135	-6.379264142	0.001996008	0	0.002988266	0.031964883	0.017787688	1	0.483	0.484	3.421286399	211.0549154	125.0780127	722.0793115	188.598903	1000
6480	215049_x_at	CD163	-2.859376885	0.001996008	0	0.002988266	0.031964883	0.020525554	1	1	1	3.41543879	318.2654656	301.6823908	1087.016217	645.4652155	1000
12190	219890_at	CLEC5A	-2.127513458	0.003992016	3.05E-04	0.006382037	0.04592229	0.057649473	1	1	1	3.414142786	40.57533287	16.77315934	138.52998	112.5449177	999
3144	206678_at	GABRA1	3.67709422	0.007984032	0.002357126	0.012216731	0.067187634	0.025629454	1	1	1	3.412741022	309.7423883	332.1808148	90.76058989	24.28587303	3
13605	202934_at	HK2	-1.990854219	0.003992016	3.05E-04	0.006382037	0.04592229	0.087239961	1	1	1	3.410452723	306.4078803	194.5748735	1044.98959	904.8154516	999
20461	203476_at	TPBG	-1.440407971	0.035928144	0.02392437	0.046464039	0.154277087	0.183485413	1	1	1	3.404089418	223.6950792	196.7329504	761.478052	910.5520677	983
12304	224856_at	FKBP5	-2.116463682	0.005988024	0.001210313	0.009398128	0.057431853	0.043329476	1	1	1	3.403421885	512.2688682	277.8389383	1743.467077	1419.839612	998
1276	211184_s_at	USH1C	4.673822392	0.003992016	3.05E-04	0.006382037	0.04592229	0.017787688	1	0.998	0.998	3.396054132	390.9984166	323.482756	115.133152	35.81092635	1
25510	236495_at	PBEF1	-1.114460061	0.011976048	0.004995055	0.017537368	0.084077686	0.283551547	1	1	1	3.393529064	28.05100049	3.791923482	95.19188543	147.560899	995
499	213307_at	SHANK2	5.837496367	0.001996008	0	0.002988266	0.031964883	0.017787688	1	0.764	0.765	3.387944867	228.929841	141.0999977	67.57189091	29.17847683	0
2102	204869_at	PCSK2	4.130889655	0.01996008	0.010930536	0.027548268	0.111253584	0.020525554	1	1	1	3.386183031	283.3497555	249.0505568	83.67821612	48.87151512	9
8943	229830_at	---	-2.50346774	0.003992016	3.05E-04	0.006382037	0.04592229	0.047175057	1	1	1	3.385998857	318.4101661	299.1145089	1078.136458	731.9748425	999
13158	224840_at	FKBP5	-2.032163311	0.007984032	0.002357126	0.012216731	0.067187634	0.081514286	1	1	1	3.385519375	1104.513416	850.9603469	3739.351571	3154.482245	997
22728	1557395_at	LOC255130	-1.288385187	0.001996008	0	0.002988266	0.031964883	0.206626837	1	1	1	3.377317148	25.33590054	3.775741431	85.56737136	114.5009532	1000
29	227984_at	LOC650392	8.721114357	0.001996008	0	0.002988266	0.031964883	0.017787688	1	0.026	0.026	3.375735285	3525.767538	1506.448456	1044.444318	245.3497589	0
2414	223220_s_at	PARP9	-3.971524597	0.001996008	0	0.002988266	0.031964883	0.017787688	1	1	1	3.368198665	267.3691812	106.2743631	900.5525192	387.8033098	1000
15878	222379_at	---	-1.792368855	0.001996008	0	0.002988266	0.031964883	0.126951773	1	1	1	3.367937934	82.66124615	21.50924035	278.3979466	267.3357823	1000
821	219011_at	PLEKHA4	-5.208106579	0.001996008	0	0.002988266	0.031964883	0.017787688	1	0.965	0.966	3.364401733	143.7453829	67.27488122	483.6172152	157.1725604	1000
68	201324_at	EMP1	-8.000403682	0.001996008	0	0.002988266	0.031964883	0.017787688	1	0.068	0.068	3.360228529	713.6049534	677.1156118	2397.875723	424.2099997	1000
11757	206899_at	NTSR2	2.171709722	0.02994012	0.018938966	0.039481403	0.139413653	0.120900029	1	1	1	3.360052587	874.9829435	1581.018625	260.4075147	108.7495384	14
754	230577_at	---	5.296032212	0.001996008	0	0.002988266	0.031964883	0.017787688	1	0.95	0.951	3.359043762	2592.196188	1620.116252	771.7065844	465.6415225	0
12495	203925_at	GCLM	-2.098500298	0.003992016	3.05E-04	0.006382037	0.04592229	0.020525554	1	1	1	3.356966654	269.314526	117.3918519	904.079883	739.188743	999
1113	204134_at	PDE2A	4.83488684	0.003992016	3.05E-04	0.006382037	0.04592229	0.017787688	1	0.996	0.996	3.353377574	917.1517161	541.6715813	273.5008796	226.5430001	1
17426	203987_at	FZD6	-1.667564636	0.013972056	0.00641771	0.020099665	0.091128276	0.126951773	1	1	1	3.349961027	65.08667093	50.0939809	218.037811	223.6207288	994
9210	218552_at	ECHDC2	-2.469876565	0.001996008	0	0.002988266	0.031964883	0.020525554	1	1	1	3.349525758	316.5932129	109.8042195	1060.437121	736.1702461	1000
914	224496_s_at	TMEM107	-5.062999544	0.001996008	0	0.002988266	0.031964883	0.017787688	1	0.984	0.984	3.347781855	48.68419058	13.57215053	162.9840499	54.98533568	1000
1228	219616_at	FLJ21963	-4.719208976	0.001996008	0	0.002988266	0.031964883	0.017787688	1	0.998	0.998	3.344022024	126.538662	25.72326661	423.1480726	153.5506683	1000
9458	219209_at	IFIH1	-2.437016652	0.001996008	0	0.002988266	0.031964883	0.030870564	1	1	1	3.343297577	59.97683385	31.34222112	200.5204033	140.6094529	1000
22898	231729_s_at	CAPS	-1.277363082	0.003992016	3.05E-04	0.006382037	0.04592229	0.224719022	1	1	1	3.336692302	92.6068198	21.53373503	309.0004627	414.854774	999
2806	235794_at	MOBP	3.803766057	0.035928144	0.02392437	0.046464039	0.154277087	0.025629454	1	1	1	3.334243768	782.6422876	661.8730994	234.7285747	205.8023985	17
4526	204489_s_at	CD44	-3.269686339	0.001996008	0	0.002988266	0.031964883	0.020525554	1	1	1	3.324349436	858.6700458	456.5082365	2854.519282	1482.068571	1000
1455	223315_at	NTN4	4.528012188	0.001996008	0	0.002988266	0.031964883	0.020525554	1	0.999	0.999	3.321375152	170.8473962	131.7310523	51.43875305	30.31348725	0
18168	202404_s_at	COL1A2	-1.611791453	0.023952096	0.014077818	0.032376732	0.122990612	0.144106456	1	1	1	3.320445387	240.8281204	383.0731341	799.6566216	832.9125505	989
565	218424_s_at	STEAP3	-5.684261835	0.001996008	0	0.002988266	0.031964883	0.017787688	1	0.824	0.824	3.318564743	257.3961483	61.39140627	854.1857825	255.7938737	1000
224	237839_at	ANK3	6.665238321	0.003992016	3.05E-04	0.006382037	0.04592229	0.017787688	1	0.381	0.381	3.317222321	267.2733434	157.3717159	80.5714292	8.012212673	1
2156	228956_at	UGT8	4.10341368	0.003992016	3.05E-04	0.006382037	0.04592229	0.017787688	1	1	1	3.314316888	1462.265982	727.9272226	441.1967932	521.6879134	1
230	241542_at	SOX6	6.640672074	0.001996008	0	0.002988266	0.031964883	0.017787688	1	0.388	0.388	3.311865364	231.3646601	130.6276541	69.85931935	18.69590331	0
16869	214452_at	BCAT1	-1.709055013	0.015968064	0.007886749	0.02261651	0.098056649	0.126951773	1	1	1	3.302534337	59.82596489	82.56761782	197.5773033	194.1668013	993
1773	1570120_at	---	4.328409783	0.003992016	3.05E-04	0.006382037	0.04592229	0.017787688	1	1	1	3.300648151	149.8689828	135.9223398	45.40592513	5.544424102	1
9723	227628_at	LOC493869	-2.406222466	0.003992016	3.05E-04	0.006382037	0.04592229	0.035344014	1	1	1	3.295735561	41.04849771	16.21976492	135.2849936	95.67355608	999
2333	230204_at	---	4.009955693	0.021956088	0.012493219	0.029973498	0.117645499	0.020525554	1	1	1	3.294865935	676.8487919	567.8207583	205.4252905	149.9096604	10
9165	201590_x_at	ANXA2	-2.476735623	0.001996008	0	0.002988266	0.031964883	0.047175057	1	1	1	3.290235252	961.9658519	753.1114669	3165.093957	2154.350282	1000
11441	225239_at	---	-2.205165838	0.003992016	3.05E-04	0.006382037	0.04592229	0.060991138	1	1	1	3.289276325	899.4228554	579.3853164	2958.450305	2273.358417	999
13086	227812_at	TNFRSF19	-2.039549395	0.007984032	0.002357126	0.012216731	0.067187634	0.063919699	1	1	1	3.283859756	184.4412027	192.9408835	605.6790429	498.9586428	997
7249	223923_at	C21orf62	-2.731910321	0.001996008	0	0.002988266	0.031964883	0.017787688	1	1	1	3.281421396	209.4563122	73.1265842	687.3144245	427.2862177	1000
3088	209417_s_at	IFI35	-3.696917936	0.001996008	0	0.002988266	0.031964883	0.017787688	1	1	1	3.280942729	182.345603	56.9238571	598.2654803	274.4740504	1000
15967	236140_at	GCLM	-1.784049639	0.003992016	3.05E-04	0.006382037	0.04592229	0.096777621	1	1	1	3.279649532	83.63459394	38.69968136	274.2921569	261.2348021	999
10214	201469_s_at	SHC1	-2.341901179	0.001996008	0	0.002988266	0.031964883	0.017787688	1	1	1	3.277763944	158.275105	56.32415655	518.7884324	376.2859958	1000
837	223591_at	RNF135	-5.175233717	0.001996008	0	0.002988266	0.031964883	0.017787688	1	0.97	0.97	3.272212054	154.1684492	82.13711216	504.471858	161.9424771	1000
242	234268_at	SLC2A13	6.589037597	0.001996008	0	0.002988266	0.031964883	0.017787688	1	0.407	0.407	3.267794232	226.9104267	132.2909037	69.43840727	12.06582586	0
2018	227188_at	C21orf63	-4.178564671	0.001996008	0	0.002988266	0.031964883	0.017787688	1	1	1	3.265920239	87.03587875	46.20983098	284.2522379	113.8641738	1000
11261	202620_s_at	PLOD2	-2.2260635	0.001996008	0	0.002988266	0.031964883	0.030870564	1	1	1	3.260927747	469.5594706	357.0851584	1531.199506	1157.916924	1000
2535	213293_s_at	TRIM22	-3.922050461	0.001996008	0	0.002988266	0.031964883	0.017787688	1	1	1	3.259335848	652.5345563	480.0518486	2126.829271	896.9898911	1000
156	205528_s_at	RUNX1T1	7.088184388	0.001996008	0	0.002988266	0.031964883	0.017787688	1	0.242	0.243	3.2583477	160.0861905	78.28698315	49.13109503	17.91753344	0
9281	210427_x_at	ANXA2	-2.459707312	0.001996008	0	0.002988266	0.031964883	0.030870564	1	1	1	3.256727756	967.7328542	760.0643418	3151.642446	2149.790827	1000
488	209213_at	CBR1	-5.864679346	0.001996008	0	0.002988266	0.031964883	0.017787688	1	0.751	0.752	3.25607113	319.6292553	220.3243787	1040.73559	285.6737755	1000
7570	202133_at	WWTR1	-2.685912201	0.001996008	0	0.002988266	0.031964883	0.020525554	1	1	1	3.255597403	867.6367123	580.2844552	2824.675828	1766.998202	1000
509	230741_at	---	5.805056769	0.001996008	0	0.002988266	0.031964883	0.017787688	1	0.775	0.776	3.250740482	906.9892111	461.9276906	279.0100336	173.8004546	0
1857	218573_at	MAGEH1	4.271445867	0.001996008	0	0.002988266	0.031964883	0.017787688	1	1	1	3.2438011	2089.731177	469.3699339	644.2229694	803.6342453	0
9602	225173_at	ARHGAP18	-2.419859657	0.001996008	0	0.002988266	0.031964883	0.030870564	1	1	1	3.224926061	96.18449026	41.3085478	310.1878693	215.8839997	1000
12355	202619_s_at	PLOD2	-2.112274005	0.001996008	0	0.002988266	0.031964883	0.060991138	1	1	1	3.223901736	320.2879005	206.733522	1032.576718	821.1376501	1000
4353	227417_at	MOSC2	-3.311933713	0.003992016	3.05E-04	0.006382037	0.04592229	0.020525554	1	1	1	3.223198661	189.5465583	125.3399665	610.9462131	306.9030558	999
20869	230746_s_at	STC1	-1.413121768	0.035928144	0.02392437	0.046464039	0.154277087	0.171736831	1	1	1	3.220399429	45.94712155	61.18945963	147.968084	174.8458469	983
623	1568803_at	---	5.538262169	0.001996008	0	0.002988266	0.031964883	0.017787688	1	0.882	0.883	3.219671304	232.1723845	139.9789649	72.110586	36.57514652	0
116	242418_at	LOC730719	7.395964283	0.001996008	0	0.002988266	0.031964883	0.017787688	1	0.165	0.166	3.219013241	242.5273233	124.2143993	75.34213289	13.14977616	0
595	212533_at	WEE1	-5.608056528	0.001996008	0	0.002988266	0.031964883	0.017787688	1	0.853	0.853	3.217865059	508.249026	651.3011212	1635.476782	403.5757605	1000
536	208933_s_at	---	-5.740195097	0.001996008	0	0.002988266	0.031964883	0.017787688	1	0.802	0.803	3.214359442	148.1832676	102.7119191	476.3142852	132.7707904	1000
865	209129_at	TRIP6	-5.121095583	0.001996008	0	0.002988266	0.031964883	0.017787688	1	0.977	0.977	3.210279752	384.7567119	153.7548246	1235.176681	401.2818911	1000
7404	203397_s_at	GALNT3	-2.708782926	0.001996008	0	0.002988266	0.031964883	0.020525554	1	1	1	3.206153762	32.330361	5.383377822	103.6561085	64.45608554	1000
5162	1557905_s_at	CD44	-3.129473525	0.001996008	0	0.002988266	0.031964883	0.020525554	1	1	1	3.205812333	346.2115185	112.9375775	1109.889156	595.7390501	1000
16898	227038_at	MGC26963	-1.706698692	0.001996008	0	0.002988266	0.031964883	0.125310944	1	1	1	3.203374779	27.9374175	3.979461999	89.4940186	88.33051825	1000
6171	226545_at	CD109	-2.91761499	0.001996008	0	0.002988266	0.031964883	0.017787688	1	1	1	3.203033075	121.4008381	79.49818352	388.8508996	221.8838341	1000
3708	1554830_a_at	STEAP3	-3.493161793	0.001996008	0	0.002988266	0.031964883	0.017787688	1	1	1	3.199883803	26.91527333	3.622949734	86.12574717	41.49017184	1000
3407	230022_at	MGC34761	-3.587461787	0.001996008	0	0.002988266	0.031964883	0.017787688	1	1	1	3.194563511	52.80734021	10.45153029	168.6964022	78.99858368	1000
9205	213503_x_at	ANXA2	-2.470492699	0.001996008	0	0.002988266	0.031964883	0.043329476	1	1	1	3.193719555	847.6487122	681.735829	2707.152268	1819.908742	1000
18421	225647_s_at	CTSC	-1.591652166	0.007984032	0.002357126	0.012216731	0.067187634	0.043329476	1	1	1	3.180891549	53.39232387	35.84857864	169.8351918	178.5273851	997
294	207414_s_at	PCSK6	6.409327581	0.003992016	3.05E-04	0.006382037	0.04592229	0.017787688	1	0.471	0.472	3.174403609	614.8396939	305.785965	193.6866793	91.5103635	1
11055	218507_at	HIG2	-2.248616815	0.003992016	3.05E-04	0.006382037	0.04592229	0.063919699	1	1	1	3.172004884	499.2088271	146.8810614	1583.492838	1179.431403	999
8130	227697_at	SOCS3	-2.607879469	0.003992016	3.05E-04	0.006382037	0.04592229	0.035344014	1	1	1	3.168179178	102.3008227	160.5880031	324.1073363	196.3877819	999
13793	1554018_at	GPNMB	-1.974802696	0.011976048	0.004995055	0.017537368	0.084077686	0.075816013	1	1	1	3.16810128	34.92459939	43.41091004	110.644668	92.02074483	995
12418	205158_at	RNASE4	-2.10695277	0.001996008	0	0.002988266	0.031964883	0.050752292	1	1	1	3.167544147	71.34286395	28.56338903	225.9816711	179.3531897	1000
4150	230036_at	SAMD9L	-3.366545998	0.001996008	0	0.002988266	0.031964883	0.020525554	1	1	1	3.162338291	118.6125907	49.93499071	375.0931373	185.3576505	1000
3216	244300_at	LPHN3	3.654611821	0.025948104	0.015682036	0.034761319	0.12872937	0.025629454	1	1	1	3.160255953	298.1638251	220.2575207	94.34799888	97.80161631	12
13708	221276_s_at	SYNC1	-1.981032187	0.001996008	0	0.002988266	0.031964883	0.078681445	1	1	1	3.147582323	67.97515928	27.78959936	213.9574097	180.1013393	1000
3847	220407_s_at	TGFB2	-3.450492191	0.001996008	0	0.002988266	0.031964883	0.017787688	1	1	1	3.146824952	106.8025072	54.56708474	336.0887947	161.0452456	1000
761	231935_at	ARPP-21	5.286689742	0.005988024	0.001210313	0.009398128	0.057431853	0.017787688	1	0.951	0.952	3.133134744	344.2091452	156.8506534	109.8609454	84.71665819	2
958	212792_at	DPY19L1	-5.017507082	0.001996008	0	0.002988266	0.031964883	0.017787688	1	0.986	0.986	3.126146702	402.3463973	170.2259074	1257.793863	411.0633175	1000
19204	226117_at	TIFA	-1.532173267	0.001996008	0	0.002988266	0.031964883	0.160084569	1	1	1	3.124011281	101.5237567	55.26039038	317.1613613	343.9090092	1000
24989	208607_s_at	SAA1	-1.146658265	0.005988024	0.001210313	0.009398128	0.057431853	0.256801428	1	1	1	3.11796249	59.53000555	11.35366858	185.6123243	269.2919958	998
737	213222_at	PLCB1	5.315807112	0.001996008	0	0.002988266	0.031964883	0.020525554	1	0.944	0.945	3.112552783	1952.156645	765.3354162	627.1882859	512.7663963	0
22886	208443_x_at	SHOX2	-1.278019775	0.011976048	0.004995055	0.017537368	0.084077686	0.217892256	1	1	1	3.111294038	49.795106	11.99767723	154.9272164	201.432267	995
223	232136_s_at	CTTNBP2	6.670679519	0.001996008	0	0.002988266	0.031964883	0.017787688	1	0.377	0.377	3.108636482	649.0872873	239.8882465	208.8012835	123.8893349	0
8295	228415_at	---	-2.585281587	0.001996008	0	0.002988266	0.031964883	0.020525554	1	1	1	3.10755773	438.6732376	256.256621	1363.202411	868.9118601	1000
252	213106_at	---	6.53160717	0.001996008	0	0.002988266	0.031964883	0.017787688	1	0.429	0.429	3.107164155	1304.344257	532.2258086	419.7860788	238.6028633	0
3503	1555600_s_at	APOL4	-3.554958086	0.001996008	0	0.002988266	0.031964883	0.017787688	1	1	1	3.105278586	85.97089742	24.47957832	266.9635868	124.2589588	1000
24791	231728_at	CAPS	-1.158116739	0.007984032	0.002357126	0.012216731	0.067187634	0.262699043	1	1	1	3.102119008	77.83945858	14.7245813	241.4672641	346.0243628	997
162	242098_at	LOC202451	7.038080131	0.001996008	0	0.002988266	0.031964883	0.017787688	1	0.255	0.257	3.099160657	99.13844746	50.15272395	31.98880549	8.634527645	0
564	203964_at	NMI	-5.688238411	0.001996008	0	0.002988266	0.031964883	0.017787688	1	0.823	0.823	3.093173068	205.4292224	71.86567463	635.4281382	182.5340918	1000
21098	207147_at	DLX2	-1.397464513	0.037924152	0.025607636	0.048769551	0.159438157	0.181770294	1	1	1	3.089228428	50.93067347	55.84940457	157.3364844	184.9346578	982
4261	224822_at	DLC1	-3.335527633	0.001996008	0	0.002988266	0.031964883	0.017787688	1	1	1	3.088902634	337.9670026	146.7797721	1043.947165	514.5354822	1000
2510	229823_at	---	3.931750802	0.00998004	0.003633776	0.014917016	0.075847971	0.017787688	1	1	1	3.084885955	405.9041606	286.8367602	131.578336	117.397214	4
7169	222714_s_at	LACTB2	-2.745773237	0.001996008	0	0.002988266	0.031964883	0.025629454	1	1	1	3.083301088	118.1109948	70.93258185	364.1717588	217.3500135	1000
222	228108_at	---	6.67069697	0.001996008	0	0.002988266	0.031964883	0.017787688	1	0.377	0.377	3.082659698	823.476644	399.9335713	267.1318682	108.3726027	0
219	207501_s_at	FGF12	6.686860738	0.001996008	0	0.002988266	0.031964883	0.017787688	1	0.369	0.369	3.082397964	329.5080553	158.4109135	106.8999069	44.09499886	0
2383	243261_at	LOC154822	3.9870839	0.001996008	0	0.002988266	0.031964883	0.025629454	1	1	1	3.076035701	395.1132458	377.5261333	128.4488492	10.75363254	0
5965	212671_s_at	HLA-DQA1	-2.959716153	0.001996008	0	0.002988266	0.031964883	0.020525554	1	1	1	3.065688189	269.1204912	290.3364327	825.0395113	442.5741688	1000
8000	221477_s_at	MGC5618	-2.625715518	0.001996008	0	0.002988266	0.031964883	0.020525554	1	1	1	3.065186098	1142.298172	500.0479981	3501.356478	2190.051491	1000
9295	201136_at	PLP2	-2.458308847	0.001996008	0	0.002988266	0.031964883	0.020525554	1	1	1	3.057325185	276.6102401	81.41069256	845.6874536	565.9388253	1000
913	201571_s_at	DCTD	-5.064290184	0.001996008	0	0.002988266	0.031964883	0.017787688	1	0.984	0.984	3.053645261	138.4377524	73.44442928	422.7397865	133.7828345	1000
1664	1560916_a_at	DPY19L1	-4.403191884	0.001996008	0	0.002988266	0.031964883	0.017787688	1	1	1	3.053411814	144.4235327	66.12426569	440.9845208	162.4727994	1000
84	235118_at	---	7.661139525	0.001996008	0	0.002988266	0.031964883	0.017787688	1	0.113	0.113	3.053199381	1309.79142	472.0110076	428.9898092	193.7388163	0
43	213340_s_at	KIAA0495	-8.41487985	0.001996008	0	0.002988266	0.031964883	0.017787688	1	0.037	0.037	3.047726909	219.4134848	129.1050019	668.7123818	118.2364183	1000
3264	224565_at	TncRNA	-3.636946527	0.001996008	0	0.002988266	0.031964883	0.017787688	1	1	1	3.044714194	829.6043533	490.991054	2525.90815	1122.506956	1000
9433	213746_s_at	FLNA	-2.440577635	0.001996008	0	0.002988266	0.031964883	0.025629454	1	1	1	3.041474076	414.5059967	222.0447845	1260.709243	843.8332706	1000
6211	209641_s_at	ABCC3	-2.909160527	0.001996008	0	0.002988266	0.031964883	0.030870564	1	1	1	3.039791401	144.4043797	22.41825383	438.9591917	247.8227306	1000
1016	217359_s_at	NCAM1	4.939704817	0.001996008	0	0.002988266	0.031964883	0.017787688	1	0.995	0.995	3.034807409	670.9421881	311.5225948	221.0822954	177.6696338	0
278	229545_at	C20orf42	6.439190289	0.001996008	0	0.002988266	0.031964883	0.017787688	1	0.465	0.465	3.034004581	879.4863976	495.0488159	289.8764238	65.98929485	0
10924	226517_at	BCAT1	-2.261345574	0.005988024	0.001210313	0.009398128	0.057431853	0.057649473	1	1	1	3.031051954	262.4818459	374.8286316	795.5961121	554.1911598	998
7490	210982_s_at	HLA-DRA	-2.695138685	0.001996008	0	0.002988266	0.031964883	0.020525554	1	1	1	3.030545166	1076.293194	941.3749728	3261.755135	1943.990455	1000
464	205139_s_at	UST	5.909771284	0.001996008	0	0.002988266	0.031964883	0.017787688	1	0.728	0.731	3.029104628	1278.541997	728.6792178	422.0857825	162.655783	0
336	204174_at	ALOX5AP	-6.237681126	0.001996008	0	0.002988266	0.031964883	0.017787688	1	0.548	0.549	3.027172592	437.8551119	291.5987858	1325.462994	324.8827041	1000
2797	241805_at	GABRG1	3.809136419	0.015968064	0.007886749	0.02261651	0.098056649	0.030870564	1	1	1	3.022298329	172.332878	109.0642727	57.02047225	57.1687062	7
1676	225895_at	SYNPO2	4.396316912	0.011976048	0.004995055	0.017537368	0.084077686	0.020525554	1	1	1	3.021847451	171.1293514	142.5875839	56.63070496	16.05319006	5
2147	1555492_a_at	BEST3	4.108405954	0.005988024	0.001210313	0.009398128	0.057431853	0.020525554	1	1	1	3.02099567	102.4604333	92.66405697	33.91611391	7.754135803	2
549	206178_at	PLA2G5	-5.720006105	0.001996008	0	0.002988266	0.031964883	0.017787688	1	0.809	0.809	3.019166064	174.6842874	33.52259211	527.4008725	150.3454206	1000
9173	206825_at	OXTR	-2.475379983	0.005988024	0.001210313	0.009398128	0.057431853	0.017787688	1	1	1	3.018391287	121.3968667	111.694569	366.4232446	237.5908651	998
1749	228640_at	---	4.341188826	0.003992016	3.05E-04	0.006382037	0.04592229	0.017787688	1	1	1	3.0183755	1183.33829	531.3027997	392.0447571	382.6470132	1
8132	208894_at	HLA-DRA	-2.607829754	0.001996008	0	0.002988266	0.031964883	0.025629454	1	1	1	3.018271169	1422.853372	1235.489908	4294.557311	2643.756517	1000
125	201325_s_at	EMP1	-7.334875625	0.001996008	0	0.002988266	0.031964883	0.017787688	1	0.174	0.175	3.017788798	507.7297189	377.4953909	1532.221058	300.5556025	1000
7786	219352_at	HERC6	-2.654700154	0.001996008	0	0.002988266	0.031964883	0.035344014	1	1	1	3.01743597	220.0474179	107.4175438	663.978994	406.9658866	1000
1741	227176_at	SLC2A13	4.347462789	0.013972056	0.00641771	0.020099665	0.091128276	0.017787688	1	1	1	3.015481675	1097.890667	610.6842501	364.0846755	317.8269578	6
1726	229294_at	JPH3	4.357717389	0.011976048	0.004995055	0.017537368	0.084077686	0.017787688	1	1	1	3.013846312	894.6005411	520.4646721	296.8301793	249.2216145	5
16464	230763_at	SPATA17	-1.741883368	0.003992016	3.05E-04	0.006382037	0.04592229	0.116549188	1	1	1	3.011465821	47.99157199	34.00206666	144.5249787	134.9474211	999
4148	228010_at	PPP2R2C	3.366953406	0.031936128	0.02058897	0.041820911	0.144371444	0.047175057	1	1	1	3.010261187	966.2451255	809.9459778	320.9838169	312.0345096	15
9204	209183_s_at	C10orf10	-2.470647327	0.001996008	0	0.002988266	0.031964883	0.035344014	1	1	1	3.008570859	368.2206073	152.8409502	1107.817789	730.2707819	1000
1	216331_at	ITGA7	-11.21844408	0.001996008	0	0.002988266	0.031964883	0.017787688	1	0.001	0.001	3.005710564	751.7512238	472.1841054	2259.546595	258.0325803	1000
635	210432_s_at	SCN3A	5.503477	0.001996008	0	0.002988266	0.031964883	0.017787688	1	0.895	0.896	3.00409442	2432.677016	1301.435951	809.7871357	451.8469644	0
378	209839_at	DNM3	6.140432182	0.001996008	0	0.002988266	0.031964883	0.017787688	1	0.604	0.606	3.001568445	1266.38341	437.4193521	421.9072241	278.5801019	0
619	229463_at	NTRK2	5.5559134	0.005988024	0.001210313	0.009398128	0.057431853	0.017787688	1	0.872	0.873	2.999052841	579.4029081	255.2187535	193.1952983	129.5343136	2
2090	227235_at	GUCY1A3	4.137000093	0.007984032	0.002357126	0.012216731	0.067187634	0.020525554	1	1	1	2.998746279	277.1743341	225.8565037	92.43007189	48.99659727	3
12341	204069_at	MEIS1	-2.113144782	0.001996008	0	0.002988266	0.031964883	0.072924186	1	1	1	2.996246913	242.5168328	205.8007268	726.6403116	554.0596633	1000
7165	204713_s_at	F5	2.746594025	0.001996008	0	0.002988266	0.031964883	0.070013097	1	1	1	2.994054518	262.1669645	358.4539091	87.56252197	12.49418113	0
12867	213446_s_at	IQGAP1	-2.061150482	0.003992016	3.05E-04	0.006382037	0.04592229	0.060991138	1	1	1	2.992538783	106.2819078	41.69752798	318.052731	251.0218335	999
6662	203854_at	CFI	-2.825676139	0.003992016	3.05E-04	0.006382037	0.04592229	0.017787688	1	1	1	2.992165115	209.0980242	157.9436081	625.6558138	354.565098	999
2442	205030_at	FABP7	-3.958854988	0.001996008	0	0.002988266	0.031964883	0.017787688	1	1	1	2.992006443	2806.403769	1696.799732	8396.778158	3380.036073	1000
922	212664_at	TUBB4	5.054116248	0.007984032	0.002357126	0.012216731	0.067187634	0.017787688	1	0.984	0.984	2.991236932	1303.008728	740.472735	435.6086654	271.8813487	3
15557	216086_at	SV2C	1.819791315	0.037924152	0.025607636	0.048769551	0.159438157	0.183485413	1	1	1	2.990301384	253.2580686	518.4740448	84.69315833	32.8265892	18
12787	205547_s_at	TAGLN	-2.067798166	0.00998004	0.003633776	0.014917016	0.075847971	0.057649473	1	1	1	2.99010535	405.0464057	475.5640076	1211.131425	932.410124	996
3053	204363_at	F3	-3.710829678	0.001996008	0	0.002988266	0.031964883	0.017787688	1	1	1	2.987875034	779.9031649	452.0197307	2330.253195	1004.481924	1000
7462	208690_s_at	PDLIM1	-2.69975909	0.003992016	3.05E-04	0.006382037	0.04592229	0.025629454	1	1	1	2.981007145	241.7964955	176.0737707	720.7970807	427.8570138	999
15093	209047_at	AQP1	-1.858035239	0.023952096	0.014077818	0.032376732	0.122990612	0.105982384	1	1	1	2.979793355	1215.399507	1137.186137	3621.639374	3133.748705	989
342	242571_at	REPS2	6.230385534	0.001996008	0	0.002988266	0.031964883	0.017787688	1	0.552	0.553	2.97948076	84.93385739	50.62254124	28.50626141	3.415059813	0
9200	218543_s_at	PARP12	-2.471221401	0.001996008	0	0.002988266	0.031964883	0.017787688	1	1	1	2.979232312	157.1856653	61.88213132	468.2926129	307.2046988	1000
1655	204467_s_at	SNCA	4.407173062	0.005988024	0.001210313	0.009398128	0.057431853	0.017787688	1	1	1	2.972487583	726.5054496	565.1845083	244.409919	109.0949945	2
5560	208747_s_at	C1S	-3.042856399	0.001996008	0	0.002988266	0.031964883	0.020525554	1	1	1	2.971642793	588.4428662	342.1147019	1748.642002	922.1331294	1000
8293	210971_s_at	ARNTL	-2.585381118	0.001996008	0	0.002988266	0.031964883	0.017787688	1	1	1	2.964518528	100.8368742	39.02279807	298.932782	186.9215083	1000
17285	222484_s_at	CXCL14	-1.677890122	0.01996008	0.010930536	0.027548268	0.111253584	0.116549188	1	1	1	2.963479781	510.8752429	490.613369	1513.968453	1448.886954	991
10868	219471_at	C13orf18	-2.267039711	0.003992016	3.05E-04	0.006382037	0.04592229	0.043329476	1	1	1	2.959921952	180.5057153	84.6349782	534.2828292	380.4880235	999
2952	225612_s_at	B3GNT5	-3.749531213	0.001996008	0	0.002988266	0.031964883	0.020525554	1	1	1	2.959095066	165.5325786	171.5919005	489.8266368	198.3976059	1000
190	214589_at	FGF12	6.889284838	0.001996008	0	0.002988266	0.031964883	0.017787688	1	0.301	0.301	2.957888915	249.2931153	119.6318548	84.28075648	27.54522902	0
1966	202391_at	BASP1	4.210011307	0.001996008	0	0.002988266	0.031964883	0.020525554	1	1	1	2.957703212	4986.86996	1752.941998	1686.061651	1764.126202	0
296	208464_at	GRIA4	6.386118582	0.001996008	0	0.002988266	0.031964883	0.017787688	1	0.481	0.482	2.95587002	402.2077752	205.8513588	136.0708599	49.75141959	0
2324	232054_at	PCDH20	4.014500802	0.007984032	0.002357126	0.012216731	0.067187634	0.017787688	1	1	1	2.955552297	180.5896159	154.8373818	61.1018171	28.63828589	3
12065	232099_at	PCDHB16	-2.139570252	0.01996008	0.010930536	0.027548268	0.111253584	0.050752292	1	1	1	2.954284561	243.7654157	222.4047246	720.1524043	536.8223509	991
6414	202132_at	WWTR1	-2.871036572	0.001996008	0	0.002988266	0.031964883	0.017787688	1	1	1	2.953534007	223.1108684	98.30610415	658.9655372	369.4147991	1000
5886	223159_s_at	NEK6	-2.97661506	0.001996008	0	0.002988266	0.031964883	0.030870564	1	1	1	2.949657219	283.2345298	129.1911939	835.4447754	450.9634882	1000
119	226913_s_at	SOX8	7.381825903	0.001996008	0	0.002988266	0.031964883	0.017787688	1	0.168	0.169	2.94751156	8156.843142	2842.799458	2767.365954	1297.305054	0
333	201829_at	NET1	6.249742966	0.001996008	0	0.002988266	0.031964883	0.017787688	1	0.544	0.545	2.9473196	793.7098191	287.8354447	269.2988636	163.4328414	0
1511	226618_at	FLJ25076	4.493086152	0.001996008	0	0.002988266	0.031964883	0.017787688	1	0.999	0.999	2.946155294	295.6863332	227.8203722	100.363458	40.08958862	0
7023	1557411_s_at	SLC25A43	-2.767293016	0.003992016	3.05E-04	0.006382037	0.04592229	0.020525554	1	1	1	2.944904242	59.87279829	34.52439841	176.3196576	101.9839162	999
1036	219569_s_at	TMEM22	-4.90867305	0.001996008	0	0.002988266	0.031964883	0.017787688	1	0.995	0.995	2.943267105	312.3033082	154.9397244	919.1920539	295.3201513	1000
9713	229435_at	GLIS3	-2.407635098	0.001996008	0	0.002988266	0.031964883	0.025629454	1	1	1	2.939263362	198.6946086	163.3508579	584.0157833	385.5855912	1000
14495	238878_at	ARX	-1.908463329	0.011976048	0.004995055	0.017537368	0.084077686	0.089267113	1	1	1	2.938818449	247.1237413	253.0393434	726.25181	605.1151752	995
850	221942_s_at	GUCY1A3	5.153180328	0.001996008	0	0.002988266	0.031964883	0.017787688	1	0.973	0.973	2.935245159	620.6425304	423.1818962	211.4448698	65.22737914	0
12641	218966_at	MYO5C	-2.082308402	0.001996008	0	0.002988266	0.031964883	0.072924186	1	1	1	2.932282733	256.1539472	70.53927732	751.1157965	581.4386164	1000
14223	210090_at	ARC	-1.934384386	0.01996008	0.010930536	0.027548268	0.111253584	0.072924186	1	1	1	2.93120529	371.1734779	559.6895897	1087.985662	874.739313	991
696	213556_at	LOC390940	-5.396359506	0.001996008	0	0.002988266	0.031964883	0.017787688	1	0.921	0.922	2.930571454	98.9943454	17.34494476	290.1100027	86.42457338	1000
14419	223835_x_at	OTP	-1.915035951	0.003992016	3.05E-04	0.006382037	0.04592229	0.089267113	1	1	1	2.928375404	36.8675142	12.43229516	107.9619218	90.77615587	999
1877	205330_at	MN1	4.262487801	0.011976048	0.004995055	0.017537368	0.084077686	0.020525554	1	1	1	2.927232353	587.536288	327.0773782	200.7139226	171.3333184	5
20644	228365_at	CPNE8	-1.428283059	0.027944112	0.017302913	0.037128811	0.133894952	0.20946429	1	1	1	2.924569605	39.74452464	27.74650247	116.2356287	130.6300503	987
18802	242234_at	BIRC4BP	-1.563508566	0.001996008	0	0.002988266	0.031964883	0.151396312	1	1	1	2.924196667	67.06709979	10.30664734	196.1173897	202.1289455	1000
3540	223380_s_at	LATS2	-3.544462888	0.001996008	0	0.002988266	0.031964883	0.017787688	1	1	1	2.924112422	136.7991108	55.856438	400.0159791	180.2874573	1000
2121	209981_at	CSDC2	4.122457859	0.001996008	0	0.002988266	0.031964883	0.017787688	1	1	1	2.919590865	884.3423526	771.1532838	302.8994107	88.63630698	0
4372	202833_s_at	SERPINA1	-3.308177405	0.001996008	0	0.002988266	0.031964883	0.017787688	1	1	1	2.917251256	147.6764804	97.96332204	430.8093979	205.3050023	1000
248	201830_s_at	NET1	6.550882519	0.001996008	0	0.002988266	0.031964883	0.017787688	1	0.421	0.421	2.916485058	894.2256279	331.7427722	306.6107352	166.2578495	0
5081	228347_at	SIX1	3.149334332	0.013972056	0.00641771	0.020099665	0.091128276	0.047175057	1	1	1	2.909366667	214.3827669	245.3097171	73.68709117	26.30267606	6
20240	205609_at	ANGPT1	-1.455957641	0.035928144	0.02392437	0.046464039	0.154277087	0.168616539	1	1	1	2.901023415	102.0009048	128.7260214	295.9070131	321.4286224	983
2084	1568780_at	LOC497257	4.138828113	0.011976048	0.004995055	0.017537368	0.084077686	0.017787688	1	1	1	2.900488382	1080.994414	595.7414369	372.69393	330.4224039	5
14280	1553027_a_at	KLHL4	-1.92826188	0.005988024	0.001210313	0.009398128	0.057431853	0.084258685	1	1	1	2.8991232	165.4878582	144.7868744	479.7696889	394.2818541	998
132	226487_at	C12orf34	7.277788882	0.001996008	0	0.002988266	0.031964883	0.017787688	1	0.187	0.188	2.898374785	825.5415325	382.1658475	284.8291176	75.73032994	0
1746	201645_at	TNC	-4.342271398	0.001996008	0	0.002988266	0.031964883	0.017787688	1	1	1	2.894305487	939.3340298	590.6277903	2718.719637	970.6292171	1000
4309	204517_at	PPIC	-3.32367468	0.001996008	0	0.002988266	0.031964883	0.017787688	1	1	1	2.893406054	170.854146	130.8266474	494.3504203	231.5829369	1000
9871	205234_at	SLC16A4	-2.386234483	0.001996008	0	0.002988266	0.031964883	0.039350448	1	1	1	2.89339918	159.1425001	101.2067864	460.4627792	306.1875017	1000
10729	202207_at	ARL4C	-2.282243362	0.007984032	0.002357126	0.012216731	0.067187634	0.047175057	1	1	1	2.892942046	680.9252514	568.0818446	1969.87729	1361.363126	997
287	237157_at	SH3D19	6.424478558	0.001996008	0	0.002988266	0.031964883	0.017787688	1	0.467	0.467	2.889564019	278.8291103	90.73022491	96.49521813	57.35357454	0
5482	224917_at	MIRN21	-3.06105534	0.001996008	0	0.002988266	0.031964883	0.017787688	1	1	1	2.889270645	513.6295424	727.9397493	1484.01476	709.659473	1000
330	213369_at	PCDH21	6.253250671	0.001996008	0	0.002988266	0.031964883	0.017787688	1	0.542	0.543	2.888259893	262.4406726	150.8974237	90.86463212	15.73682546	0
7195	223218_s_at	NFKBIZ	-2.740598191	0.001996008	0	0.002988266	0.031964883	0.017787688	1	1	1	2.885678889	166.9476462	83.94772798	481.7572983	279.0123795	1000
4068	231098_at	---	-3.387340392	0.001996008	0	0.002988266	0.031964883	0.020525554	1	1	1	2.885610179	32.90625679	4.233854749	94.95462954	44.8316122	1000
815	230644_at	LRFN5	5.21360279	0.001996008	0	0.002988266	0.031964883	0.017787688	1	0.964	0.965	2.883300498	179.633676	113.1500461	62.30140637	25.26474647	0
652	242662_at	PCSK6	5.471524189	0.003992016	3.05E-04	0.006382037	0.04592229	0.017787688	1	0.899	0.9	2.883128459	190.6347072	98.4976457	66.1207816	35.8904444	1
9508	225548_at	SHROOM3	-2.429941728	0.001996008	0	0.002988266	0.031964883	0.043329476	1	1	1	2.882028842	154.036787	43.37351246	443.9384629	291.6296894	1000
893	239481_at	RP1-32F7.2	5.085693157	0.001996008	0	0.002988266	0.031964883	0.017787688	1	0.981	0.981	2.879921572	257.2898233	177.6006011	89.33917708	25.08870603	0
221	1563721_at	---	6.67654842	0.001996008	0	0.002988266	0.031964883	0.017787688	1	0.374	0.374	2.875774872	80.88537132	43.27570055	28.12646153	4.849113946	0
2206	205952_at	KCNK3	4.072082424	0.013972056	0.00641771	0.020099665	0.091128276	0.017787688	1	1	1	2.874714258	238.4595794	183.0057085	82.95070676	49.70746662	6
8987	228033_at	E2F7	-2.500142796	0.003992016	3.05E-04	0.006382037	0.04592229	0.030870564	1	1	1	2.8734216	48.56795706	47.67960611	139.5562168	86.72109825	999
154	244420_at	RUNX1T1	7.098059749	0.001996008	0	0.002988266	0.031964883	0.017787688	1	0.237	0.238	2.866507421	251.1052933	122.1086129	87.599736	19.69807818	0
4128	204466_s_at	SNCA	3.371428342	0.017964072	0.00939328	0.025097335	0.104806516	0.030870564	1	1	1	2.862425926	941.8304904	953.7268854	329.0322666	166.3608162	8
5533	228776_at	GJA7	-3.049996913	0.001996008	0	0.002988266	0.031964883	0.020525554	1	1	1	2.861883748	216.5810703	253.3287763	619.8298451	304.7105526	1000
3451	204011_at	SPRY2	-3.570830107	0.001996008	0	0.002988266	0.031964883	0.017787688	1	1	1	2.86085039	634.1193534	598.772997	1814.1206	766.7996505	1000
1063	210721_s_at	PAK7	4.881760718	0.003992016	3.05E-04	0.006382037	0.04592229	0.017787688	1	0.995	0.995	2.85848499	113.6119907	76.11465977	39.74552642	16.95384584	1
2828	222871_at	KLHDC8A	-3.794799683	0.001996008	0	0.002988266	0.031964883	0.017787688	1	1	1	2.857848431	877.8648567	345.4392732	2508.804704	1042.068024	1000
16891	219434_at	TREM1	-1.70730036	0.001996008	0	0.002988266	0.031964883	0.136591188	1	1	1	2.855569284	95.64506293	13.52808058	273.1211039	254.5601799	1000
3124	230869_at	LOC728215	3.681659403	0.00998004	0.003633776	0.014917016	0.075847971	0.017787688	1	1	1	2.849789655	417.5844145	257.7932957	146.531662	141.636237	4
6929	209626_s_at	OSBPL3	-2.782225902	0.001996008	0	0.002988266	0.031964883	0.017787688	1	1	1	2.84878056	110.7968752	59.89894523	315.6359841	178.4667861	1000
6541	201105_at	LGALS1	-2.847161236	0.001996008	0	0.002988266	0.031964883	0.017787688	1	1	1	2.848702382	2226.979568	1504.884986	6344.002002	3481.527685	1000
655	243681_at	SHANK2	5.466419309	0.005988024	0.001210313	0.009398128	0.057431853	0.017787688	1	0.9	0.901	2.848568867	100.1904697	60.51234794	35.17221255	12.73749401	2
10276	227081_at	DNALI1	-2.335529308	0.001996008	0	0.002988266	0.031964883	0.035344014	1	1	1	2.847884253	471.0878894	321.9632577	1341.603782	902.2849969	1000
117	240433_x_at	---	7.393089934	0.001996008	0	0.002988266	0.031964883	0.017787688	1	0.165	0.166	2.847450729	986.9720964	407.0082147	346.6160402	118.1228606	0
8565	215388_s_at	CFH	-2.551189578	0.001996008	0	0.002988266	0.031964883	0.043329476	1	1	1	2.843267338	86.35477618	32.62327164	245.5297146	152.1753793	1000
4966	244130_at	HTR2A	3.17361746	0.011976048	0.004995055	0.017537368	0.084077686	0.039350448	1	1	1	2.841580974	100.3255238	108.0880567	35.30623435	18.10643059	5
2615	213342_at	YAP1	-3.892908263	0.001996008	0	0.002988266	0.031964883	0.017787688	1	1	1	2.837043136	83.39570006	39.06362054	236.5971984	94.90154665	1000
307	221959_at	C8orf72	6.337996073	0.001996008	0	0.002988266	0.031964883	0.017787688	1	0.501	0.502	2.835677302	1186.384394	634.4521933	418.3777868	112.3653462	0
20899	211506_s_at	IL8	-1.411361785	0.01996008	0.010930536	0.027548268	0.111253584	0.202844548	1	1	1	2.833574851	57.75282797	28.31374835	163.6469609	183.3752288	991
524	231131_at	RP1-32F7.2	5.759903081	0.001996008	0	0.002988266	0.031964883	0.017787688	1	0.793	0.794	2.832505367	167.5509728	92.26774027	59.15292332	22.99507536	0
17878	202672_s_at	ATF3	-1.63492069	0.033932136	0.02225085	0.044147813	0.14949492	0.120900029	1	1	1	2.830024002	302.3249772	357.1782049	855.5869418	814.3578692	984
177	209040_s_at	PSMB8	-6.957745261	0.001996008	0	0.002988266	0.031964883	0.017787688	1	0.282	0.282	2.828855111	359.8435958	155.5867342	1017.945395	221.6746319	1000
6283	233002_at	KIAA1622	2.89583609	0.02994012	0.018938966	0.039481403	0.139413653	0.084258685	1	1	1	2.828403355	91.67453934	110.3485837	32.4121166	15.15494358	14
5092	224894_at	YAP1	-3.146876364	0.001996008	0	0.002988266	0.031964883	0.020525554	1	1	1	2.826950874	431.1341274	334.7952206	1218.794998	595.7196414	1000
1562	229724_at	GABRB3	4.464549374	0.005988024	0.001210313	0.009398128	0.057431853	0.017787688	1	0.999	0.999	2.826632483	1338.673442	722.0242073	473.5930298	357.1072584	2
8989	214853_s_at	SHC1	-2.500115421	0.001996008	0	0.002988266	0.031964883	0.035344014	1	1	1	2.825802166	710.1627203	241.0438169	2006.779353	1266.06593	1000
19218	226452_at	PDK1	-1.53128202	0.017964072	0.00939328	0.025097335	0.104806516	0.156409248	1	1	1	2.823441851	201.3500475	154.6986184	568.5001509	583.4728868	992
5911	217967_s_at	FAM129A	-2.972152404	0.001996008	0	0.002988266	0.031964883	0.020525554	1	1	1	2.822803967	139.4831732	78.83275353	393.7336547	206.7405405	1000
93	228790_at	C8orf72	7.5652693	0.001996008	0	0.002988266	0.031964883	0.017787688	1	0.132	0.132	2.821939822	1863.138545	840.1419086	660.233266	139.0978821	0
9534	1555233_at	RHOJ	-2.427196889	0.001996008	0	0.002988266	0.031964883	0.025629454	1	1	1	2.820824743	127.5991938	126.1093849	359.9349629	228.0221727	1000
3048	211368_s_at	CASP1	-3.712642071	0.001996008	0	0.002988266	0.031964883	0.020525554	1	1	1	2.820337089	127.7559531	85.70940675	360.3148528	148.8792162	1000
21201	228342_s_at	ALPK3	-1.389681586	0.003992016	3.05E-04	0.006382037	0.04592229	0.166895397	1	1	1	2.819277797	40.93107803	9.649148986	115.3960795	131.1874739	999
5180	218368_s_at	TNFRSF12A	-3.127247233	0.001996008	0	0.002988266	0.031964883	0.020525554	1	1	1	2.817312539	349.3643369	278.9481075	984.2685269	482.4117639	1000
19270	209138_x_at	IGL@	-1.527433206	0.02994012	0.018938966	0.039481403	0.139413653	0.1496042	1	1	1	2.816694598	83.87197743	14.32800337	236.2417458	244.2711448	986
1082	1553344_at	PCDH15	4.858079398	0.003992016	3.05E-04	0.006382037	0.04592229	0.017787688	1	0.995	0.995	2.814005454	60.86914688	44.74901416	21.63078498	3.994591069	1
10373	202869_at	OAS1	-2.323987219	0.001996008	0	0.002988266	0.031964883	0.043329476	1	1	1	2.811704293	171.9401001	48.30856286	483.4447175	327.6597897	1000
1725	201215_at	PLS3	-4.358053365	0.001996008	0	0.002988266	0.031964883	0.017787688	1	1	1	2.811503949	937.3339699	425.2303658	2635.318158	936.4389725	1000
5594	227462_at	---	-3.034197193	0.001996008	0	0.002988266	0.031964883	0.017787688	1	1	1	2.81140447	230.3942757	123.2005973	647.7314965	332.663547	1000
8614	202917_s_at	S100A8	-2.545141801	0.007984032	0.002357126	0.012216731	0.067187634	0.025629454	1	1	1	2.811159379	166.9295992	172.6495116	469.2657086	281.2057827	997
19571	204597_x_at	STC1	-1.507356106	0.015968064	0.007886749	0.02261651	0.098056649	0.163693096	1	1	1	2.810327057	113.9835046	82.22396382	320.330927	333.4239347	993
17095	229259_at	GFAP	-1.693563298	0.015968064	0.007886749	0.02261651	0.098056649	0.122988861	1	1	1	2.809663119	1076.878169	728.8008541	3025.664874	2800.910576	993
20773	231077_at	C1orf192	-1.419105907	0.02994012	0.018938966	0.039481403	0.139413653	0.192486871	1	1	1	2.807248005	171.5558667	380.0234135	481.5998646	509.2332957	986
22143	222646_s_at	ERO1L	-1.326703507	0.02994012	0.018938966	0.039481403	0.139413653	0.212408731	1	1	1	2.806750139	206.1558218	97.27593531	578.6278816	686.403135	986
12471	221489_s_at	SPRY4	-2.100399421	0.005988024	0.001210313	0.009398128	0.057431853	0.063919699	1	1	1	2.806727485	733.2470545	1086.94417	2058.024661	1471.521046	998
15247	1556499_s_at	COL1A1	-1.846517977	0.013972056	0.00641771	0.020099665	0.091128276	0.103805801	1	1	1	2.806174648	604.5348191	1160.61747	1696.430283	1358.467976	994
7	210753_s_at	EPHB1	10.3378417	0.001996008	0	0.002988266	0.031964883	0.017787688	1	0.002	0.002	2.80482074	652.3365754	194.2748676	232.5769223	53.06071062	0
707	226018_at	C7orf41	5.378921146	0.001996008	0	0.002988266	0.031964883	0.017787688	1	0.928	0.929	2.802748247	3119.299	1167.38559	1112.942985	761.0955101	0
20	1569872_a_at	LOC650392	9.043911641	0.001996008	0	0.002988266	0.031964883	0.017787688	1	0.012	0.012	2.802572794	5682.796541	2112.858434	2027.707025	378.1366998	0
13357	202206_at	ARL4C	-2.012522564	0.007984032	0.002357126	0.012216731	0.067187634	0.043329476	1	1	1	2.801326318	586.7274553	517.1637356	1643.615062	1266.721097	997
10248	206584_at	LY96	-2.338732463	0.005988024	0.001210313	0.009398128	0.057431853	0.030870564	1	1	1	2.800882304	179.7356304	150.6176553	503.4183466	332.6790005	998
9084	214752_x_at	FLNA	-2.487608351	0.001996008	0	0.002988266	0.031964883	0.025629454	1	1	1	2.800330579	690.2861389	306.4425708	1933.029383	1216.484526	1000
5370	202990_at	PYGL	-3.084233257	0.001996008	0	0.002988266	0.031964883	0.017787688	1	1	1	2.79741457	175.4943024	84.2780706	490.9303185	247.8461461	1000
18805	202403_s_at	COL1A2	-1.563125994	0.021956088	0.012493219	0.029973498	0.117645499	0.158175675	1	1	1	2.796362276	567.8349855	530.1902497	1587.872333	1581.872319	990
1057	239738_at	DACH2	4.884883545	0.003992016	3.05E-04	0.006382037	0.04592229	0.017787688	1	0.995	0.995	2.795910742	107.9267857	79.58145938	38.60165637	4.578305828	1
8375	1559712_at	LOC154822	2.575881978	0.001996008	0	0.002988266	0.031964883	0.075816013	1	1	1	2.793623532	222.5501287	313.5463593	79.66360755	5.362809179	0
1652	213572_s_at	SERPINB1	-4.408182093	0.001996008	0	0.002988266	0.031964883	0.017787688	1	1	1	2.79280496	65.44046878	32.22905083	182.7624658	63.68094463	1000
5452	220010_at	KCNE1L	-3.068120578	0.001996008	0	0.002988266	0.031964883	0.020525554	1	1	1	2.790563849	86.09459188	56.82443216	240.2524557	120.5900005	1000
8513	200859_x_at	FLNA	-2.5573665	0.001996008	0	0.002988266	0.031964883	0.017787688	1	1	1	2.788700954	675.005317	325.0489411	1882.387971	1147.854702	1000
13362	205499_at	SRPX2	-2.012006068	0.001996008	0	0.002988266	0.031964883	0.078681445	1	1	1	2.786647104	58.60246122	10.09629251	163.3043788	127.392949	1000
6054	201617_x_at	CALD1	-2.943660624	0.001996008	0	0.002988266	0.031964883	0.017787688	1	1	1	2.786460633	303.1874078	164.8991236	844.8197765	445.0131039	1000
17501	220551_at	SLC17A6	-1.662560368	0.02994012	0.018938966	0.039481403	0.139413653	0.13088257	1	1	1	2.784724271	129.934475	113.9241906	361.8316862	338.079614	986
974	1556598_at	ARPP-21	4.994432321	0.005988024	0.001210313	0.009398128	0.057431853	0.017787688	1	0.991	0.991	2.783559655	63.88064741	44.30018411	22.94926473	5.917583155	2
11137	204298_s_at	LOX	-2.240429334	0.003992016	3.05E-04	0.006382037	0.04592229	0.025629454	1	1	1	2.780409373	34.49631622	14.00617557	95.91388096	66.8741516	999
6076	242286_at	---	2.937566223	0.007984032	0.002357126	0.012216731	0.067187634	0.050752292	1	1	1	2.779582509	124.8185683	148.2252634	44.90550933	17.91031327	3
295	1552695_a_at	SLC2A13	6.40627739	0.001996008	0	0.002988266	0.031964883	0.017787688	1	0.472	0.473	2.778082938	222.9482966	116.0500534	80.25257042	21.25334748	0
4885	212298_at	NRP1	-3.190433428	0.003992016	3.05E-04	0.006382037	0.04592229	0.017787688	1	1	1	2.7720497	117.9237974	66.53410714	326.8906272	157.8285821	999
4915	231876_at	TRIM56	-3.184331064	0.001996008	0	0.002988266	0.031964883	0.020525554	1	1	1	2.771764971	175.3280072	67.90043537	485.9680286	237.1385384	1000
101	227498_at	---	7.495045463	0.001996008	0	0.002988266	0.031964883	0.017787688	1	0.143	0.144	2.771212856	2397.989457	790.0936325	865.3212803	365.8586376	0
2539	220345_at	LRRTM4	3.91962198	0.02994012	0.018938966	0.039481403	0.139413653	0.017787688	1	1	1	2.766326496	96.88374662	67.73242885	35.0225278	25.18577148	14
15026	202350_s_at	MATN2	-1.864778661	0.01996008	0.010930536	0.027548268	0.111253584	0.110223202	1	1	1	2.765285742	680.9852109	467.9114973	1883.118694	1566.016132	991
8894	203649_s_at	PLA2G2A	-2.508888059	0.001996008	0	0.002988266	0.031964883	0.020525554	1	1	1	2.764962823	166.4158227	26.69837507	460.1335629	286.5307997	1000
5376	209121_x_at	NR2F2	-3.082988598	0.001996008	0	0.002988266	0.031964883	0.017787688	1	1	1	2.76418843	694.0666751	404.885549	1918.531073	956.9311293	1000
1026	219301_s_at	CNTNAP2	4.92509633	0.005988024	0.001210313	0.009398128	0.057431853	0.017787688	1	0.995	0.995	2.762259253	204.4523576	122.7546605	74.01635361	37.18891073	2
15282	1563933_a_at	PLD5	-1.84321605	0.013972056	0.00641771	0.020099665	0.091128276	0.089267113	1	1	1	2.761685631	74.18748002	40.08202546	204.8824976	172.8140788	994
14418	218918_at	MAN1C1	-1.915247254	0.005988024	0.001210313	0.009398128	0.057431853	0.075816013	1	1	1	2.758662794	433.890537	267.3130905	1196.957681	969.0298133	998
10550	210285_x_at	WTAP	-2.304430532	0.001996008	0	0.002988266	0.031964883	0.054234746	1	1	1	2.757431066	362.0395724	100.1871427	998.2991641	674.9180134	1000
2469	210762_s_at	DLC1	-3.946860191	0.001996008	0	0.002988266	0.031964883	0.017787688	1	1	1	2.756675972	468.3744124	239.1343717	1291.156488	500.0236182	1000
2220	241399_at	FAM19A2	4.063825426	0.023952096	0.014077818	0.032376732	0.122990612	0.020525554	1	1	1	2.756605358	323.6024639	258.8976198	117.3916546	53.67852309	11
976	215469_at	---	4.985538306	0.005988024	0.001210313	0.009398128	0.057431853	0.017787688	1	0.991	0.991	2.755610849	79.08857875	53.99778951	28.70092443	8.134784396	2
1170	228646_at	PPP1R1C	-4.775974119	0.001996008	0	0.002988266	0.031964883	0.017787688	1	0.998	0.998	2.754719839	160.2488498	44.86341897	441.4406857	142.9025834	1000
4119	206101_at	ECM2	-3.373594897	0.001996008	0	0.002988266	0.031964883	0.025629454	1	1	1	2.753924288	165.3096685	142.1951135	455.2503111	201.313693	1000
11318	203137_at	WTAP	-2.221118172	0.001996008	0	0.002988266	0.031964883	0.057649473	1	1	1	2.750592363	829.1468519	214.7295459	2280.644999	1598.035982	1000
16222	224999_at	EGFR	-1.760881061	0.00998004	0.003633776	0.014917016	0.075847971	0.118647603	1	1	1	2.75043578	1803.49885	1066.815499	4960.407767	4367.083085	996
191	240067_at	FGF12	6.883678628	0.001996008	0	0.002988266	0.031964883	0.017787688	1	0.301	0.301	2.74949258	145.7791606	70.90917754	53.020387	12.11243727	0
11313	203282_at	GBE1	-2.22137495	0.001996008	0	0.002988266	0.031964883	0.054234746	1	1	1	2.749476225	476.1346718	219.7808977	1309.12096	913.5828788	1000
6419	201137_s_at	HLA-DPB1	-2.869931778	0.001996008	0	0.002988266	0.031964883	0.025629454	1	1	1	2.748498617	1034.197228	685.8782044	2842.489652	1514.53449	1000
55	238603_at	LOC254559	8.134188737	0.001996008	0	0.002988266	0.031964883	0.017787688	1	0.051	0.051	2.746325167	863.1263029	325.3801191	314.2840889	86.40023503	0
5904	219368_at	NAP1L2	2.973391819	0.033932136	0.02225085	0.044147813	0.14949492	0.025629454	1	1	1	2.745292075	1037.302138	674.4782697	377.8476423	458.0770129	16
601	215145_s_at	CNTNAP2	5.596555747	0.001996008	0	0.002988266	0.031964883	0.017787688	1	0.856	0.857	2.745251563	210.7556004	133.3796817	76.7709609	10.16116698	0
20184	205858_at	NGFR	-1.459965361	0.035928144	0.02392437	0.046464039	0.154277087	0.189813852	1	1	1	2.744703284	202.1650586	218.5056155	554.8831002	584.1679428	983
9462	220532_s_at	TMEM176B	-2.435841677	0.001996008	0	0.002988266	0.031964883	0.017787688	1	1	1	2.7445898	428.2040044	366.9264266	1175.244343	734.2318902	1000
3864	203485_at	RTN1	3.446242329	0.001996008	0	0.002988266	0.031964883	0.039350448	1	1	1	2.743015443	4975.29475	1471.399837	1813.804863	2154.878016	0
425	214952_at	NCAM1	6.03220367	0.001996008	0	0.002988266	0.031964883	0.017787688	1	0.662	0.664	2.742768831	539.3540715	228.1194378	196.6458366	98.0263251	0
1207	1553765_a_at	KIAA1900	4.739746604	0.005988024	0.001210313	0.009398128	0.057431853	0.020525554	1	0.998	0.998	2.742159877	114.1378675	67.92926708	41.62334534	23.2207509	2
11750	219691_at	SAMD9	-2.172191201	0.001996008	0	0.002988266	0.031964883	0.060991138	1	1	1	2.740471404	79.63893519	25.84802843	218.2482246	155.9026861	1000
9525	202855_s_at	SLC16A3	-2.428097508	0.001996008	0	0.002988266	0.031964883	0.039350448	1	1	1	2.739880613	74.01426967	38.17292006	202.7902625	128.8546868	1000
1753	202178_at	PRKCZ	4.338639502	0.001996008	0	0.002988266	0.031964883	0.020525554	1	1	1	2.739153654	620.4036919	364.7281733	226.4946659	156.5740729	0
13493	238459_x_at	SPATA6	-2.001018218	0.00998004	0.003633776	0.014917016	0.075847971	0.103805801	1	1	1	2.738584205	50.85763855	35.72297429	139.2779256	107.1261614	996
24	204279_at	PSMB9	-8.820862941	0.001996008	0	0.002988266	0.031964883	0.017787688	1	0.021	0.021	2.735217734	412.7250825	200.2754137	1128.892965	178.9705269	1000
4985	209908_s_at	TGFB2	-3.169571626	0.001996008	0	0.002988266	0.031964883	0.017787688	1	1	1	2.731836063	67.94116453	19.47377653	185.6041235	90.53977114	1000
6467	205463_s_at	PDGFA	-2.861925237	0.007984032	0.002357126	0.012216731	0.067187634	0.020525554	1	1	1	2.731466361	345.7610285	282.1671527	944.4346183	497.6176208	997
4395	226040_at	---	-3.303212646	0.001996008	0	0.002988266	0.031964883	0.020525554	1	1	1	2.731102987	100.678076	49.26298395	274.9621942	127.4674134	1000
15795	205572_at	ANGPT2	-1.799248904	0.017964072	0.00939328	0.025097335	0.104806516	0.103805801	1	1	1	2.729489876	220.2321022	267.1337122	601.1212934	505.4746268	992
6564	228642_at	---	-2.843322626	0.001996008	0	0.002988266	0.031964883	0.030870564	1	1	1	2.725243517	72.43469038	28.1200847	197.4021704	106.9672448	1000
2217	239509_at	---	4.06577665	0.015968064	0.007886749	0.02261651	0.098056649	0.020525554	1	1	1	2.724682933	213.8582171	173.0300551	78.48921225	32.21185436	7
3040	229461_x_at	NEGR1	3.714845726	0.017964072	0.00939328	0.025097335	0.104806516	0.017787688	1	1	1	2.72321047	286.6913448	243.750225	105.2769692	56.29358623	8
1163	202864_s_at	SP100	-4.780574395	0.001996008	0	0.002988266	0.031964883	0.017787688	1	0.998	0.998	2.722802868	135.4964206	29.16918861	368.9300427	118.9388786	1000
15117	201505_at	LAMB1	-1.856119563	0.027944112	0.017302913	0.037128811	0.133894952	0.089267113	1	1	1	2.720946579	78.88604794	94.659668	214.6447223	174.406596	987
17085	59625_at	NOL3	-1.694296544	0.007984032	0.002357126	0.012216731	0.067187634	0.060991138	1	1	1	2.720432921	140.588985	42.07582874	382.462903	349.2086207	997
19642	221307_at	KCNIP1	-1.501124396	0.037924152	0.025607636	0.048769551	0.159438157	0.158175675	1	1	1	2.720403447	583.8617498	243.861639	1588.339517	1635.671731	982
1358	214933_at	CACNA1A	4.604326766	0.005988024	0.001210313	0.009398128	0.057431853	0.017787688	1	0.998	0.998	2.718620949	1270.996645	567.8866345	467.5152103	349.6364645	2
97	227497_at	---	7.53210543	0.001996008	0	0.002988266	0.031964883	0.017787688	1	0.137	0.138	2.715952091	1466.734359	521.9920933	540.044268	199.3290111	0
4093	213904_at	---	3.379775472	0.023952096	0.014077818	0.032376732	0.122990612	0.047175057	1	1	1	2.713855709	616.931128	349.6829542	227.3264293	238.3343024	11
8674	204929_s_at	VAMP5	-2.538021245	0.003992016	3.05E-04	0.006382037	0.04592229	0.017787688	1	1	1	2.712574133	123.5857056	42.32479815	335.2353881	203.4430638	999
61	212169_at	FKBP9	-8.06669534	0.001996008	0	0.002988266	0.031964883	0.017787688	1	0.059	0.059	2.711552372	526.0147508	264.5148491	1426.316546	248.2298697	1000
49	228248_at	RICTOR	8.211443412	0.001996008	0	0.002988266	0.031964883	0.017787688	1	0.05	0.05	2.709549407	1666.217266	633.9285452	614.9425663	151.6361183	0
114	227550_at	LOC143381	7.406305608	0.001996008	0	0.002988266	0.031964883	0.017787688	1	0.162	0.163	2.708994543	614.4075729	272.2507459	226.8028094	50.35638897	0
5155	210222_s_at	RTN1	3.130403796	0.003992016	3.05E-04	0.006382037	0.04592229	0.035344014	1	1	1	2.708941986	4284.175668	1559.586653	1581.494063	2004.080407	1
1068	228608_at	VGCNL1	4.872881425	0.001996008	0	0.002988266	0.031964883	0.017787688	1	0.995	0.995	2.708314851	812.9797751	267.6470444	300.1791962	230.251237	0
12292	207542_s_at	AQP1	-2.117830231	0.015968064	0.007886749	0.02261651	0.098056649	0.047175057	1	1	1	2.708100335	812.1516229	750.2211181	2199.388082	1571.252063	993
17671	221886_at	DENND2A	-1.6505975	0.007984032	0.002357126	0.012216731	0.067187634	0.133083493	1	1	1	2.707131203	193.8028989	90.69984549	524.649875	489.4041968	997
113	236038_at	---	7.414134081	0.001996008	0	0.002988266	0.031964883	0.017787688	1	0.16	0.161	2.706786036	241.9448324	84.33757961	89.38454284	34.73918362	0
1781	219833_s_at	EFHC1	-4.324358911	0.001996008	0	0.002988266	0.031964883	0.017787688	1	1	1	2.705724869	254.7841141	90.33246018	689.3757139	243.0425974	1000
895	216744_at	LUZP2	5.084922389	0.005988024	0.001210313	0.009398128	0.057431853	0.017787688	1	0.981	0.981	2.70412078	265.5859672	167.3197202	98.21527542	35.37217571	2
281	214930_at	SLITRK5	6.43402734	0.001996008	0	0.002988266	0.031964883	0.017787688	1	0.465	0.465	2.702800953	518.8141285	182.6378465	191.9542495	96.07575346	0
23268	209398_at	HIST1H1C	-1.255628932	0.007984032	0.002357126	0.012216731	0.067187634	0.229988859	1	1	1	2.702742297	83.98218065	26.88728866	226.9821919	278.7223718	997
1081	243533_x_at	ANKS1B	4.859327264	0.007984032	0.002357126	0.012216731	0.067187634	0.017787688	1	0.995	0.995	2.701460455	302.333587	181.5052059	111.9148668	55.10297586	3
2070	230551_at	---	4.149922738	0.007984032	0.002357126	0.012216731	0.067187634	0.017787688	1	1	1	2.700354571	243.5443447	128.7922123	90.18976521	71.29703271	3
3008	200650_s_at	LDHA	-3.729125628	0.001996008	0	0.002988266	0.031964883	0.017787688	1	1	1	2.698661333	3098.007239	1950.415285	8360.472346	3351.908502	1000
3747	1554633_a_at	MYT1L	3.480156344	0.035928144	0.02392437	0.046464039	0.154277087	0.025629454	1	1	1	2.698643856	88.05914487	82.70296529	32.6308878	15.47729099	17
14173	212314_at	KIAA0746	-1.938627506	0.00998004	0.003633776	0.014917016	0.075847971	0.084258685	1	1	1	2.698637666	281.565515	454.208886	759.8433041	571.4114912	996
8194	222073_at	COL4A3	2.598669305	0.017964072	0.00939328	0.025097335	0.104806516	0.081514286	1	1	1	2.696376928	115.1407609	156.1279302	42.7020272	9.576700658	8
22512	227819_at	LGR6	-1.303515167	0.001996008	0	0.002988266	0.031964883	0.217892256	1	1	1	2.694863491	122.4833818	19.49125113	330.075994	390.0046273	1000
2274	213938_at	ERC2	4.038291491	0.013972056	0.00641771	0.020099665	0.091128276	0.025629454	1	1	1	2.691805159	315.563106	217.5616405	117.2310354	74.81638687	6
26	211898_s_at	EPHB1	8.762284588	0.001996008	0	0.002988266	0.031964883	0.017787688	1	0.024	0.024	2.69095568	276.1709146	93.72310278	102.6293063	26.58097328	0
12941	203088_at	FBLN5	-2.053883149	0.005988024	0.001210313	0.009398128	0.057431853	0.072924186	1	1	1	2.688122863	292.768939	148.3161078	786.9988787	585.9162868	998
21063	241600_at	---	-1.399243262	0.021956088	0.012493219	0.029973498	0.117645499	0.217892256	1	1	1	2.687885802	219.79188	101.4291629	590.7754737	647.9502992	990
15865	211966_at	COL4A2	-1.793726781	0.02994012	0.018938966	0.039481403	0.139413653	0.099165	1	1	1	2.686133356	381.2092405	523.5354974	1023.978857	847.9781252	986
381	201850_at	CAPG	-6.136382574	0.001996008	0	0.002988266	0.031964883	0.017787688	1	0.606	0.608	2.685493478	212.9810656	92.81252416	571.9592627	137.5438953	1000
15317	209267_s_at	SLC39A8	-1.840581906	0.005988024	0.001210313	0.009398128	0.057431853	0.122988861	1	1	1	2.685389956	111.5934144	54.42303826	299.6718341	249.187348	998
451	233220_at	GRIN3A	5.956986087	0.001996008	0	0.002988266	0.031964883	0.017787688	1	0.709	0.712	2.684701496	223.2028552	127.9611241	83.13879793	15.71342354	0
10569	203570_at	LOXL1	-2.302303474	0.003992016	3.05E-04	0.006382037	0.04592229	0.020525554	1	1	1	2.683412033	151.8046287	247.9638318	407.3543672	249.7877554	999
199	228214_at	---	6.829433421	0.001996008	0	0.002988266	0.031964883	0.017787688	1	0.321	0.321	2.679714959	1352.069094	456.7263498	504.5570572	230.8420504	0
13591	202638_s_at	ICAM1	-1.991957466	0.005988024	0.001210313	0.009398128	0.057431853	0.054234746	1	1	1	2.679605791	122.5443411	52.12859714	328.3705261	252.0938162	998
25535	243810_at	LOC341333	1.113314665	0.003992016	3.05E-04	0.006382037	0.04592229	0.286936542	1	1	1	2.676697083	107.4050456	341.747189	40.12596207	3.651486322	1
12501	226325_at	ADSSL1	-2.097642655	0.001996008	0	0.002988266	0.031964883	0.054234746	1	1	1	2.676495558	104.5154052	38.1357708	279.7350176	203.9425408	1000
17779	208949_s_at	LGALS3	-1.642442392	0.023952096	0.014077818	0.032376732	0.122990612	0.122988861	1	1	1	2.67574608	1072.772828	892.2142108	2870.46769	2653.046552	989
171	203002_at	AMOTL2	6.993474859	0.001996008	0	0.002988266	0.031964883	0.017787688	1	0.268	0.268	2.673183724	1319.100353	523.8347209	493.4566753	179.3801705	0
393	228376_at	GGTA1	6.111879022	0.001996008	0	0.002988266	0.031964883	0.017787688	1	0.62	0.622	2.672512616	777.4287802	391.1517334	290.8980769	96.60977355	0
1315	241729_at	OTC	4.641200238	0.001996008	0	0.002988266	0.031964883	0.017787688	1	0.998	0.998	2.67075464	147.2431142	110.0568476	55.13165156	9.602070342	0
14340	213844_at	HOXA5	-1.923105	0.011976048	0.004995055	0.017537368	0.084077686	0.050752292	1	1	1	2.670602983	78.5113059	39.86950159	209.6725278	166.1677414	995
2231	219332_at	MICALL2	-4.058669062	0.001996008	0	0.002988266	0.031964883	0.017787688	1	1	1	2.668659349	149.3330166	66.23730909	398.518951	147.6284482	1000
4678	208636_at	ACTN1	-3.238479569	0.001996008	0	0.002988266	0.031964883	0.017787688	1	1	1	2.668236401	937.2458206	674.7453424	2500.793415	1145.961203	1000
136	1563367_at	IMP5	7.242121281	0.001996008	0	0.002988266	0.031964883	0.017787688	1	0.198	0.199	2.667440729	180.0358654	82.47515725	67.49385784	13.17314826	0
5994	219759_at	LRAP	-2.955045185	0.001996008	0	0.002988266	0.031964883	0.025629454	1	1	1	2.666077317	55.25965516	31.51712779	147.3265132	75.08569596	1000
10825	202628_s_at	SERPINE1	-2.27168894	0.003992016	3.05E-04	0.006382037	0.04592229	0.043329476	1	1	1	2.664765501	200.0939467	182.6041868	533.2034462	350.3700737	999
1021	213338_at	TMEM158	-4.933912597	0.001996008	0	0.002988266	0.031964883	0.017787688	1	0.995	0.995	2.663747113	1048.907025	1165.113467	2794.023059	704.3332057	1000
1305	209846_s_at	BTN3A2	-4.652186426	0.001996008	0	0.002988266	0.031964883	0.017787688	1	0.998	0.998	2.661760183	267.238907	184.7048383	711.3258821	219.7186788	1000
5934	233437_at	GABRA4	2.967742057	0.035928144	0.02392437	0.046464039	0.154277087	0.060991138	1	1	1	2.659570874	378.6655267	437.650435	142.3784304	46.05705515	17
1665	213924_at	MPPE1	4.403086308	0.005988024	0.001210313	0.009398128	0.057431853	0.020525554	1	1	1	2.658881116	525.2968624	234.5616355	197.5631251	151.4110159	2
6373	227240_at	NGEF	2.878844795	0.037924152	0.025607636	0.048769551	0.159438157	0.054234746	1	1	1	2.657052017	690.9029059	645.8094598	260.0261122	237.0782848	18
3644	228462_at	IRX2	3.513971042	0.011976048	0.004995055	0.017537368	0.084077686	0.043329476	1	1	1	2.655899975	174.743483	140.1219734	65.79445185	45.67581426	5
2031	225081_s_at	CDCA7L	-4.168199557	0.001996008	0	0.002988266	0.031964883	0.017787688	1	1	1	2.654493605	347.5376357	297.2502436	922.5364315	312.4298705	1000
7942	205675_at	MTTP	-2.632585002	0.001996008	0	0.002988266	0.031964883	0.020525554	1	1	1	2.654477689	34.91904799	7.081744367	92.69183378	53.66717463	1000
11248	229816_at	WDR78	-2.227576154	0.001996008	0	0.002988266	0.031964883	0.030870564	1	1	1	2.650907418	37.49725326	39.99994687	99.40174684	65.83105796	1000
19146	215076_s_at	COL3A1	-1.536929008	0.037924152	0.025607636	0.048769551	0.159438157	0.136591188	1	1	1	2.649459511	390.0663247	713.3974696	1033.464934	977.7839335	982
12044	1559477_s_at	MEIS1	-2.142891616	0.001996008	0	0.002988266	0.031964883	0.057649473	1	1	1	2.64869688	103.9586053	72.04208086	275.3548336	193.4195959	1000
646	207091_at	P2RX7	5.486877218	0.001996008	0	0.002988266	0.031964883	0.017787688	1	0.897	0.898	2.646768025	356.0041486	185.9119847	134.5052325	57.42169691	0
3324	1558045_a_at	LOC441528	3.615754569	0.017964072	0.00939328	0.025097335	0.104806516	0.017787688	1	1	1	2.644706236	125.9160402	86.97403414	47.61059603	37.35967	8
365	219300_s_at	CNTNAP2	6.174830759	0.001996008	0	0.002988266	0.031964883	0.017787688	1	0.58	0.582	2.644160586	288.3287076	159.7134769	109.0435691	16.59225175	0
16718	211668_s_at	PLAU	-1.72231959	0.003992016	3.05E-04	0.006382037	0.04592229	0.134768426	1	1	1	2.644110672	83.50152167	33.61454794	220.7872646	194.7050229	999
11025	1566342_at	---	-2.251919757	0.003992016	3.05E-04	0.006382037	0.04592229	0.054234746	1	1	1	2.642965338	156.5656888	70.53097777	413.7976888	278.1282048	999
7513	204933_s_at	TNFRSF11B	-2.692419512	0.001996008	0	0.002988266	0.031964883	0.025629454	1	1	1	2.642613917	28.22026272	3.581775731	74.57525903	42.14398076	1000
5577	222217_s_at	SLC27A3	-3.037993153	0.003992016	3.05E-04	0.006382037	0.04592229	0.020525554	1	1	1	2.642538291	225.3598715	161.770599	595.5220896	290.1196479	999
8639	1558692_at	C1orf85	-2.542262193	0.001996008	0	0.002988266	0.031964883	0.035344014	1	1	1	2.637608024	50.68594294	18.0531219	133.6896498	79.59175894	1000
711	1558414_at	C9orf4	5.370108101	0.007984032	0.002357126	0.012216731	0.067187634	0.017787688	1	0.932	0.933	2.636464665	424.9240847	205.3207554	161.1719248	81.05095755	3
289	200660_at	S100A11	-6.421392279	0.001996008	0	0.002988266	0.031964883	0.017787688	1	0.467	0.467	2.636082676	347.4051929	197.7180645	915.7888104	199.1949319	1000
665	204159_at	CDKN2C	-5.442006174	0.001996008	0	0.002988266	0.031964883	0.017787688	1	0.908	0.909	2.635340225	606.5820442	572.9234551	1598.550061	371.2282321	1000
9047	202856_s_at	SLC16A3	-2.492229461	0.003992016	3.05E-04	0.006382037	0.04592229	0.025629454	1	1	1	2.635235004	97.14564393	64.5375885	256.0016014	153.6103949	999
1286	204306_s_at	CD151	-4.667438613	0.001996008	0	0.002988266	0.031964883	0.017787688	1	0.998	0.998	2.633875433	421.2973562	124.8497903	1109.644756	357.1792372	1000
1694	237003_at	BEST3	4.380077236	0.00998004	0.003633776	0.014917016	0.075847971	0.017787688	1	1	1	2.633434067	423.8129157	280.6762382	160.9354572	82.70962351	4
412	207057_at	SLC16A7	6.062874224	0.001996008	0	0.002988266	0.031964883	0.017787688	1	0.645	0.647	2.629522735	216.7438935	100.3083492	82.42708485	32.53018117	0
13385	213353_at	ABCA5	-2.01013569	0.00998004	0.003633776	0.014917016	0.075847971	0.072924186	1	1	1	2.628736407	63.98711914	47.28530813	168.2052697	125.3356209	996
10303	211964_at	COL4A2	-2.330969208	0.005988024	0.001210313	0.009398128	0.057431853	0.030870564	1	1	1	2.627725679	1011.936666	1342.211641	2659.091962	1630.414186	998
5120	209301_at	CA2	-3.139881823	0.003992016	3.05E-04	0.006382037	0.04592229	0.025629454	1	1	1	2.626931863	974.2336307	718.7178283	2559.245367	1196.696681	999
3224	211429_s_at	SERPINA1	-3.653200416	0.001996008	0	0.002988266	0.031964883	0.017787688	1	1	1	2.622813928	241.1938171	155.782628	632.6065027	253.6270483	1000
1005	1564936_at	---	4.953362343	0.003992016	3.05E-04	0.006382037	0.04592229	0.020525554	1	0.994	0.994	2.62279247	100.0530307	69.28312431	38.14752094	6.092849967	1
5172	208637_x_at	ACTN1	-3.12851809	0.001996008	0	0.002988266	0.031964883	0.020525554	1	1	1	2.621195854	489.9658524	309.3570142	1284.296461	607.3277932	1000
1397	223574_x_at	PPP2R2C	4.575510723	0.001996008	0	0.002988266	0.031964883	0.017787688	1	0.998	0.998	2.620195685	293.1290393	217.7732325	111.8729571	22.88186271	0
4702	223500_at	CPLX1	3.232541519	0.037924152	0.025607636	0.048769551	0.159438157	0.043329476	1	1	1	2.619831883	656.7039838	476.1173895	250.66646	228.3907525	18
2655	225207_at	PDK4	3.870329894	0.035928144	0.02392437	0.046464039	0.154277087	0.020525554	1	1	1	2.618874054	744.3641002	477.9703226	284.2305834	204.8655032	17
1586	228890_at	ATOH8	4.448083345	0.007984032	0.002357126	0.012216731	0.067187634	0.017787688	1	0.999	0.999	2.617830297	575.5574974	356.7513755	219.8605074	120.433751	3
17848	215078_at	SOD2	-1.636839461	0.003992016	3.05E-04	0.006382037	0.04592229	0.156409248	1	1	1	2.6144875	23.8634409	2.598240999	62.39066795	57.64406349	999
1450	204513_s_at	ELMO1	4.531995815	0.003992016	3.05E-04	0.006382037	0.04592229	0.020525554	1	0.999	0.999	2.614165476	1441.748181	665.492784	551.513741	385.3256951	1
239	210137_s_at	DCTD	-6.599569187	0.001996008	0	0.002988266	0.031964883	0.017787688	1	0.399	0.399	2.613074043	420.008862	205.472491	1097.514255	235.196111	1000
2375	229725_at	ACSL6	3.989965909	0.01996008	0.010930536	0.027548268	0.111253584	0.017787688	1	1	1	2.611587047	698.8127594	437.8019347	267.5816455	184.7919439	9
19836	217022_s_at	IGHA1	-1.488856061	0.00998004	0.003633776	0.014917016	0.075847971	0.144106456	1	1	1	2.61097678	57.22836886	7.99849501	149.4219423	151.63879	996
859	1555958_at	CRTAC1	5.136193036	0.001996008	0	0.002988266	0.031964883	0.020525554	1	0.976	0.976	2.608435096	408.1064266	182.4314377	156.4564237	90.34978877	0
4341	212063_at	CD44	-3.316089187	0.001996008	0	0.002988266	0.031964883	0.017787688	1	1	1	2.606151332	1904.464968	1279.48031	4963.323913	2190.504054	1000
11272	244731_at	MAOB	-2.224875066	0.003992016	3.05E-04	0.006382037	0.04592229	0.030870564	1	1	1	2.604479539	27.34553715	5.007859151	71.22089198	48.25614171	999
4231	235077_at	MEG3	3.34410693	0.02994012	0.018938966	0.039481403	0.139413653	0.030870564	1	1	1	2.604286682	445.2810681	391.3208692	170.9800504	107.9654569	14
1126	207643_s_at	TNFRSF1A	-4.815837432	0.001996008	0	0.002988266	0.031964883	0.017787688	1	0.996	0.996	2.604016325	469.7377111	200.5262888	1223.204668	373.2713106	1000
155	213411_at	---	7.0903381	0.001996008	0	0.002988266	0.031964883	0.017787688	1	0.24	0.241	2.602255949	1045.496656	405.2039352	401.7654974	136.6425214	0
10852	224848_at	CDK6	-2.268131019	0.001996008	0	0.002988266	0.031964883	0.030870564	1	1	1	2.602004695	403.8455063	560.6451185	1050.807903	655.1615504	1000
9463	212859_x_at	MT1E	-2.435810646	0.001996008	0	0.002988266	0.031964883	0.030870564	1	1	1	2.600318937	2783.619634	948.733691	7238.298846	4460.819173	1000
5431	225662_at	ZAK	-3.07348117	0.001996008	0	0.002988266	0.031964883	0.020525554	1	1	1	2.598671922	141.3790628	110.2218032	367.397801	173.6934832	1000
23184	221872_at	RARRES1	-1.261237289	0.017964072	0.00939328	0.025097335	0.104806516	0.215141264	1	1	1	2.594545755	35.05837441	13.71081529	90.96055653	108.4069881	992
2086	227340_s_at	RGMB	4.137645876	0.005988024	0.001210313	0.009398128	0.057431853	0.020525554	1	1	1	2.594267599	767.187601	468.3669029	295.7241579	191.7528561	2
2971	215634_at	GRIA1	3.743228265	0.00998004	0.003633776	0.014917016	0.075847971	0.025629454	1	1	1	2.594057107	150.2485538	107.7236964	57.92029534	38.39883555	4
12149	242228_at	---	-2.131027326	0.005988024	0.001210313	0.009398128	0.057431853	0.050752292	1	1	1	2.592816694	114.5401548	82.94360106	296.9816255	206.6071997	998
6364	235489_at	RHOJ	-2.881033947	0.003992016	3.05E-04	0.006382037	0.04592229	0.020525554	1	1	1	2.591305011	219.8838475	199.7121313	569.7861157	284.6445878	999
149	228813_at	HDAC4	7.126999768	0.001996008	0	0.002988266	0.031964883	0.017787688	1	0.226	0.227	2.587062887	796.0861208	354.5934988	307.7181173	67.80366296	0
2597	218950_at	CENTD3	-3.898820402	0.001996008	0	0.002988266	0.031964883	0.017787688	1	1	1	2.585825785	226.1706267	72.18981218	584.8378385	223.1591306	1000
10469	202208_s_at	ARL4C	-2.313070684	0.005988024	0.001210313	0.009398128	0.057431853	0.020525554	1	1	1	2.585297984	373.269028	268.5152948	965.0116657	615.760921	998
4743	1558214_s_at	CTNNA1	-3.226141851	0.001996008	0	0.002988266	0.031964883	0.020525554	1	1	1	2.58357694	215.3087336	93.11395054	556.2666792	255.717593	1000
6474	1566901_at	TGIF	-2.86082706	0.001996008	0	0.002988266	0.031964883	0.025629454	1	1	1	2.583424287	54.07229623	33.11045664	139.6916833	71.89314342	1000
16506	202411_at	IFI27	-1.738244802	0.00998004	0.003633776	0.014917016	0.075847971	0.120900029	1	1	1	2.582758247	319.5320681	138.2785161	825.2740841	710.158867	996
12465	1562415_a_at	SPOCD1	-2.100726708	0.005988024	0.001210313	0.009398128	0.057431853	0.039350448	1	1	1	2.58203784	142.3315425	95.52281348	367.5054285	259.278749	998
7203	215193_x_at	HLA-DRB1	-2.739668229	0.001996008	0	0.002988266	0.031964883	0.025629454	1	1	1	2.580523224	1536.723377	1169.36472	3965.550363	2111.713715	1000
13011	211675_s_at	MDFIC	-2.047375597	0.00998004	0.003633776	0.014917016	0.075847971	0.075816013	1	1	1	2.578495574	306.6264169	246.9457612	790.6348591	569.1114652	996
1779	232473_at	PRPF18	4.324830478	0.001996008	0	0.002988266	0.031964883	0.025629454	1	1	1	2.572653199	225.7979687	160.8678676	87.76852192	35.4881652	0
19543	AFFX-HUMISGF3A/M97935_5_at	STAT1	-1.508711709	0.001996008	0	0.002988266	0.031964883	0.145910875	1	1	1	2.570142454	63.12965563	14.52222491	162.252208	160.8088869	1000
880	207308_at	SLCO1A2	5.102854162	0.007984032	0.002357126	0.012216731	0.067187634	0.017787688	1	0.978	0.978	2.568565828	128.7030546	79.62793225	50.10697144	15.31454745	3
15769	1558508_a_at	C1orf53	-1.802065337	0.00998004	0.003633776	0.014917016	0.075847971	0.087239961	1	1	1	2.568533557	80.88986293	37.95567038	207.7683274	171.6769243	996
3783	230214_at	MRVI1	3.469652163	0.025948104	0.015682036	0.034761319	0.12872937	0.035344014	1	1	1	2.565052011	628.558958	445.3384515	245.0472565	190.0508373	12
5451	213418_at	HSPA6	-3.068437404	0.001996008	0	0.002988266	0.031964883	0.020525554	1	1	1	2.564048381	95.27398262	49.08917915	244.2871008	117.0404831	1000
14647	219313_at	GRAMD1C	-1.894760236	0.003992016	3.05E-04	0.006382037	0.04592229	0.070013097	1	1	1	2.563942387	182.0324271	110.9269404	466.7206557	364.888622	999
15022	AFFX-HUMISGF3A/M97935_MA_at	STAT1	-1.865020393	0.001996008	0	0.002988266	0.031964883	0.096777621	1	1	1	2.562438941	358.6615494	97.29620355	919.048321	734.7967488	1000
202	206331_at	CALCRL	6.813995683	0.001996008	0	0.002988266	0.031964883	0.017787688	1	0.326	0.326	2.560339888	999.387695	440.2725519	390.3339943	107.6599991	0
17521	201601_x_at	IFITM1	-1.661535623	0.025948104	0.015682036	0.034761319	0.12872937	0.136591188	1	1	1	2.56015446	677.263449	416.9274321	1733.899039	1547.229444	988
14991	204846_at	CP	-1.867840787	0.00998004	0.003633776	0.014917016	0.075847971	0.120900029	1	1	1	2.559909191	162.9831121	142.2305087	417.2219668	327.6716629	996
1649	217933_s_at	LAP3	-4.410578649	0.001996008	0	0.002988266	0.031964883	0.017787688	1	1	1	2.559723517	1018.271331	402.365466	2606.493073	864.667058	1000
15955	204187_at	GMPR	-1.785443935	0.003992016	3.05E-04	0.006382037	0.04592229	0.103805801	1	1	1	2.558992585	203.9344548	256.7926023	521.8667578	421.7668894	999
16187	202310_s_at	COL1A1	-1.764040227	0.015968064	0.007886749	0.02261651	0.098056649	0.116549188	1	1	1	2.558362727	213.5621669	369.253129	546.3694877	433.5837041	993
1850	236131_at	---	4.274928666	0.005988024	0.001210313	0.009398128	0.057431853	0.017787688	1	1	1	2.55833907	664.1965738	460.6535817	259.6202284	118.1176672	2
945	236290_at	DOK6	5.033796451	0.001996008	0	0.002988266	0.031964883	0.017787688	1	0.984	0.984	2.558219342	241.8078348	152.0956869	94.52193205	28.27051072	0
2566	208782_at	FSTL1	-3.908394885	0.001996008	0	0.002988266	0.031964883	0.017787688	1	1	1	2.55682475	1094.699191	854.9448089	2798.953985	1001.891739	1000
3767	218589_at	P2RY5	-3.474591755	0.001996008	0	0.002988266	0.031964883	0.017787688	1	1	1	2.554298749	254.9739756	160.2541901	651.2797069	270.6296254	1000
5584	204163_at	EMILIN1	-3.03650891	0.001996008	0	0.002988266	0.031964883	0.017787688	1	1	1	2.552884504	84.46876525	37.42029143	215.6390018	104.5643421	1000
463	213113_s_at	SLC43A3	-5.911106115	0.001996008	0	0.002988266	0.031964883	0.017787688	1	0.728	0.731	2.552376201	259.9227646	129.9217436	663.4206783	157.4561355	1000
18219	205876_at	LIFR	-1.608010258	0.021956088	0.012493219	0.029973498	0.117645499	0.125310944	1	1	1	2.551902678	132.7798122	69.49866512	338.8411585	312.4483242	990
5637	222693_at	FNDC3B	-3.027543603	0.003992016	3.05E-04	0.006382037	0.04592229	0.017787688	1	1	1	2.549180572	31.301943	16.27068655	79.79430494	38.59585888	999
5189	204006_s_at	FCGR3A	-3.125863527	0.001996008	0	0.002988266	0.031964883	0.017787688	1	1	1	2.546994731	137.360845	129.0955123	349.8573485	156.8532796	1000
923	224215_s_at	DLL1	5.053486291	0.005988024	0.001210313	0.009398128	0.057431853	0.017787688	1	0.984	0.984	2.546930003	1165.139891	569.3579319	457.4683596	238.4940451	2
17463	212998_x_at	HLA-DQB1	-1.665208011	0.037924152	0.025607636	0.048769551	0.159438157	0.136591188	1	1	1	2.545947214	197.7863317	213.5967208	503.5535601	440.1655403	982
13989	228141_at	LOC493869	-1.955791433	0.003992016	3.05E-04	0.006382037	0.04592229	0.096777621	1	1	1	2.545566507	30.82367704	20.44439237	78.4637199	59.00537098	999
2807	211367_s_at	CASP1	-3.803059462	0.001996008	0	0.002988266	0.031964883	0.017787688	1	1	1	2.545483366	75.72925342	29.92914121	192.7675549	74.26013128	1000
1227	1554547_at	FAM13C1	4.720381811	0.001996008	0	0.002988266	0.031964883	0.017787688	1	0.998	0.998	2.542417205	756.2708767	332.5490116	297.4613588	189.6015999	0
13	201951_at	ALCAM	9.80445824	0.001996008	0	0.002988266	0.031964883	0.017787688	1	0.004	0.004	2.542247485	917.9041204	283.1999958	361.0600957	65.697032	0
270	204072_s_at	FRY	6.47660461	0.001996008	0	0.002988266	0.031964883	0.017787688	1	0.452	0.452	2.542202163	1185.609512	584.8487353	466.3710579	99.30244521	0
1316	210246_s_at	ABCC8	4.639521296	0.011976048	0.004995055	0.017537368	0.084077686	0.017787688	1	0.998	0.998	2.539260305	586.6613802	381.1767528	231.0363294	89.49595946	5
7356	201170_s_at	BHLHB2	-2.715486817	0.003992016	3.05E-04	0.006382037	0.04592229	0.017787688	1	1	1	2.53865263	748.9734816	392.5540887	1901.383499	1025.533413	999
2205	205186_at	DNALI1	-4.073973185	0.001996008	0	0.002988266	0.031964883	0.017787688	1	1	1	2.53744005	129.5926301	88.3566266	328.8335297	113.520344	1000
460	211386_at	MGC12488	5.925562573	0.001996008	0	0.002988266	0.031964883	0.017787688	1	0.721	0.724	2.535901822	292.4377586	149.6940535	115.319038	34.04608354	0
7493	232024_at	GIMAP2	-2.694497323	0.003992016	3.05E-04	0.006382037	0.04592229	0.025629454	1	1	1	2.53420507	82.95106931	44.45488136	210.2150204	114.0793188	999
10792	212558_at	SPRY1	-2.275535228	0.005988024	0.001210313	0.009398128	0.057431853	0.039350448	1	1	1	2.533866255	471.9893682	644.9068009	1195.957933	727.5618093	998
476	229875_at	ZDHHC22	5.886380831	0.001996008	0	0.002988266	0.031964883	0.017787688	1	0.739	0.74	2.533646042	1096.237439	388.1450763	432.671897	219.0862552	0
3365	AFFX-HUMISGF3A/M97935_3_at	STAT1	-3.601109373	0.001996008	0	0.002988266	0.031964883	0.017787688	1	1	1	2.532163224	959.7778955	441.7967474	2430.31429	981.8009391	1000
220	203973_s_at	CEBPD	-6.686851604	0.001996008	0	0.002988266	0.031964883	0.017787688	1	0.369	0.369	2.531263063	1641.01626	806.5556266	4153.843845	851.655774	1000
668	223059_s_at	FAM107B	5.438406808	0.001996008	0	0.002988266	0.031964883	0.017787688	1	0.909	0.909	2.53058273	1129.348163	519.9773708	446.2798824	209.6611265	0
16771	211148_s_at	ANGPT2	-1.71719355	0.027944112	0.017302913	0.037128811	0.133894952	0.114562434	1	1	1	2.528388991	132.2160163	164.9792732	334.29352	279.2607773	987
8035	210964_s_at	GYG2	-2.62059089	0.001996008	0	0.002988266	0.031964883	0.025629454	1	1	1	2.527369247	184.1465461	102.4596187	465.4063176	259.1253546	1000
5088	1557051_s_at	---	-3.147356066	0.001996008	0	0.002988266	0.031964883	0.017787688	1	1	1	2.527328564	48.92062668	15.1488985	123.6384972	57.77943903	1000
7624	226722_at	FAM20C	-2.67842136	0.001996008	0	0.002988266	0.031964883	0.020525554	1	1	1	2.526282505	460.8221557	253.4311623	1164.16695	633.7978767	1000
4779	208935_s_at	LGALS8	-3.216445211	0.001996008	0	0.002988266	0.031964883	0.017787688	1	1	1	2.52613706	70.30806033	28.40871068	177.6077968	80.78307881	1000
12689	1567628_at	CD74	-2.078003163	0.007984032	0.002357126	0.012216731	0.067187634	0.06694844	1	1	1	2.525828088	384.3244689	326.8832411	970.7375385	676.5996657	997
15635	236915_at	---	-1.81347695	0.003992016	3.05E-04	0.006382037	0.04592229	0.101510467	1	1	1	2.525743034	96.84043978	52.34808725	244.5940662	198.2815232	999
183	201572_x_at	DCTD	-6.91436278	0.001996008	0	0.002988266	0.031964883	0.017787688	1	0.297	0.297	2.525036352	398.215717	194.8487348	1005.509161	197.9059856	1000
2494	205651_x_at	RAPGEF4	3.938524133	0.007984032	0.002357126	0.012216731	0.067187634	0.020525554	1	1	1	2.524866869	774.002227	460.1587728	306.5516984	211.699878	3
9437	202357_s_at	CFB	-2.440129831	0.001996008	0	0.002988266	0.031964883	0.047175057	1	1	1	2.524230038	129.0128998	19.21301743	325.658237	197.2242427	1000
5215	215464_s_at	TAX1BP3	-3.118120348	0.001996008	0	0.002988266	0.031964883	0.017787688	1	1	1	2.523882459	207.7428715	55.3655852	524.3185894	247.5329099	1000
11011	213905_x_at	BGN	-2.252995969	0.001996008	0	0.002988266	0.031964883	0.043329476	1	1	1	2.517671267	349.9546073	468.5861101	881.0706595	540.6141023	1000
4135	217995_at	SQRDL	-3.370040038	0.001996008	0	0.002988266	0.031964883	0.017787688	1	1	1	2.51670331	187.9560096	64.9673224	473.0295116	205.2850802	1000
15393	53991_at	DENND2A	-1.83358989	0.007984032	0.002357126	0.012216731	0.067187634	0.103805801	1	1	1	2.515169907	553.4653243	279.6045292	1392.059328	1113.714785	997
7740	215241_at	TMEM16C	2.66297864	0.005988024	0.001210313	0.009398128	0.057431853	0.091834669	1	1	1	2.513773968	119.2909868	150.2248146	47.45493761	11.60887263	2
9981	235305_s_at	ECHDC2	-2.373798334	0.001996008	0	0.002988266	0.031964883	0.035344014	1	1	1	2.509674936	193.7200593	48.28215991	486.1743776	301.0545103	1000
935	234126_at	OPCML	5.0417853	0.005988024	0.001210313	0.009398128	0.057431853	0.017787688	1	0.984	0.984	2.508955067	182.3603409	117.4753599	72.68378109	15.865264	2
420	1558739_at	DUSP16	6.045605488	0.001996008	0	0.002988266	0.031964883	0.017787688	1	0.653	0.655	2.508610282	146.7835201	71.8794705	58.51188649	17.61758983	0
9567	202627_s_at	SERPINE1	-2.424340802	0.003992016	3.05E-04	0.006382037	0.04592229	0.030870564	1	1	1	2.506158846	293.8605248	247.5326598	736.4611536	434.1567292	999
2869	228400_at	SHROOM3	-3.782866856	0.001996008	0	0.002988266	0.031964883	0.017787688	1	1	1	2.505939383	72.72105055	15.09554219	182.2345446	70.61049717	1000
2662	220116_at	KCNN2	3.866547287	0.00998004	0.003633776	0.014917016	0.075847971	0.020525554	1	1	1	2.503637227	935.8763894	652.8660477	373.8067078	216.4973125	4
123	1569871_at	LOC650392	7.362570753	0.001996008	0	0.002988266	0.031964883	0.017787688	1	0.171	0.172	2.501326039	5198.296414	2033.261754	2078.216247	549.8749024	0
8697	234989_at	TncRNA	-2.536514978	0.003992016	3.05E-04	0.006382037	0.04592229	0.030870564	1	1	1	2.50040988	2398.239863	1152.285957	5996.582649	3438.878649	999
4852	1555852_at	---	-3.199670821	0.001996008	0	0.002988266	0.031964883	0.017787688	1	1	1	2.49946733	89.4625505	32.03033059	223.6087223	101.7539449	1000
14445	209122_at	ADFP	-1.912898717	0.001996008	0	0.002988266	0.031964883	0.081514286	1	1	1	2.499049353	219.1775471	199.3634234	547.7355073	411.7705809	1000
2293	223361_at	C6orf115	-4.030313884	0.001996008	0	0.002988266	0.031964883	0.017787688	1	1	1	2.499003546	112.7133583	104.6278901	281.6710821	92.15219048	1000
1679	237390_at	ADRA1A	4.393498105	0.013972056	0.00641771	0.020099665	0.091128276	0.017787688	1	1	1	2.498685642	138.0502147	98.99342642	55.24913276	17.13620323	6
9094	223642_at	ZIC2	-2.485882959	0.00998004	0.003633776	0.014917016	0.075847971	0.020525554	1	1	1	2.496871315	304.65494	245.5404407	760.6841806	436.5933082	996
8578	209154_at	TAX1BP3	-2.549524925	0.001996008	0	0.002988266	0.031964883	0.025629454	1	1	1	2.494607707	1170.26619	353.2883884	2919.355056	1673.482656	1000
508	215473_at	LOC645256	5.817878809	0.001996008	0	0.002988266	0.031964883	0.017787688	1	0.771	0.772	2.491213555	57.97265178	33.62024832	23.27084792	1.236716099	0
21069	229074_at	---	-1.398952737	0.023952096	0.014077818	0.032376732	0.122990612	0.091834669	1	1	1	2.489601713	67.97865607	36.046112	169.2397786	176.6143265	989
1555	1561615_s_at	SLC8A1	4.468887144	0.023952096	0.014077818	0.032376732	0.122990612	0.017787688	1	0.999	0.999	2.486499469	96.60978462	66.76291062	38.85373226	12.9012737	11
3779	208934_s_at	LGALS8	-3.471057414	0.001996008	0	0.002988266	0.031964883	0.017787688	1	1	1	2.485764687	98.82907132	59.39769966	245.6658156	100.3784574	1000
1992	206107_at	RGS11	4.190826867	0.00998004	0.003633776	0.014917016	0.075847971	0.017787688	1	1	1	2.484661426	267.0909464	136.349067	107.4959122	72.21913406	4
14426	212354_at	SULF1	-1.914541811	0.011976048	0.004995055	0.017537368	0.084077686	0.081514286	1	1	1	2.483536855	246.4441478	250.5258589	612.0531236	455.0119663	995
4534	209312_x_at	HLA-DRB1	-3.26765681	0.001996008	0	0.002988266	0.031964883	0.025629454	1	1	1	2.480615821	1732.680912	1250.523248	4298.115682	1845.283316	1000
7159	218986_s_at	FLJ20035	-2.747021	0.001996008	0	0.002988266	0.031964883	0.017787688	1	1	1	2.48043266	149.9994733	58.69400368	372.0635925	196.374419	1000
15527	221566_s_at	NOL3	-1.822141708	0.007984032	0.002357126	0.012216731	0.067187634	0.084258685	1	1	1	2.479820218	89.76467524	27.76136036	222.6002565	178.1646753	997
1213	228708_at	RAB27B	4.73391118	0.003992016	3.05E-04	0.006382037	0.04592229	0.017787688	1	0.998	0.998	2.47977793	680.5983672	351.6008147	274.4594018	144.8580149	1
1337	232195_at	GPR158	4.618493631	0.007984032	0.002357126	0.012216731	0.067187634	0.017787688	1	0.998	0.998	2.476619445	1148.26638	596.7320225	463.6426408	255.098997	3
5332	236714_at	---	3.093320585	0.007984032	0.002357126	0.012216731	0.067187634	0.039350448	1	1	1	2.476452142	65.89899402	70.61453632	26.6102433	5.741425089	3
4711	209763_at	CHRDL1	3.23088154	0.035928144	0.02392437	0.046464039	0.154277087	0.030870564	1	1	1	2.475989064	516.2620989	469.2737599	208.5074229	114.6699574	17
19495	227253_at	CP	-1.512010975	0.01996008	0.010930536	0.027548268	0.111253584	0.17051149	1	1	1	2.473497196	216.0299922	374.9253461	534.3495801	489.4627397	991
5536	1556599_s_at	ARPP-21	3.049120227	0.037924152	0.025607636	0.048769551	0.159438157	0.054234746	1	1	1	2.473173548	186.573599	92.27596762	75.43894327	79.83890783	18
2278	203725_at	GADD45A	-4.03608113	0.001996008	0	0.002988266	0.031964883	0.017787688	1	1	1	2.47235763	1004.737225	1094.908711	2484.069744	762.4121854	1000
15671	220615_s_at	MLSTD1	-1.810682435	0.003992016	3.05E-04	0.006382037	0.04592229	0.114562434	1	1	1	2.469976649	140.9905764	45.91429553	348.2434314	279.665698	999
343	204762_s_at	GNAO1	6.228610883	0.001996008	0	0.002988266	0.031964883	0.017787688	1	0.552	0.553	2.469437555	510.4105348	268.4527212	206.6910069	27.45649883	0
4772	221636_s_at	MOSC2	-3.217609897	0.001996008	0	0.002988266	0.031964883	0.017787688	1	1	1	2.468011793	210.5244266	85.32415707	519.5767675	232.3551191	1000
4688	200887_s_at	STAT1	-3.236754849	0.001996008	0	0.002988266	0.031964883	0.017787688	1	1	1	2.467741655	1527.214082	641.8895619	3768.769807	1673.423963	1000
4278	202363_at	SPOCK1	3.331918785	0.015968064	0.007886749	0.02261651	0.098056649	0.035344014	1	1	1	2.467697467	1731.640881	667.6994703	701.7233289	699.7778298	7
1042	212268_at	SERPINB1	-4.900176018	0.001996008	0	0.002988266	0.031964883	0.017787688	1	0.995	0.995	2.466675361	107.1076362	35.71672993	264.1997674	76.98883643	1000
2349	200904_at	HLA-E	-4.000321067	0.001996008	0	0.002988266	0.031964883	0.017787688	1	1	1	2.465456494	722.0782087	269.4047747	1780.252409	637.3568776	1000
13920	204472_at	GEM	-1.961799552	0.023952096	0.014077818	0.032376732	0.122990612	0.025629454	1	1	1	2.463599918	362.8609054	344.8498741	893.9440969	646.0750721	989
5239	229300_at	---	3.11052655	0.027944112	0.017302913	0.037128811	0.133894952	0.030870564	1	1	1	2.462252962	235.3594264	228.0696634	95.58702133	48.60167986	13
1801	236095_at	NTRK2	4.304183276	0.005988024	0.001210313	0.009398128	0.057431853	0.025629454	1	1	1	2.462086518	481.5198361	203.5397637	195.5738893	136.7968069	2
13725	218701_at	LACTB2	-1.979974124	0.011976048	0.004995055	0.017537368	0.084077686	0.043329476	1	1	1	2.461300468	128.3460827	80.9640352	315.8982735	229.3629565	995
16485	228280_at	ZC3HAV1L	-1.739797985	0.027944112	0.017302913	0.037128811	0.133894952	0.025629454	1	1	1	2.461145728	181.2359582	245.9831875	446.0481042	357.2946618	987
3341	205816_at	ITGB8	-3.608446038	0.001996008	0	0.002988266	0.031964883	0.017787688	1	1	1	2.459575585	94.06177758	43.6426631	231.3520516	91.25942642	1000
1480	235251_at	---	4.512440731	0.001996008	0	0.002988266	0.031964883	0.017787688	1	0.999	0.999	2.459326219	309.7595659	208.3597265	125.9530206	42.60424045	0
9383	243271_at	SAMD9L	-2.446906869	0.001996008	0	0.002988266	0.031964883	0.030870564	1	1	1	2.458465692	122.9300618	28.95451221	302.2193394	179.0400775	1000
17659	201983_s_at	EGFR	-1.651777259	0.025948104	0.015682036	0.034761319	0.12872937	0.136591188	1	1	1	2.457158961	3398.653056	2097.621552	8351.030812	7287.70431	988
16190	36711_at	MAFF	-1.763904934	0.02994012	0.018938966	0.039481403	0.139413653	0.122988861	1	1	1	2.455967282	245.9429798	291.2908848	604.0279118	481.0004621	986
2200	1568791_s_at	---	4.076029266	0.011976048	0.004995055	0.017537368	0.084077686	0.020525554	1	1	1	2.455534289	152.2872672	120.9438247	62.01797626	14.14685875	5
4088	202375_at	SEC24D	-3.380855011	0.003992016	3.05E-04	0.006382037	0.04592229	0.017787688	1	1	1	2.45450798	54.70099082	21.16078524	134.2640185	56.91193335	999
8853	203921_at	CHST2	-2.513835697	0.003992016	3.05E-04	0.006382037	0.04592229	0.020525554	1	1	1	2.454163289	402.9939525	248.7674099	989.012964	560.7664775	999
2683	210055_at	TSHR	3.855723939	0.007984032	0.002357126	0.012216731	0.067187634	0.020525554	1	1	1	2.452753168	106.0992347	91.90890008	43.25720017	3.156509669	3
813	217853_at	TNS3	5.214902568	0.001996008	0	0.002988266	0.031964883	0.017787688	1	0.964	0.965	2.451878927	2435.113281	1036.403834	993.162123	507.2800488	0
8688	201367_s_at	ZFP36L2	-2.536944782	0.005988024	0.001210313	0.009398128	0.057431853	0.020525554	1	1	1	2.450707386	252.1430559	183.8812128	617.9288495	344.0837554	998
1573	225401_at	C1orf85	-4.455499709	0.001996008	0	0.002988266	0.031964883	0.017787688	1	0.999	0.999	2.450217415	167.5566299	47.62945677	410.5501724	131.9883751	1000
2412	226122_at	PLEKHG1	-3.972402399	0.001996008	0	0.002988266	0.031964883	0.017787688	1	1	1	2.449938179	173.9544072	103.7304915	426.1775437	148.9003489	1000
4005	203409_at	DDB2	-3.407041981	0.001996008	0	0.002988266	0.031964883	0.020525554	1	1	1	2.449435746	170.7930721	55.74598429	418.346656	176.3338931	1000
1076	1557545_s_at	RNF165	4.863823432	0.001996008	0	0.002988266	0.031964883	0.017787688	1	0.995	0.995	2.44934621	90.24909108	49.16365424	36.84619623	16.43507316	0
360	211911_x_at	HLA-B	-6.184568044	0.001996008	0	0.002988266	0.031964883	0.017787688	1	0.578	0.58	2.449095478	3432.988733	1471.118021	8407.717181	1864.498685	1000
745	235228_at	CCDC85A	5.305554743	0.003992016	3.05E-04	0.006382037	0.04592229	0.017787688	1	0.946	0.947	2.448130592	147.9271408	81.33664044	60.42453018	19.78911511	1
3877	204722_at	SCN3B	3.442689544	0.027944112	0.017302913	0.037128811	0.133894952	0.030870564	1	1	1	2.447072314	1010.272897	879.2767674	412.849629	189.0042592	13
198	204866_at	PHF16	6.833857127	0.001996008	0	0.002988266	0.031964883	0.017787688	1	0.319	0.319	2.446739912	300.9110717	97.73647856	122.9844947	47.70926162	0
2085	204755_x_at	HLF	4.138135947	0.007984032	0.002357126	0.012216731	0.067187634	0.017787688	1	1	1	2.446709791	420.7378006	252.4906883	171.9606478	98.64963096	3
2665	205637_s_at	SH3GL3	3.86545941	0.007984032	0.002357126	0.012216731	0.067187634	0.025629454	1	1	1	2.44564418	623.0250811	337.3138069	254.7488658	182.0123194	3
4164	231220_at	BRUNOL4	3.363759529	0.027944112	0.017302913	0.037128811	0.133894952	0.039350448	1	1	1	2.443634331	130.0258132	124.3895852	53.21001246	15.09416137	13
1255	203799_at	CD302	-4.695042183	0.001996008	0	0.002988266	0.031964883	0.017787688	1	0.998	0.998	2.44290361	298.3950728	192.8519955	728.9504008	208.5294665	1000
255	227000_at	C7orf41	6.516436995	0.001996008	0	0.002988266	0.031964883	0.017787688	1	0.433	0.433	2.441021724	422.5456956	213.3482043	173.1019808	16.03870668	0
7812	208320_at	CABP1	2.651125447	0.035928144	0.02392437	0.046464039	0.154277087	0.06694844	1	1	1	2.437463947	306.5382208	372.1149639	125.7611302	43.99140016	17
2035	204754_at	HLF	4.167867689	0.003992016	3.05E-04	0.006382037	0.04592229	0.017787688	1	1	1	2.437394892	416.4507543	234.0319222	170.8589592	102.7784748	1
1734	1559410_at	---	4.354204073	0.005988024	0.001210313	0.009398128	0.057431853	0.017787688	1	1	1	2.436045778	1014.344895	496.7789245	416.3899153	258.6140035	2
11152	1556427_s_at	LOC221091	-2.238659417	0.001996008	0	0.002988266	0.031964883	0.030870564	1	1	1	2.435158053	71.9335624	15.4360162	175.1695937	112.7605693	1000
900	227933_at	LRRN6A	5.081380783	0.001996008	0	0.002988266	0.031964883	0.017787688	1	0.981	0.981	2.434678863	1094.165303	373.3026485	449.4084701	265.464742	0
12400	241272_at	TNC	-2.108717125	0.003992016	3.05E-04	0.006382037	0.04592229	0.050752292	1	1	1	2.433294937	167.3696888	94.09301148	407.2598164	275.6620988	999
2295	231214_at	---	4.029817329	0.001996008	0	0.002988266	0.031964883	0.017787688	1	1	1	2.432970357	202.9312837	164.0857282	83.4088599	15.1607053	0
706	233136_at	PABPC5	5.379019474	0.001996008	0	0.002988266	0.031964883	0.017787688	1	0.928	0.929	2.429762923	56.98414641	29.36109521	23.45255411	8.456995867	0
5083	207714_s_at	SERPINH1	-3.149164855	0.001996008	0	0.002988266	0.031964883	0.017787688	1	1	1	2.425271341	293.0254813	169.6024767	710.6663019	316.4399311	1000
2835	212686_at	PPM1H	3.793822572	0.001996008	0	0.002988266	0.031964883	0.030870564	1	1	1	2.423089088	210.7067622	161.3817019	86.95790974	38.73686141	0
2066	235642_at	ADRA1A	4.153508928	0.003992016	3.05E-04	0.006382037	0.04592229	0.017787688	1	1	1	2.421673363	214.517799	160.7725754	88.58246628	25.87335471	1
8096	211991_s_at	HLA-DPA1	-2.61231809	0.003992016	3.05E-04	0.006382037	0.04592229	0.030870564	1	1	1	2.419302187	593.5088012	500.1185561	1435.877141	759.5958438	999
3972	210657_s_at	10-Jan	3.414164516	0.025948104	0.015682036	0.034761319	0.12872937	0.035344014	1	1	1	2.415781688	534.7123895	333.7363787	221.3413539	172.231822	12
15356	211980_at	COL4A1	-1.836794054	0.015968064	0.007886749	0.02261651	0.098056649	0.099165	1	1	1	2.414522655	882.9253144	1150.516362	2131.843174	1589.262398	993
1811	226989_at	RGMB	4.296933803	0.00998004	0.003633776	0.014917016	0.075847971	0.020525554	1	1	1	2.413681443	2333.213557	1166.005311	966.6617621	593.2432732	4
2161	238735_at	TCF12	4.10024275	0.003992016	3.05E-04	0.006382037	0.04592229	0.017787688	1	1	1	2.413280499	126.8862118	85.48252085	52.57831068	24.50520209	1
173	244075_at	HSD17B7P2	6.990487213	0.001996008	0	0.002988266	0.031964883	0.017787688	1	0.269	0.269	2.413146577	309.51005	126.5009213	128.2599461	32.14241694	0
19412	218876_at	CGI-38	-1.517661007	0.02994012	0.018938966	0.039481403	0.139413653	0.151396312	1	1	1	2.411757578	253.4834325	178.7649804	611.3405891	572.3672693	986
606	221824_s_at	4-Jan	5.585617046	0.003992016	3.05E-04	0.006382037	0.04592229	0.017787688	1	0.857	0.858	2.411138787	1021.417068	395.6024434	423.624336	198.4446707	1
17197	230710_at	---	-1.684431598	0.003992016	3.05E-04	0.006382037	0.04592229	0.096777621	1	1	1	2.411006275	157.8242112	18.71296238	380.5151636	323.734379	999
1514	223120_at	FUCA2	-4.491085745	0.001996008	0	0.002988266	0.031964883	0.017787688	1	0.999	0.999	2.410376527	273.4501969	83.24122564	659.1179358	207.2363678	1000
118	200782_at	ANXA5	-7.383201672	0.001996008	0	0.002988266	0.031964883	0.017787688	1	0.167	0.168	2.409517984	1976.971171	547.2350469	4763.547591	893.6052858	1000
174	229506_at	---	6.98387464	0.001996008	0	0.002988266	0.031964883	0.017787688	1	0.273	0.273	2.408942113	250.1809911	100.1818758	103.8551278	27.42410007	0
15299	221567_at	NOL3	-1.84194296	0.007984032	0.002357126	0.012216731	0.067187634	0.081514286	1	1	1	2.408325758	195.8680542	48.75013208	471.7140801	366.2232482	997
21217	227609_at	EPSTI1	-1.387682199	0.011976048	0.004995055	0.017537368	0.084077686	0.201274099	1	1	1	2.406829047	150.980724	52.63005527	363.3847919	374.2352322	995
9973	208691_at	TFRC	-2.37456572	0.005988024	0.001210313	0.009398128	0.057431853	0.054234746	1	1	1	2.406624603	1159.450166	679.3246452	2790.361294	1656.455164	998
18	206580_s_at	EFEMP2	-9.160700765	0.001996008	0	0.002988266	0.031964883	0.017787688	1	0.01	0.01	2.406274587	366.0622672	103.6510675	880.8463306	130.1258702	1000
2176	223206_s_at	NMRAL1	-4.093304524	0.003992016	3.05E-04	0.006382037	0.04592229	0.017787688	1	1	1	2.40597996	215.5962092	118.0037368	518.7201588	174.0479866	999
9627	208436_s_at	IRF7	-2.417061586	0.003992016	3.05E-04	0.006382037	0.04592229	0.039350448	1	1	1	2.40470696	193.7220591	85.41370014	465.8447839	273.2822408	999
610	200791_s_at	IQGAP1	-5.572152758	0.001996008	0	0.002988266	0.031964883	0.017787688	1	0.865	0.866	2.400257341	586.4384459	229.9970974	1407.603185	346.9696219	1000
14945	1561908_a_at	HS3ST3B1	-1.870964814	0.001996008	0	0.002988266	0.031964883	0.091834669	1	1	1	2.399253828	126.8874526	28.28779934	304.4352062	232.1247064	1000
4975	204753_s_at	HLF	3.171256606	0.027944112	0.017302913	0.037128811	0.133894952	0.043329476	1	1	1	2.397146796	422.0592174	310.1777307	176.0673222	134.3967426	13
4	207157_s_at	GNG5	-10.68119331	0.001996008	0	0.002988266	0.031964883	0.017787688	1	0.001	0.001	2.3970392	1436.855783	843.4650446	3444.199635	280.210833	1000
7368	208321_s_at	CABP1	2.714195903	0.025948104	0.015682036	0.034761319	0.12872937	0.063919699	1	1	1	2.396900717	356.0562486	415.8958855	148.5486012	51.36483407	12
2101	211616_s_at	HTR2A	4.131791064	0.005988024	0.001210313	0.009398128	0.057431853	0.017787688	1	1	1	2.394811313	87.6936747	68.59794895	36.61819794	5.876871404	2
14250	210145_at	PLA2G4A	-1.931360731	0.015968064	0.007886749	0.02261651	0.098056649	0.105982384	1	1	1	2.393649975	82.55453183	96.98108909	197.606653	139.7439299	993
1355	1564426_x_at	LOC389634	4.60630437	0.005988024	0.001210313	0.009398128	0.057431853	0.017787688	1	0.998	0.998	2.391576071	222.8400199	141.3286973	93.17705699	31.7666019	2
3646	215695_s_at	GYG2	-3.51345541	0.001996008	0	0.002988266	0.031964883	0.017787688	1	1	1	2.391054754	108.3285557	73.36888512	259.0195081	100.1390677	1000
838	231109_at	CUGBP2	5.174761633	0.001996008	0	0.002988266	0.031964883	0.017787688	1	0.97	0.97	2.390934254	300.657185	166.591406	125.74883	40.63397663	0
1377	238447_at	RBMS3	4.588488199	0.003992016	3.05E-04	0.006382037	0.04592229	0.017787688	1	0.998	0.998	2.389892085	255.6159437	134.201244	106.9571071	54.04624593	1
1371	218618_s_at	FNDC3B	-4.594449051	0.001996008	0	0.002988266	0.031964883	0.017787688	1	0.998	0.998	2.389689247	255.4813163	117.2435242	610.5209544	182.3510203	1000
839	208729_x_at	HLA-B	-5.174617179	0.001996008	0	0.002988266	0.031964883	0.017787688	1	0.97	0.97	2.389093352	3001.601212	1195.609405	7171.105503	1904.593421	1000
12726	236517_at	MEGF10	-2.074609257	0.005988024	0.001210313	0.009398128	0.057431853	0.054234746	1	1	1	2.388583256	152.3564947	146.5302118	363.9161721	241.5955231	998
4686	227314_at	ITGA2	-3.237010653	0.001996008	0	0.002988266	0.031964883	0.017787688	1	1	1	2.387054042	103.8497159	51.85390578	247.8948842	106.6632408	1000
18676	222108_at	AMIGO2	-1.573102736	0.025948104	0.015682036	0.034761319	0.12872937	0.116549188	1	1	1	2.384720077	105.0215448	70.67821637	250.4469863	224.3653268	988
17349	216840_s_at	LAMA2	-1.673686752	0.007984032	0.002357126	0.012216731	0.067187634	0.116549188	1	1	1	2.384618448	143.2565545	26.59169983	341.6122226	290.0709005	997
3117	1552714_at	CREG2	3.684966138	0.015968064	0.007886749	0.02261651	0.098056649	0.035344014	1	1	1	2.38383784	147.6930808	129.2416126	61.9560099	10.77751214	7
151	226312_at	RICTOR	7.119855669	0.001996008	0	0.002988266	0.031964883	0.017787688	1	0.23	0.231	2.383782267	1493.290288	550.3034339	626.4373675	179.3298012	0
902	234303_s_at	GPR85	5.077595244	0.001996008	0	0.002988266	0.031964883	0.017787688	1	0.982	0.982	2.383695027	240.8083959	87.57340944	101.0231566	55.76187276	0
469	219304_s_at	PDGFD	-5.891229434	0.001996008	0	0.002988266	0.031964883	0.017787688	1	0.736	0.737	2.383502077	120.9506502	71.66606756	288.2861258	62.27179234	1000
4290	201862_s_at	LRRFIP1	-3.328750836	0.003992016	3.05E-04	0.006382037	0.04592229	0.020525554	1	1	1	2.381746096	197.9647789	87.89475603	471.5018393	197.653622	999
15685	210538_s_at	BIRC3	-1.809995065	0.003992016	3.05E-04	0.006382037	0.04592229	0.094260598	1	1	1	2.380385738	23.54724216	3.021411186	56.05151939	43.96899875	999
2767	227467_at	RDH10	-3.819827016	0.001996008	0	0.002988266	0.031964883	0.017787688	1	1	1	2.378845375	213.4758497	76.14026707	507.8260378	185.85232	1000
4573	231223_at	CSMD1	3.26024726	0.02994012	0.018938966	0.039481403	0.139413653	0.035344014	1	1	1	2.378782088	306.7541021	201.5156132	128.9542677	101.1471568	14
390	226101_at	PRKCE	6.120397321	0.001996008	0	0.002988266	0.031964883	0.017787688	1	0.617	0.619	2.37747875	514.7500611	207.55169	216.5108989	78.54847386	0
9813	218035_s_at	FLJ20273	-2.39394864	0.001996008	0	0.002988266	0.031964883	0.035344014	1	1	1	2.377455014	132.393471	43.95486518	314.7595215	185.623829	1000
8973	230333_at	SAT1	-2.501105829	0.005988024	0.001210313	0.009398128	0.057431853	0.030870564	1	1	1	2.376987554	871.267262	422.566568	2070.991438	1160.630225	998
1282	238590_x_at	TMEM107	-4.669917154	0.001996008	0	0.002988266	0.031964883	0.017787688	1	0.998	0.998	2.376832605	364.0864006	72.45254966	865.3724277	261.0588411	1000
1055	228600_x_at	C7orf46	-4.886857824	0.001996008	0	0.002988266	0.031964883	0.017787688	1	0.995	0.995	2.376050338	237.1940674	173.5577999	563.585044	145.3173123	1000
10909	231738_at	PCDHB7	-2.263254026	0.007984032	0.002357126	0.012216731	0.067187634	0.047175057	1	1	1	2.374157213	230.2114823	269.2683274	546.5582514	321.9128135	997
7772	201662_s_at	ACSL3	-2.657583904	0.001996008	0	0.002988266	0.031964883	0.017787688	1	1	1	2.373770521	812.9823623	250.8700801	1929.833566	1023.651741	1000
1505	1559072_a_at	LRRC62	4.495979075	0.003992016	3.05E-04	0.006382037	0.04592229	0.020525554	1	0.999	0.999	2.372842349	976.8444125	382.30432	411.6769127	259.6271788	1
1132	240502_at	FRMD5	4.810488112	0.007984032	0.002357126	0.012216731	0.067187634	0.017787688	1	0.997	0.997	2.372126267	511.9456666	229.1033738	215.8172074	113.5580822	3
18054	211981_at	COL4A1	-1.620434458	0.037924152	0.025607636	0.048769551	0.159438157	0.13088257	1	1	1	2.371178645	636.9544921	864.206404	1510.33289	1266.075954	982
2174	226069_at	PRICKLE1	4.093619917	0.003992016	3.05E-04	0.006382037	0.04592229	0.017787688	1	1	1	2.369946462	317.410848	215.3293657	133.9316533	57.96244747	1
9134	208816_x_at	ANXA2P2	-2.480923399	0.001996008	0	0.002988266	0.031964883	0.020525554	1	1	1	2.36964242	942.4690923	444.0080235	2233.31474	1259.90538	1000
364	241391_at	JMJD1C	6.176097596	0.001996008	0	0.002988266	0.031964883	0.017787688	1	0.58	0.582	2.369299386	393.6569183	118.964015	166.1490822	74.08190634	0
6864	221185_s_at	IQCG	-2.792641859	0.001996008	0	0.002988266	0.031964883	0.020525554	1	1	1	2.368576585	252.9665456	113.8425445	599.1706367	299.6355971	1000
17766	230258_at	GLIS3	-1.643844708	0.023952096	0.014077818	0.032376732	0.122990612	0.140468964	1	1	1	2.366883264	285.5812724	139.479441	675.937534	578.5250308	989
3236	208161_s_at	ABCC3	-3.647839734	0.001996008	0	0.002988266	0.031964883	0.017787688	1	1	1	2.366657879	153.3534826	18.4967074	362.935228	140.5040552	1000
1215	208789_at	PTRF	-4.732524326	0.001996008	0	0.002988266	0.031964883	0.017787688	1	0.998	0.998	2.364634589	478.5012229	260.6991563	1131.480543	318.5633212	1000
4222	221245_s_at	FZD5	-3.347339233	0.001996008	0	0.002988266	0.031964883	0.017787688	1	1	1	2.364351131	84.13906358	39.87034088	198.9342902	82.21074122	1000
1013	235230_at	PLCXD2	4.942167628	0.003992016	3.05E-04	0.006382037	0.04592229	0.017787688	1	0.995	0.995	2.364125164	82.35664393	44.07535851	34.83599141	13.80162346	1
873	218341_at	PPCS	-5.108845491	0.001996008	0	0.002988266	0.031964883	0.017787688	1	0.978	0.978	2.363655534	174.950892	77.25247187	413.5236439	109.3856346	1000
7012	201169_s_at	BHLHB2	-2.768872838	0.001996008	0	0.002988266	0.031964883	0.017787688	1	1	1	2.363181799	125.5356307	39.96098115	296.6635176	150.3965339	1000
2685	225415_at	DTX3L	-3.855568929	0.001996008	0	0.002988266	0.031964883	0.017787688	1	1	1	2.362153148	596.8131993	216.4440979	1409.764177	507.9026755	1000
3743	1554899_s_at	FCER1G	-3.481056421	0.001996008	0	0.002988266	0.031964883	0.017787688	1	1	1	2.361950922	183.8993172	129.5340263	434.3611618	167.0769272	1000
4456	235227_at	---	3.290022241	0.031936128	0.02058897	0.041820911	0.144371444	0.043329476	1	1	1	2.360823159	214.673406	173.7797422	90.93159104	53.15303211	15
1122	230255_at	GABRD	4.817985188	0.001996008	0	0.002988266	0.031964883	0.017787688	1	0.996	0.996	2.360255694	239.9442257	138.8570075	101.6602677	36.43430411	0
366	1561242_at	---	6.171941476	0.001996008	0	0.002988266	0.031964883	0.017787688	1	0.581	0.583	2.360223207	95.43128347	36.76156173	40.43316039	14.934687	0
1224	205773_at	CPEB3	4.724186945	0.001996008	0	0.002988266	0.031964883	0.017787688	1	0.998	0.998	2.356017596	150.4412516	63.23254843	63.85404416	35.57962073	0
7374	208966_x_at	IFI16	-2.713256867	0.003992016	3.05E-04	0.006382037	0.04592229	0.020525554	1	1	1	2.355428066	633.2770119	199.8285473	1491.638447	770.0704156	999
17996	212311_at	KIAA0746	-1.625912388	0.021956088	0.012493219	0.029973498	0.117645499	0.105982384	1	1	1	2.355246869	247.7238066	337.8637081	583.4507201	484.162631	990
1584	227760_at	IGFBPL1	4.449437935	0.003992016	3.05E-04	0.006382037	0.04592229	0.017787688	1	0.999	0.999	2.354649921	149.6523138	106.4496631	63.55607792	11.03869218	1
19478	219872_at	C4orf18	-1.513479341	0.02994012	0.018938966	0.039481403	0.139413653	0.103805801	1	1	1	2.354406608	86.7179641	46.49141777	204.1693477	189.0201104	986
1169	215323_at	LUZP2	4.77621457	0.011976048	0.004995055	0.017537368	0.084077686	0.017787688	1	0.998	0.998	2.35408895	636.0742489	307.4038124	270.1997514	132.250978	5
3410	235527_at	LOC284214	3.586573279	0.011976048	0.004995055	0.017537368	0.084077686	0.030870564	1	1	1	2.353307678	460.4091314	266.6534511	195.6434068	139.1601566	5
104	226310_at	RICTOR	7.466963325	0.001996008	0	0.002988266	0.031964883	0.017787688	1	0.151	0.152	2.352720757	562.6806871	230.0468888	239.1616962	36.61189351	0
807	205948_at	PTPRT	5.216700114	0.005988024	0.001210313	0.009398128	0.057431853	0.017787688	1	0.964	0.965	2.351086229	448.30355	207.7030533	190.6793313	80.89578968	2
14156	204249_s_at	LMO2	-1.940683339	0.003992016	3.05E-04	0.006382037	0.04592229	0.078681445	1	1	1	2.350929629	886.3028219	436.6567223	2083.635564	1499.37346	999
561	53720_at	FLJ11286	-5.693995914	0.001996008	0	0.002988266	0.031964883	0.017787688	1	0.82	0.82	2.347583701	266.501733	93.46432199	625.6351247	149.0998506	1000
1167	222364_at	---	4.778466125	0.005988024	0.001210313	0.009398128	0.057431853	0.017787688	1	0.998	0.998	2.346867959	554.3068399	312.7455951	236.1900412	90.84295609	2
3355	225726_s_at	PLEKHH1	3.603981146	0.033932136	0.02225085	0.044147813	0.14949492	0.030870564	1	1	1	2.346605142	1100.212264	638.0416792	468.8527457	328.3377796	16
2477	209790_s_at	CASP6	-3.94363929	0.001996008	0	0.002988266	0.031964883	0.017787688	1	1	1	2.34605101	93.72132305	54.57940439	219.8750047	74.70802948	1000
457	203732_at	TRIP4	-5.932434597	0.001996008	0	0.002988266	0.031964883	0.017787688	1	0.715	0.718	2.345766216	173.9390214	105.4999202	408.0202802	85.17408267	1000
4184	215321_at	RPIB9	3.35862756	0.015968064	0.007886749	0.02261651	0.098056649	0.035344014	1	1	1	2.34533642	154.0139679	96.83956135	65.66817734	48.91920416	7
4430	228100_at	C1orf88	-3.295553947	0.001996008	0	0.002988266	0.031964883	0.017787688	1	1	1	2.344353946	245.4307312	199.027035	575.3765032	229.5975304	1000
7185	1569003_at	TMEM49	-2.742448718	0.001996008	0	0.002988266	0.031964883	0.020525554	1	1	1	2.343193396	293.8703988	336.5865116	688.5951779	321.0229099	1000
17001	228762_at	LFNG	-1.699862158	0.01996008	0.010930536	0.027548268	0.111253584	0.126951773	1	1	1	2.342442664	796.2392227	440.2539791	1865.144726	1528.442855	991
10812	209360_s_at	RUNX1	-2.273756519	0.005988024	0.001210313	0.009398128	0.057431853	0.075816013	1	1	1	2.341953816	336.2280221	288.8609947	787.4304992	469.7058921	998
2350	229818_at	SVOP	3.999359219	0.00998004	0.003633776	0.014917016	0.075847971	0.020525554	1	1	1	2.34158846	280.7111402	186.5653091	119.8806472	56.36298496	4
5697	236532_at	LOC399947	3.014779446	0.033932136	0.02225085	0.044147813	0.14949492	0.050752292	1	1	1	2.341048606	61.73265555	65.12626982	26.3696599	5.501993895	16
14362	220298_s_at	SPATA6	-1.921003763	0.017964072	0.00939328	0.025097335	0.104806516	0.094260598	1	1	1	2.340911037	71.1782942	52.27927163	166.6220545	119.5772881	992
12408	207060_at	EN2	-2.107982825	0.001996008	0	0.002988266	0.031964883	0.054234746	1	1	1	2.340195556	134.64844	196.0196923	315.103681	191.7433621	1000
15429	225667_s_at	---	-1.83044989	0.025948104	0.015682036	0.034761319	0.12872937	0.089267113	1	1	1	2.337027692	745.9220864	684.8793948	1743.240572	1301.235102	988
17592	1554476_x_at	ZNF808	1.656423063	0.00998004	0.003633776	0.014917016	0.075847971	0.202844548	1	1	1	2.332803496	109.847786	214.1342168	47.08831505	3.966086032	4
39	201426_s_at	VIM	-8.457669443	0.001996008	0	0.002988266	0.031964883	0.017787688	1	0.035	0.035	2.332737336	7929.468512	4675.756382	18497.36725	2295.281671	1000
8770	214770_at	MSR1	-2.526503173	0.001996008	0	0.002988266	0.031964883	0.035344014	1	1	1	2.328248834	85.46769026	52.15223625	198.9900502	107.7202815	1000
1972	239653_at	RTKN	4.205387388	0.00998004	0.003633776	0.014917016	0.075847971	0.020525554	1	1	1	2.328007643	481.7109895	273.503649	206.9198489	107.6669515	4
1760	213601_at	SLIT1	4.335440805	0.003992016	3.05E-04	0.006382037	0.04592229	0.017787688	1	1	1	2.327943534	2617.14068	1372.353931	1124.228591	598.6111581	1
7101	230264_s_at	AP1S2	-2.755565948	0.001996008	0	0.002988266	0.031964883	0.017787688	1	1	1	2.32713636	1119.119299	422.2444733	2604.343212	1307.530195	1000
7461	206332_s_at	IFI16	-2.699989137	0.007984032	0.002357126	0.012216731	0.067187634	0.020525554	1	1	1	2.326841755	651.4130784	211.3161006	1515.73515	778.7749181	997
802	209757_s_at	MYCN	5.224356317	0.001996008	0	0.002988266	0.031964883	0.017787688	1	0.958	0.959	2.32448246	743.0142032	401.2015541	319.6471541	96.02933598	0
12480	207455_at	P2RY1	-2.099498616	0.001996008	0	0.002988266	0.031964883	0.06694844	1	1	1	2.323149281	37.96581389	7.799758119	88.20025323	58.51123886	1000
17493	204999_s_at	ATF5	-1.66312048	0.007984032	0.002357126	0.012216731	0.067187634	0.129083914	1	1	1	2.323046276	42.09253025	10.66976458	97.78289564	81.89208225	997
11018	203303_at	DYNLT3	-2.252529285	0.00998004	0.003633776	0.014917016	0.075847971	0.047175057	1	1	1	2.32251916	446.1191356	421.971297	1036.12024	615.0222044	996
5783	208370_s_at	DSCR1	-2.997331569	0.001996008	0	0.002988266	0.031964883	0.017787688	1	1	1	2.321417671	991.227539	323.9485981	2301.053125	1061.189289	1000
1347	214762_at	ATP6V1G2	4.612082896	0.003992016	3.05E-04	0.006382037	0.04592229	0.017787688	1	0.998	0.998	2.320353253	1463.40698	670.9401921	630.6828403	333.4525186	1
21226	227834_at	TXLNB	-1.38711682	0.001996008	0	0.002988266	0.031964883	0.195512066	1	1	1	2.319557933	22.24052884	3.146956051	51.5881951	51.80670581	1000
1197	212458_at	SPRED2	-4.750325132	0.001996008	0	0.002988266	0.031964883	0.017787688	1	0.998	0.998	2.319432798	601.2362784	328.8871715	1394.527144	383.4671615	1000
2109	217787_s_at	GALNT2	-4.128676686	0.001996008	0	0.002988266	0.031964883	0.017787688	1	1	1	2.31783663	100.1807716	51.78684269	232.2026621	75.04828118	1000
5749	216834_at	RGS1	-3.003236908	0.007984032	0.002357126	0.012216731	0.067187634	0.020525554	1	1	1	2.317508276	668.96252	471.7983236	1550.326177	689.2139713	997
15894	1555716_a_at	CXADR	-1.791150948	0.011976048	0.004995055	0.017537368	0.084077686	0.103805801	1	1	1	2.316317605	38.09022711	21.64808114	88.22906363	67.92362346	995
15633	224221_s_at	VAV3	-1.813585357	0.001996008	0	0.002988266	0.031964883	0.054234746	1	1	1	2.316101663	26.51667069	3.638854006	61.41530509	47.10893272	1000
12513	229437_at	BIC	-2.096709469	0.001996008	0	0.002988266	0.031964883	0.050752292	1	1	1	2.315511505	22.5471775	3.513584963	52.2082489	34.61825642	1000
6207	207034_s_at	GLI2	-2.909442115	0.003992016	3.05E-04	0.006382037	0.04592229	0.017787688	1	1	1	2.315030689	63.22538787	36.41105704	146.3687132	68.20052758	999
96	203839_s_at	TNK2	7.543781406	0.001996008	0	0.002988266	0.031964883	0.017787688	1	0.135	0.136	2.313643088	1251.980681	509.0785321	541.1295666	68.43367464	0
13524	212464_s_at	FN1	-1.997891033	0.015968064	0.007886749	0.02261651	0.098056649	0.081514286	1	1	1	2.313331583	1786.170852	1193.215335	4132.005445	2829.291471	993
2297	239533_at	GPR155	4.027760008	0.011976048	0.004995055	0.017537368	0.084077686	0.020525554	1	1	1	2.313096512	298.992605	189.7054201	129.2607565	62.50725148	5
400	230154_at	WAC	6.093651754	0.001996008	0	0.002988266	0.031964883	0.017787688	1	0.634	0.636	2.311383038	251.750058	88.73889688	108.9174983	42.66138647	0
10658	203186_s_at	S100A4	-2.29178379	0.003992016	3.05E-04	0.006382037	0.04592229	0.030870564	1	1	1	2.311317576	221.87141	90.43736353	512.8152897	308.4891398	999
11347	230137_at	TMEM155	2.2182372	0.017964072	0.00939328	0.025097335	0.104806516	0.112410633	1	1	1	2.311012678	177.6463911	251.9331214	76.86950089	21.98208561	8
663	211799_x_at	HLA-C	-5.448050296	0.001996008	0	0.002988266	0.031964883	0.017787688	1	0.906	0.907	2.310796867	1030.149588	420.1193914	2380.466441	579.2180327	1000
8307	212203_x_at	IFITM3	-2.583903972	0.003992016	3.05E-04	0.006382037	0.04592229	0.020525554	1	1	1	2.310212363	2931.530081	1488.773185	6772.457035	3583.600189	999
1409	201761_at	MTHFD2	4.569835601	0.00998004	0.003633776	0.014917016	0.075847971	0.017787688	1	0.998	0.998	2.309652511	1651.937005	936.19975	715.2318358	296.2297449	4
408	215311_at	---	6.076345552	0.001996008	0	0.002988266	0.031964883	0.017787688	1	0.639	0.641	2.309465746	1013.220139	312.6030215	438.7249045	187.9128903	0
546	1569041_at	JMJD1C	5.726933633	0.001996008	0	0.002988266	0.031964883	0.017787688	1	0.809	0.809	2.30886867	319.0525282	112.7623538	138.1856545	60.00277319	0
4251	231964_at	---	-3.339105097	0.001996008	0	0.002988266	0.031964883	0.017787688	1	1	1	2.308768958	248.9244859	127.1658731	574.7091259	232.5579152	1000
721	222895_s_at	BCL11B	5.339834341	0.003992016	3.05E-04	0.006382037	0.04592229	0.017787688	1	0.935	0.936	2.308553229	153.0778574	81.18219743	66.30900058	18.66871712	1
2438	204720_s_at	DNAJC6	3.960200852	0.003992016	3.05E-04	0.006382037	0.04592229	0.030870564	1	1	1	2.308259189	1579.648874	891.8048885	684.3464032	396.9102349	1
8214	201616_s_at	CALD1	-2.595925566	0.003992016	3.05E-04	0.006382037	0.04592229	0.017787688	1	1	1	2.30673203	364.689661	164.3805299	841.2413222	444.0002018	999
1281	239824_s_at	TMEM107	-4.670135269	0.001996008	0	0.002988266	0.031964883	0.017787688	1	0.998	0.998	2.306387276	171.971015	32.2095811	396.6317609	117.0064255	1000
5781	205226_at	PDGFRL	-2.998114135	0.001996008	0	0.002988266	0.031964883	0.025629454	1	1	1	2.305990687	78.29536223	13.03892706	180.5483761	83.35074587	1000
1172	223614_at	C8orf57	4.775082628	0.003992016	3.05E-04	0.006382037	0.04592229	0.017787688	1	0.998	0.998	2.305796423	2237.987528	1211.289033	970.5919851	384.1589557	1
153	200946_x_at	GLUD1	7.109558621	0.003992016	3.05E-04	0.006382037	0.04592229	0.017787688	1	0.235	0.236	2.305402343	2141.982786	776.54691	929.1145177	248.0977502	1
3322	230908_at	---	3.61609938	0.003992016	3.05E-04	0.006382037	0.04592229	0.030870564	1	1	1	2.305013368	123.6947719	109.0811497	53.66336422	4.401849793	1
3599	225665_at	ZAK	-3.527445111	0.001996008	0	0.002988266	0.031964883	0.017787688	1	1	1	2.304751104	291.8691563	181.3872914	672.6857603	252.5090632	1000
6011	231068_at	FLJ31196	-2.951600715	0.001996008	0	0.002988266	0.031964883	0.017787688	1	1	1	2.303832668	63.31429151	20.41165337	145.8655331	67.93551512	1000
11132	223519_at	ZAK	-2.240803293	0.007984032	0.002357126	0.012216731	0.067187634	0.043329476	1	1	1	2.303712688	115.3079105	84.70380486	265.6362965	160.182997	997
6914	210181_s_at	CABP1	2.783638108	0.021956088	0.012493219	0.029973498	0.117645499	0.075816013	1	1	1	2.301618011	157.7473412	174.0815823	68.53758548	21.91649759	10
3893	207043_s_at	SLC6A9	-3.438881391	0.001996008	0	0.002988266	0.031964883	0.017787688	1	1	1	2.30132999	191.5814325	91.46319279	440.8920962	173.1094508	1000
18667	229927_at	LEMD1	-1.573967687	0.021956088	0.012493219	0.029973498	0.117645499	0.163693096	1	1	1	2.30034927	48.73464242	7.288191402	112.1066991	98.57235891	990
11955	222662_at	LOC286044	-2.151439544	0.001996008	0	0.002988266	0.031964883	0.072924186	1	1	1	2.298972748	116.1308799	33.31836779	266.981728	171.1419734	1000
16326	205896_at	SLC22A4	-1.752852704	0.005988024	0.001210313	0.009398128	0.057431853	0.094260598	1	1	1	2.298785943	185.0618194	81.83417497	425.417509	334.0059278	998
3248	213712_at	ELOVL2	-3.64310593	0.001996008	0	0.002988266	0.031964883	0.020525554	1	1	1	2.298634056	426.9087996	354.5620959	981.3071057	339.6708668	1000
30	227444_at	ARMCX4	8.664071792	0.001996008	0	0.002988266	0.031964883	0.017787688	1	0.027	0.027	2.298590853	204.2465507	51.40530615	88.85728858	23.84882071	0
7842	231049_at	LMO2	-2.647560006	0.001996008	0	0.002988266	0.031964883	0.020525554	1	1	1	2.298375941	53.2116867	18.61001538	122.3004605	63.41008615	1000
2701	227646_at	---	3.848268271	0.001996008	0	0.002988266	0.031964883	0.017787688	1	1	1	2.297751038	150.3719667	114.6771151	65.44310683	21.36726838	0
277	241506_at	LPHN3	6.439241576	0.001996008	0	0.002988266	0.031964883	0.017787688	1	0.465	0.465	2.297295712	108.5078726	37.33082089	47.23287127	16.79323697	0
5685	211160_x_at	ACTN1	-3.017723048	0.001996008	0	0.002988266	0.031964883	0.020525554	1	1	1	2.296990076	394.4427425	189.7169952	906.031065	407.0499975	1000
684	218194_at	REXO2	-5.413778172	0.001996008	0	0.002988266	0.031964883	0.017787688	1	0.919	0.919	2.296825011	635.4508728	192.4748734	1459.519458	363.4194452	1000
12992	1559965_at	---	-2.049460416	0.007984032	0.002357126	0.012216731	0.067187634	0.078681445	1	1	1	2.296305787	115.6742492	54.8889884	265.6234479	177.6344173	997
5418	206481_s_at	LDB2	3.075571353	0.017964072	0.00939328	0.025097335	0.104806516	0.072924186	1	1	1	2.294680576	485.793929	382.8694144	211.7043802	142.010365	8
283	225163_at	FRMD4A	6.432126831	0.001996008	0	0.002988266	0.031964883	0.017787688	1	0.465	0.465	2.294667679	658.0382766	277.5502663	286.7684426	74.47477411	0
24813	244434_at	---	-1.157123655	0.007984032	0.002357126	0.012216731	0.067187634	0.262699043	1	1	1	2.293898827	22.44469827	3.384447567	51.48586702	61.45914436	997
597	239678_at	AP1GBP1	5.603615905	0.001996008	0	0.002988266	0.031964883	0.017787688	1	0.854	0.854	2.293606553	382.8374777	140.8162621	166.915061	72.04604313	0
1140	222692_s_at	FNDC3B	-4.803164238	0.001996008	0	0.002988266	0.031964883	0.017787688	1	0.997	0.997	2.293437121	172.959968	75.5605878	396.672811	109.2955037	1000
664	223058_at	FAM107B	5.444136194	0.001996008	0	0.002988266	0.031964883	0.017787688	1	0.907	0.908	2.293210935	982.4356329	373.9509452	428.4104955	189.5188856	0
3566	1552378_s_at	RDH10	-3.537237851	0.001996008	0	0.002988266	0.031964883	0.017787688	1	1	1	2.292732423	41.83625026	12.74027456	95.91932745	37.04326826	1000
9803	235949_at	TTC26	-2.394923966	0.001996008	0	0.002988266	0.031964883	0.043329476	1	1	1	2.29272583	29.83991138	12.43940961	68.41473557	39.08428975	1000
8937	243915_at	AMZ2	-2.504270041	0.005988024	0.001210313	0.009398128	0.057431853	0.017787688	1	1	1	2.292275387	144.2232881	82.50662912	330.5994936	178.7642228	998
767	225128_at	KDELC2	-5.272438712	0.001996008	0	0.002988266	0.031964883	0.017787688	1	0.952	0.953	2.292272606	200.6593786	119.4830965	459.9659965	108.7940698	1000
15032	238756_at	GAS2L3	-1.863462635	0.025948104	0.015682036	0.034761319	0.12872937	0.122988861	1	1	1	2.288818303	122.2244821	163.7930166	279.7496316	194.538604	988
674	227198_at	AFF3	5.43607765	0.003992016	3.05E-04	0.006382037	0.04592229	0.017787688	1	0.909	0.909	2.28851202	672.8420321	304.530974	294.0085201	108.3999812	1
5133	205406_s_at	SPA17	-3.13567717	0.001996008	0	0.002988266	0.031964883	0.017787688	1	1	1	2.28810789	126.3018941	74.08873091	288.9923604	122.9726914	1000
215	210414_at	FLRT1	6.716808755	0.001996008	0	0.002988266	0.031964883	0.017787688	1	0.36	0.36	2.288036746	600.627536	180.915789	262.507819	95.22248507	0
9559	236207_at	SSFA2	-2.425091097	0.001996008	0	0.002988266	0.031964883	0.030870564	1	1	1	2.28797285	52.05779713	21.11711087	119.1068265	67.10345926	1000
4962	227325_at	LOC255783	-3.174858608	0.001996008	0	0.002988266	0.031964883	0.020525554	1	1	1	2.286883418	469.2341972	147.1785692	1073.083905	461.5069493	1000
7105	219728_at	MYOT	2.755055201	0.023952096	0.014077818	0.032376732	0.122990612	0.070013097	1	1	1	2.286654061	109.8054645	110.1761954	48.02014714	27.23183559	11
1274	230287_at	RUTBC2	4.676877677	0.00998004	0.003633776	0.014917016	0.075847971	0.020525554	1	0.998	0.998	2.285856307	395.1020694	202.9355937	172.8464157	76.34388227	4
4892	224895_at	YAP1	-3.189050443	0.003992016	3.05E-04	0.006382037	0.04592229	0.017787688	1	1	1	2.285853355	654.1468664	361.0542706	1495.28381	626.8704344	999
5483	244623_at	---	3.06075712	0.035928144	0.02392437	0.046464039	0.154277087	0.030870564	1	1	1	2.285784337	234.4620643	162.0191279	102.5740095	78.85798411	17
1750	215711_s_at	WEE1	-4.340303046	0.001996008	0	0.002988266	0.031964883	0.017787688	1	1	1	2.284922592	254.0873328	217.9350187	580.5698871	158.252593	1000
559	205741_s_at	DTNA	-5.697686809	0.001996008	0	0.002988266	0.031964883	0.017787688	1	0.819	0.819	2.284828288	755.6201021	361.3488392	1726.462185	386.9351689	1000
4041	213652_at	PCSK5	-3.395457843	0.001996008	0	0.002988266	0.031964883	0.017787688	1	1	1	2.284756381	76.92661942	37.52368481	175.7585846	69.42145265	1000
9077	228057_at	DDIT4L	-2.488211805	0.003992016	3.05E-04	0.006382037	0.04592229	0.020525554	1	1	1	2.283162805	106.0073245	42.28141166	242.0319804	132.6503113	999
4791	227196_at	RHPN2	-3.213657274	0.003992016	3.05E-04	0.006382037	0.04592229	0.017787688	1	1	1	2.282828716	199.83547	110.6190388	456.1901492	189.4347621	999
56	244464_at	---	8.128108382	0.001996008	0	0.002988266	0.031964883	0.017787688	1	0.052	0.052	2.282141025	526.6398921	155.5421728	230.7657092	58.43027269	0
4334	224950_at	PTGFRN	-3.317427405	0.001996008	0	0.002988266	0.031964883	0.020525554	1	1	1	2.280937743	362.7503389	194.2647543	827.4109393	332.619604	1000
18005	221729_at	COL5A2	-1.625031822	0.031936128	0.02058897	0.041820911	0.144371444	0.134768426	1	1	1	2.280739746	234.2924129	233.4071824	534.3600182	440.8700606	985
13983	218700_s_at	RAB7L1	-1.956305715	0.017964072	0.00939328	0.025097335	0.104806516	0.087239961	1	1	1	2.280716057	262.5539751	141.9020233	598.8110668	416.5195456	992
10659	226304_at	HSPB6	-2.291770815	0.003992016	3.05E-04	0.006382037	0.04592229	0.035344014	1	1	1	2.28025188	189.448615	38.06189512	431.9905606	258.7091586	999
6385	219506_at	C1orf54	-2.87741437	0.001996008	0	0.002988266	0.031964883	0.020525554	1	1	1	2.278554991	583.2789728	301.7647814	1329.033215	621.2538648	1000
3991	211474_s_at	SERPINB6	-3.409661891	0.001996008	0	0.002988266	0.031964883	0.017787688	1	1	1	2.276555191	772.0080805	262.6074765	1757.519003	698.7962291	1000
3705	217730_at	TMBIM1	-3.493502538	0.001996008	0	0.002988266	0.031964883	0.017787688	1	1	1	2.276550346	443.0576127	135.0653881	1008.642961	392.2270924	1000
5666	228824_s_at	LTB4DH	-3.022053153	0.003992016	3.05E-04	0.006382037	0.04592229	0.020525554	1	1	1	2.276151683	190.7664556	95.26347182	434.2133888	192.9632142	999
6696	203706_s_at	FZD7	-2.819959983	0.005988024	0.001210313	0.009398128	0.057431853	0.020525554	1	1	1	2.274754475	297.6781365	241.1306235	677.144673	312.639809	998
12048	209728_at	HLA-DRB4	-2.141904615	0.013972056	0.00641771	0.020099665	0.091128276	0.017787688	1	1	1	2.273609942	316.5481672	201.3491145	719.70706	452.7352597	994
9464	212646_at	RFTN1	-2.435728762	0.005988024	0.001210313	0.009398128	0.057431853	0.043329476	1	1	1	2.273334002	401.9924015	190.8610675	913.8629951	508.0848026	998
8142	205481_at	ADORA1	-2.605869142	0.001996008	0	0.002988266	0.031964883	0.017787688	1	1	1	2.273004227	416.7895928	182.9092599	947.3645061	492.4058373	1000
473	212810_s_at	SLC1A4	5.889167772	0.001996008	0	0.002988266	0.031964883	0.017787688	1	0.736	0.737	2.272870961	1027.161747	497.5332519	451.9225966	104.0756043	0
11659	1555756_a_at	CLEC7A	-2.182986138	0.005988024	0.001210313	0.009398128	0.057431853	0.060991138	1	1	1	2.272534281	52.57593435	30.41055438	119.4806132	73.9086371	998
13588	209911_x_at	HIST1H2BD	-1.992387235	0.011976048	0.004995055	0.017537368	0.084077686	0.081514286	1	1	1	2.272445103	209.6414762	105.7708588	476.3987458	324.744135	995
3070	213373_s_at	CASP8	-3.705431737	0.001996008	0	0.002988266	0.031964883	0.017787688	1	1	1	2.271863257	68.48584834	23.57998263	155.5904825	56.66834502	1000
32	201952_at	ALCAM	8.618333695	0.001996008	0	0.002988266	0.031964883	0.017787688	1	0.027	0.027	2.270976138	3478.214886	993.8438858	1531.594642	347.7126708	0
2728	1566638_at	---	3.836840831	0.00998004	0.003633776	0.014917016	0.075847971	0.017787688	1	1	1	2.2708356	98.47171279	63.76445736	43.36364675	21.8035714	4
76	200947_s_at	GLUD1	7.855415911	0.001996008	0	0.002988266	0.031964883	0.017787688	1	0.082	0.082	2.270700284	2725.93471	894.4312024	1200.481953	276.1521713	0
13313	223786_at	CHST6	-2.017116344	0.003992016	3.05E-04	0.006382037	0.04592229	0.087239961	1	1	1	2.270455866	131.0906407	46.88306933	297.6355142	201.2226697	999
10055	230364_at	CHPT1	-2.364671105	0.005988024	0.001210313	0.009398128	0.057431853	0.020525554	1	1	1	2.269992981	182.1382365	111.9134982	413.4525185	234.6597868	998
3362	221173_at	USH1C	3.602616315	0.02994012	0.018938966	0.039481403	0.139413653	0.030870564	1	1	1	2.269368223	230.1468075	176.3657414	101.414484	42.76591919	14
8497	204203_at	CEBPG	-2.560942728	0.001996008	0	0.002988266	0.031964883	0.030870564	1	1	1	2.266923401	160.9219666	61.14876629	364.7977718	193.1970564	1000
753	203146_s_at	GABBR1	5.296310983	0.001996008	0	0.002988266	0.031964883	0.017787688	1	0.95	0.951	2.266044943	4567.45874	1984.624505	2015.608188	808.931835	0
15641	213519_s_at	LAMA2	-1.812844987	0.005988024	0.001210313	0.009398128	0.057431853	0.105982384	1	1	1	2.264828114	110.8261762	22.64538828	251.0022396	189.1498555	998
14896	232375_at	STAT1	-1.874743048	0.003992016	3.05E-04	0.006382037	0.04592229	0.087239961	1	1	1	2.264605118	80.51731029	24.32489869	182.339913	132.6211066	999
4802	240218_at	---	3.211617831	0.033932136	0.02225085	0.044147813	0.14949492	0.035344014	1	1	1	2.264585613	224.7067656	149.9351305	99.22643873	70.31387159	16
5908	206023_at	NMU	2.972544714	0.001996008	0	0.002988266	0.031964883	0.047175057	1	1	1	2.264493005	154.2532945	162.8551729	68.11824732	8.06943205	0
596	240665_at	CUGBP2	5.60602505	0.001996008	0	0.002988266	0.031964883	0.017787688	1	0.853	0.853	2.264390279	360.8537804	140.5217636	159.3602409	63.62906604	0
16360	211651_s_at	LAMB1	-1.749874758	0.031936128	0.02058897	0.041820911	0.144371444	0.099165	1	1	1	2.263193766	87.11620982	74.69190591	197.160863	150.6078646	985
19	209379_s_at	KIAA1128	9.151320638	0.001996008	0	0.002988266	0.031964883	0.017787688	1	0.01	0.01	2.262602884	1114.477164	280.2352488	492.5641934	113.9548046	0
8555	1556643_at	FAM125A	-2.552365224	0.001996008	0	0.002988266	0.031964883	0.020525554	1	1	1	2.262509354	105.7360361	14.68766292	239.2287708	127.9542219	1000
9286	220591_s_at	EFHC2	-2.459076575	0.001996008	0	0.002988266	0.031964883	0.025629454	1	1	1	2.262318378	69.77322661	47.68796951	157.8492529	85.26791593	1000
8230	242086_at	SPATA6	-2.593106433	0.015968064	0.007886749	0.02261651	0.098056649	0.020525554	1	1	1	2.262265059	258.7558553	154.2701927	585.3743302	301.2105461	993
15217	236918_s_at	LRRC34	-1.849503222	0.013972056	0.00641771	0.020099665	0.091128276	0.078681445	1	1	1	2.261369913	96.16701665	82.94162071	217.4691981	156.5872009	994
6012	203143_s_at	KIAA0040	-2.951568738	0.001996008	0	0.002988266	0.031964883	0.017787688	1	1	1	2.26113658	160.8898955	42.9421704	363.794028	167.3591538	1000
21378	237737_at	CASC4	-1.377182335	0.02994012	0.018938966	0.039481403	0.139413653	0.206626837	1	1	1	2.25902989	87.54344679	119.2531299	197.7632629	189.1164703	986
4872	212758_s_at	TCF8	3.194544556	0.025948104	0.015682036	0.034761319	0.12872937	0.030870564	1	1	1	2.258518126	1368.309079	893.1691019	605.8437446	438.4322735	12
8245	202988_s_at	RGS1	-2.591864716	0.007984032	0.002357126	0.012216731	0.067187634	0.035344014	1	1	1	2.258316814	200.2697978	178.1102465	452.2726516	225.3265561	997
9888	214077_x_at	MEIS3P1	-2.384050401	0.007984032	0.002357126	0.012216731	0.067187634	0.047175057	1	1	1	2.256983246	143.3933994	68.6431506	323.6365001	182.7896748	997
3640	239879_at	LOC284998	-3.515437139	0.001996008	0	0.002988266	0.031964883	0.017787688	1	1	1	2.256723307	129.8343321	30.5110511	293.0001632	112.9205944	1000
1860	221623_at	BCAN	4.270674805	0.003992016	3.05E-04	0.006382037	0.04592229	0.020525554	1	1	1	2.256323259	777.2984303	382.2357107	344.4978139	185.0059947	1
14283	225342_at	AK3L1	-1.928030452	0.013972056	0.00641771	0.020099665	0.091128276	0.039350448	1	1	1	2.254490902	732.5390157	400.8009599	1651.502546	1154.53696	994
21304	205476_at	CCL20	-1.382144725	0.027944112	0.017302913	0.037128811	0.133894952	0.206626837	1	1	1	2.25420467	35.39564793	4.041858911	79.78903487	78.65618907	987
1578	243357_at	NEGR1	4.453046686	0.003992016	3.05E-04	0.006382037	0.04592229	0.017787688	1	0.999	0.999	2.253537369	247.9103734	163.7404662	110.0094353	26.96231484	1
2186	207135_at	HTR2A	4.085775929	0.00998004	0.003633776	0.014917016	0.075847971	0.017787688	1	1	1	2.253378861	261.878235	164.2696248	116.2158035	50.65977371	4
1928	210692_s_at	SLC43A3	-4.230939265	0.001996008	0	0.002988266	0.031964883	0.017787688	1	1	1	2.252288162	124.6054448	35.91595441	280.6473682	88.99129452	1000
6014	225867_at	VASN	-2.951439863	0.001996008	0	0.002988266	0.031964883	0.020525554	1	1	1	2.25122453	136.4823821	36.18035361	307.2524864	140.8587528	1000
506	1552943_at	GABRG1	5.826119125	0.005988024	0.001210313	0.009398128	0.057431853	0.017787688	1	0.769	0.77	2.251072467	54.59245954	26.38150402	24.2517557	5.676630288	2
20254	226292_at	CAPN5	-1.455032958	0.027944112	0.017302913	0.037128811	0.133894952	0.178501816	1	1	1	2.251014578	564.6724744	506.6612055	1271.085972	1168.806729	987
16936	209098_s_at	JAG1	-1.70505909	0.023952096	0.014077818	0.032376732	0.122990612	0.120900029	1	1	1	2.250936864	195.7345646	304.4798659	440.586147	326.1106614	989
8591	204698_at	ISG20	-2.548436705	0.001996008	0	0.002988266	0.031964883	0.030870564	1	1	1	2.250415474	77.68856058	20.6632215	174.8315389	92.94156387	1000
3841	231319_x_at	KIF9	-3.451701295	0.001996008	0	0.002988266	0.031964883	0.017787688	1	1	1	2.249791116	363.8060637	255.0615226	818.4876498	303.1726189	1000
518	221830_at	RAP2A	5.778656165	0.001996008	0	0.002988266	0.031964883	0.017787688	1	0.785	0.786	2.249142196	4724.216683	1435.359726	2100.452649	922.300014	0
9192	217478_s_at	HLA-DMA	-2.472305405	0.005988024	0.001210313	0.009398128	0.057431853	0.047175057	1	1	1	2.248739347	464.5660072	285.0188698	1044.68786	561.3615408	998
1993	1552754_a_at	IGSF4D	4.190704337	0.003992016	3.05E-04	0.006382037	0.04592229	0.017787688	1	1	1	2.246220894	1100.292123	350.9127322	489.8414603	322.8404214	1
3093	242193_at	---	3.694232843	0.031936128	0.02058897	0.041820911	0.144371444	0.017787688	1	1	1	2.245601227	84.68612687	51.46498624	37.71200597	21.75975647	15
1218	209875_s_at	SPP1	-4.730581478	0.003992016	3.05E-04	0.006382037	0.04592229	0.017787688	1	0.998	0.998	2.242878443	4468.033675	2891.304839	10021.25641	2588.589121	999
8957	216915_s_at	PTPN12	-2.502470444	0.003992016	3.05E-04	0.006382037	0.04592229	0.020525554	1	1	1	2.242374183	81.04596474	43.16009177	181.735379	96.76953546	999
2692	208306_x_at	HLA-DRB1	-3.851628699	0.001996008	0	0.002988266	0.031964883	0.017787688	1	1	1	2.241888233	1932.542241	1181.058207	4332.54371	1438.081506	1000
1660	242410_s_at	CACNA1E	4.405015389	0.007984032	0.002357126	0.012216731	0.067187634	0.017787688	1	1	1	2.240161983	63.10162299	43.85219888	28.16833045	4.095957778	3
8358	210227_at	DLGAP2	2.578340231	0.023952096	0.014077818	0.032376732	0.122990612	0.078681445	1	1	1	2.239520168	140.6901647	153.0344473	62.82156628	32.88553885	11
3776	235225_at	SCN2B	3.471710765	0.035928144	0.02392437	0.046464039	0.154277087	0.039350448	1	1	1	2.238019744	310.622618	231.2707385	138.793511	68.33246496	17
2610	221773_at	ELK3	-3.895408741	0.001996008	0	0.002988266	0.031964883	0.017787688	1	1	1	2.237232511	286.9940574	187.1308534	642.0724357	208.0562465	1000
20767	209740_s_at	PNPLA4	-1.419760986	0.015968064	0.007886749	0.02261651	0.098056649	0.191468009	1	1	1	2.236304289	149.6072474	49.93938741	334.567329	318.3749854	993
853	205137_x_at	USH1C	5.148788417	0.001996008	0	0.002988266	0.031964883	0.017787688	1	0.974	0.974	2.235545895	461.6487591	268.6141215	206.5038164	34.71341045	0
651	231726_at	PCDHB14	-5.473441996	0.001996008	0	0.002988266	0.031964883	0.017787688	1	0.899	0.9	2.234420007	184.6488233	95.74663341	412.583025	93.20021303	1000
12374	200629_at	WARS	-2.110855142	0.001996008	0	0.002988266	0.031964883	0.063919699	1	1	1	2.232417053	608.4670558	192.0316463	1358.352232	866.2037551	1000
82	1558759_s_at	CLASP2	7.716975712	0.001996008	0	0.002988266	0.031964883	0.017787688	1	0.103	0.103	2.231729514	634.8676916	186.7490771	284.473404	76.36055408	0
18794	202733_at	P4HA2	-1.563870971	0.007984032	0.002357126	0.012216731	0.067187634	0.144106456	1	1	1	2.231413821	147.3158817	42.62623841	328.7226946	283.5371888	997
9085	202283_at	SERPINF1	-2.487223403	0.003992016	3.05E-04	0.006382037	0.04592229	0.025629454	1	1	1	2.231201927	390.286223	380.2865078	870.8073731	443.6574046	999
1443	235486_at	C11orf69	4.544067893	0.001996008	0	0.002988266	0.031964883	0.017787688	1	0.999	0.999	2.231162523	736.0448489	471.6911458	329.892978	78.84214185	0
2356	227817_at	PRKCB1	3.998502713	0.003992016	3.05E-04	0.006382037	0.04592229	0.020525554	1	1	1	2.231064552	552.9103996	365.8159717	247.8235778	99.19115565	1
1821	229378_at	STOX1	4.292322923	0.013972056	0.00641771	0.020099665	0.091128276	0.017787688	1	1	1	2.230634085	317.8003269	220.1046506	142.4708468	30.4522413	6
868	226649_at	PANK1	5.115595835	0.001996008	0	0.002988266	0.031964883	0.017787688	1	0.978	0.978	2.230364451	214.7544437	79.59305428	96.28670488	45.05526561	0
1580	205970_at	MT3	-4.451761894	0.001996008	0	0.002988266	0.031964883	0.017787688	1	0.999	0.999	2.230023601	2227.121163	1194.75649	4966.532757	1415.740509	1000
5286	217294_s_at	ENO1	-3.101534091	0.001996008	0	0.002988266	0.031964883	0.017787688	1	1	1	2.229415431	2006.440177	947.0400368	4473.188692	1904.507702	1000
2959	212588_at	PTPRC	-3.746968287	0.001996008	0	0.002988266	0.031964883	0.017787688	1	1	1	2.224437496	180.612267	134.2116005	401.7606989	132.3752916	1000
534	210840_s_at	IQGAP1	-5.742381709	0.001996008	0	0.002988266	0.031964883	0.017787688	1	0.802	0.803	2.223602281	359.1020364	104.5127596	798.5001071	181.8856232	1000
14892	202458_at	PRSS23	-1.875067793	0.01996008	0.010930536	0.027548268	0.111253584	0.096777621	1	1	1	2.222754751	281.3154272	223.3929509	625.2952022	438.8219239	991
16248	232914_s_at	SYTL2	-1.758553726	0.025948104	0.015682036	0.034761319	0.12872937	0.072924186	1	1	1	2.222408664	417.8333538	235.5222309	928.5964654	704.0944379	988
4392	219494_at	RAD54B	-3.304458317	0.001996008	0	0.002988266	0.031964883	0.017787688	1	1	1	2.221157633	138.7112332	78.59409745	308.0995144	120.8621423	1000
7217	218728_s_at	CNIH4	-2.737736065	0.001996008	0	0.002988266	0.031964883	0.020525554	1	1	1	2.220173548	242.157279	153.4566358	537.6311853	255.8772706	1000
11181	224724_at	SULF2	2.234030487	0.031936128	0.02058897	0.041820911	0.144371444	0.13088257	1	1	1	2.219612794	3103.405312	1286.436555	1398.174186	1784.781839	15
14821	224847_at	CDK6	-1.880041311	0.001996008	0	0.002988266	0.031964883	0.091834669	1	1	1	2.219469915	683.617762	1260.927123	1517.269056	938.9484044	1000
8172	203705_s_at	FZD7	-2.601727385	0.00998004	0.003633776	0.014917016	0.075847971	0.020525554	1	1	1	2.219176359	214.153395	153.1902721	475.2441514	236.6940116	996
18985	235362_at	LOC729970	-1.548854527	0.025948104	0.015682036	0.034761319	0.12872937	0.105982384	1	1	1	2.21896593	67.80365679	31.18907097	150.4540043	130.0106919	988
12614	234105_at	LOC644192	-2.085462756	0.001996008	0	0.002988266	0.031964883	0.072924186	1	1	1	2.218418944	22.67513224	6.317513491	50.30294293	32.33486092	1000
11399	244747_at	NPNT	-2.211646852	0.003992016	3.05E-04	0.006382037	0.04592229	0.054234746	1	1	1	2.217840411	41.91254451	5.677159329	92.95533492	56.47851297	999
3433	220927_s_at	HPSE2	3.576132494	0.001996008	0	0.002988266	0.031964883	0.030870564	1	1	1	2.217576869	248.1492753	213.7589196	111.9010929	11.91346212	0
11136	200737_at	PGK1	-2.240487662	0.007984032	0.002357126	0.012216731	0.067187634	0.039350448	1	1	1	2.217191363	820.2418731	393.3347913	1818.633197	1078.155491	997
4320	212077_at	CALD1	-3.320011828	0.001996008	0	0.002988266	0.031964883	0.020525554	1	1	1	2.21591318	1511.04416	615.3829297	3348.34267	1329.101863	1000
1413	235465_at	FAM123A	4.566163338	0.00998004	0.003633776	0.014917016	0.075847971	0.017787688	1	0.998	0.998	2.215498147	2883.077466	1420.732883	1301.322445	584.4015819	4
1292	206381_at	SCN2A2	4.661717362	0.001996008	0	0.002988266	0.031964883	0.017787688	1	0.998	0.998	2.214787496	332.1662551	213.7381642	149.9765805	24.46854604	0
17691	204979_s_at	SH3BGR	-1.649481751	0.027944112	0.017302913	0.037128811	0.133894952	0.13088257	1	1	1	2.214356092	340.9708381	119.2806913	755.0308527	612.7083238	987
348	243713_at	SLC1A1	6.215526485	0.001996008	0	0.002988266	0.031964883	0.017787688	1	0.557	0.559	2.210562001	59.32220661	28.38586197	26.83580311	3.581616378	0
448	242268_at	CUGBP2	5.962393433	0.001996008	0	0.002988266	0.031964883	0.017787688	1	0.707	0.71	2.21044914	210.5128561	85.86377744	95.23533127	29.33402082	0
1110	205559_s_at	PCSK5	-4.837197775	0.001996008	0	0.002988266	0.031964883	0.017787688	1	0.996	0.996	2.210443013	47.86369761	18.12067144	105.799976	28.26938973	1000
15732	226388_at	TCEA3	-1.80498841	0.003992016	3.05E-04	0.006382037	0.04592229	0.078681445	1	1	1	2.210030289	53.17879429	12.49351963	117.5267461	87.15673093	999
1283	205737_at	KCNQ2	4.669372043	0.003992016	3.05E-04	0.006382037	0.04592229	0.017787688	1	0.998	0.998	2.209623512	628.8463727	325.4843926	284.5943525	112.9113509	1
1419	212335_at	GNS	-4.562478482	0.001996008	0	0.002988266	0.031964883	0.017787688	1	0.999	0.999	2.209211337	358.9150761	151.4118147	792.9192553	223.5926174	1000
2213	223696_at	ARSD	-4.069116425	0.001996008	0	0.002988266	0.031964883	0.017787688	1	1	1	2.207383297	166.9343462	96.00184497	368.4880876	113.9858711	1000
9322	217165_x_at	MT1F	-2.454757726	0.005988024	0.001210313	0.009398128	0.057431853	0.025629454	1	1	1	2.20709302	1953.968487	882.3204054	4312.590209	2322.343249	998
986	243054_at	ZMYND11	4.974763781	0.003992016	3.05E-04	0.006382037	0.04592229	0.017787688	1	0.993	0.993	2.206794849	275.3472996	126.623533	124.7724952	49.90518868	1
13840	216442_x_at	FN1	-1.969420742	0.01996008	0.010930536	0.027548268	0.111253584	0.070013097	1	1	1	2.206228686	2834.943436	1874.089079	6254.533533	4175.019115	991
820	204806_x_at	HLA-F	-5.208607357	0.001996008	0	0.002988266	0.031964883	0.017787688	1	0.964	0.965	2.205888266	1213.36528	377.8764335	2676.548233	668.364218	1000
2378	209815_at	PTCH1	3.98811263	0.015968064	0.007886749	0.02261651	0.098056649	0.030870564	1	1	1	2.205771222	1518.193796	900.9587286	688.2825295	328.0633204	7
14970	222121_at	SGEF	-1.869032963	0.013972056	0.00641771	0.020099665	0.091128276	0.087239961	1	1	1	2.205332184	206.2445325	96.64646668	454.8377054	323.098616	994
472	228740_at	---	5.889983554	0.001996008	0	0.002988266	0.031964883	0.017787688	1	0.736	0.737	2.203722572	638.9964189	262.7077227	289.9622789	90.16290303	0
2886	227585_at	---	3.773440931	0.001996008	0	0.002988266	0.031964883	0.020525554	1	1	1	2.202865218	349.7531936	100.6947246	158.7719443	116.0529257	0
12097	229546_at	LOC653602	-2.136478019	0.01996008	0.010930536	0.027548268	0.111253584	0.043329476	1	1	1	2.20066206	96.75490983	70.85799151	212.9248592	129.6075419	991
17212	205479_s_at	PLAU	-1.683756908	0.011976048	0.004995055	0.017537368	0.084077686	0.134768426	1	1	1	2.20043883	183.2416996	58.65508773	403.2121511	318.9983092	995
603	239726_at	ANK3	5.590183929	0.003992016	3.05E-04	0.006382037	0.04592229	0.017787688	1	0.857	0.858	2.200020408	123.6138771	59.79621787	56.18760474	14.22894821	1
537	204165_at	WASF1	5.738985016	0.001996008	0	0.002988266	0.031964883	0.017787688	1	0.805	0.805	2.199335093	1642.740355	656.5201486	746.9259052	255.6830742	0
15347	221885_at	DENND2A	-1.837567587	0.00998004	0.003633776	0.014917016	0.075847971	0.108037831	1	1	1	2.198656237	337.5394525	149.1789418	742.1332224	535.4437655	996
560	215794_x_at	GLUD2	5.694099993	0.003992016	3.05E-04	0.006382037	0.04592229	0.017787688	1	0.82	0.82	2.198308762	1177.200591	483.0505998	535.5028428	180.1399412	1
572	209610_s_at	SLC1A4	5.668522539	0.003992016	3.05E-04	0.006382037	0.04592229	0.017787688	1	0.829	0.829	2.196880259	2114.500983	991.9620092	962.5016995	251.6157165	1
15472	238465_at	C5orf35	-1.826485153	0.013972056	0.00641771	0.020099665	0.091128276	0.089267113	1	1	1	2.196272653	90.18171009	71.18592169	198.0636237	141.3581325	994
2281	206011_at	CASP1	-4.035200703	0.001996008	0	0.002988266	0.031964883	0.017787688	1	1	1	2.195454091	53.55146236	15.79416911	117.5697771	38.2545367	1000
2202	231118_at	ANKRD35	-4.07553893	0.001996008	0	0.002988266	0.031964883	0.017787688	1	1	1	2.193579088	214.1269623	135.937883	469.7044266	141.8820251	1000
5234	223608_at	EFCAB2	-3.111748289	0.001996008	0	0.002988266	0.031964883	0.025629454	1	1	1	2.192118649	133.7114521	69.17365997	293.1113676	121.84801	1000
10850	219871_at	FLJ13197	-2.268795243	0.007984032	0.002357126	0.012216731	0.067187634	0.030870564	1	1	1	2.191944862	126.0443827	42.59434008	276.2823371	161.1513871	997
6392	231897_at	LTB4DH	-2.875822478	0.003992016	3.05E-04	0.006382037	0.04592229	0.017787688	1	1	1	2.190840983	220.8774723	93.86346018	483.9074184	220.3188722	999
1240	1556306_at	MLL5	4.710081197	0.003992016	3.05E-04	0.006382037	0.04592229	0.020525554	1	0.998	0.998	2.190754547	502.701499	201.0061013	229.4650031	112.3209941	1
2842	206385_s_at	ANK3	3.790288559	0.007984032	0.002357126	0.012216731	0.067187634	0.025629454	1	1	1	2.189890643	749.6730324	463.1348294	342.3335475	170.5293026	3
2310	213825_at	OLIG2	4.021505609	0.001996008	0	0.002988266	0.031964883	0.020525554	1	1	1	2.189735108	4510.074942	1218.701491	2059.644076	1396.148096	0
18218	201438_at	COL6A3	-1.608151119	0.015968064	0.007886749	0.02261651	0.098056649	0.158175675	1	1	1	2.189547886	135.3471894	103.5269723	296.3491525	241.1014624	993
1989	202043_s_at	SMS	-4.192995238	0.001996008	0	0.002988266	0.031964883	0.017787688	1	1	1	2.188996573	611.3623015	431.5549473	1338.269983	381.322926	1000
1263	217767_at	LOC653879	-4.687164335	0.001996008	0	0.002988266	0.031964883	0.017787688	1	0.998	0.998	2.188069136	1823.326486	1107.590658	3989.564408	1025.453853	1000
1906	224550_s_at	MRVI1	4.250303171	0.007984032	0.002357126	0.012216731	0.067187634	0.017787688	1	1	1	2.187946071	362.3577748	210.3656379	165.6154964	67.51636398	3
13482	210495_x_at	FN1	-2.001913979	0.01996008	0.010930536	0.027548268	0.111253584	0.070013097	1	1	1	2.187454718	2815.861682	1772.801392	6159.56992	4018.612326	991
6848	228109_at	RASGRF2	2.794069597	0.037924152	0.025607636	0.048769551	0.159438157	0.078681445	1	1	1	2.187092662	313.1220731	316.5399598	143.1681787	58.41445406	18
7272	238327_at	GCLM	-2.728390422	0.001996008	0	0.002988266	0.031964883	0.020525554	1	1	1	2.186764822	62.22360549	15.97239206	136.0683916	65.9344971	1000
13497	1556938_a_at	DYNLL1	-2.000392853	0.003992016	3.05E-04	0.006382037	0.04592229	0.070013097	1	1	1	2.186679709	32.88623174	12.20011058	71.91165566	47.49389816	999
18028	215071_s_at	HIST1H2AC	-1.62291805	0.023952096	0.014077818	0.032376732	0.122990612	0.134768426	1	1	1	2.185760568	352.8707281	165.6745062	771.290923	627.4387484	989
332	205821_at	KLRK1	6.251527378	0.001996008	0	0.002988266	0.031964883	0.017787688	1	0.543	0.544	2.18570995	386.8529973	165.5353379	176.9919185	40.29429804	0
17935	210519_s_at	NQO1	-1.630201571	0.031936128	0.02058897	0.041820911	0.144371444	0.145910875	1	1	1	2.185610379	336.31865	178.8530657	735.0615319	594.1120845	985
229	243636_s_at	SH3D19	6.642121784	0.001996008	0	0.002988266	0.031964883	0.017787688	1	0.387	0.387	2.184972809	70.33539549	30.66828305	32.19051294	4.640240744	0
741	221875_x_at	HLA-F	-5.310891776	0.001996008	0	0.002988266	0.031964883	0.017787688	1	0.945	0.946	2.183977619	1256.151365	406.1974429	2743.406467	663.0182069	1000
644	229694_at	BRWD2	5.488960918	0.001996008	0	0.002988266	0.031964883	0.017787688	1	0.896	0.897	2.182690492	1005.491256	414.2920877	460.6659806	164.1073525	0
9187	208965_s_at	IFI16	-2.472801066	0.003992016	3.05E-04	0.006382037	0.04592229	0.017787688	1	1	1	2.182284598	382.7661383	159.6162194	835.3046483	442.9121052	999
12099	214180_at	MAN1C1	-2.136353464	0.007984032	0.002357126	0.012216731	0.067187634	0.06694844	1	1	1	2.181552404	345.6097463	147.7030795	753.965773	463.822029	997
1096	204070_at	RARRES3	-4.847265178	0.001996008	0	0.002988266	0.031964883	0.017787688	1	0.995	0.995	2.179717945	398.6529022	177.0424819	868.9508847	224.9537586	1000
9818	217356_s_at	PGK1	-2.393293837	0.005988024	0.001210313	0.009398128	0.057431853	0.047175057	1	1	1	2.17923576	1354.161264	706.9789663	2951.036652	1605.44456	998
732	213549_at	---	5.322737222	0.001996008	0	0.002988266	0.031964883	0.017787688	1	0.941	0.942	2.178982034	668.1516904	220.5398354	306.6347863	136.2301196	0
292	227341_at	C10orf30	6.412940438	0.001996008	0	0.002988266	0.031964883	0.017787688	1	0.468	0.469	2.177829468	312.3175995	123.9758895	143.4077388	35.78477456	0
21102	231292_at	EID3	-1.397233466	0.005988024	0.001210313	0.009398128	0.057431853	0.191468009	1	1	1	2.177154418	36.09099199	9.470900037	78.57566266	74.36687751	998
3154	227949_at	PHACTR3	3.674469809	0.003992016	3.05E-04	0.006382037	0.04592229	0.017787688	1	1	1	2.177092822	906.2219458	316.9958666	416.2532421	296.3825663	1
12067	201261_x_at	BGN	-2.139165104	0.001996008	0	0.002988266	0.031964883	0.050752292	1	1	1	2.176994963	344.2367673	406.5230613	749.4017083	429.2496181	1000
13894	211719_x_at	FN1	-1.964537529	0.023952096	0.014077818	0.032376732	0.122990612	0.081514286	1	1	1	2.176132053	2734.407366	1853.592764	5950.431515	3928.760929	989
203	37408_at	MRC2	-6.810961636	0.001996008	0	0.002988266	0.031964883	0.017787688	1	0.327	0.327	2.174986905	376.9956937	142.9315268	819.9606971	146.7937602	1000
14150	1559315_s_at	LOC144481	-1.941261535	0.001996008	0	0.002988266	0.031964883	0.030870564	1	1	1	2.174852513	51.06785795	6.060278678	111.0650592	75.65915698	1000
16918	1555804_a_at	YSK4	-1.705905174	0.017964072	0.00939328	0.025097335	0.104806516	0.118647603	1	1	1	2.174000433	47.57938822	25.29667005	103.4376106	79.45468222	992
6492	200706_s_at	LITAF	-2.857445395	0.001996008	0	0.002988266	0.031964883	0.017787688	1	1	1	2.172935246	653.2001888	294.855105	1419.361713	644.2476541	1000
14112	213524_s_at	G0S2	-1.944941044	0.003992016	3.05E-04	0.006382037	0.04592229	0.078681445	1	1	1	2.172579638	154.1219432	47.01476039	334.8421954	226.6896711	999
1456	224482_s_at	RAB11FIP4	4.526524311	0.005988024	0.001210313	0.009398128	0.057431853	0.017787688	1	0.999	0.999	2.172179615	294.0085775	156.4307147	135.3518721	52.7538801	2
7482	227894_at	WDR90	-2.696276475	0.003992016	3.05E-04	0.006382037	0.04592229	0.020525554	1	1	1	2.171813823	195.2234119	78.79921893	423.9889046	205.0067443	999
2392	214825_at	LOC728215	3.983318853	0.001996008	0	0.002988266	0.031964883	0.035344014	1	1	1	2.169221807	351.0320448	172.3584793	161.8239517	89.26039462	0
4398	202036_s_at	SFRP1	3.302659894	0.00998004	0.003633776	0.014917016	0.075847971	0.047175057	1	1	1	2.165899801	211.8178222	181.5510517	97.79668576	31.16577794	4
2305	214874_at	PKP4	4.023606234	0.015968064	0.007886749	0.02261651	0.098056649	0.020525554	1	1	1	2.164024769	327.520354	173.267506	151.3477843	76.63920387	7
9757	216336_x_at	MT1M	-2.40198255	0.001996008	0	0.002988266	0.031964883	0.025629454	1	1	1	2.162118341	1402.299732	441.5369814	3031.93797	1650.835253	1000
1050	212613_at	BTN3A2	-4.890495774	0.001996008	0	0.002988266	0.031964883	0.017787688	1	0.995	0.995	2.160631891	183.5355832	79.68611806	396.5528342	100.959781	1000
13143	237215_s_at	TFRC	-2.033728841	0.001996008	0	0.002988266	0.031964883	0.105982384	1	1	1	2.160623407	73.47418179	20.76602056	158.750037	102.314668	1000
7486	210705_s_at	TRIM5	-2.695785364	0.001996008	0	0.002988266	0.031964883	0.025629454	1	1	1	2.159168098	37.53603079	18.15404201	81.04660019	38.74591613	1000
18472	224200_s_at	RAD18	-1.588132253	0.021956088	0.012493219	0.029973498	0.117645499	0.138532877	1	1	1	2.158290612	45.15212944	46.01742031	97.45141709	78.16507869	990
8528	238906_s_at	RHOJ	-2.555969734	0.005988024	0.001210313	0.009398128	0.057431853	0.030870564	1	1	1	2.157944163	86.73309689	63.09475921	187.1651802	92.28910268	998
811	219489_s_at	NXN	5.215148763	0.001996008	0	0.002988266	0.031964883	0.017787688	1	0.964	0.965	2.157667804	587.5710331	245.4620655	272.3176534	103.0907684	0
3108	231103_at	---	3.68947093	0.017964072	0.00939328	0.025097335	0.104806516	0.025629454	1	1	1	2.157510202	621.2760237	405.5803348	287.9597153	134.639509	8
14759	202147_s_at	IFRD1	-1.885417183	0.005988024	0.001210313	0.009398128	0.057431853	0.081514286	1	1	1	2.157451014	313.0927943	132.1860239	675.4823666	467.3157194	998
9359	226145_s_at	FRAS1	2.449557715	0.007984032	0.002357126	0.012216731	0.067187634	0.108037831	1	1	1	2.157412106	70.8830017	86.91460195	32.85556872	5.4408318	3
501	226065_at	PRICKLE1	5.834549787	0.001996008	0	0.002988266	0.031964883	0.017787688	1	0.765	0.766	2.157363314	641.7354994	283.5350588	297.4628776	76.26679526	0
750	1554638_at	ZFYVE16	5.299130391	0.001996008	0	0.002988266	0.031964883	0.017787688	1	0.949	0.95	2.15555613	499.5053424	237.7770625	231.7292208	68.7029051	0
1551	243904_at	---	4.471159184	0.011976048	0.004995055	0.017537368	0.084077686	0.017787688	1	0.999	0.999	2.155311288	192.202785	114.4198818	89.17634593	27.03687468	5
6971	208892_s_at	DUSP6	-2.776653627	0.005988024	0.001210313	0.009398128	0.057431853	0.017787688	1	1	1	2.154059909	744.4000685	977.324391	1603.482344	628.6954004	998
6232	219607_s_at	MS4A4A	-2.905777222	0.001996008	0	0.002988266	0.031964883	0.017787688	1	1	1	2.153051111	86.20080676	83.32558882	185.5947428	75.61950001	1000
14873	204348_s_at	AK3L1	-1.876223546	0.013972056	0.00641771	0.020099665	0.091128276	0.103805801	1	1	1	2.153050879	777.9609832	355.7090674	1674.989579	1160.935913	994
692	1565620_at	CTGLF1	5.405714971	0.001996008	0	0.002988266	0.031964883	0.017787688	1	0.921	0.922	2.152338602	356.9519079	135.8807957	165.8437513	63.53800244	0
842	228185_at	ZNF25	5.167333564	0.001996008	0	0.002988266	0.031964883	0.017787688	1	0.971	0.971	2.15206508	458.7992342	147.9979797	213.190223	97.20257625	0
2207	202307_s_at	TAP1	-4.072018895	0.001996008	0	0.002988266	0.031964883	0.017787688	1	1	1	2.151290127	399.4551194	149.0198315	859.3438545	269.0114784	1000
876	230416_at	---	5.107687661	0.001996008	0	0.002988266	0.031964883	0.017787688	1	0.978	0.978	2.15070387	398.5089462	110.8931327	185.292337	90.27599337	0
5159	219743_at	HEY2	3.130048841	0.025948104	0.015682036	0.034761319	0.12872937	0.060991138	1	1	1	2.150353608	989.2851345	588.5166815	460.0569556	326.4766292	12
5439	229201_at	---	3.072325972	0.021956088	0.012493219	0.029973498	0.117645499	0.054234746	1	1	1	2.149987564	392.6685025	243.5016168	182.6375692	130.0880087	10
13952	209969_s_at	STAT1	-1.958684638	0.013972056	0.00641771	0.020099665	0.091128276	0.091834669	1	1	1	2.148503333	109.4744347	58.51363402	235.2061877	155.182649	994
533	226623_at	PHYHIPL	5.743816994	0.001996008	0	0.002988266	0.031964883	0.017787688	1	0.801	0.802	2.148499989	4177.137059	1548.383574	1944.210882	676.1980112	0
20810	221884_at	EVI1	-1.417108792	0.013972056	0.00641771	0.020099665	0.091128276	0.198262632	1	1	1	2.148280841	56.25984385	21.80553459	120.8619447	111.2656036	994
845	230932_at	---	5.161384832	0.003992016	3.05E-04	0.006382037	0.04592229	0.017787688	1	0.972	0.972	2.147884799	291.5437907	147.0783837	135.7353015	37.57185325	1
5121	214079_at	DHRS2	3.139006434	0.003992016	3.05E-04	0.006382037	0.04592229	0.035344014	1	1	1	2.146922499	53.40259812	51.04427028	24.8740223	2.657175961	1
4268	239537_at	ST8SIA2	3.334365281	0.001996008	0	0.002988266	0.031964883	0.017787688	1	1	1	2.14623708	69.20074605	61.57504935	32.24282476	5.120474606	0
14029	204508_s_at	CA12	-1.952456679	0.015968064	0.007886749	0.02261651	0.098056649	0.063919699	1	1	1	2.14592087	140.6082076	103.1826295	301.7340872	197.1438502	993
5478	200664_s_at	DNAJB1	-3.062176951	0.003992016	3.05E-04	0.006382037	0.04592229	0.017787688	1	1	1	2.145866526	618.1529379	374.426806	1326.473697	542.9061213	999
3428	52837_at	KIAA1644	3.577966817	0.015968064	0.007886749	0.02261651	0.098056649	0.020525554	1	1	1	2.145651541	176.5614321	115.2707108	82.2880271	40.91487883	7
15165	225946_at	RASSF8	-1.853194254	0.01996008	0.010930536	0.027548268	0.111253584	0.087239961	1	1	1	2.145298442	179.0216196	98.5179777	384.0548016	267.6273359	991
11645	1552508_at	KCNE4	-2.184420512	0.001996008	0	0.002988266	0.031964883	0.054234746	1	1	1	2.145124799	93.4807223	23.35439308	200.5278156	119.6100149	1000
2138	226918_at	JPH4	4.113282964	0.003992016	3.05E-04	0.006382037	0.04592229	0.017787688	1	1	1	2.14459667	1485.959709	601.8286543	692.8853938	393.8752718	1
12425	233903_s_at	SGEF	-2.105724571	0.011976048	0.004995055	0.017537368	0.084077686	0.063919699	1	1	1	2.144487413	157.824484	60.87214056	338.4526193	208.456316	995
9611	236627_at	---	-2.419188814	0.007984032	0.002357126	0.012216731	0.067187634	0.017787688	1	1	1	2.144459295	77.52014655	33.01449277	166.2387988	88.68505822	997
237	228550_at	RTN4R	6.604321014	0.001996008	0	0.002988266	0.031964883	0.017787688	1	0.397	0.397	2.144313577	275.5602552	113.7908144	128.5074432	23.38532626	0
785	203066_at	GALNAC4S-6ST	5.24635182	0.003992016	3.05E-04	0.006382037	0.04592229	0.017787688	1	0.957	0.958	2.144201606	1253.977871	589.7011628	584.8227459	180.0177543	1
12043	64900_at	FLJ22167	-2.142953541	0.003992016	3.05E-04	0.006382037	0.04592229	0.054234746	1	1	1	2.143812036	495.5728707	225.5952412	1062.415085	640.5192762	999
9883	204972_at	OAS2	-2.385014147	0.001996008	0	0.002988266	0.031964883	0.039350448	1	1	1	2.143394911	187.9520453	53.01610514	402.8554573	219.5159101	1000
4172	219527_at	MOSC2	-3.363027527	0.001996008	0	0.002988266	0.031964883	0.017787688	1	1	1	2.142239306	167.8178226	44.082303	359.505936	138.3066683	1000
8436	225656_at	EFHC1	-2.568144631	0.001996008	0	0.002988266	0.031964883	0.025629454	1	1	1	2.141823017	573.7675079	163.0433212	1228.908455	620.8706531	1000
3575	228017_s_at	C20orf58	3.535579583	0.013972056	0.00641771	0.020099665	0.091128276	0.020525554	1	1	1	2.141158722	2074.940056	996.6418418	969.0734438	633.051096	6
9552	227964_at	FKSG44	-2.425789257	0.003992016	3.05E-04	0.006382037	0.04592229	0.025629454	1	1	1	2.14097908	266.0655421	102.2244907	569.6407597	303.3284838	999
11662	204591_at	CHL1	-2.182726715	0.033932136	0.02225085	0.044147813	0.14949492	0.047175057	1	1	1	2.140631456	1712.342092	1260.503337	3665.493345	2122.810047	984
7009	214295_at	KIAA0485	-2.769207138	0.021956088	0.012493219	0.029973498	0.117645499	0.017787688	1	1	1	2.13948644	575.3524357	304.5082685	1230.958735	564.7245368	990
14539	207672_at	---	-1.904419156	0.017964072	0.00939328	0.025097335	0.104806516	0.081514286	1	1	1	2.139297246	81.4422395	43.50367945	174.2291587	117.8477161	992
2214	1555491_a_at	FLJ11286	-4.068491496	0.001996008	0	0.002988266	0.031964883	0.017787688	1	1	1	2.137347071	155.8775139	45.5299087	333.1643477	104.9013783	1000
828	206401_s_at	MAPT	5.196161125	0.001996008	0	0.002988266	0.031964883	0.017787688	1	0.965	0.966	2.137235002	1349.107349	516.8803146	631.2395914	253.8204543	0
7274	214808_at	---	-2.72789115	0.001996008	0	0.002988266	0.031964883	0.030870564	1	1	1	2.136564564	198.0343809	57.43705413	423.1132408	200.5717799	1000
4626	229713_at	---	3.24937266	0.027944112	0.017302913	0.037128811	0.133894952	0.043329476	1	1	1	2.136213478	1058.199568	481.2211414	495.362275	369.5926763	13
8590	214788_x_at	DDN	2.548580047	0.005988024	0.001210313	0.009398128	0.057431853	0.089267113	1	1	1	2.135031596	601.1422912	691.804232	281.5613091	67.88435709	2
4683	223582_at	GPR98	3.237818686	0.021956088	0.012493219	0.029973498	0.117645499	0.050752292	1	1	1	2.13465247	779.0716295	482.6070976	364.9641524	233.3996342	10
4874	224701_at	PARP14	-3.193135707	0.001996008	0	0.002988266	0.031964883	0.017787688	1	1	1	2.134592815	385.0623782	128.9671346	821.9513859	330.4569956	1000
18272	204347_at	LOC645619	-1.603963461	0.013972056	0.00641771	0.020099665	0.091128276	0.134768426	1	1	1	2.13456079	199.9259165	66.61264192	426.7540222	345.1971212	994
8294	203300_x_at	AP1S2	-2.585367928	0.001996008	0	0.002988266	0.031964883	0.030870564	1	1	1	2.131925409	1281.001043	405.8804171	2730.998672	1362.502198	1000
12188	203041_s_at	LAMP2	-2.127674188	0.003992016	3.05E-04	0.006382037	0.04592229	0.06694844	1	1	1	2.131696343	584.9671401	231.0736797	1246.972313	755.5383017	999
4720	1559617_at	LOC732087	3.229663986	0.02994012	0.018938966	0.039481403	0.139413653	0.025629454	1	1	1	2.130447881	130.6076364	112.8047734	61.30524832	19.410648	14
6896	244774_at	PHACTR2	2.786352167	0.001996008	0	0.002988266	0.031964883	0.070013097	1	1	1	2.129899608	68.25327775	72.88773268	32.04530274	4.131105042	0
20588	1558365_at	---	-1.431710539	0.021956088	0.012493219	0.029973498	0.117645499	0.17051149	1	1	1	2.129638451	58.02435514	15.99641564	123.5708978	111.9283674	990
11162	228143_at	---	-2.23697959	0.003992016	3.05E-04	0.006382037	0.04592229	0.063919699	1	1	1	2.129337701	83.4200595	41.83409882	177.6294777	101.5562719	999
15234	232023_at	TMEM67	-1.848114154	0.003992016	3.05E-04	0.006382037	0.04592229	0.096777621	1	1	1	2.128581484	39.28979425	35.83817791	83.63152854	56.68468305	999
1164	214487_s_at	RAP2A	4.779958744	0.007984032	0.002357126	0.012216731	0.067187634	0.017787688	1	0.998	0.998	2.127806925	907.4596726	403.9509719	426.4765106	173.6569145	3
2951	1557481_a_at	C21orf131	3.750298481	0.005988024	0.001210313	0.009398128	0.057431853	0.020525554	1	1	1	2.127431006	92.54624729	66.67100625	43.50140947	13.88154024	2
5601	1561158_at	LOC400756	-3.033607737	0.001996008	0	0.002988266	0.031964883	0.025629454	1	1	1	2.127430696	30.47782369	6.347348572	64.83945767	27.6088679	1000
1903	234151_at	CUGBP2	4.251875445	0.003992016	3.05E-04	0.006382037	0.04592229	0.017787688	1	1	1	2.126750989	481.3619459	257.1701141	226.3367683	95.83644102	1
1585	228771_at	ADRBK2	4.449094807	0.007984032	0.002357126	0.012216731	0.067187634	0.020525554	1	0.999	0.999	2.126660807	586.3551984	301.6702815	275.7163702	110.3908285	3
4059	229406_at	LOC146713	3.391504383	0.007984032	0.002357126	0.012216731	0.067187634	0.043329476	1	1	1	2.125510192	69.05456638	58.78264535	32.48846637	7.041291373	3
2291	236734_at	SLITRK1	4.033350621	0.003992016	3.05E-04	0.006382037	0.04592229	0.017787688	1	1	1	2.125314019	382.3509767	187.8959999	179.9032864	92.17706176	1
9097	207332_s_at	TFRC	-2.484989469	0.007984032	0.002357126	0.012216731	0.067187634	0.030870564	1	1	1	2.125211264	1108.53497	535.5193096	2355.871005	1207.452134	997
3160	244040_at	---	3.673039247	0.02994012	0.018938966	0.039481403	0.139413653	0.025629454	1	1	1	2.124850008	582.1218062	370.2688224	273.9590108	128.5603855	14
4181	201369_s_at	ZFP36L2	-3.359904909	0.001996008	0	0.002988266	0.031964883	0.017787688	1	1	1	2.124058173	452.6374344	244.0975675	961.4282421	355.5482533	1000
15593	203963_at	CA12	-1.817189676	0.027944112	0.017302913	0.037128811	0.133894952	0.120900029	1	1	1	2.123562999	376.2363172	303.7478951	798.9615223	554.4270102	987
1453	203283_s_at	HS2ST1	-4.529855583	0.001996008	0	0.002988266	0.031964883	0.017787688	1	0.999	0.999	2.123314174	185.8219074	110.1261684	394.55829	102.305028	1000
995	212294_at	GNG12	-4.970241924	0.001996008	0	0.002988266	0.031964883	0.017787688	1	0.993	0.993	2.122124372	610.4403406	439.6984425	1295.430324	278.7704075	1000
10309	201389_at	ITGA5	-2.330512383	0.001996008	0	0.002988266	0.031964883	0.035344014	1	1	1	2.121828251	206.0027262	64.69674688	437.1024042	241.2768534	1000
3315	202096_s_at	TSPO	-3.618251655	0.001996008	0	0.002988266	0.031964883	0.017787688	1	1	1	2.121827387	497.4066108	205.2152983	1055.410969	367.1585075	1000
7293	203430_at	HEBP2	-2.724807643	0.003992016	3.05E-04	0.006382037	0.04592229	0.025629454	1	1	1	2.121731648	343.8755038	138.1546832	729.6115394	341.5615451	999
2779	1552742_at	KCNH8	3.815679507	0.031936128	0.02058897	0.041820911	0.144371444	0.020525554	1	1	1	2.12154988	164.7690248	105.3077897	77.66445956	32.36352552	15
5642	205414_s_at	KIAA0672	3.025764915	0.027944112	0.017302913	0.037128811	0.133894952	0.054234746	1	1	1	2.120072136	172.4139822	136.9299614	81.3245829	43.84206089	13
15736	1557470_at	SPATA13	-1.80481331	0.001996008	0	0.002988266	0.031964883	0.110223202	1	1	1	2.120070406	37.10968564	5.742800548	78.67514628	56.35774232	1000
9735	200872_at	S100A10	-2.405294024	0.00998004	0.003633776	0.014917016	0.075847971	0.050752292	1	1	1	2.119808935	1692.655395	837.7504187	3588.10603	1895.885553	996
4292	210247_at	SYN2	3.328295686	0.023952096	0.014077818	0.032376732	0.122990612	0.039350448	1	1	1	2.119477133	449.1632564	306.1905473	211.9217279	113.6070666	11
982	241435_at	ETS1	4.979551542	0.003992016	3.05E-04	0.006382037	0.04592229	0.017787688	1	0.992	0.992	2.119042601	217.6047347	108.3048733	102.690118	31.55957096	1
2940	225384_at	DOCK7	-3.75286806	0.001996008	0	0.002988266	0.031964883	0.017787688	1	1	1	2.117368983	699.6295523	419.1186773	1481.373914	476.8769431	1000
5090	200771_at	LAMC1	-3.147167051	0.001996008	0	0.002988266	0.031964883	0.017787688	1	1	1	2.116301129	624.0427506	587.1306564	1320.662378	478.8889108	1000
193	222154_s_at	DNAPTP6	-6.877403295	0.001996008	0	0.002988266	0.031964883	0.017787688	1	0.302	0.302	2.114636903	1230.400912	576.3342804	2601.851175	419.8992164	1000
8420	229390_at	RP1-93H18.5	-2.569721436	0.001996008	0	0.002988266	0.031964883	0.039350448	1	1	1	2.114577832	81.97153303	74.24046271	173.3351866	80.93856248	1000
485	225167_at	FRMD4A	5.868521738	0.001996008	0	0.002988266	0.031964883	0.017787688	1	0.75	0.751	2.114134478	619.5522341	207.6354319	293.0524244	102.4131553	0
14953	1565868_at	CD44	-1.870411636	0.001996008	0	0.002988266	0.031964883	0.081514286	1	1	1	2.114072924	49.02088163	9.826899871	103.6337186	71.39423825	1000
2838	211833_s_at	BAX	-3.792408866	0.001996008	0	0.002988266	0.031964883	0.017787688	1	1	1	2.112098698	149.9426721	69.15911314	316.6937225	103.4562404	1000
2948	226676_at	ZNF521	-3.75089266	0.001996008	0	0.002988266	0.031964883	0.017787688	1	1	1	2.111808261	312.3798985	146.4199926	659.6864504	217.7637435	1000
3126	229781_at	CAMTA1	3.681357598	0.015968064	0.007886749	0.02261651	0.098056649	0.035344014	1	1	1	2.110816816	570.0677532	312.3526508	270.0697421	146.8044535	7
1011	217436_x_at	LOC730399	-4.943366637	0.001996008	0	0.002988266	0.031964883	0.017787688	1	0.995	0.995	2.109642663	897.2603618	231.1112236	1892.898739	483.092757	1000
14392	228487_s_at	RREB1	-1.918056237	0.015968064	0.007886749	0.02261651	0.098056649	0.063919699	1	1	1	2.109581202	94.35207123	74.00102652	199.0433558	129.8012674	993
1251	242239_at	ARL5B	4.700348099	0.003992016	3.05E-04	0.006382037	0.04592229	0.020525554	1	0.998	0.998	2.109189052	776.44775	365.9709044	368.1261996	142.007525	1
25	203620_s_at	FCHSD2	8.785988528	0.001996008	0	0.002988266	0.031964883	0.017787688	1	0.023	0.023	2.108874218	1545.014234	438.6214566	732.6251231	123.3889639	0
1452	1559910_at	FLJ20701	4.529957557	0.007984032	0.002357126	0.012216731	0.067187634	0.017787688	1	0.999	0.999	2.108716125	755.3035925	359.6559524	358.1817313	147.8447325	3
188	231841_s_at	KIAA1462	6.898930597	0.001996008	0	0.002988266	0.031964883	0.017787688	1	0.3	0.3	2.108299602	86.87888121	35.50978722	41.20803378	5.149599276	0
3412	1554600_s_at	LMNA	-3.585800892	0.001996008	0	0.002988266	0.031964883	0.017787688	1	1	1	2.10775359	295.8582168	87.33838198	623.5962186	220.6631522	1000
19187	203820_s_at	IGF2BP3	-1.533406675	0.027944112	0.017302913	0.037128811	0.133894952	0.140468964	1	1	1	2.107689066	160.6992304	365.0373749	338.704011	236.3660164	987
2538	237268_at	DSCAM	3.920601164	0.005988024	0.001210313	0.009398128	0.057431853	0.020525554	1	1	1	2.107554658	366.1743712	177.9905388	173.7437128	92.27185166	2
611	208733_at	RAB2	5.564347074	0.001996008	0	0.002988266	0.031964883	0.017787688	1	0.869	0.87	2.107480695	140.6248658	64.99956614	66.7265262	16.31203877	0
1034	244726_at	PLCB1	4.909019224	0.001996008	0	0.002988266	0.031964883	0.017787688	1	0.995	0.995	2.107385788	519.665913	148.854997	246.5926817	120.047837	0
9550	209868_s_at	RBMS1	-2.42585128	0.001996008	0	0.002988266	0.031964883	0.047175057	1	1	1	2.104048595	250.0433649	196.276454	526.1033907	265.4774283	1000
275	208457_at	GABRD	6.453185941	0.001996008	0	0.002988266	0.031964883	0.017787688	1	0.461	0.461	2.103962656	266.3023311	102.513949	126.5717956	29.02833637	0
3039	209091_s_at	SH3GLB1	-3.715075171	0.001996008	0	0.002988266	0.031964883	0.017787688	1	1	1	2.103736169	559.3026255	307.9259619	1176.625163	384.5649348	1000
5371	209621_s_at	PDLIM3	-3.084206301	0.001996008	0	0.002988266	0.031964883	0.017787688	1	1	1	2.103312449	358.8636541	277.7373615	754.802391	290.5500567	1000
22538	214846_s_at	ALPK3	-1.301662155	0.001996008	0	0.002988266	0.031964883	0.236671969	1	1	1	2.102915776	96.89065754	15.50119982	203.7528923	200.9830988	1000
1490	235072_s_at	---	4.504267023	0.001996008	0	0.002988266	0.031964883	0.025629454	1	0.999	0.999	2.10281281	1980.911633	605.1443665	942.0294682	500.5172171	0
6370	214735_at	PIP3-E	2.879029752	0.023952096	0.014077818	0.032376732	0.122990612	0.063919699	1	1	1	2.102370432	287.5621244	257.6091946	136.7799509	63.35886151	11
140	241954_at	FDFT1	7.196735709	0.001996008	0	0.002988266	0.031964883	0.017787688	1	0.207	0.208	2.102145616	315.3408559	105.2835047	150.0090448	32.98837427	0
3402	203501_at	PGCP	-3.589376056	0.001996008	0	0.002988266	0.031964883	0.017787688	1	1	1	2.101457949	106.40132	45.94757186	223.5978996	77.46396334	1000
2362	223727_at	KCNIP2	3.996664628	0.015968064	0.007886749	0.02261651	0.098056649	0.017787688	1	1	1	2.101408407	960.1157789	632.4477676	456.8915665	141.8569216	7
10849	229391_s_at	RP1-93H18.5	-2.268846117	0.003992016	3.05E-04	0.006382037	0.04592229	0.063919699	1	1	1	2.101143781	84.27864529	56.5213478	177.0815514	97.15655747	999
8880	202950_at	CRYZ	-2.510154202	0.00998004	0.003633776	0.014917016	0.075847971	0.030870564	1	1	1	2.10090484	297.1527103	165.9562517	624.2895673	311.0373552	996
12	220233_at	FBXO17	-9.89764918	0.001996008	0	0.002988266	0.031964883	0.017787688	1	0.004	0.004	2.100370971	131.013512	30.26867684	275.1769774	33.18318036	1000
2885	244170_at	---	3.773457763	0.031936128	0.02058897	0.041820911	0.144371444	0.025629454	1	1	1	2.100091897	107.0965135	67.65044094	50.99610817	21.63507122	15
14774	218959_at	HOXC10	-1.884237639	0.007984032	0.002357126	0.012216731	0.067187634	0.114562434	1	1	1	2.099802151	88.44148562	74.77327174	185.7096217	122.2320404	997
18064	228202_at	PLN	1.619660657	0.017964072	0.00939328	0.025097335	0.104806516	0.191468009	1	1	1	2.099789206	43.49740728	79.54188519	20.71513043	0.912020922	8
195	225585_at	RAP2A	6.853401977	0.001996008	0	0.002988266	0.031964883	0.017787688	1	0.308	0.308	2.099528766	4385.118187	1103.262602	2088.620198	667.4459186	0
398	237330_at	RICTOR	6.100464541	0.001996008	0	0.002988266	0.031964883	0.017787688	1	0.628	0.63	2.097295777	193.4225843	74.50817097	92.22475267	24.70179798	0
8114	206197_at	NME5	-2.609901662	0.003992016	3.05E-04	0.006382037	0.04592229	0.025629454	1	1	1	2.097286534	202.0786707	121.7003214	423.8168749	201.3269174	999
7738	224967_at	UGCG	-2.663228555	0.001996008	0	0.002988266	0.031964883	0.050752292	1	1	1	2.096075011	667.01779	251.1108902	1398.119322	663.5769701	1000
3873	219659_at	ATP8A2	3.443555918	0.033932136	0.02225085	0.044147813	0.14949492	0.030870564	1	1	1	2.095892976	316.7651632	199.7776947	151.1361347	79.98322363	16
1198	238344_at	---	4.747402544	0.001996008	0	0.002988266	0.031964883	0.017787688	1	0.998	0.998	2.095841095	204.6788213	115.658043	97.65951326	23.25715448	0
3474	219895_at	FAM70A	-3.564985581	0.001996008	0	0.002988266	0.031964883	0.017787688	1	1	1	2.095619743	469.5433443	355.8709863	983.9843023	318.112773	1000
1156	1554132_a_at	KIAA1128	4.787553945	0.003992016	3.05E-04	0.006382037	0.04592229	0.017787688	1	0.998	0.998	2.094685996	121.4403695	58.01452863	57.97545301	20.57425031	1
8900	204205_at	APOBEC3G	-2.507371352	0.001996008	0	0.002988266	0.031964883	0.030870564	1	1	1	2.09414797	62.26497145	17.91386619	130.3920636	66.10082524	1000
17745	205384_at	FXYD1	-1.645541233	0.031936128	0.02058897	0.041820911	0.144371444	0.147847753	1	1	1	2.093940851	567.8581483	364.3551733	1189.061374	911.1407175	985
347	1557938_s_at	PTRF	-6.220491825	0.001996008	0	0.002988266	0.031964883	0.017787688	1	0.553	0.554	2.093479463	289.8384544	118.9731693	606.770852	113.6717266	1000
1004	212183_at	NUDT4	4.953482459	0.007984032	0.002357126	0.012216731	0.067187634	0.017787688	1	0.994	0.994	2.093446876	868.7343486	344.6785719	414.9779765	167.5457979	3
7689	204352_at	TRAF5	-2.669877526	0.007984032	0.002357126	0.012216731	0.067187634	0.017787688	1	1	1	2.092883316	164.7743192	112.4089789	344.8534235	157.8814525	997
15039	58916_at	KCTD14	-1.862437627	0.001996008	0	0.002988266	0.031964883	0.089267113	1	1	1	2.092202564	42.0790032	5.187054391	88.0377984	60.40355344	1000
2463	224937_at	PTGFRN	-3.949539191	0.001996008	0	0.002988266	0.031964883	0.017787688	1	1	1	2.090473784	367.9261903	334.5999994	769.1400553	202.2994887	1000
1146	209124_at	MYD88	-4.79800519	0.001996008	0	0.002988266	0.031964883	0.017787688	1	0.997	0.997	2.089822764	551.6093445	181.6021165	1152.765765	296.6586882	1000
20574	214701_s_at	FN1	-1.432776578	0.023952096	0.014077818	0.032376732	0.122990612	0.181770294	1	1	1	2.088446666	199.2683504	93.61889507	416.1613221	368.5798914	989
708	233241_at	C20orf19	5.3786002	0.001996008	0	0.002988266	0.031964883	0.017787688	1	0.928	0.929	2.086689604	89.11687582	39.87220945	42.70729851	12.19123192	0
11938	229296_at	TG	-2.152752765	0.003992016	3.05E-04	0.006382037	0.04592229	0.054234746	1	1	1	2.086668774	134.6377973	24.59355233	280.9444875	166.1327412	999
7820	202263_at	CYB5R1	-2.650129718	0.001996008	0	0.002988266	0.031964883	0.030870564	1	1	1	2.086299851	657.3794336	175.4848877	1371.490615	655.6576207	1000
2993	205934_at	PLCL1	3.731619496	0.001996008	0	0.002988266	0.031964883	0.025629454	1	1	1	2.085692713	198.7895195	88.71635365	95.31102943	56.01823166	0
788	228793_at	JMJD1C	5.244495445	0.001996008	0	0.002988266	0.031964883	0.017787688	1	0.957	0.958	2.084773222	463.4955674	200.0724322	222.3242137	71.99047076	0
3896	203184_at	FBN2	3.438343741	0.003992016	3.05E-04	0.006382037	0.04592229	0.030870564	1	1	1	2.083792705	85.57386916	56.47395372	41.06640213	20.18309926	1
9083	210751_s_at	RGN	-2.487627312	0.003992016	3.05E-04	0.006382037	0.04592229	0.020525554	1	1	1	2.083597415	253.4965084	96.22121277	528.1846697	267.2485818	999
1826	218691_s_at	PDLIM4	-4.289221987	0.001996008	0	0.002988266	0.031964883	0.017787688	1	1	1	2.083477399	25.74565198	2.937045504	53.64048402	15.8793392	1000
6798	206384_at	CACNG3	2.803006737	0.003992016	3.05E-04	0.006382037	0.04592229	0.075816013	1	1	1	2.08233547	210.6238746	214.2453144	101.1479071	23.36812781	1
3034	217889_s_at	CYBRD1	-3.719214736	0.001996008	0	0.002988266	0.031964883	0.017787688	1	1	1	2.082268361	168.4256265	59.06560606	350.7073532	117.2954267	1000
736	232034_at	LOC203274	5.316623673	0.003992016	3.05E-04	0.006382037	0.04592229	0.017787688	1	0.944	0.945	2.080763886	1167.249122	469.0744298	560.9714443	191.7477692	1
6886	239292_at	---	-2.788962701	0.001996008	0	0.002988266	0.031964883	0.017787688	1	1	1	2.080741575	37.05178014	8.880337026	77.09517935	34.95846235	1000
3379	230636_s_at	KLF9	-3.596940879	0.001996008	0	0.002988266	0.031964883	0.017787688	1	1	1	2.079669383	73.27402371	24.24803526	152.3857436	52.84142838	1000
6212	210198_s_at	PLP1	2.908874764	0.023952096	0.014077818	0.032376732	0.122990612	0.078681445	1	1	1	2.078888555	7302.241692	3268.53659	3512.570057	2860.16546	11
14740	220299_at	SPATA6	-1.887646269	0.023952096	0.014077818	0.032376732	0.122990612	0.091834669	1	1	1	2.078550115	138.3233382	87.29089592	287.5119904	189.8677293	989
5481	1555349_a_at	ITGB2	-3.061545941	0.001996008	0	0.002988266	0.031964883	0.017787688	1	1	1	2.07824117	382.7411653	216.4211846	795.428447	316.60587	1000
2302	244113_at	---	4.024584016	0.003992016	3.05E-04	0.006382037	0.04592229	0.017787688	1	1	1	2.076600256	185.7861626	99.29124125	89.46650277	39.85178255	1
11066	201743_at	CD14	-2.247836712	0.015968064	0.007886749	0.02261651	0.098056649	0.039350448	1	1	1	2.076501746	545.3525765	392.8976453	1132.425577	616.7026495	993
867	242920_at	KIAA0999	5.117082112	0.001996008	0	0.002988266	0.031964883	0.017787688	1	0.978	0.978	2.075327268	791.2748383	336.5793237	381.2771365	131.4436702	0
909	209282_at	PRKD2	-5.067563581	0.001996008	0	0.002988266	0.031964883	0.017787688	1	0.983	0.983	2.074937414	158.2291936	48.02568868	328.3156738	79.54051035	1000
520	233520_s_at	CMYA5	-5.772542036	0.001996008	0	0.002988266	0.031964883	0.017787688	1	0.788	0.789	2.074190866	219.2840457	33.8544013	454.8369646	98.872437	1000
5118	203151_at	MAP1A	3.141275589	0.031936128	0.02058897	0.041820911	0.144371444	0.047175057	1	1	1	2.074054043	3154.804476	1556.92016	1521.081134	1080.93317	15
13462	202820_at	AHR	-2.003854527	0.015968064	0.007886749	0.02261651	0.098056649	0.078681445	1	1	1	2.073761471	163.8414672	138.8638474	339.7681219	206.473379	993
1115	208790_s_at	PTRF	-4.830932386	0.001996008	0	0.002988266	0.031964883	0.017787688	1	0.996	0.996	2.073448282	80.03199335	23.1509266	165.9421991	42.39096212	1000
3116	205548_s_at	BTG3	-3.685379507	0.001996008	0	0.002988266	0.031964883	0.017787688	1	1	1	2.072934222	801.9419447	413.1958049	1662.372901	543.1772572	1000
1610	223865_at	SOX6	4.434014831	0.00998004	0.003633776	0.014917016	0.075847971	0.017787688	1	1	1	2.072901558	289.9150651	150.1692538	139.8595432	51.41373856	4
2439	203354_s_at	PSD3	3.960133556	0.00998004	0.003633776	0.014917016	0.075847971	0.020525554	1	1	1	2.072693485	454.1816284	320.2680121	219.1262874	43.66018193	4
6458	207266_x_at	RBMS1	-2.863477235	0.001996008	0	0.002988266	0.031964883	0.017787688	1	1	1	2.072603115	242.7333929	179.6466154	503.0899862	208.688836	1000
4080	236488_s_at	---	-3.383097408	0.005988024	0.001210313	0.009398128	0.057431853	0.017787688	1	1	1	2.072416094	128.3072214	88.29618038	265.9059505	91.99825993	998
2	205359_at	AKAP6	11.1782661	0.001996008	0	0.002988266	0.031964883	0.017787688	1	0.001	0.001	2.071924122	393.0087355	94.7387413	189.6829769	17.38473097	0
9529	205890_s_at	UBD	-2.427810727	0.013972056	0.00641771	0.020099665	0.091128276	0.020525554	1	1	1	2.070925712	110.387856	52.57230298	228.6050492	117.0802347	994
18989	1552296_at	BEST4	-1.54873714	0.001996008	0	0.002988266	0.031964883	0.129083914	1	1	1	2.069121861	26.2376051	1.980323468	54.28880229	44.35761405	1000
1624	213845_at	GRIK2	4.427807147	0.001996008	0	0.002988266	0.031964883	0.020525554	1	1	1	2.068914303	940.0326847	419.5046503	454.360378	197.9652197	0
2413	227189_at	CPNE5	3.971949481	0.017964072	0.00939328	0.025097335	0.104806516	0.025629454	1	1	1	2.068304349	929.3499358	541.4907303	449.329392	180.7065592	8
600	232081_at	ABCG1	5.598386794	0.001996008	0	0.002988266	0.031964883	0.017787688	1	0.854	0.855	2.067776875	265.7951629	129.1800417	128.5415105	21.85158371	0
18769	204595_s_at	STC1	-1.565782629	0.011976048	0.004995055	0.017537368	0.084077686	0.158175675	1	1	1	2.066875178	121.9805571	47.27505429	252.1185857	202.5544354	995
1350	225872_at	SLC35F5	-4.60873119	0.001996008	0	0.002988266	0.031964883	0.017787688	1	0.998	0.998	2.066733961	175.0666087	62.34885483	361.8161057	95.51298361	1000
9177	204451_at	FZD1	-2.474348562	0.001996008	0	0.002988266	0.031964883	0.030870564	1	1	1	2.066438979	149.8537613	43.73605234	309.6636536	157.0667267	1000
3677	204670_x_at	HLA-DRB1	-3.503961142	0.001996008	0	0.002988266	0.031964883	0.017787688	1	1	1	2.066435524	1762.028059	1076.128604	3641.117376	1228.175497	1000
13293	1566968_at	SPRY4	-2.019739304	0.003992016	3.05E-04	0.006382037	0.04592229	0.050752292	1	1	1	2.065570794	239.1321078	345.0067148	493.9442979	270.5206577	999
998	213316_at	KIAA1462	4.960808815	0.001996008	0	0.002988266	0.031964883	0.017787688	1	0.994	0.994	2.065074518	102.8120774	44.90124954	49.78613434	17.53572725	0
358	238563_at	ABI1	6.194615938	0.003992016	3.05E-04	0.006382037	0.04592229	0.017787688	1	0.571	0.573	2.06494497	280.6637883	98.59873086	135.9182895	38.11947457	1
7693	224994_at	CAMK2D	-2.669144212	0.001996008	0	0.002988266	0.031964883	0.017787688	1	1	1	2.064612436	547.5250195	166.365257	1130.426964	530.0598146	1000
6942	202421_at	IGSF3	-2.781485091	0.003992016	3.05E-04	0.006382037	0.04592229	0.017787688	1	1	1	2.063949915	366.9034014	181.9042085	757.2702442	334.6276843	999
11626	224707_at	C5orf32	-2.186804377	0.003992016	3.05E-04	0.006382037	0.04592229	0.047175057	1	1	1	2.06079869	667.5224382	219.3194311	1375.629366	787.4608892	999
16269	216963_s_at	GAP43	-1.75722478	0.023952096	0.014077818	0.032376732	0.122990612	0.070013097	1	1	1	2.060454535	962.589877	872.0687099	1983.372677	1371.90296	989
17625	232887_at	LOC644139	-1.654093302	0.031936128	0.02058897	0.041820911	0.144371444	0.133083493	1	1	1	2.059526432	177.8918414	122.2565095	366.3729494	274.0488697	985
12483	210220_at	FZD2	-2.099415099	0.001996008	0	0.002988266	0.031964883	0.06694844	1	1	1	2.058844235	84.13402925	98.57812002	173.2188611	94.77016131	1000
5600	239010_at	LOC440157	3.033700038	0.001996008	0	0.002988266	0.031964883	0.043329476	1	1	1	2.058517085	43.28505363	41.40463266	21.0272987	1.239117248	0
11593	231773_at	ANGPTL1	-2.191202024	0.003992016	3.05E-04	0.006382037	0.04592229	0.047175057	1	1	1	2.057842668	46.6126017	20.85595062	95.92140063	54.37623753	999
8129	218345_at	TMEM176A	-2.607879538	0.001996008	0	0.002988266	0.031964883	0.020525554	1	1	1	2.057491402	620.1349652	238.1271423	1275.922359	607.2662234	1000
10446	200628_s_at	WARS	-2.316022287	0.003992016	3.05E-04	0.006382037	0.04592229	0.050752292	1	1	1	2.05688216	434.1366213	123.6680032	892.9678714	482.3090633	999
5249	208359_s_at	KCNJ4	3.10923021	0.035928144	0.02392437	0.046464039	0.154277087	0.043329476	1	1	1	2.056788388	396.8534583	335.2370965	192.9481227	68.79640978	17
10442	228834_at	TOB1	-2.316291919	0.001996008	0	0.002988266	0.031964883	0.030870564	1	1	1	2.056122671	916.5138783	378.9529061	1884.464963	1010.374853	1000
2815	1562831_a_at	LOC283089	3.800773315	0.001996008	0	0.002988266	0.031964883	0.030870564	1	1	1	2.056060413	135.2428676	102.1489269	65.77767209	6.9103539	0
447	210550_s_at	RASGRF1	5.963728045	0.001996008	0	0.002988266	0.031964883	0.017787688	1	0.706	0.709	2.055867969	210.9069436	100.8308603	102.5877862	8.548650989	0
4062	232027_at	SYNE1	3.389363047	0.021956088	0.012493219	0.029973498	0.117645499	0.020525554	1	1	1	2.05505691	89.87254408	69.63027403	43.73238699	14.24250047	10
912	203561_at	FCGR2A	-5.06604662	0.001996008	0	0.002988266	0.031964883	0.017787688	1	0.983	0.983	2.054873969	74.43372242	27.1279747	152.9519186	36.10139596	1000
9471	218484_at	NDUFA4L2	-2.434846004	0.007984032	0.002357126	0.012216731	0.067187634	0.043329476	1	1	1	2.05405948	206.8458499	104.1468627	424.8736788	214.6529967	997
2458	213341_at	FEM1C	-3.951821564	0.001996008	0	0.002988266	0.031964883	0.017787688	1	1	1	2.053744224	353.3778183	177.5841872	725.7476534	217.6230231	1000
5106	229796_at	SIX4	3.1436067	0.003992016	3.05E-04	0.006382037	0.04592229	0.035344014	1	1	1	2.053743668	200.5078857	178.615709	97.63043404	21.07128778	1
3817	205814_at	GRM3	3.458478713	0.023952096	0.014077818	0.032376732	0.122990612	0.020525554	1	1	1	2.052513174	273.1978719	192.8668371	133.1040771	53.57721012	11
6935	201673_s_at	GYS1	-2.782001267	0.001996008	0	0.002988266	0.031964883	0.017787688	1	1	1	2.051934643	447.6152413	108.531404	918.4772204	411.9111966	1000
20484	226911_at	EGFLAM	-1.439223874	0.005988024	0.001210313	0.009398128	0.057431853	0.161800016	1	1	1	2.051897754	139.7000199	22.83083561	286.6501571	249.9065944	998
11807	203917_at	CXADR	-2.166477651	0.00998004	0.003633776	0.014917016	0.075847971	0.072924186	1	1	1	2.0501529	1077.628971	650.2138263	2209.30416	1248.14717	996
1657	212771_at	C10orf38	4.406569927	0.003992016	3.05E-04	0.006382037	0.04592229	0.020525554	1	1	1	2.050054702	1889.293271	509.0895876	921.5818825	490.6804399	1
19794	206896_s_at	GNG7	-1.491045786	0.02994012	0.018938966	0.039481403	0.139413653	0.147847753	1	1	1	2.049694457	284.4947799	96.54816923	583.1273735	488.8090221	986
312	234307_s_at	KIF26A	6.305246767	0.001996008	0	0.002988266	0.031964883	0.017787688	1	0.516	0.517	2.049521408	183.0983077	78.99673865	89.33710426	12.51688154	0
858	236089_at	---	5.136527981	0.001996008	0	0.002988266	0.031964883	0.017787688	1	0.976	0.976	2.04904011	77.52759809	35.31308784	37.83605684	11.15583755	0
5412	242546_at	LOC440157	3.076245546	0.031936128	0.02058897	0.041820911	0.144371444	0.043329476	1	1	1	2.048448251	145.7798365	132.2476687	71.16598449	15.82761134	15
13922	223827_at	TNFRSF19	-1.961566117	0.005988024	0.001210313	0.009398128	0.057431853	0.087239961	1	1	1	2.04811072	86.09735378	38.38564958	176.3369132	111.4533191	998
4581	226677_at	ZNF521	-3.256689346	0.001996008	0	0.002988266	0.031964883	0.017787688	1	1	1	2.048001836	316.7077178	150.259141	648.6179874	241.0154709	1000
782	218008_at	C7orf42	-5.253363547	0.001996008	0	0.002988266	0.031964883	0.017787688	1	0.957	0.958	2.047663078	413.3709506	115.861066	846.4444332	195.5979585	1000
19897	221881_s_at	ADD3	-1.482357415	0.015968064	0.007886749	0.02261651	0.098056649	0.13088257	1	1	1	2.047633615	362.8935723	146.9576077	743.0730771	624.9882864	993
1217	1558943_x_at	ZNF765	-4.73163224	0.001996008	0	0.002988266	0.031964883	0.017787688	1	0.998	0.998	2.047354462	194.6022311	60.2700631	398.4197462	102.2345929	1000
10287	208891_at	DUSP6	-2.333673758	0.011976048	0.004995055	0.017537368	0.084077686	0.035344014	1	1	1	2.046850078	982.648508	1361.66442	2011.334175	904.5350316	995
11054	210191_s_at	PHTF1	-2.248658094	0.013972056	0.00641771	0.020099665	0.091128276	0.035344014	1	1	1	2.04654151	120.2417535	66.36771545	246.0797397	134.0304923	994
7423	228243_at	PAXIP1	-2.705714317	0.001996008	0	0.002988266	0.031964883	0.017787688	1	1	1	2.046447012	128.1467435	57.21748843	262.2455204	118.8448665	1000
89	200905_x_at	HLA-E	-7.587669195	0.001996008	0	0.002988266	0.031964883	0.017787688	1	0.128	0.128	2.046109089	1785.519838	560.3617292	3653.368368	552.0135079	1000
11438	202284_s_at	CDKN1A	-2.205633823	0.00998004	0.003633776	0.014917016	0.075847971	0.047175057	1	1	1	2.046046446	1122.113988	834.7541312	2295.897338	1252.441282	996
11224	207443_at	NR2E1	-2.230457574	0.001996008	0	0.002988266	0.031964883	0.072924186	1	1	1	2.044358856	338.639912	615.6444079	692.3015032	282.4570108	1000
4689	231783_at	CHRM1	3.236468994	0.023952096	0.014077818	0.032376732	0.122990612	0.039350448	1	1	1	2.044297319	116.4690526	87.52763544	56.97265829	24.31420481	11
207	209975_at	CYP2E1	6.764596236	0.001996008	0	0.002988266	0.031964883	0.017787688	1	0.34	0.34	2.04422375	247.4968952	94.71745989	121.0713334	20.33721738	0
4058	202431_s_at	MYC	3.391588593	0.011976048	0.004995055	0.017537368	0.084077686	0.020525554	1	1	1	2.04305634	1107.674968	576.5576322	542.1656495	323.2373776	5
3902	214680_at	NTRK2	3.436458261	0.031936128	0.02058897	0.041820911	0.144371444	0.035344014	1	1	1	2.042890184	3081.059057	1903.475914	1508.186334	759.994158	15
8296	217028_at	CXCR4	-2.585233403	0.001996008	0	0.002988266	0.031964883	0.030870564	1	1	1	2.042831173	415.5855294	358.5834294	848.9710745	380.1414966	1000
746	233306_at	ERC2	5.302419876	0.001996008	0	0.002988266	0.031964883	0.017787688	1	0.946	0.947	2.042113632	270.6015258	92.23834533	132.5105134	49.74132009	0
10039	210517_s_at	AKAP12	-2.367415072	0.011976048	0.004995055	0.017537368	0.084077686	0.039350448	1	1	1	2.041414956	984.4851689	1010.995719	2009.742747	966.2578189	995
1433	208396_s_at	PDE1A	4.551590149	0.001996008	0	0.002988266	0.031964883	0.017787688	1	0.999	0.999	2.039853708	79.65391043	50.1615058	39.04883478	2.393807924	0
738	228333_at	---	5.313228184	0.001996008	0	0.002988266	0.031964883	0.017787688	1	0.944	0.945	2.039314956	899.2154484	284.1855527	440.9399567	171.7366287	0
340	200701_at	NPC2	-6.232361294	0.001996008	0	0.002988266	0.031964883	0.017787688	1	0.55	0.551	2.038971292	1211.933274	447.8281451	2471.097153	455.3121163	1000
1294	227654_at	C20orf175	-4.659376141	0.001996008	0	0.002988266	0.031964883	0.017787688	1	0.998	0.998	2.038554765	103.5877099	27.90694271	211.1692196	55.2508535	1000
2037	225115_at	HIPK2	4.167721417	0.00998004	0.003633776	0.014917016	0.075847971	0.017787688	1	1	1	2.038441566	2256.935939	888.9373031	1107.186969	555.3926419	4
7430	231769_at	FBXO6	-2.704359395	0.003992016	3.05E-04	0.006382037	0.04592229	0.017787688	1	1	1	2.038197921	128.3552528	64.33027518	261.6134094	117.4410149	999
8594	231270_at	CA13	-2.548048128	0.005988024	0.001210313	0.009398128	0.057431853	0.030870564	1	1	1	2.037474376	134.5919441	52.25022365	274.2276373	132.3141501	998
12994	201487_at	CTSC	-2.04917068	0.011976048	0.004995055	0.017537368	0.084077686	0.060991138	1	1	1	2.037368133	281.8779656	138.3589608	574.2891846	344.3629569	995
1129	213698_at	ZMYM6	-4.812020909	0.001996008	0	0.002988266	0.031964883	0.017787688	1	0.997	0.997	2.037248718	180.7501939	38.57262508	368.2331008	93.9625285	1000
1134	236752_at	PKP4	4.808758162	0.003992016	3.05E-04	0.006382037	0.04592229	0.017787688	1	0.997	0.997	2.036929476	263.9826471	120.5053769	129.5983244	44.3057295	1
5946	228201_at	ARL13B	-2.964327979	0.001996008	0	0.002988266	0.031964883	0.017787688	1	1	1	2.036743453	248.2596265	78.44454583	505.6411689	209.9500352	1000
235	1555219_at	RGR	6.60750675	0.001996008	0	0.002988266	0.031964883	0.017787688	1	0.397	0.397	2.036597113	208.7047458	85.59639705	102.4771883	13.30475243	0
4846	229247_at	FLJ37440	-3.200852075	0.001996008	0	0.002988266	0.031964883	0.017787688	1	1	1	2.036472637	167.4786408	31.37492371	341.0656692	132.1429722	1000
247	204790_at	SMAD7	6.554376061	0.001996008	0	0.002988266	0.031964883	0.017787688	1	0.418	0.418	2.035854374	368.2253855	112.3614139	180.8701988	50.35199066	0
284	203796_s_at	BCL7A	6.431466514	0.001996008	0	0.002988266	0.031964883	0.017787688	1	0.465	0.465	2.035571773	348.3423999	111.6175607	171.1275448	47.11143175	0
3475	202003_s_at	ACAA2	-3.564557792	0.001996008	0	0.002988266	0.031964883	0.017787688	1	1	1	2.035571098	391.8307344	152.9556762	797.5993181	270.8555065	1000
4404	200704_at	LITAF	-3.301926246	0.001996008	0	0.002988266	0.031964883	0.017787688	1	1	1	2.034427366	1163.766969	498.2667538	2367.599369	866.5923204	1000
4770	235534_at	---	-3.217905913	0.001996008	0	0.002988266	0.031964883	0.017787688	1	1	1	2.033767184	146.2172438	27.58579023	297.3718322	114.4380829	1000
4055	205730_s_at	ABLIM3	3.392112348	0.023952096	0.014077818	0.032376732	0.122990612	0.043329476	1	1	1	2.033750745	531.2508719	289.7955164	261.2172967	149.2530576	11
12336	201471_s_at	SQSTM1	-2.113673524	0.001996008	0	0.002988266	0.031964883	0.060991138	1	1	1	2.033388438	1359.00795	278.9547544	2763.391053	1623.020039	1000
4937	225162_at	SH3D19	3.18123274	0.017964072	0.00939328	0.025097335	0.104806516	0.039350448	1	1	1	2.032993173	444.0102887	255.8332648	218.4022527	133.8078656	8
2112	239742_at	TULP4	4.128082796	0.005988024	0.001210313	0.009398128	0.057431853	0.025629454	1	1	1	2.032910175	387.8735481	186.4415143	190.7971896	84.60081197	2
7162	219643_at	LRP1B	2.746723229	0.02994012	0.018938966	0.039481403	0.139413653	0.054234746	1	1	1	2.032709528	384.8447482	185.330783	189.3259921	154.7952652	14
931	238661_at	---	5.047258469	0.007984032	0.002357126	0.012216731	0.067187634	0.017787688	1	0.984	0.984	2.032000283	293.3449188	137.7637957	144.3626368	40.85520807	3
5455	235643_at	SAMD9L	-3.067490646	0.001996008	0	0.002988266	0.031964883	0.017787688	1	1	1	2.031777869	63.1139916	16.39590302	128.2336114	51.51316611	1000
5385	215498_s_at	MAP2K3	-3.081519089	0.001996008	0	0.002988266	0.031964883	0.017787688	1	1	1	2.031370851	258.7858382	121.7994097	525.6900084	205.5014044	1000
4050	224833_at	ETS1	3.392504181	0.015968064	0.007886749	0.02261651	0.098056649	0.035344014	1	1	1	2.031125035	784.992518	410.5266228	386.4816319	226.2580409	7
530	212308_at	CLASP2	5.751311522	0.001996008	0	0.002988266	0.031964883	0.017787688	1	0.799	0.8	2.029601744	846.530373	206.6054552	417.0918633	159.5249382	0
1862	1553720_a_at	FAM123A	4.269924338	0.007984032	0.002357126	0.012216731	0.067187634	0.017787688	1	1	1	2.029343781	1026.009668	552.1609044	505.5869183	178.7864419	3
11537	1555724_s_at	TAGLN	-2.196912569	0.00998004	0.003633776	0.014917016	0.075847971	0.043329476	1	1	1	2.029215005	668.3033863	480.7855795	1356.13126	738.108808	996
5069	209619_at	CD74	-3.152512666	0.001996008	0	0.002988266	0.031964883	0.020525554	1	1	1	2.028688059	3685.199172	2547.395404	7476.119556	2731.193427	1000
16823	224851_at	CDK6	-1.713278857	0.017964072	0.00939328	0.025097335	0.104806516	0.114562434	1	1	1	2.027959475	632.6220914	799.5630801	1282.931964	862.8864299	992
1690	241772_at	PCDH11Y	4.384613918	0.001996008	0	0.002988266	0.031964883	0.017787688	1	1	1	2.026746096	41.76139253	27.07943906	20.60514271	1.482290853	0
784	220115_s_at	CDH10	5.249202486	0.001996008	0	0.002988266	0.031964883	0.017787688	1	0.957	0.958	2.026138988	1079.265201	412.4023752	532.6708622	182.1206367	0
863	216766_at	PRKCE	5.126118821	0.001996008	0	0.002988266	0.031964883	0.017787688	1	0.976	0.976	2.025617501	163.6499603	69.20181656	80.79015916	25.88007475	0
1431	232216_at	YME1L1	4.553543343	0.001996008	0	0.002988266	0.031964883	0.017787688	1	0.999	0.999	2.02493113	298.2166151	154.8646136	147.2724729	45.78433136	0
5860	227998_at	S100A16	-2.981663137	0.003992016	3.05E-04	0.006382037	0.04592229	0.017787688	1	1	1	2.024666092	2030.996615	729.5653965	4112.08998	1680.214925	999
3417	207853_s_at	SNCB	3.583852402	0.017964072	0.00939328	0.025097335	0.104806516	0.020525554	1	1	1	2.024106715	436.5243417	281.8664006	215.662711	88.82908584	8
948	203096_s_at	RAPGEF2	5.028617291	0.001996008	0	0.002988266	0.031964883	0.017787688	1	0.985	0.985	2.023239879	739.4834953	356.5037623	365.494721	96.7313091	0
413	237444_at	---	6.062700738	0.001996008	0	0.002988266	0.031964883	0.017787688	1	0.645	0.647	2.022875143	186.8689275	65.76336324	92.3778851	25.42770968	0
12713	227388_at	TUSC1	-2.075357853	0.015968064	0.007886749	0.02261651	0.098056649	0.063919699	1	1	1	2.020903274	617.6747747	290.1375916	1248.260974	733.5839378	993
87	209140_x_at	HLA-B	-7.598570778	0.001996008	0	0.002988266	0.031964883	0.017787688	1	0.126	0.126	2.020692635	6114.430632	2121.885746	12355.38495	1789.783269	1000
8694	1557803_at	DTNA	-2.536644593	0.005988024	0.001210313	0.009398128	0.057431853	0.030870564	1	1	1	2.020490711	137.8842395	61.044779	278.5938252	133.2790848	998
1550	214581_x_at	TNFRSF21	4.471697517	0.005988024	0.001210313	0.009398128	0.057431853	0.017787688	1	0.999	0.999	2.020229646	1016.154283	374.6603214	502.989492	229.5593204	2
3376	1560265_at	GRIK2	3.598402241	0.01996008	0.010930536	0.027548268	0.111253584	0.020525554	1	1	1	2.019802829	252.7657539	139.0678027	125.1437765	62.61728018	9
6837	201028_s_at	CD99	-2.796213587	0.00998004	0.003633776	0.014917016	0.075847971	0.020525554	1	1	1	2.018951436	1838.441676	1426.145478	3711.724463	1520.370681	996
882	229178_at	LOC145786	5.098340327	0.007984032	0.002357126	0.012216731	0.067187634	0.017787688	1	0.978	0.978	2.018656818	299.6308055	124.5828058	148.4307797	48.65141614	3
5000	225265_at	RBMS1	-3.166418153	0.001996008	0	0.002988266	0.031964883	0.020525554	1	1	1	2.018575737	176.6595783	112.2830187	356.6007386	130.4324224	1000
2565	221561_at	SOAT1	-3.90933577	0.001996008	0	0.002988266	0.031964883	0.017787688	1	1	1	2.018519043	110.1838054	46.02027174	222.4081094	67.43414115	1000
21785	229331_at	SPATA18	-1.349769082	0.001996008	0	0.002988266	0.031964883	0.202844548	1	1	1	2.017859882	22.55006353	2.709731765	45.50286853	41.63701053	1000
144	1562794_at	FGF12	7.162215433	0.001996008	0	0.002988266	0.031964883	0.017787688	1	0.214	0.215	2.017506526	206.9616175	72.95191952	102.5828739	16.62692077	0
17959	232124_at	C3orf41	-1.628506332	0.021956088	0.012493219	0.029973498	0.117645499	0.163693096	1	1	1	2.017133545	118.0703224	77.49603785	238.163608	177.4919627	990
7980	231793_s_at	CAMK2D	-2.628136215	0.003992016	3.05E-04	0.006382037	0.04592229	0.030870564	1	1	1	2.016596674	318.8706657	116.4850796	643.0335239	297.8878926	999
1135	200923_at	LGALS3BP	-4.808508965	0.001996008	0	0.002988266	0.031964883	0.017787688	1	0.997	0.997	2.01644548	928.3686733	295.5752613	1872.004815	463.343244	1000
9048	232878_at	LOC644192	-2.492218865	0.001996008	0	0.002988266	0.031964883	0.017787688	1	1	1	2.016409526	55.14116313	17.10376245	111.1871666	54.58494833	1000
4826	203484_at	SEC61G	-3.205408863	0.001996008	0	0.002988266	0.031964883	0.017787688	1	1	1	2.016121366	1509.646899	638.8565688	3043.631368	1139.122203	1000
1757	218302_at	PSENEN	-4.335999151	0.001996008	0	0.002988266	0.031964883	0.017787688	1	1	1	2.015997146	396.2753336	123.686882	798.8899415	221.0490158	1000
1888	215342_s_at	RABGAP1L	4.257166414	0.007984032	0.002357126	0.012216731	0.067187634	0.017787688	1	1	1	2.014549051	190.5228158	101.9228167	94.57343106	33.16710305	3
1267	212327_at	DKFZP686A01247	4.683244506	0.007984032	0.002357126	0.012216731	0.067187634	0.017787688	1	0.998	0.998	2.011912894	1856.048548	966.8448845	922.5292774	251.2487004	3
7242	208581_x_at	MT1X	-2.732831306	0.005988024	0.001210313	0.009398128	0.057431853	0.020525554	1	1	1	2.011660894	5665.402743	2207.858512	11396.86915	5047.482696	998
374	229642_at	ARHGEF7	6.145766002	0.001996008	0	0.002988266	0.031964883	0.017787688	1	0.599	0.601	2.011589158	848.6871388	280.7218928	421.8988432	118.992234	0
627	203928_x_at	MAPT	5.53010866	0.001996008	0	0.002988266	0.031964883	0.017787688	1	0.884	0.885	2.011435023	1560.535179	551.9737775	775.8317626	252.3514154	0
2095	205140_at	FPGT	-4.134431561	0.003992016	3.05E-04	0.006382037	0.04592229	0.017787688	1	1	1	2.010955494	105.9995422	40.59515718	213.1603618	61.00664147	999
10838	201161_s_at	CSDA	-2.269494106	0.013972056	0.00641771	0.020099665	0.091128276	0.050752292	1	1	1	2.010949965	508.2882615	216.6443757	1022.142262	546.6168799	994
1567	206137_at	RIMS2	4.460315392	0.007984032	0.002357126	0.012216731	0.067187634	0.017787688	1	0.999	0.999	2.010612401	418.1312972	182.8927097	207.9621597	83.96322073	3
12189	244655_at	LOC644192	-2.127652974	0.001996008	0	0.002988266	0.031964883	0.054234746	1	1	1	2.009093666	47.66877151	14.54585578	95.77102691	55.01903026	1000
11218	232523_at	MEGF10	-2.231257228	0.005988024	0.001210313	0.009398128	0.057431853	0.057649473	1	1	1	2.009084633	504.6636575	534.810398	1013.911999	508.8367922	998
12234	227265_at	FGL2	-2.123615616	0.005988024	0.001210313	0.009398128	0.057431853	0.043329476	1	1	1	2.008705627	212.5920292	151.9056115	427.0348052	238.4432458	998
3240	209276_s_at	GLRX	-3.646005561	0.001996008	0	0.002988266	0.031964883	0.017787688	1	1	1	2.008561913	251.9682406	107.2115661	506.0938113	164.2958361	1000
4523	239575_at	TMEM10	3.270343279	0.023952096	0.014077818	0.032376732	0.122990612	0.035344014	1	1	1	2.008425586	241.5723342	187.5316037	120.2794547	40.73603133	11
200	233546_at	LOC283075	6.818528245	0.001996008	0	0.002988266	0.031964883	0.017787688	1	0.326	0.326	2.006170727	96.07499254	32.52076193	47.88973902	10.06672505	0
2574	204518_s_at	PPIC	-3.90524438	0.001996008	0	0.002988266	0.031964883	0.017787688	1	1	1	2.006067379	126.8583617	58.46106312	254.4864211	75.94435922	1000
10762	217599_s_at	MDFIC	-2.279351266	0.001996008	0	0.002988266	0.031964883	0.057649473	1	1	1	2.005949966	26.36796294	5.484740443	52.89281438	28.40564495	1000
15767	223217_s_at	NFKBIZ	-1.802155477	0.001996008	0	0.002988266	0.031964883	0.101510467	1	1	1	2.005777589	241.5578662	58.63014408	484.5113546	329.2450344	1000
2027	201858_s_at	PRG1	-4.173077508	0.001996008	0	0.002988266	0.031964883	0.017787688	1	1	1	2.004344215	759.0555447	370.0743728	1521.40859	417.804779	1000
3452	211488_s_at	ITGB8	-3.570622289	0.001996008	0	0.002988266	0.031964883	0.017787688	1	1	1	2.003213286	118.5522643	50.78963711	237.485471	78.56965946	1000
176	227728_at	---	6.971462888	0.001996008	0	0.002988266	0.031964883	0.017787688	1	0.278	0.278	2.00222233	717.6575373	170.6625181	358.4304933	102.3224037	0
829	212811_x_at	SLC1A4	5.194041851	0.005988024	0.001210313	0.009398128	0.057431853	0.017787688	1	0.965	0.966	2.001585824	1713.49247	734.8460307	856.0674488	249.5112403	2
1865	218924_s_at	CTBS	-4.269217312	0.001996008	0	0.002988266	0.031964883	0.017787688	1	1	1	2.001550975	125.3412103	47.14379193	250.8768217	69.07342923	1000
2500	201445_at	CNN3	-3.936684874	0.003992016	3.05E-04	0.006382037	0.04592229	0.017787688	1	1	1	1.999855593	2246.352298	1082.676409	4492.380208	1316.546871	999
15179	226374_at	CXADR	-1.852393914	0.023952096	0.014077818	0.032376732	0.122990612	0.094260598	1	1	1	1.99944821	830.1600128	512.440359	1659.861951	1074.473145	989
1127	1558693_s_at	C1orf85	-4.81559734	0.001996008	0	0.002988266	0.031964883	0.017787688	1	0.996	0.996	1.998472534	160.5808302	36.44144558	320.9163787	80.01478363	1000
11345	205736_at	PGAM2	-2.21837608	0.003992016	3.05E-04	0.006382037	0.04592229	0.035344014	1	1	1	1.998268021	51.48456391	24.47013359	102.8799577	55.75187719	999
415	228906_at	CXXC6	6.059077645	0.001996008	0	0.002988266	0.031964883	0.017787688	1	0.647	0.649	1.997250707	137.8340937	55.54450441	69.01191383	13.98652683	0
988	221792_at	RAB6B	4.972985028	0.003992016	3.05E-04	0.006382037	0.04592229	0.017787688	1	0.993	0.993	1.996531162	1707.328845	670.6946758	855.1476067	303.0618277	1
2847	226408_at	TEAD2	-3.788390145	0.001996008	0	0.002988266	0.031964883	0.017787688	1	1	1	1.996451428	195.8962861	121.8584576	391.0974201	114.6533146	1000
942	215571_at	NCAM2	5.037424649	0.001996008	0	0.002988266	0.031964883	0.020525554	1	0.984	0.984	1.995923502	372.1889275	138.6094792	186.4745453	67.47342436	0
4443	211006_s_at	KCNB1	3.292251467	0.015968064	0.007886749	0.02261651	0.098056649	0.039350448	1	1	1	1.995167631	854.6084268	345.0719061	428.3391598	279.7472538	7
11500	223673_at	RFX4	-2.199987609	0.013972056	0.00641771	0.020099665	0.091128276	0.039350448	1	1	1	1.992812078	1396.050883	691.2075629	2782.067061	1513.902553	994
12790	209099_x_at	JAG1	-2.067691146	0.015968064	0.007886749	0.02261651	0.098056649	0.057649473	1	1	1	1.991691098	1017.423357	967.7682988	2026.393043	1119.408771	993
4665	230783_at	LOC283713	3.240692858	0.037924152	0.025607636	0.048769551	0.159438157	0.047175057	1	1	1	1.991460054	118.1562913	66.37771038	59.33148951	33.9238619	18
6656	218164_at	SPATA20	-2.82652208	0.003992016	3.05E-04	0.006382037	0.04592229	0.035344014	1	1	1	1.991087469	504.4891321	228.9682197	1004.481989	421.8026883	999
14290	202589_at	TYMS	-1.927421486	0.013972056	0.00641771	0.020099665	0.091128276	0.070013097	1	1	1	1.991060471	811.1731949	983.8038305	1615.094883	928.6246514	994
11601	214845_s_at	CALU	-2.190820394	0.005988024	0.001210313	0.009398128	0.057431853	0.060991138	1	1	1	1.989765897	288.5864336	155.9679997	574.2194439	312.1348176	998
4333	204774_at	EVI2A	3.317550621	0.01996008	0.010930536	0.027548268	0.111253584	0.043329476	1	1	1	1.989509521	783.2641752	482.8680559	393.6971232	197.5235437	9
904	1566166_at	ZNF650	5.076744931	0.001996008	0	0.002988266	0.031964883	0.020525554	1	0.982	0.982	1.989483454	233.2112744	101.9126929	117.2220226	34.41724835	0
7491	221766_s_at	FAM46A	-2.694883007	0.007984032	0.002357126	0.012216731	0.067187634	0.030870564	1	1	1	1.989395125	311.3148703	297.4342687	619.3282854	248.5827615	997
263	200663_at	CD63	-6.498530263	0.001996008	0	0.002988266	0.031964883	0.017787688	1	0.441	0.441	1.98846184	4530.814973	1346.928548	9009.352679	1584.139171	1000
3041	214393_at	RND2	3.714611971	0.015968064	0.007886749	0.02261651	0.098056649	0.017787688	1	1	1	1.987514877	442.6852806	264.516694	222.7330652	88.98124761	7
11940	235352_at	---	-2.152659078	0.01996008	0.010930536	0.027548268	0.111253584	0.043329476	1	1	1	1.987269624	88.19532634	44.46047135	175.267893	97.19061338	991
250	231842_at	KIAA1462	6.537350602	0.001996008	0	0.002988266	0.031964883	0.017787688	1	0.427	0.427	1.987169673	91.12839066	38.28403216	45.85838437	3.592574286	0
1810	1561657_at	NCAM1	4.296955353	0.003992016	3.05E-04	0.006382037	0.04592229	0.020525554	1	1	1	1.987107043	200.3546685	70.68909564	100.8273154	47.77053513	1
8309	220088_at	C5AR1	-2.583653015	0.007984032	0.002357126	0.012216731	0.067187634	0.030870564	1	1	1	1.986816349	133.8042643	52.97703815	265.8444998	123.0639001	997
1666	214376_at	---	4.403073217	0.005988024	0.001210313	0.009398128	0.057431853	0.017787688	1	1	1	1.986713024	520.0724444	245.2018814	261.7753234	96.82347007	2
5425	229734_at	LOC283174	3.074515539	0.02994012	0.018938966	0.039481403	0.139413653	0.047175057	1	1	1	1.985990934	611.801659	400.4239135	308.0586363	168.8124678	14
743	213006_at	CEBPD	-5.308623893	0.001996008	0	0.002988266	0.031964883	0.017787688	1	0.946	0.947	1.985988243	25.96537758	5.74677489	51.5669346	11.54792628	1000
2014	216264_s_at	LAMB2	-4.182093945	0.001996008	0	0.002988266	0.031964883	0.017787688	1	1	1	1.985988192	248.8140079	87.44791097	494.1416817	138.6115166	1000
9287	222412_s_at	SSR3	-2.459036328	0.003992016	3.05E-04	0.006382037	0.04592229	0.043329476	1	1	1	1.984782489	252.5079936	82.54061309	501.173444	245.1079271	999
13688	225524_at	ANTXR2	-1.983492472	0.013972056	0.00641771	0.020099665	0.091128276	0.081514286	1	1	1	1.984739732	182.7974144	91.73245002	362.8052913	218.7209424	994
950	212355_at	KIAA0323	-5.027816729	0.001996008	0	0.002988266	0.031964883	0.017787688	1	0.985	0.985	1.984393227	174.305498	53.33091711	345.8906495	80.34112896	1000
2557	202605_at	GUSB	-3.912866532	0.001996008	0	0.002988266	0.031964883	0.017787688	1	1	1	1.983880123	535.9179352	166.1473732	1063.196939	322.1456361	1000
19399	215379_x_at	IGL@	-1.518293355	0.02994012	0.018938966	0.039481403	0.139413653	0.168616539	1	1	1	1.983651987	100.3605525	14.46717988	199.0804094	159.1432566	986
6345	225406_at	TWSG1	-2.88525152	0.001996008	0	0.002988266	0.031964883	0.017787688	1	1	1	1.983438339	427.8470765	171.6803468	848.6082946	349.3922693	1000
9140	1556051_a_at	BICD1	-2.480149038	0.001996008	0	0.002988266	0.031964883	0.035344014	1	1	1	1.983233861	271.5145871	97.49154508	538.4769228	260.2607013	1000
4900	208167_s_at	MMP16	3.187584777	0.013972056	0.00641771	0.020099665	0.091128276	0.050752292	1	1	1	1.982689991	142.7825142	120.4633313	72.01454329	15.37692385	6
4101	215149_at	---	3.378346468	0.001996008	0	0.002988266	0.031964883	0.025629454	1	1	1	1.982162671	127.6875046	102.3583484	64.4182773	11.82866751	0
1422	226837_at	SPRED1	-4.560982543	0.003992016	3.05E-04	0.006382037	0.04592229	0.017787688	1	0.999	0.999	1.981235051	276.8244427	166.1498839	548.4542889	126.9046368	999
3827	220769_s_at	WDR78	-3.4551658	0.001996008	0	0.002988266	0.031964883	0.017787688	1	1	1	1.981050217	66.43833209	23.72111238	131.6176722	45.0518585	1000
1275	204140_at	TPST1	-4.674980263	0.001996008	0	0.002988266	0.031964883	0.017787688	1	0.998	0.998	1.98049768	507.7282238	170.4849374	1005.55457	250.1752365	1000
3680	213219_at	ADCY2	3.503161756	0.003992016	3.05E-04	0.006382037	0.04592229	0.030870564	1	1	1	1.980167713	79.63515032	58.12433202	40.21636643	11.2354109	1
286	1555736_a_at	AGTRAP	-6.425757561	0.001996008	0	0.002988266	0.031964883	0.017787688	1	0.467	0.467	1.977936373	268.4478024	89.47197535	530.9726725	92.27050603	1000
11858	1559766_at	---	-2.160986552	0.001996008	0	0.002988266	0.031964883	0.035344014	1	1	1	1.977540145	84.76549152	16.43562406	167.6271624	93.65412732	1000
3113	236538_at	GRIA2	3.686929935	0.021956088	0.012493219	0.029973498	0.117645499	0.025629454	1	1	1	1.976729329	1628.327521	655.3214067	823.7483487	453.0021641	10
17906	222309_at	C6orf62	-1.632258995	0.00998004	0.003633776	0.014917016	0.075847971	0.134768426	1	1	1	1.97622224	35.47842282	9.736873255	70.11324823	51.80431748	996
13984	219161_s_at	CKLF	-1.956285731	0.005988024	0.001210313	0.009398128	0.057431853	0.089267113	1	1	1	1.975339074	272.6912322	97.8107199	538.6576461	330.315648	998
13526	219182_at	FLJ22167	-1.997764313	0.005988024	0.001210313	0.009398128	0.057431853	0.081514286	1	1	1	1.975285191	380.8988311	155.2114178	752.3838205	450.4977574	998
1912	229084_at	CNTN4	4.24709544	0.001996008	0	0.002988266	0.031964883	0.025629454	1	1	1	1.97460049	48.14852248	30.82088588	24.3839312	3.121844605	0
7152	210935_s_at	WDR1	-2.748116357	0.003992016	3.05E-04	0.006382037	0.04592229	0.025629454	1	1	1	1.974144458	152.1079694	95.90804291	300.2831048	125.3743619	999
4400	204239_s_at	NNAT	-3.302592333	0.001996008	0	0.002988266	0.031964883	0.020525554	1	1	1	1.973076359	412.2858172	141.8621609	813.4713989	291.1443678	1000
936	225777_at	C9orf140	5.041373108	0.007984032	0.002357126	0.012216731	0.067187634	0.017787688	1	0.984	0.984	1.972438918	816.5348149	379.6409682	413.9721679	105.9904916	3
957	209823_x_at	HLA-DQB1	-5.019086235	0.001996008	0	0.002988266	0.031964883	0.017787688	1	0.986	0.986	1.971506154	199.9518149	111.5022534	394.2062336	81.58712623	1000
86	230336_at	C2orf27	7.650419168	0.001996008	0	0.002988266	0.031964883	0.017787688	1	0.117	0.117	1.971273757	155.6071139	55.32822062	78.93734364	5.35002153	0
12781	205364_at	ACOX2	-2.068267845	0.00998004	0.003633776	0.014917016	0.075847971	0.050752292	1	1	1	1.970764615	139.1731755	37.31833108	274.2775697	159.1886884	996
6989	1553422_s_at	A2BP1	2.772927011	0.037924152	0.025607636	0.048769551	0.159438157	0.06694844	1	1	1	1.970578718	398.5050046	369.9193706	202.2273969	66.36489085	18
3086	208454_s_at	PGCP	-3.698761666	0.001996008	0	0.002988266	0.031964883	0.017787688	1	1	1	1.970391441	176.6374989	40.56476973	348.045016	112.146689	1000
6731	211990_at	HLA-DPA1	-2.81523726	0.005988024	0.001210313	0.009398128	0.057431853	0.017787688	1	1	1	1.970183719	1898.825482	1565.523101	3741.035051	1452.470844	998
11986	201315_x_at	IFITM2	-2.148394968	0.00998004	0.003633776	0.014917016	0.075847971	0.060991138	1	1	1	1.970146548	1190.260028	529.3077531	2344.986686	1296.456422	996
10247	221935_s_at	C3orf64	-2.338770831	0.005988024	0.001210313	0.009398128	0.057431853	0.054234746	1	1	1	1.969728997	54.18172265	25.35657614	106.7233102	53.92244429	998
4468	207304_at	ZNF45	-3.287173321	0.001996008	0	0.002988266	0.031964883	0.017787688	1	1	1	1.969605133	60.9155469	22.37077353	119.9795739	42.93327184	1000
3021	229290_at	LOC92196	3.724968986	0.001996008	0	0.002988266	0.031964883	0.017787688	1	1	1	1.969197841	120.4319204	89.55785656	61.15785722	3.925169885	0
4883	242789_at	PDE1A	3.191261062	0.015968064	0.007886749	0.02261651	0.098056649	0.017787688	1	1	1	1.969080177	66.67467795	55.69148697	33.86082432	7.268329939	7
3496	204749_at	NAP1L3	3.55672009	0.003992016	3.05E-04	0.006382037	0.04592229	0.025629454	1	1	1	1.969029405	2224.711027	766.7777486	1129.851601	676.9857023	1
7914	203923_s_at	CYBB	-2.637577435	0.007984032	0.002357126	0.012216731	0.067187634	0.020525554	1	1	1	1.968986533	180.9639893	91.84455659	356.3156579	157.9163401	997
2893	209558_s_at	HIP1R	3.77078888	0.027944112	0.017302913	0.037128811	0.133894952	0.017787688	1	1	1	1.968622962	1066.712898	506.8463682	541.8573888	260.9126103	13
1330	208427_s_at	ELAVL2	4.627786667	0.005988024	0.001210313	0.009398128	0.057431853	0.017787688	1	0.998	0.998	1.968441229	93.54694615	44.19396539	47.52336254	15.07371853	2
6112	228152_s_at	FLJ31033	-2.931033084	0.003992016	3.05E-04	0.006382037	0.04592229	0.025629454	1	1	1	1.968037102	72.25570452	25.01114218	142.2019073	57.44261358	999
16049	203042_at	LAMP2	-1.776385742	0.025948104	0.015682036	0.034761319	0.12872937	0.112410633	1	1	1	1.9680072	346.3763013	152.6807534	681.6710548	457.592575	988
594	211529_x_at	HLA-G	-5.609086128	0.001996008	0	0.002988266	0.031964883	0.017787688	1	0.851	0.851	1.967877761	2300.560198	742.4437632	4527.221251	917.7012684	1000
5706	229160_at	MUM1L1	3.012768349	0.007984032	0.002357126	0.012216731	0.067187634	0.047175057	1	1	1	1.96768431	63.65216626	57.51221264	32.34876953	5.249544827	3
1121	207467_x_at	CAST	-4.818800767	0.001996008	0	0.002988266	0.031964883	0.017787688	1	0.996	0.996	1.967549561	397.698922	129.5647333	782.4923393	187.3792676	1000
2587	1566964_at	---	3.902361568	0.023952096	0.014077818	0.032376732	0.122990612	0.035344014	1	1	1	1.967340976	105.5940434	72.46000542	53.67348349	8.812693524	11
15465	236034_at	---	-1.826995989	0.027944112	0.017302913	0.037128811	0.133894952	0.103805801	1	1	1	1.967147435	106.4069152	100.8983955	209.3180904	130.8750321	987
2740	222581_at	XPR1	-3.83085816	0.001996008	0	0.002988266	0.031964883	0.017787688	1	1	1	1.966953024	674.5858456	112.1217041	1326.878669	414.2473246	1000
7095	202953_at	C1QB	-2.757018496	0.003992016	3.05E-04	0.006382037	0.04592229	0.025629454	1	1	1	1.966838274	590.9169434	437.3418987	1162.238061	470.9443972	999
3913	229245_at	PLEKHA6	3.432818167	0.023952096	0.014077818	0.032376732	0.122990612	0.025629454	1	1	1	1.966747091	323.9790338	196.372174	164.7283656	75.38019656	11
8757	220658_s_at	ARNTL2	-2.52831515	0.003992016	3.05E-04	0.006382037	0.04592229	0.025629454	1	1	1	1.966400278	56.49716066	16.86389703	111.0960324	52.39018235	999
2939	204063_s_at	ULK2	3.75291867	0.00998004	0.003633776	0.014917016	0.075847971	0.017787688	1	1	1	1.965798056	421.077644	157.0971317	214.2018824	116.6383383	4
12128	202016_at	MEST	-2.13281656	0.01996008	0.010930536	0.027548268	0.111253584	0.057649473	1	1	1	1.964276846	1991.668895	1096.438715	3912.189096	2153.968943	991
14175	228499_at	PFKFB4	-1.938509993	0.001996008	0	0.002988266	0.031964883	0.084258685	1	1	1	1.96397071	310.4547236	73.18876566	609.7239841	376.824548	1000
5018	241741_at	CRLS1	3.163259816	0.013972056	0.00641771	0.020099665	0.091128276	0.039350448	1	1	1	1.963893428	185.7753865	145.7466238	94.59545199	31.65882912	6
15850	202146_at	IFRD1	-1.794712515	0.013972056	0.00641771	0.020099665	0.091128276	0.094260598	1	1	1	1.963529172	590.1303817	226.7322919	1158.73822	769.821688	994
2874	225734_at	FBXO22	-3.78017433	0.001996008	0	0.002988266	0.031964883	0.017787688	1	1	1	1.963344559	156.8855815	49.03452932	308.0204529	95.60347597	1000
205	236024_at	GPM6A	6.781645448	0.001996008	0	0.002988266	0.031964883	0.017787688	1	0.334	0.334	1.962930897	1293.311478	431.3571948	658.8675534	132.7597343	0
3098	215962_at	SNTG1	3.692886848	0.001996008	0	0.002988266	0.031964883	0.030870564	1	1	1	1.962792521	41.92592995	31.25751157	21.36034731	1.699168736	0
4835	226690_at	ADCYAP1R1	3.203442082	0.025948104	0.015682036	0.034761319	0.12872937	0.039350448	1	1	1	1.962776068	4012.74657	2148.079015	2044.424036	1183.236016	12
1806	234124_at	SH3D19	4.301284096	0.001996008	0	0.002988266	0.031964883	0.017787688	1	1	1	1.96266082	203.0802915	115.2962248	103.4719242	26.93008359	0
16317	237261_at	---	-1.75339276	0.023952096	0.014077818	0.032376732	0.122990612	0.072924186	1	1	1	1.962057738	47.76677667	34.207924	93.7211738	62.46608559	989
3931	223993_s_at	CNIH4	-3.428347977	0.001996008	0	0.002988266	0.031964883	0.017787688	1	1	1	1.961942688	821.922321	399.637628	1612.564488	537.7406975	1000
179	208476_s_at	FRMD4A	6.942721989	0.001996008	0	0.002988266	0.031964883	0.017787688	1	0.286	0.286	1.961937231	230.453266	76.66478549	117.4620994	22.07212139	0
2851	244693_at	USP54	3.785864656	0.013972056	0.00641771	0.020099665	0.091128276	0.017787688	1	1	1	1.961421633	349.7996813	154.8779758	178.3398711	88.36979029	6
22513	226725_at	---	-1.303508735	0.02994012	0.018938966	0.039481403	0.139413653	0.035344014	1	1	1	1.961146464	173.7289879	57.64949511	340.7079904	312.7842072	986
14861	221210_s_at	NPL	-1.877338104	0.01996008	0.010930536	0.027548268	0.111253584	0.070013097	1	1	1	1.960927464	160.0958889	102.1152136	313.9364254	195.795354	991
3279	213134_x_at	BTG3	-3.630943891	0.001996008	0	0.002988266	0.031964883	0.017787688	1	1	1	1.96083448	1107.619338	535.8305859	2171.858187	679.4266805	1000
5585	205567_at	CHST1	3.036470685	0.02994012	0.018938966	0.039481403	0.139413653	0.030870564	1	1	1	1.960680497	1254.681407	713.8549804	639.9213992	387.8006014	14
6707	201798_s_at	FER1L3	-2.818199274	0.00998004	0.003633776	0.014917016	0.075847971	0.017787688	1	1	1	1.960582297	217.3619879	97.84707834	426.1560655	176.46202	996
775	233469_at	psiTPTE22	5.263643038	0.001996008	0	0.002988266	0.031964883	0.017787688	1	0.953	0.954	1.960570075	282.4936247	143.2649251	144.0874918	17.32262394	0
231	224763_at	RPL37	6.63711095	0.001996008	0	0.002988266	0.031964883	0.017787688	1	0.39	0.39	1.960244265	811.666517	263.0409099	414.0639673	92.51554878	0
3890	213194_at	ROBO1	3.440471371	0.011976048	0.004995055	0.017537368	0.084077686	0.035344014	1	1	1	1.960066809	1797.805335	1148.063793	917.2163555	382.0055598	5
3638	210540_s_at	B4GALT4	-3.515946919	0.001996008	0	0.002988266	0.031964883	0.020525554	1	1	1	1.959789996	135.4002305	41.10956554	265.3560172	88.77038462	1000
960	235626_at	CAMK1D	5.01537491	0.001996008	0	0.002988266	0.031964883	0.017787688	1	0.986	0.986	1.956377801	1029.168608	492.7919923	526.0582122	121.8346829	0
13490	201467_s_at	NQO1	-2.001162916	0.013972056	0.00641771	0.020099665	0.091128276	0.089267113	1	1	1	1.956223895	103.8381612	45.13889326	203.130692	119.9553762	994
719	226599_at	KIAA1727	5.348440101	0.003992016	3.05E-04	0.006382037	0.04592229	0.017787688	1	0.933	0.934	1.956025958	450.0399068	216.0347524	230.0786986	37.38165866	1
10686	211873_s_at	PCDHGA9	-2.287358112	0.001996008	0	0.002988266	0.031964883	0.035344014	1	1	1	1.95588528	116.9857269	26.41477374	228.8106613	119.2037726	1000
1748	212328_at	DKFZP686A01247	4.342014986	0.007984032	0.002357126	0.012216731	0.067187634	0.017787688	1	1	1	1.955570301	1481.15006	816.6369315	757.4005695	204.1095076	3
5879	213566_at	RNASE6	-2.978252508	0.001996008	0	0.002988266	0.031964883	0.025629454	1	1	1	1.955221473	156.969683	73.3722233	306.9104948	119.1572527	1000
17806	204784_s_at	MLF1	-1.640350321	0.021956088	0.012493219	0.029973498	0.117645499	0.144106456	1	1	1	1.955118518	387.7146495	298.4099302	758.028091	537.6699531	990
233	1560763_at	DIP2C	6.622649472	0.001996008	0	0.002988266	0.031964883	0.017787688	1	0.391	0.391	1.955089411	170.405587	51.24700765	87.15999688	21.34434518	0
14432	1559597_at	---	-1.914004829	0.003992016	3.05E-04	0.006382037	0.04592229	0.078681445	1	1	1	1.952734655	52.55659538	8.638360255	102.6290851	63.97210634	999
17666	202014_at	PPP1R15A	-1.651166532	0.017964072	0.00939328	0.025097335	0.104806516	0.151396312	1	1	1	1.951911051	151.3571969	50.27841034	295.4357852	212.6275233	992
9268	228574_at	TMTC2	-2.461335779	0.005988024	0.001210313	0.009398128	0.057431853	0.039350448	1	1	1	1.951040929	186.8011351	137.0765966	364.4566602	166.5391594	998
4360	244697_at	ZBTB16	3.310133111	0.023952096	0.014077818	0.032376732	0.122990612	0.035344014	1	1	1	1.950827787	495.3740018	243.2491119	253.9301548	144.3183499	11
3522	225214_at	PSMB7	-3.550725948	0.003992016	3.05E-04	0.006382037	0.04592229	0.017787688	1	1	1	1.950248423	598.8172993	272.344395	1167.842494	374.412598	999
11062	209732_at	CLEC2B	-2.248073524	0.005988024	0.001210313	0.009398128	0.057431853	0.043329476	1	1	1	1.950234335	138.5902045	50.94389323	270.2833753	141.7864714	998
11322	1558077_s_at	MDH1B	-2.220739259	0.003992016	3.05E-04	0.006382037	0.04592229	0.054234746	1	1	1	1.949686789	139.3841286	54.96701398	271.7553941	144.0532887	999
11913	230109_at	PDE7B	-2.155140683	0.005988024	0.001210313	0.009398128	0.057431853	0.060991138	1	1	1	1.949623413	272.5496054	147.3277298	531.3690919	287.1683365	998
430	239863_at	---	6.01188199	0.001996008	0	0.002988266	0.031964883	0.017787688	1	0.672	0.674	1.94953539	296.2244426	88.94966145	151.9461735	44.40902613	0
3963	1552752_a_at	IGSF4D	3.417823827	0.023952096	0.014077818	0.032376732	0.122990612	0.030870564	1	1	1	1.949006951	432.8466845	172.1322151	222.0857572	131.3776234	11
409	203408_s_at	SATB1	6.073785788	0.001996008	0	0.002988266	0.031964883	0.017787688	1	0.641	0.643	1.948947486	2354.288784	644.0325676	1207.97959	368.7065981	0
12613	210735_s_at	CA12	-2.085933295	0.015968064	0.007886749	0.02261651	0.098056649	0.063919699	1	1	1	1.948073966	214.1143106	138.4516642	417.1105142	230.7143509	993
21353	202687_s_at	TNFSF10	-1.379159692	0.031936128	0.02058897	0.041820911	0.144371444	0.194128673	1	1	1	1.948041683	41.42708831	19.09633968	80.70169481	69.26275977	985
989	218856_at	TNFRSF21	4.972719178	0.003992016	3.05E-04	0.006382037	0.04592229	0.017787688	1	0.993	0.993	1.947994909	2353.175988	715.9789865	1207.999044	471.2629789	1
8835	207307_at	HTR2C	2.516424915	0.005988024	0.001210313	0.009398128	0.057431853	0.089267113	1	1	1	1.947927512	44.05403894	47.8052398	22.61585129	2.640031601	2
2942	206342_x_at	IDS	-3.752539683	0.001996008	0	0.002988266	0.031964883	0.017787688	1	1	1	1.947445141	338.3470179	191.2905974	658.912256	192.1582822	1000
7982	204971_at	CSTA	-2.627927489	0.003992016	3.05E-04	0.006382037	0.04592229	0.020525554	1	1	1	1.947250017	56.72196462	22.30559228	110.4518466	49.14140111	999
1202	208936_x_at	LGALS8	-4.743137765	0.001996008	0	0.002988266	0.031964883	0.017787688	1	0.998	0.998	1.946962305	292.3834786	103.7115787	569.2596115	135.7512687	1000
19944	219042_at	LZTS1	-1.479364797	0.035928144	0.02392437	0.046464039	0.154277087	0.161800016	1	1	1	1.946852062	181.9013651	128.7879682	354.1350478	279.6738401	983
4182	221088_s_at	PPP1R9A	3.359109628	0.027944112	0.017302913	0.037128811	0.133894952	0.020525554	1	1	1	1.946845808	421.7828393	240.9509099	216.6493297	107.1910539	13
3211	1556057_s_at	NEUROD1	3.656034705	0.001996008	0	0.002988266	0.031964883	0.020525554	1	1	1	1.946756057	165.2857519	112.567524	84.90316561	22.90156042	0
545	244218_at	SND1	5.727679398	0.001996008	0	0.002988266	0.031964883	0.017787688	1	0.807	0.807	1.946607709	348.4780482	154.9168057	179.0181178	27.4259971	0
1460	204225_at	HDAC4	4.524224804	0.007984032	0.002357126	0.012216731	0.067187634	0.017787688	1	0.999	0.999	1.946576759	555.8308385	278.6471636	285.5427283	82.80483485	3
4739	236191_at	CD38	3.227246352	0.02994012	0.018938966	0.039481403	0.139413653	0.043329476	1	1	1	1.946294207	54.40156843	44.02284555	27.95135917	6.297638286	14
17892	214806_at	BICD1	-1.633987194	0.027944112	0.017302913	0.037128811	0.133894952	0.151396312	1	1	1	1.946045894	240.0941003	150.5180215	467.2341381	334.2068351	987
1893	228174_at	GOLGA1	4.255534677	0.003992016	3.05E-04	0.006382037	0.04592229	0.017787688	1	1	1	1.945929362	313.5032734	151.2428214	161.1072218	58.35862414	1
547	211528_x_at	HLA-G	-5.72671362	0.001996008	0	0.002988266	0.031964883	0.017787688	1	0.809	0.809	1.945399401	2489.550122	768.208001	4843.169315	950.1696295	1000
3348	203129_s_at	KIF5C	3.60616972	0.01996008	0.010930536	0.027548268	0.111253584	0.017787688	1	1	1	1.945121023	883.1660393	431.4349003	454.0416915	223.7444666	9
1849	201944_at	HEXB	-4.276586813	0.001996008	0	0.002988266	0.031964883	0.017787688	1	1	1	1.945057636	660.9427983	229.8611124	1285.571836	343.6431049	1000
5709	227273_at	---	3.012414107	0.007984032	0.002357126	0.012216731	0.067187634	0.047175057	1	1	1	1.944945525	350.0441104	112.6455665	179.9763057	129.3995843	3
1317	213455_at	FAM114A1	-4.639055654	0.001996008	0	0.002988266	0.031964883	0.017787688	1	0.998	0.998	1.944452611	278.9813178	58.78980697	542.4659519	136.774917	1000
5095	202625_at	LYN	-3.146322965	0.003992016	3.05E-04	0.006382037	0.04592229	0.017787688	1	1	1	1.943653759	199.5841984	90.67594653	387.9225775	141.2711983	999
1208	207210_at	GABRA3	4.739533397	0.003992016	3.05E-04	0.006382037	0.04592229	0.017787688	1	0.998	0.998	1.943488854	79.91754071	45.1767498	41.12065811	4.400923677	1
5798	214434_at	HSPA12A	2.994953602	0.035928144	0.02392437	0.046464039	0.154277087	0.057649473	1	1	1	1.943285922	464.1787701	240.4089243	238.8628276	152.0597441	17
13285	209488_s_at	RBPMS	-2.020590044	0.013972056	0.00641771	0.020099665	0.091128276	0.087239961	1	1	1	1.942921496	125.2223008	69.3596672	243.2971	139.9515609	994
5240	209652_s_at	PGF	3.110409755	0.013972056	0.00641771	0.020099665	0.091128276	0.050752292	1	1	1	1.941579139	333.5644512	280.7086486	171.800595	38.13163729	6
20639	224090_s_at	TNFRSF19	-1.428436281	0.031936128	0.02058897	0.041820911	0.144371444	0.176936719	1	1	1	1.941500197	128.5838951	48.63510842	249.6456578	206.526367	985
7797	215253_s_at	DSCR1	-2.652899622	0.003992016	3.05E-04	0.006382037	0.04592229	0.030870564	1	1	1	1.941358431	325.5195775	92.90678151	631.9501761	280.0604807	999
9953	219354_at	KLHL26	-2.376831053	0.001996008	0	0.002988266	0.031964883	0.017787688	1	1	1	1.940804739	173.2693051	93.795491	336.2818884	163.0123991	1000
23928	41469_at	PI3	-1.211557847	0.027944112	0.017302913	0.037128811	0.133894952	0.221936976	1	1	1	1.940639216	36.98261529	2.736195351	71.76991356	70.32189076	987
2628	228390_at	---	3.885640198	0.00998004	0.003633776	0.014917016	0.075847971	0.020525554	1	1	1	1.940572524	584.2278166	236.4609954	301.0595117	146.2233495	4
8828	231042_s_at	---	-2.517804255	0.003992016	3.05E-04	0.006382037	0.04592229	0.039350448	1	1	1	1.939566868	78.38215856	51.16464562	152.0274378	68.13563332	999
6926	209824_s_at	ARNTL	-2.782399848	0.001996008	0	0.002988266	0.031964883	0.025629454	1	1	1	1.937523512	485.6871795	107.4055253	941.0303299	398.1549391	1000
4830	213744_at	ATRNL1	3.203935773	0.013972056	0.00641771	0.020099665	0.091128276	0.043329476	1	1	1	1.937438442	323.3828129	209.4278426	166.9125614	78.0159959	6
13951	226386_at	C7orf30	-1.958735317	0.005988024	0.001210313	0.009398128	0.057431853	0.075816013	1	1	1	1.937086929	705.956473	268.5558578	1367.499056	819.0760107	998
5424	230081_at	PLCXD3	3.07454048	0.011976048	0.004995055	0.017537368	0.084077686	0.047175057	1	1	1	1.936855423	76.46856062	59.0978519	39.48077885	14.61235413	5
15998	202234_s_at	SLC16A1	-1.780990371	0.01996008	0.010930536	0.027548268	0.111253584	0.120900029	1	1	1	1.936365938	163.5303688	62.78841237	316.654636	208.8375054	991
11421	239600_at	SIPA1L1	-2.207924231	0.007984032	0.002357126	0.012216731	0.067187634	0.070013097	1	1	1	1.935542212	214.4162837	57.97487785	415.0117681	221.1218683	997
5039	1553956_at	ALS2CR4	-3.159362719	0.001996008	0	0.002988266	0.031964883	0.017787688	1	1	1	1.935062373	249.131222	73.47919438	482.0844536	177.7866325	1000
4303	224356_x_at	MS4A6A	-3.32589316	0.001996008	0	0.002988266	0.031964883	0.025629454	1	1	1	1.934777027	493.0778838	310.7274579	953.9957624	311.6582818	1000
2372	214822_at	FAM5B	3.992003242	0.005988024	0.001210313	0.009398128	0.057431853	0.020525554	1	1	1	1.934225788	668.1063394	297.1734198	345.412797	150.4900858	2
187	235164_at	ZNF25	6.903270697	0.001996008	0	0.002988266	0.031964883	0.017787688	1	0.299	0.299	1.933969268	415.9799695	115.0807373	215.0913028	50.96926521	0
6287	205378_s_at	ACHE	-2.895625112	0.005988024	0.001210313	0.009398128	0.057431853	0.017787688	1	1	1	1.933629347	122.7561357	57.69676704	237.3648667	93.67640186	998
905	225032_at	FNDC3B	-5.071790894	0.001996008	0	0.002988266	0.031964883	0.017787688	1	0.982	0.982	1.933079931	523.4430306	186.7803942	1011.857218	221.5874732	1000
17840	226279_at	PRSS23	-1.637553241	0.02994012	0.018938966	0.039481403	0.139413653	0.13088257	1	1	1	1.932968594	117.661538	70.76183118	227.4360575	161.3190923	986
14625	1558738_at	NOL3	-1.896944309	0.005988024	0.001210313	0.009398128	0.057431853	0.081514286	1	1	1	1.932745535	121.3959792	24.99639994	234.6275367	145.8126793	998
12016	207980_s_at	CITED2	-2.145877905	0.025948104	0.015682036	0.034761319	0.12872937	0.050752292	1	1	1	1.932674383	166.3348172	84.13408394	321.4710402	173.2979139	988
9667	204331_s_at	MRPS12	-2.412747202	0.003992016	3.05E-04	0.006382037	0.04592229	0.030870564	1	1	1	1.932238315	277.8141473	104.4749454	536.8031399	259.0119724	999
1080	225630_at	KIAA1706	4.860259317	0.013972056	0.00641771	0.020099665	0.091128276	0.017787688	1	0.995	0.995	1.931891154	575.5803776	287.0260784	297.9362353	64.2873033	6
1561	224755_at	---	4.466274442	0.001996008	0	0.002988266	0.031964883	0.020525554	1	0.999	0.999	1.931747493	1596.625448	441.7739771	826.5187112	376.5545466	0
3916	202598_at	S100A13	-3.432583814	0.007984032	0.002357126	0.012216731	0.067187634	0.017787688	1	1	1	1.930986738	786.0140611	436.909454	1517.782728	486.7136849	997
11038	217790_s_at	SSR3	-2.250692306	0.005988024	0.001210313	0.009398128	0.057431853	0.039350448	1	1	1	1.930915898	147.7410218	49.1448906	285.2754877	148.1620689	998
5151	231838_at	C20orf119	-3.13154596	0.001996008	0	0.002988266	0.031964883	0.017787688	1	1	1	1.930689267	106.7705054	37.46016416	206.1406687	76.01579121	1000
16271	222793_at	DDX58	-1.757223591	0.001996008	0	0.002988266	0.031964883	0.122988861	1	1	1	1.930453388	269.3800737	52.73396417	520.025676	348.6415884	1000
7512	227764_at	LYPD6	-2.692423318	0.005988024	0.001210313	0.009398128	0.057431853	0.025629454	1	1	1	1.930200085	153.1604528	41.90505423	295.6303191	128.3385936	998
7164	236917_at	LRRC34	-2.746631643	0.003992016	3.05E-04	0.006382037	0.04592229	0.025629454	1	1	1	1.930177688	42.31280331	25.24443276	81.67122887	33.35494995	999
23793	230193_at	WDR66	-1.220353975	0.001996008	0	0.002988266	0.031964883	0.235383295	1	1	1	1.930144454	34.21249876	3.328026695	66.03506475	63.85787211	1000
1360	229648_at	---	4.602192646	0.003992016	3.05E-04	0.006382037	0.04592229	0.020525554	1	0.998	0.998	1.930045399	338.1789351	145.2966842	175.2181245	59.70436337	1
4718	211730_s_at	POLR2L	-3.229765243	0.001996008	0	0.002988266	0.031964883	0.017787688	1	1	1	1.929863982	1337.93271	512.6065326	2582.028147	917.0557304	1000
17182	224314_s_at	EGLN1	-1.685491854	0.01996008	0.010930536	0.027548268	0.111253584	0.116549188	1	1	1	1.929594821	88.74734058	27.62666875	171.2464087	119.2958599	991
74	224933_s_at	JMJD1C	7.908554136	0.001996008	0	0.002988266	0.031964883	0.017787688	1	0.079	0.079	1.929009385	785.5120086	204.6279554	407.2100502	76.6664215	0
3524	203284_s_at	HS2ST1	-3.550711151	0.001996008	0	0.002988266	0.031964883	0.017787688	1	1	1	1.928938701	427.7314466	187.0044361	825.0677412	261.8722828	1000
12273	1552507_at	KCNE4	-2.119706619	0.005988024	0.001210313	0.009398128	0.057431853	0.054234746	1	1	1	1.928650789	117.4774905	28.34594711	226.5730547	125.4696751	998
14597	209448_at	HTATIP2	-1.899438276	0.013972056	0.00641771	0.020099665	0.091128276	0.101510467	1	1	1	1.928538995	122.5081001	51.69335451	236.2616482	144.9772152	994
3122	201368_at	ZFP36L2	-3.682710408	0.001996008	0	0.002988266	0.031964883	0.017787688	1	1	1	1.927734221	2368.625464	990.3909526	4566.080362	1397.267205	1000
4280	218248_at	FAM111A	-3.331068794	0.001996008	0	0.002988266	0.031964883	0.017787688	1	1	1	1.927624137	438.8879434	212.6893225	846.0109932	284.8585644	1000
17899	1568765_at	SERPINE1	-1.632862603	0.003992016	3.05E-04	0.006382037	0.04592229	0.133083493	1	1	1	1.927292684	47.67129676	13.51238543	91.8765415	66.05453628	999
9738	218285_s_at	BDH2	-2.404668389	0.00998004	0.003633776	0.014917016	0.075847971	0.017787688	1	1	1	1.926459832	747.529122	383.3936141	1440.084826	685.6525066	996
1508	241586_at	KCNH8	4.494578019	0.007984032	0.002357126	0.012216731	0.067187634	0.017787688	1	0.999	0.999	1.926098693	89.23328485	44.99176527	46.32851118	12.93043751	3
7305	219278_at	MAP3K6	-2.722656374	0.001996008	0	0.002988266	0.031964883	0.020525554	1	1	1	1.925967891	136.4489414	33.39800728	262.7962798	112.7470917	1000
2687	227259_at	CD47	3.854886405	0.00998004	0.003633776	0.014917016	0.075847971	0.020525554	1	1	1	1.925872685	688.8157881	424.5571035	357.6642389	102.3753714	4
14410	201664_at	SMC4	-1.916272627	0.005988024	0.001210313	0.009398128	0.057431853	0.103805801	1	1	1	1.925405261	416.8705626	653.3393597	802.6447743	403.8951573	998
3823	202957_at	HCLS1	-3.456977633	0.005988024	0.001210313	0.009398128	0.057431853	0.017787688	1	1	1	1.924273643	430.1301269	245.3078844	827.6880664	260.9007629	998
10606	202107_s_at	MCM2	-2.298307906	0.003992016	3.05E-04	0.006382037	0.04592229	0.039350448	1	1	1	1.924096055	455.5866003	472.7399501	876.5923803	399.2844382	999
4220	227761_at	MYO5A	3.347691993	0.025948104	0.015682036	0.034761319	0.12872937	0.043329476	1	1	1	1.923062308	1062.197401	485.7366644	552.3468462	308.1093429	12
310	203138_at	HAT1	-6.310393797	0.001996008	0	0.002988266	0.031964883	0.017787688	1	0.513	0.514	1.922767898	484.23342	167.381545	931.0684753	157.5775949	1000
11893	201474_s_at	ITGA3	-2.156951863	0.003992016	3.05E-04	0.006382037	0.04592229	0.025629454	1	1	1	1.922273874	204.6826249	78.05697024	393.4560625	211.6946618	999
8401	213578_at	BMPR1A	2.572794862	0.033932136	0.02225085	0.044147813	0.14949492	0.087239961	1	1	1	1.922194109	647.6999498	257.2084557	336.9586593	274.0840621	16
11186	202878_s_at	CD93	-2.233555935	0.005988024	0.001210313	0.009398128	0.057431853	0.020525554	1	1	1	1.922028753	320.9958292	310.3874592	616.9632134	295.4467602	998
14349	202847_at	PCK2	-1.922358986	0.001996008	0	0.002988266	0.031964883	0.094260598	1	1	1	1.921893082	109.8977653	18.44721475	211.2117549	128.8479702	1000
1029	1560525_at	---	4.914798576	0.003992016	3.05E-04	0.006382037	0.04592229	0.017787688	1	0.995	0.995	1.921583964	119.4310798	41.23363385	62.15241282	22.27442689	1
4660	226416_at	THEX1	-3.242051052	0.001996008	0	0.002988266	0.031964883	0.017787688	1	1	1	1.921183204	174.3197514	76.75444176	334.9001784	116.683407	1000
6341	220029_at	ELOVL2	-2.885831354	0.001996008	0	0.002988266	0.031964883	0.017787688	1	1	1	1.921078549	219.4883765	118.9772242	421.654412	163.68198	1000
7187	207093_s_at	OMG	2.741955266	0.007984032	0.002357126	0.012216731	0.067187634	0.057649473	1	1	1	1.920780963	2543.05582	830.8700843	1323.969713	1027.910576	3
9842	242052_at	BICD1	-2.390461153	0.003992016	3.05E-04	0.006382037	0.04592229	0.047175057	1	1	1	1.920683526	446.9645419	151.7749857	858.4774324	416.5215877	999
16626	1568574_x_at	SPP1	-1.728779817	0.013972056	0.00641771	0.020099665	0.091128276	0.110223202	1	1	1	1.920381296	42.67480778	17.82299706	81.9519027	55.11357263	994
7143	1552914_a_at	CD276	-2.749133675	0.003992016	3.05E-04	0.006382037	0.04592229	0.020525554	1	1	1	1.920345835	79.98654977	39.07902003	153.6018377	63.37116764	999
4202	225864_at	FAM84B	3.35297305	0.023952096	0.014077818	0.032376732	0.122990612	0.030870564	1	1	1	1.920203568	1979.914034	1244.416509	1031.095905	436.0074375	11
3453	1569629_x_at	LOC389906	3.570593733	0.021956088	0.012493219	0.029973498	0.117645499	0.020525554	1	1	1	1.920171842	102.7844282	64.47961516	53.52876547	19.0322576	10
13074	201559_s_at	CLIC4	-2.040399302	0.005988024	0.001210313	0.009398128	0.057431853	0.072924186	1	1	1	1.920105727	600.361015	238.508046	1152.756623	655.0569116	998
9705	224850_at	ATAD1	2.408648685	0.015968064	0.007886749	0.02261651	0.098056649	0.101510467	1	1	1	1.92009492	1041.389373	254.6222963	542.3634853	495.3658619	7
8524	212977_at	CXCR7	-2.556533873	0.003992016	3.05E-04	0.006382037	0.04592229	0.020525554	1	1	1	1.919824624	573.0587982	302.5157347	1100.172392	487.7593129	999
1103	205358_at	GRIA2	4.842136533	0.001996008	0	0.002988266	0.031964883	0.017787688	1	0.995	0.995	1.919018052	4275.906641	1343.09382	2228.174267	857.2208066	0
5557	207055_at	GPR37L1	-3.043997113	0.001996008	0	0.002988266	0.031964883	0.017787688	1	1	1	1.918977864	256.4209152	124.3467429	492.0660601	181.8173514	1000
6715	216064_s_at	AGA	-2.816975129	0.001996008	0	0.002988266	0.031964883	0.020525554	1	1	1	1.918481861	139.6002404	39.0455894	267.820529	110.2040617	1000
226	204303_s_at	KIAA0427	6.655258803	0.001996008	0	0.002988266	0.031964883	0.017787688	1	0.384	0.384	1.918417011	340.9070723	83.17089252	177.7022777	48.07452094	0
11431	209288_s_at	CDC42EP3	-2.206184662	0.011976048	0.004995055	0.017537368	0.084077686	0.054234746	1	1	1	1.918316652	102.1141916	70.64145169	195.8873542	99.51994397	995
13815	212543_at	AIM1	-1.972930632	0.007984032	0.002357126	0.012216731	0.067187634	0.06694844	1	1	1	1.918215405	76.97928881	28.03485873	147.6628577	86.91342188	997
59	229278_at	---	8.072170119	0.001996008	0	0.002988266	0.031964883	0.017787688	1	0.058	0.058	1.918097087	337.3165218	87.32174069	175.8599833	31.15584816	0
2247	243931_at	CD58	-4.051944121	0.001996008	0	0.002988266	0.031964883	0.017787688	1	1	1	1.918060026	92.94185017	21.30466038	178.2680475	50.74992029	1000
3613	212687_at	LIMS1	-3.522065573	0.001996008	0	0.002988266	0.031964883	0.017787688	1	1	1	1.918057664	789.2210443	238.0922245	1513.771472	493.2434375	1000
1874	224874_at	POLR1D	-4.264302482	0.003992016	3.05E-04	0.006382037	0.04592229	0.017787688	1	1	1	1.917874429	288.0378126	113.3213118	552.4203554	143.7200155	999
13472	215867_x_at	CA12	-2.003218822	0.023952096	0.014077818	0.032376732	0.122990612	0.063919699	1	1	1	1.917862286	512.1927278	379.7092335	982.3151156	550.8397827	989
5271	208308_s_at	GPI	-3.103680826	0.001996008	0	0.002988266	0.031964883	0.020525554	1	1	1	1.917807527	1200.822432	533.8919545	2302.946299	838.5346075	1000
14094	212344_at	SULF1	-1.945790104	0.015968064	0.007886749	0.02261651	0.098056649	0.089267113	1	1	1	1.917717688	169.3675809	113.304992	324.7992057	189.4167336	993
3511	204049_s_at	PHACTR2	3.552655913	0.017964072	0.00939328	0.025097335	0.104806516	0.020525554	1	1	1	1.917249083	330.2054474	175.1565811	172.228768	78.17625144	8
2232	230668_at	C20orf58	4.05844676	0.00998004	0.003633776	0.014917016	0.075847971	0.017787688	1	1	1	1.916954964	825.9167638	338.7936389	430.8482876	187.9748326	4
697	239425_at	---	5.394073228	0.001996008	0	0.002988266	0.031964883	0.017787688	1	0.921	0.922	1.916845691	238.2241534	82.05894478	124.2792545	37.61383209	0
2133	228234_at	TICAM2	-4.11649731	0.001996008	0	0.002988266	0.031964883	0.017787688	1	1	1	1.916686953	185.1652927	52.47088255	354.9039007	98.41294374	1000
2544	211366_x_at	CASP1	-3.917925786	0.001996008	0	0.002988266	0.031964883	0.017787688	1	1	1	1.916601625	265.949146	74.97451564	509.7185654	148.9068566	1000
17879	209457_at	DUSP5	-1.634850983	0.017964072	0.00939328	0.025097335	0.104806516	0.125310944	1	1	1	1.916015535	248.6184256	386.9280287	476.3567658	297.2530496	992
793	202432_at	PPP3CB	5.234746382	0.001996008	0	0.002988266	0.031964883	0.017787688	1	0.957	0.958	1.915734423	2005.991414	727.2766896	1047.11352	319.6016333	0
4746	219603_s_at	ZNF226	-3.224761415	0.011976048	0.004995055	0.017537368	0.084077686	0.017787688	1	1	1	1.915038988	174.2941828	93.77632216	333.7801553	114.1354486	995
396	200922_at	KDELR1	-6.104636372	0.001996008	0	0.002988266	0.031964883	0.017787688	1	0.627	0.629	1.914661631	479.0610819	175.0729451	917.2398722	158.6365044	1000
3528	213988_s_at	SAT1	-3.548481899	0.001996008	0	0.002988266	0.031964883	0.017787688	1	1	1	1.914414225	1363.188711	452.1998462	2609.70786	837.8872002	1000
4887	1558293_at	KIAA1107	3.189869165	0.037924152	0.025607636	0.048769551	0.159438157	0.043329476	1	1	1	1.914191432	157.0590946	110.8736589	82.04983678	31.82379919	18
127	235457_at	MAML2	7.323563906	0.001996008	0	0.002988266	0.031964883	0.017787688	1	0.175	0.176	1.913963802	2777.135176	856.2540128	1450.986259	243.4535776	0
22460	220358_at	SNFT	-1.306450785	0.021956088	0.012493219	0.029973498	0.117645499	0.118647603	1	1	1	1.913913716	262.2181771	42.77065295	501.8629657	448.9327767	990
3456	209258_s_at	SMC3	3.5697418	0.01996008	0.010930536	0.027548268	0.111253584	0.025629454	1	1	1	1.913286859	191.9948809	105.5906186	100.348194	43.17603459	9
4682	223165_s_at	IHPK2	-3.237946418	0.001996008	0	0.002988266	0.031964883	0.020525554	1	1	1	1.913226617	715.9194739	235.4404732	1369.716193	483.9726515	1000
8274	209761_s_at	SP110	-2.588095795	0.001996008	0	0.002988266	0.031964883	0.017787688	1	1	1	1.913179408	269.4885942	76.37232088	515.5800292	230.5522514	1000
17052	211905_s_at	ITGB4	-1.695987551	0.017964072	0.00939328	0.025097335	0.104806516	0.112410633	1	1	1	1.913178215	53.40564847	19.6300462	102.1745232	69.92140079	992
4550	202022_at	ALDOC	3.264598654	0.013972056	0.00641771	0.020099665	0.091128276	0.039350448	1	1	1	1.912823016	6339.764881	2988.633836	3314.349956	1865.014575	6
2512	209569_x_at	D4S234E	3.931372622	0.021956088	0.012493219	0.029973498	0.117645499	0.020525554	1	1	1	1.912579323	328.5817536	147.9924786	171.8003273	73.72716735	10
11291	222797_at	DPYSL5	-2.22337313	0.011976048	0.004995055	0.017537368	0.084077686	0.050752292	1	1	1	1.912431753	220.3979213	89.82321417	421.4959829	218.1088675	995
1099	214791_at	LOC93349	-4.844618165	0.001996008	0	0.002988266	0.031964883	0.017787688	1	0.995	0.995	1.912283614	77.4189837	20.91369841	148.047054	34.54295511	1000
14178	225262_at	FOSL2	-1.93806146	0.025948104	0.015682036	0.034761319	0.12872937	0.070013097	1	1	1	1.911916705	213.3482188	117.6777255	407.9040236	240.5588477	988
3581	223654_s_at	BRUNOL4	3.534222649	0.033932136	0.02225085	0.044147813	0.14949492	0.020525554	1	1	1	1.911445027	400.5685777	254.2304807	209.5632216	73.52649646	16
12080	203851_at	IGFBP6	-2.138292302	0.011976048	0.004995055	0.017537368	0.084077686	0.035344014	1	1	1	1.91094901	209.016398	91.98172873	399.419679	214.44632	995
19405	204998_s_at	ATF5	-1.518018085	0.007984032	0.002357126	0.012216731	0.067187634	0.017787688	1	1	1	1.910696709	239.2007745	49.60839282	457.0401328	350.8508694	997
26134	1564160_at	FLJ16686	-1.077895654	0.021956088	0.012493219	0.029973498	0.117645499	0.280452777	1	1	1	1.910566434	21.60166352	1.27525563	41.27141324	44.69558189	990
4435	227719_at	---	3.293833473	0.031936128	0.02058897	0.041820911	0.144371444	0.043329476	1	1	1	1.910370885	1631.526332	929.5269021	854.0364308	415.0868047	15
1354	217751_at	GSTK1	-4.606725022	0.001996008	0	0.002988266	0.031964883	0.017787688	1	0.998	0.998	1.910335953	538.7344138	157.7393417	1029.16372	251.6671191	1000
13064	209651_at	TGFB1I1	-2.042123635	0.005988024	0.001210313	0.009398128	0.057431853	0.072924186	1	1	1	1.910318502	394.7795279	353.6097487	754.1546365	402.95292	998
3317	242783_at	---	3.617877804	0.011976048	0.004995055	0.017537368	0.084077686	0.025629454	1	1	1	1.910277659	268.4171054	171.7541929	140.5120895	44.36334903	5
11586	239511_s_at	SFRS4	-2.192104271	0.003992016	3.05E-04	0.006382037	0.04592229	0.060991138	1	1	1	1.910274866	87.97961182	23.81404398	168.0652411	88.89276933	999
18441	239822_at	---	-1.590422217	0.025948104	0.015682036	0.034761319	0.12872937	0.140468964	1	1	1	1.910266063	46.23757222	16.65875534	88.32606505	64.42001146	988
7811	242301_at	CBLN2	2.651189032	0.021956088	0.012493219	0.029973498	0.117645499	0.030870564	1	1	1	1.91026453	248.708385	206.1251793	130.1957823	63.42726468	10
13329	205775_at	FAM50B	-2.015218717	0.003992016	3.05E-04	0.006382037	0.04592229	0.030870564	1	1	1	1.910235848	168.3971309	53.07996574	321.678236	184.8893731	999
7464	242598_at	SKAP2	-2.699285064	0.001996008	0	0.002988266	0.031964883	0.017787688	1	1	1	1.910126619	39.73255567	4.894665227	75.89421224	32.74669365	1000
9472	231257_at	TCERG1L	2.434730874	0.003992016	3.05E-04	0.006382037	0.04592229	0.099165	1	1	1	1.910026187	96.98105019	103.1199699	50.77472279	12.92916565	1
6590	204654_s_at	TFAP2A	2.839759141	0.001996008	0	0.002988266	0.031964883	0.06694844	1	1	1	1.909486114	93.85397517	88.07924527	49.1514311	5.673120496	0
5900	244111_at	KRT222P	2.975379765	0.005988024	0.001210313	0.009398128	0.057431853	0.039350448	1	1	1	1.909444464	79.11342115	69.56700156	41.43269031	7.407365675	2
19358	219773_at	NOX4	-1.520707093	0.02994012	0.018938966	0.039481403	0.139413653	0.166895397	1	1	1	1.908874891	38.90925458	25.07209115	74.2728991	55.91808845	986
1570	203838_s_at	TNK2	4.457317403	0.007984032	0.002357126	0.012216731	0.067187634	0.017787688	1	0.999	0.999	1.908298793	232.9275519	112.7836262	122.060315	36.42794056	3
4958	203881_s_at	DMD	-3.175242275	0.003992016	3.05E-04	0.006382037	0.04592229	0.020525554	1	1	1	1.908298241	562.106481	307.4595249	1072.666809	370.6803056	999
2029	201095_at	DAP	-4.170249902	0.001996008	0	0.002988266	0.031964883	0.017787688	1	1	1	1.907941802	621.9266952	271.618319	1186.59994	310.1196626	1000
8610	211200_s_at	EFCAB2	-2.545577746	0.003992016	3.05E-04	0.006382037	0.04592229	0.020525554	1	1	1	1.905944389	82.80176801	29.25896346	157.8155651	71.06166875	999
14666	235273_at	DYX1C1	-1.893053953	0.00998004	0.003633776	0.014917016	0.075847971	0.101510467	1	1	1	1.905488905	91.77786388	42.67685015	174.8817013	105.9312094	996
19660	231666_at	PAX3	-1.500212291	0.023952096	0.014077818	0.032376732	0.122990612	0.17051149	1	1	1	1.904970526	36.90732809	6.668216944	70.30737221	54.45783189	989
14581	218699_at	RAB7L1	-1.900772678	0.017964072	0.00939328	0.025097335	0.104806516	0.070013097	1	1	1	1.904724623	667.2014945	272.4078015	1270.835115	768.8960342	992
11	214459_x_at	HLA-C	-9.925346058	0.001996008	0	0.002988266	0.031964883	0.017787688	1	0.004	0.004	1.904324897	4929.980869	1532.153316	9388.285309	877.7478647	1000
649	238311_at	KIAA0776	5.474830596	0.001996008	0	0.002988266	0.031964883	0.017787688	1	0.899	0.9	1.903656347	83.67368991	34.05750299	43.95419899	9.915640463	0
3179	213268_at	CAMTA1	3.664801987	0.00998004	0.003633776	0.014917016	0.075847971	0.020525554	1	1	1	1.903651949	505.1433304	273.3215075	265.3548779	108.0716726	4
3310	204232_at	FCER1G	-3.620962397	0.001996008	0	0.002988266	0.031964883	0.017787688	1	1	1	1.90353892	556.5619509	266.2941208	1059.437335	320.0438076	1000
5468	209006_s_at	C1orf63	-3.064502121	0.007984032	0.002357126	0.012216731	0.067187634	0.020525554	1	1	1	1.902697582	303.3131865	169.0911509	577.1132665	206.2400456	997
1131	237247_at	USP51	4.810879404	0.001996008	0	0.002988266	0.031964883	0.017787688	1	0.997	0.997	1.902688448	85.31994276	44.01066983	44.84178313	7.847556089	0
5651	227404_s_at	EGR1	-3.024303868	0.013972056	0.00641771	0.020099665	0.091128276	0.017787688	1	1	1	1.902404486	3488.198577	2789.515617	6635.964622	2245.187588	994
6761	224598_at	MGAT4B	-2.810061356	0.001996008	0	0.002988266	0.031964883	0.017787688	1	1	1	1.902038557	546.8378931	212.4730092	1040.106757	420.0168179	1000
17941	214329_x_at	TNFSF10	-1.629525556	0.013972056	0.00641771	0.020099665	0.091128276	0.120900029	1	1	1	1.901919992	39.90877784	24.55953895	75.90330246	53.05128024	994
186	232538_at	---	6.903769771	0.001996008	0	0.002988266	0.031964883	0.017787688	1	0.299	0.299	1.901428038	130.95507	44.94607467	68.87195695	10.31636275	0
10089	206613_s_at	TAF1A	-2.361379281	0.003992016	3.05E-04	0.006382037	0.04592229	0.035344014	1	1	1	1.900916986	73.38410057	23.38896055	139.4970833	67.82792398	999
2462	241902_at	MKX	3.950071327	0.005988024	0.001210313	0.009398128	0.057431853	0.020525554	1	1	1	1.900440488	39.23709989	26.50633419	20.64631865	1.081084746	2
6478	212989_at	TMEM23	2.859585172	0.027944112	0.017302913	0.037128811	0.133894952	0.054234746	1	1	1	1.900285386	413.4881661	171.1243454	217.5926675	150.5550924	13
4271	244297_at	FLJ35740	3.333132947	0.023952096	0.014077818	0.032376732	0.122990612	0.030870564	1	1	1	1.900155113	78.99889757	61.5726101	41.57497303	6.748375706	11
2043	203037_s_at	MTSS1	4.163891877	0.003992016	3.05E-04	0.006382037	0.04592229	0.020525554	1	1	1	1.899310994	3586.643244	1126.284783	1888.391767	871.9015591	1
321	223989_s_at	REXO2	-6.29043199	0.001996008	0	0.002988266	0.031964883	0.017787688	1	0.525	0.526	1.899055077	172.8585168	33.70821198	328.2678441	58.72967443	1000
1904	227599_at	C3orf59	4.251308964	0.001996008	0	0.002988266	0.031964883	0.017787688	1	1	1	1.899038984	565.7223562	194.846675	297.8992853	129.2046808	0
1673	222028_at	ZNF45	-4.39898602	0.003992016	3.05E-04	0.006382037	0.04592229	0.017787688	1	1	1	1.898926249	175.3827911	69.14749361	333.0389857	82.52385668	999
3722	213967_at	LOC138046	3.489086181	0.01996008	0.010930536	0.027548268	0.111253584	0.030870564	1	1	1	1.898411437	298.6370317	214.4871233	157.3089089	34.90584986	9
9829	213238_at	ATP10D	-2.391814225	0.003992016	3.05E-04	0.006382037	0.04592229	0.039350448	1	1	1	1.898080128	238.4476995	55.46870086	452.59284	217.989749	999
24298	212713_at	MFAP4	-1.187690613	0.033932136	0.02225085	0.044147813	0.14949492	0.246142193	1	1	1	1.897991704	133.8272846	30.34356594	254.003076	247.5016961	984
2283	229774_at	CXXC4	4.034803849	0.013972056	0.00641771	0.020099665	0.091128276	0.017787688	1	1	1	1.897761574	335.5886736	126.8543305	176.8339491	79.19310716	6
7899	203704_s_at	---	-2.64026709	0.013972056	0.00641771	0.020099665	0.091128276	0.020525554	1	1	1	1.896786108	166.7024765	94.79775531	316.1989416	132.4806596	994
15293	200796_s_at	MCL1	-1.84223077	0.01996008	0.010930536	0.027548268	0.111253584	0.084258685	1	1	1	1.896580556	140.6623241	118.3241803	266.7774289	159.6675454	991
924	230002_at	CLCC1	5.051845716	0.001996008	0	0.002988266	0.031964883	0.017787688	1	0.984	0.984	1.896317806	1089.284263	429.3877814	574.4207321	166.5864187	0
7262	225195_at	DPH3	-2.729481892	0.001996008	0	0.002988266	0.031964883	0.017787688	1	1	1	1.896203804	92.51820968	65.68891877	175.4333811	68.75849711	1000
4391	228090_at	NMNAT3	-3.304476388	0.001996008	0	0.002988266	0.031964883	0.017787688	1	1	1	1.895947517	99.94684076	33.15786241	189.4939646	64.80665325	1000
5870	203625_x_at	MCAM	-2.979711179	0.003992016	3.05E-04	0.006382037	0.04592229	0.017787688	1	1	1	1.89579932	354.5157099	154.6126116	672.0906419	252.3339594	999
7110	238429_at	TMEM71	-2.754433615	0.001996008	0	0.002988266	0.031964883	0.030870564	1	1	1	1.895520908	33.69252927	15.5649002	63.86489369	25.97171632	1000
563	225286_at	ARSD	-5.690555379	0.001996008	0	0.002988266	0.031964883	0.017787688	1	0.821	0.821	1.894855923	291.7898925	90.72047146	552.8998059	105.305831	1000
542	225379_at	MAPT	5.732193155	0.001996008	0	0.002988266	0.031964883	0.017787688	1	0.806	0.806	1.894599356	1898.192106	541.1864563	1001.896311	302.9496221	0
7365	203748_x_at	RBMS1	-2.714445234	0.001996008	0	0.002988266	0.031964883	0.017787688	1	1	1	1.893923503	300.0842645	197.3720525	568.3366414	226.4793963	1000
2769	210092_at	MAGOH	-3.818674833	0.001996008	0	0.002988266	0.031964883	0.017787688	1	1	1	1.893751858	335.4477317	141.9369169	635.2547651	182.2257875	1000
3580	228855_at	LOC729777	3.535262	0.011976048	0.004995055	0.017537368	0.084077686	0.030870564	1	1	1	1.893515179	168.2263545	93.73301839	88.8434148	37.12015059	5
1209	204858_s_at	ECGF1	-4.739462199	0.001996008	0	0.002988266	0.031964883	0.017787688	1	0.998	0.998	1.892913009	225.7134141	76.68699118	427.2558577	98.72812636	1000
639	214862_x_at	---	5.500130827	0.001996008	0	0.002988266	0.031964883	0.017787688	1	0.896	0.897	1.892652568	144.3442754	53.76824022	76.26559565	19.42086478	0
1825	241698_at	RFTN2	4.289363098	0.005988024	0.001210313	0.009398128	0.057431853	0.017787688	1	1	1	1.892444637	753.2164932	344.0946623	398.0124324	137.641579	2
6289	226186_at	TMOD2	2.89539691	0.023952096	0.014077818	0.032376732	0.122990612	0.039350448	1	1	1	1.892373529	1192.726264	440.515118	630.2805688	435.9188947	11
8059	213800_at	CFH	-2.617318431	0.001996008	0	0.002988266	0.031964883	0.025629454	1	1	1	1.892096521	91.2759282	15.58817391	172.7028662	75.90612675	1000
1254	205076_s_at	MTMR11	-4.695602582	0.001996008	0	0.002988266	0.031964883	0.017787688	1	0.998	0.998	1.891973546	210.8240428	52.48306708	398.8735119	95.42844388	1000
65	212462_at	MYST4	8.031314529	0.001996008	0	0.002988266	0.031964883	0.017787688	1	0.065	0.065	1.891871632	1053.909666	306.8316137	557.0725033	72.86633722	0
1638	49306_at	RASSF4	4.418772961	0.015968064	0.007886749	0.02261651	0.098056649	0.017787688	1	1	1	1.891469333	746.7005991	372.9333492	394.772776	109.459735	7
15271	234331_s_at	---	-1.844453875	0.025948104	0.015682036	0.034761319	0.12872937	0.020525554	1	1	1	1.891057769	206.4560548	196.2626981	390.4203263	229.0525559	988
2545	204680_s_at	RAPGEF5	3.917503128	0.027944112	0.017302913	0.037128811	0.133894952	0.025629454	1	1	1	1.89095977	145.0733461	90.68000866	76.71942495	16.87839248	13
4335	227641_at	FBXL16	3.317398002	0.02994012	0.018938966	0.039481403	0.139413653	0.035344014	1	1	1	1.890129729	3630.670247	2335.068973	1920.857701	755.9881832	14
1622	204493_at	BID	4.428936969	0.007984032	0.002357126	0.012216731	0.067187634	0.017787688	1	1	1	1.889951998	592.3505189	293.9560856	313.4209332	87.15585762	3
12659	221103_s_at	WDR52	-2.080935877	0.005988024	0.001210313	0.009398128	0.057431853	0.035344014	1	1	1	1.889555726	38.82192449	13.7644255	73.35618971	40.21130519	998
8856	212647_at	RRAS	-2.513444595	0.001996008	0	0.002988266	0.031964883	0.020525554	1	1	1	1.888533151	220.05046	40.88615187	415.5725885	189.7227927	1000
298	206692_at	KCNJ10	6.378790105	0.003992016	3.05E-04	0.006382037	0.04592229	0.017787688	1	0.483	0.484	1.887789489	286.0374684	108.9336477	151.5197908	21.0550657	1
3609	206461_x_at	MT1H	-3.522601646	0.003992016	3.05E-04	0.006382037	0.04592229	0.017787688	1	1	1	1.887632002	3209.433059	1157.94775	6058.228552	1916.442577	999
6946	225564_at	SPATA13	-2.781114973	0.003992016	3.05E-04	0.006382037	0.04592229	0.030870564	1	1	1	1.887441881	517.7937598	201.1369548	977.3056281	395.2364107	999
5066	220663_at	IL1RAPL1	3.152887692	0.013972056	0.00641771	0.020099665	0.091128276	0.035344014	1	1	1	1.887209305	214.1703388	61.94726695	113.4852071	73.47963568	6
3145	213038_at	IBRDC3	-3.677053146	0.001996008	0	0.002988266	0.031964883	0.017787688	1	1	1	1.886387664	168.759378	49.7373545	318.3456088	97.29248917	1000
17272	204380_s_at	FGFR3	-1.678768027	0.025948104	0.015682036	0.034761319	0.12872937	0.140468964	1	1	1	1.886373353	79.7991329	41.48230329	150.5309579	101.6296191	988
5179	1552701_a_at	COP1	-3.127358191	0.005988024	0.001210313	0.009398128	0.057431853	0.017787688	1	1	1	1.885835091	195.6763373	110.8875387	369.0133033	126.991112	998
580	211925_s_at	PLCB1	5.644360686	0.001996008	0	0.002988266	0.031964883	0.017787688	1	0.841	0.841	1.885482192	97.47990511	44.09741068	51.70025234	5.485487894	0
1523	205579_at	HRH1	-4.485223736	0.001996008	0	0.002988266	0.031964883	0.017787688	1	0.999	0.999	1.885057097	203.0483949	66.27168055	382.757818	93.85464877	1000
15657	1558290_a_at	PVT1	-1.811620467	0.013972056	0.00641771	0.020099665	0.091128276	0.112410633	1	1	1	1.884395922	168.6182515	40.44933913	317.7435454	200.869944	994
11492	209182_s_at	C10orf10	-2.200416101	0.001996008	0	0.002988266	0.031964883	0.025629454	1	1	1	1.88426498	208.8318821	57.56700018	393.4946022	204.0484515	1000
4349	242455_at	POU3F2	-3.312801855	0.001996008	0	0.002988266	0.031964883	0.020525554	1	1	1	1.884124196	1104.139728	414.0818663	2080.336377	699.1760988	1000
10033	1554250_s_at	TRIM73	-2.368028069	0.00998004	0.003633776	0.014917016	0.075847971	0.043329476	1	1	1	1.883796319	159.7131588	49.37798236	300.8670606	144.4356904	996
16047	208748_s_at	FLOT1	-1.776423175	0.011976048	0.004995055	0.017537368	0.084077686	0.087239961	1	1	1	1.883666525	259.1803774	72.38066018	488.2094009	314.2464339	995
5070	225869_s_at	UNC93B1	-3.152373117	0.001996008	0	0.002988266	0.031964883	0.020525554	1	1	1	1.883034624	154.3822445	32.87297149	290.7071117	104.9678168	1000
11849	227868_at	LOC154761	-2.161802469	0.001996008	0	0.002988266	0.031964883	0.060991138	1	1	1	1.882754788	167.0598528	57.64916782	314.5327377	165.2230876	1000
264	228602_at	SGCD	6.496314994	0.001996008	0	0.002988266	0.031964883	0.017787688	1	0.441	0.441	1.882384128	218.4613246	72.58911313	116.0556559	22.42734485	0
1944	213676_at	C6orf137	4.221406681	0.011976048	0.004995055	0.017537368	0.084077686	0.017787688	1	1	1	1.882134172	458.633097	256.2664668	243.6771532	56.9540302	5
17964	238389_s_at	---	-1.628147878	0.027944112	0.017302913	0.037128811	0.133894952	0.087239961	1	1	1	1.881708907	196.6476429	80.88050929	370.0336211	258.4911997	987
3658	230589_at	---	3.5109421	0.003992016	3.05E-04	0.006382037	0.04592229	0.030870564	1	1	1	1.881465396	170.4020239	60.8632447	90.56877914	49.06780313	1
2508	201859_at	PRG1	-3.932608817	0.001996008	0	0.002988266	0.031964883	0.017787688	1	1	1	1.881460835	1021.592116	431.1313916	1922.085555	528.9072509	1000
5011	204332_s_at	AGA	-3.165104559	0.001996008	0	0.002988266	0.031964883	0.020525554	1	1	1	1.881232089	213.7682122	57.85950136	402.1476203	143.6188223	1000
14600	226851_at	LYPLAL1	-1.899174268	0.007984032	0.002357126	0.012216731	0.067187634	0.084258685	1	1	1	1.881000259	482.6495346	103.4494352	907.8638995	546.5944217	997
178	203883_s_at	RAB11FIP2	6.945249128	0.001996008	0	0.002988266	0.031964883	0.017787688	1	0.286	0.286	1.880691084	534.821642	165.0933671	284.3750612	51.87996993	0
6145	225603_s_at	DKFZP779L1068	2.924851777	0.023952096	0.014077818	0.032376732	0.122990612	0.054234746	1	1	1	1.880455307	402.9284813	170.2757226	214.2717669	139.7360274	11
9684	205176_s_at	ITGB3BP	-2.411211108	0.00998004	0.003633776	0.014917016	0.075847971	0.030870564	1	1	1	1.880441338	239.5791746	137.4602619	450.5145835	205.8513732	996
1880	219370_at	RPRM	4.260682517	0.003992016	3.05E-04	0.006382037	0.04592229	0.017787688	1	1	1	1.880253927	752.9457661	353.9041276	400.4489795	132.6044662	1
15754	202479_s_at	TRIB2	-1.803069213	0.015968064	0.007886749	0.02261651	0.098056649	0.099165	1	1	1	1.879939927	754.3811873	960.512976	1418.191314	800.1542333	993
6413	214440_at	NAT1	-2.871079136	0.001996008	0	0.002988266	0.031964883	0.017787688	1	1	1	1.87855832	61.99792632	17.95507962	116.4667203	45.81559689	1000
12488	204379_s_at	FGFR3	-2.098958034	0.01996008	0.010930536	0.027548268	0.111253584	0.070013097	1	1	1	1.878423266	1319.403716	873.2467195	2478.398639	1298.619328	991
4129	236838_at	SNIP	3.371404549	0.02994012	0.018938966	0.039481403	0.139413653	0.039350448	1	1	1	1.878155794	305.6847121	157.6681262	162.7579102	78.24526457	14
3352	203411_s_at	LMNA	-3.605177632	0.001996008	0	0.002988266	0.031964883	0.017787688	1	1	1	1.878009624	405.2906797	102.1311677	761.1397969	237.697941	1000
67	202136_at	ZMYND11	8.002499711	0.001996008	0	0.002988266	0.031964883	0.017787688	1	0.067	0.067	1.877547113	4017.394658	718.2131456	2139.703782	483.3341712	0
8790	244439_at	SPRED1	-2.52424639	0.005988024	0.001210313	0.009398128	0.057431853	0.020525554	1	1	1	1.87746845	76.75467816	72.74943353	144.1044866	57.26223961	998
5298	222921_s_at	HEY2	3.099266555	0.01996008	0.010930536	0.027548268	0.111253584	0.047175057	1	1	1	1.876960149	510.4959388	276.8098345	271.9801691	145.4956395	9
5167	208808_s_at	HMGB2	-3.128932069	0.001996008	0	0.002988266	0.031964883	0.017787688	1	1	1	1.876786628	1262.463424	1000.211648	2369.374472	750.5495569	1000
985	1553693_s_at	CBR4	4.975988286	0.003992016	3.05E-04	0.006382037	0.04592229	0.017787688	1	0.993	0.993	1.876355287	340.4516243	107.1213079	181.443049	63.04951564	1
8379	243998_at	KRT222P	2.575527068	0.013972056	0.00641771	0.020099665	0.091128276	0.096777621	1	1	1	1.876257411	52.24523092	52.88523057	27.84544946	3.75466296	6
2560	204446_s_at	ALOX5	-3.912215245	0.001996008	0	0.002988266	0.031964883	0.017787688	1	1	1	1.875924832	104.9470566	61.26363325	196.8727895	51.0779067	1000
4437	215119_at	RP11-54H7.1	3.293478161	0.027944112	0.017302913	0.037128811	0.133894952	0.030870564	1	1	1	1.87573907	468.7215199	311.0712672	249.8863128	91.35721347	13
5646	223567_at	SEMA6B	3.024920252	0.01996008	0.010930536	0.027548268	0.111253584	0.043329476	1	1	1	1.874625579	135.5216776	68.94409334	72.29266425	41.59683594	9
11959	210653_s_at	BCKDHB	-2.150761858	0.001996008	0	0.002988266	0.031964883	0.054234746	1	1	1	1.874593478	96.8309758	29.34633812	181.5187157	95.60959708	1000
2359	38340_at	HIP1R	3.997662316	0.025948104	0.015682036	0.034761319	0.12872937	0.030870564	1	1	1	1.874338722	2623.496831	1225.985677	1399.691955	529.5977392	12
5056	201231_s_at	ENO1	-3.155238357	0.001996008	0	0.002988266	0.031964883	0.020525554	1	1	1	1.874321602	3627.719105	1075.815439	6799.512283	2417.87467	1000
6592	240186_at	MAGI2	2.839128388	0.027944112	0.017302913	0.037128811	0.133894952	0.078681445	1	1	1	1.873737709	65.24096425	54.63374632	34.81862158	11.36915489	13
4753	232929_at	ZBTB20	3.222738237	0.037924152	0.025607636	0.048769551	0.159438157	0.039350448	1	1	1	1.872692073	348.4895214	186.375544	186.0901354	93.39696937	18
786	239580_at	GUCY1A3	5.245432491	0.001996008	0	0.002988266	0.031964883	0.017787688	1	0.957	0.958	1.871890897	105.2149182	46.64499548	56.2078262	10.75986487	0
5531	240246_at	---	3.050483816	0.00998004	0.003633776	0.014917016	0.075847971	0.050752292	1	1	1	1.871677443	56.7559712	47.70467845	30.32358563	4.877586759	4
1675	230895_at	---	4.397626982	0.00998004	0.003633776	0.014917016	0.075847971	0.017787688	1	1	1	1.871652136	42.61731298	24.95353532	22.76988985	2.337135036	4
13280	200800_s_at	HSPA1A	-2.021261134	0.021956088	0.012493219	0.029973498	0.117645499	0.057649473	1	1	1	1.871391276	1154.783251	696.7571919	2161.051301	1181.546584	990
933	218622_at	NUP37	-5.045556778	0.001996008	0	0.002988266	0.031964883	0.017787688	1	0.984	0.984	1.871090401	308.6538953	90.18728458	577.5193405	124.5484299	1000
486	212715_s_at	MICAL3	5.868124466	0.001996008	0	0.002988266	0.031964883	0.017787688	1	0.75	0.751	1.870579697	479.4176889	164.2698001	256.2936451	60.12413677	0
122	1558945_s_at	CACNA1A	7.36473268	0.001996008	0	0.002988266	0.031964883	0.017787688	1	0.17	0.171	1.870578467	38.27368392	13.62994237	20.46088127	0.516425351	0
15842	216268_s_at	JAG1	-1.795275052	0.01996008	0.010930536	0.027548268	0.111253584	0.096777621	1	1	1	1.869873431	1092.67287	1315.554881	2043.159968	1165.042979	991
12236	213836_s_at	WIPI1	-2.123574486	0.013972056	0.00641771	0.020099665	0.091128276	0.063919699	1	1	1	1.869823652	91.16650062	39.40844032	170.4652792	89.86329863	994
12555	204989_s_at	ITGB4	-2.09211998	0.011976048	0.004995055	0.017537368	0.084077686	0.054234746	1	1	1	1.869414691	163.9370753	105.5448381	306.4663769	160.4955303	995
9690	214155_s_at	LARP4	-2.410702262	0.005988024	0.001210313	0.009398128	0.057431853	0.035344014	1	1	1	1.869286469	94.59112188	35.67231525	176.8179042	82.10950299	998
394	229889_at	C17orf76	-6.109139832	0.001996008	0	0.002988266	0.031964883	0.017787688	1	0.622	0.624	1.869097649	108.048318	31.69080617	201.952857	35.0617591	1000
1472	225097_at	HIPK2	4.51646374	0.011976048	0.004995055	0.017537368	0.084077686	0.017787688	1	0.999	0.999	1.868886402	2558.264963	796.1660042	1368.871302	545.210819	5
4592	230509_at	SNX22	3.255217384	0.00998004	0.003633776	0.014917016	0.075847971	0.025629454	1	1	1	1.868383742	840.2089662	504.8453886	449.6982859	196.3696601	4
3607	230496_at	FAM123A	3.523933631	0.011976048	0.004995055	0.017537368	0.084077686	0.035344014	1	1	1	1.868294887	3780.257831	1654.851376	2023.373214	988.8803566	5
776	228882_at	TUB	5.262918768	0.001996008	0	0.002988266	0.031964883	0.017787688	1	0.953	0.954	1.868011837	1138.336085	415.604421	609.3837645	167.9935207	0
502	218829_s_at	CHD7	5.831052098	0.001996008	0	0.002988266	0.031964883	0.017787688	1	0.769	0.77	1.867560204	1364.38081	516.69884	730.5685821	144.3282635	0
2265	210101_x_at	SH3GLB1	-4.042206917	0.001996008	0	0.002988266	0.031964883	0.017787688	1	1	1	1.867363238	582.2815377	232.2204404	1087.331138	289.0585894	1000
13676	201160_s_at	CSDA	-1.984285673	0.035928144	0.02392437	0.046464039	0.154277087	0.087239961	1	1	1	1.867263102	1075.771514	471.4362511	2008.748454	1133.471995	983
2533	203360_s_at	MYCBP	-3.92253159	0.001996008	0	0.002988266	0.031964883	0.017787688	1	1	1	1.867218524	119.0824633	51.65122127	222.3529814	60.48642294	1000
1119	228955_at	---	4.821985287	0.001996008	0	0.002988266	0.031964883	0.017787688	1	0.996	0.996	1.867217885	512.7541212	210.2894007	274.6086171	79.64394993	0
3771	215578_at	GPHN	3.472400964	0.01996008	0.010930536	0.027548268	0.111253584	0.039350448	1	1	1	1.86717534	101.1551665	49.41265178	54.17550472	25.30757929	9
523	236037_at	LOC202451	5.762576676	0.001996008	0	0.002988266	0.031964883	0.017787688	1	0.793	0.794	1.867068242	45.08932788	20.34447776	24.14980174	1.271695406	0
6041	230184_at	---	-2.946601989	0.003992016	3.05E-04	0.006382037	0.04592229	0.017787688	1	1	1	1.866754956	955.0418203	262.2846611	1782.829051	678.6968029	999
9987	228555_at	CAMK2D	-2.372918444	0.003992016	3.05E-04	0.006382037	0.04592229	0.020525554	1	1	1	1.866400111	370.9681144	131.0993934	692.3749298	326.8856472	999
2899	229072_at	---	3.768610561	0.00998004	0.003633776	0.014917016	0.075847971	0.035344014	1	1	1	1.865958295	613.4842459	239.251152	328.7770405	153.334218	4
8493	207876_s_at	FLNC	-2.561439549	0.003992016	3.05E-04	0.006382037	0.04592229	0.030870564	1	1	1	1.865736701	324.0175846	192.0150995	604.5314991	255.0431873	999
7314	204122_at	TYROBP	-2.721718373	0.005988024	0.001210313	0.009398128	0.057431853	0.017787688	1	1	1	1.865605531	502.4690763	304.4761563	937.409088	368.5655295	998
6851	238854_at	DYNLL1	-2.793632132	0.001996008	0	0.002988266	0.031964883	0.035344014	1	1	1	1.86549424	125.1261557	26.28902495	233.4221226	94.27037601	1000
13996	1556255_a_at	LOC400756	-1.955480487	0.001996008	0	0.002988266	0.031964883	0.070013097	1	1	1	1.865453982	201.5587719	41.37431835	375.9986136	217.7725483	1000
4964	218100_s_at	IFT57	-3.174088839	0.001996008	0	0.002988266	0.031964883	0.017787688	1	1	1	1.865383488	266.4198193	124.0283182	496.9751317	169.6237511	1000
4570	223280_x_at	MS4A6A	-3.260865622	0.001996008	0	0.002988266	0.031964883	0.017787688	1	1	1	1.865339535	509.0856732	301.3181503	949.6176331	304.1101456	1000
725	202296_s_at	RER1	-5.331798559	0.001996008	0	0.002988266	0.031964883	0.017787688	1	0.939	0.94	1.864130241	676.7898697	242.0934523	1261.624463	247.3854866	1000
503	202506_at	SSFA2	-5.82997711	0.001996008	0	0.002988266	0.031964883	0.017787688	1	0.769	0.77	1.863655799	858.2998587	194.266455	1599.575509	299.8750286	1000
3161	1563217_at	PKIA	3.672897031	0.007984032	0.002357126	0.012216731	0.067187634	0.025629454	1	1	1	1.863654298	129.634638	60.58723531	69.55938026	30.2804774	3
189	235405_at	GSTA4	6.894244874	0.001996008	0	0.002988266	0.031964883	0.017787688	1	0.301	0.301	1.863367417	662.5383547	222.9990109	355.5596973	50.71203327	0
434	38269_at	PRKD2	-5.998741416	0.001996008	0	0.002988266	0.031964883	0.017787688	1	0.68	0.682	1.863150573	344.514431	100.8597245	641.8822597	113.2993568	1000
9839	200755_s_at	CALU	-2.39048207	0.005988024	0.001210313	0.009398128	0.057431853	0.030870564	1	1	1	1.862381864	533.2295934	204.371883	993.077124	462.8138367	998
1111	209970_x_at	CASP1	-4.835416203	0.001996008	0	0.002988266	0.031964883	0.017787688	1	0.996	0.996	1.862122393	257.5642118	79.83872236	479.6160864	107.0411211	1000
2357	233688_at	KCNIP3	3.99824602	0.001996008	0	0.002988266	0.031964883	0.020525554	1	1	1	1.86111162	124.8464171	68.07634261	67.08163861	19.58159528	0
581	1552689_at	CASKIN1	5.644181475	0.001996008	0	0.002988266	0.031964883	0.017787688	1	0.841	0.841	1.860758721	754.0773808	302.1243127	405.2526381	76.17408516	0
6365	225019_at	CAMK2D	-2.880676854	0.001996008	0	0.002988266	0.031964883	0.017787688	1	1	1	1.860735655	1692.024118	436.3279334	3148.409606	1223.892591	1000
18748	209536_s_at	EHD4	-1.567460191	0.01996008	0.010930536	0.027548268	0.111253584	0.142316452	1	1	1	1.859877303	303.0774145	102.1903202	563.6868042	404.8465031	991
5807	216836_s_at	ERBB2	-2.993334085	0.001996008	0	0.002988266	0.031964883	0.025629454	1	1	1	1.859797922	308.0086444	101.0109557	572.8338368	212.250536	1000
11710	239269_at	---	-2.176458825	0.001996008	0	0.002988266	0.031964883	0.06694844	1	1	1	1.859418718	142.618486	19.20983324	265.1874823	137.6939282	1000
15615	227068_at	PGK1	-1.814958871	0.011976048	0.004995055	0.017537368	0.084077686	0.070013097	1	1	1	1.859043186	517.8798739	193.8625405	962.7610509	594.5196672	995
12500	200808_s_at	ZYX	-2.097813174	0.001996008	0	0.002988266	0.031964883	0.054234746	1	1	1	1.858963855	754.5859557	1085.749849	1402.748017	593.0777001	1000
2932	214607_at	PAK3	3.755863012	0.00998004	0.003633776	0.014917016	0.075847971	0.030870564	1	1	1	1.857638416	1308.385408	525.9413792	704.3272776	321.4559442	4
4799	228429_x_at	KIF9	-3.212076815	0.001996008	0	0.002988266	0.031964883	0.017787688	1	1	1	1.857544277	320.5010365	171.2948093	595.344866	196.029076	1000
2418	213683_at	ACSL6	3.970485664	0.017964072	0.00939328	0.025097335	0.104806516	0.020525554	1	1	1	1.856888958	353.2014173	165.9879829	190.2113833	70.31935178	8
7583	231805_at	PRLHR	2.684474043	0.001996008	0	0.002988266	0.031964883	0.084258685	1	1	1	1.856590271	62.98493512	60.60908856	33.92505934	3.785656483	0
2517	220459_at	MCM3APAS	3.929479246	0.013972056	0.00641771	0.020099665	0.091128276	0.025629454	1	1	1	1.856320287	165.5378182	67.11464394	89.17524597	37.7006367	6
3654	244042_x_at	LOC651466	3.51173667	0.017964072	0.00939328	0.025097335	0.104806516	0.017787688	1	1	1	1.856271676	65.58351434	45.1920988	35.33077361	7.896051697	8
1187	204635_at	RPS6KA5	4.762574232	0.001996008	0	0.002988266	0.031964883	0.017787688	1	0.998	0.998	1.856142941	580.0555861	267.151437	312.5058815	74.52275887	0
4324	204745_x_at	MT1G	-3.319440686	0.005988024	0.001210313	0.009398128	0.057431853	0.017787688	1	1	1	1.856084353	2572.752586	937.6844007	4775.24582	1573.734442	998
18136	214290_s_at	HIST2H2AA3	-1.614268474	0.027944112	0.017302913	0.037128811	0.133894952	0.081514286	1	1	1	1.855601761	751.1043306	609.604824	1393.750519	938.7442481	987
2368	217565_at	GRIA3	3.995207877	0.00998004	0.003633776	0.014917016	0.075847971	0.017787688	1	1	1	1.85535991	158.8477601	73.64087857	85.61560443	31.60893197	4
5704	212927_at	SMC5	-3.013218631	0.005988024	0.001210313	0.009398128	0.057431853	0.017787688	1	1	1	1.855105273	440.2497317	127.117555	816.709599	301.0389131	998
13736	213629_x_at	MT1F	-1.979317648	0.033932136	0.02225085	0.044147813	0.14949492	0.070013097	1	1	1	1.854944248	2045.991645	992.9249709	3795.200432	2121.593148	984
3946	202803_s_at	ITGB2	-3.424281333	0.001996008	0	0.002988266	0.031964883	0.017787688	1	1	1	1.854774822	435.0601981	213.8312556	806.9387014	249.3815079	1000
4862	211792_s_at	CDKN2C	-3.198077898	0.001996008	0	0.002988266	0.031964883	0.025629454	1	1	1	1.854469877	288.1507721	140.1245122	534.3669268	178.5556074	1000
1607	239935_at	MAMDC1	4.436889033	0.005988024	0.001210313	0.009398128	0.057431853	0.020525554	1	0.999	0.999	1.854124102	43.71274978	15.80932174	23.57595682	8.759269559	2
14660	210068_s_at	AQP4	-1.893523657	0.027944112	0.017302913	0.037128811	0.133894952	0.091834669	1	1	1	1.853964648	1816.654352	1273.141002	3368.012947	1929.655598	987
1392	225497_at	ATE1	4.581943768	0.001996008	0	0.002988266	0.031964883	0.017787688	1	0.998	0.998	1.853794494	540.6337869	127.5506988	291.6363106	121.1141092	0
658	236010_at	SH3D19	5.45612174	0.001996008	0	0.002988266	0.031964883	0.017787688	1	0.901	0.902	1.853721381	62.07969486	27.39967355	33.48922633	4.897545921	0
5188	211864_s_at	FER1L3	-3.125881076	0.001996008	0	0.002988266	0.031964883	0.017787688	1	1	1	1.853625956	90.46224926	29.22043423	167.6831733	59.17391319	1000
1797	203857_s_at	PDIA5	-4.308412268	0.001996008	0	0.002988266	0.031964883	0.017787688	1	1	1	1.853267327	146.4496098	53.91581606	271.4102771	67.09920495	1000
3977	213108_at	CAMK2A	3.413194721	0.007984032	0.002357126	0.012216731	0.067187634	0.030870564	1	1	1	1.8528246	552.57256	391.280721	298.2325257	67.89753787	3
322	204763_s_at	GNAO1	6.283110553	0.001996008	0	0.002988266	0.031964883	0.017787688	1	0.525	0.526	1.852763353	1683.344067	549.3712175	908.5585943	186.1358579	0
3603	226864_at	PKIA	3.525983283	0.001996008	0	0.002988266	0.031964883	0.030870564	1	1	1	1.852283992	349.1346946	153.105901	188.4887501	89.77387529	0
21	203519_s_at	UPF2	8.931039061	0.001996008	0	0.002988266	0.031964883	0.017787688	1	0.016	0.016	1.851045611	478.1371221	91.5234509	258.3065049	45.43742072	0
18919	218943_s_at	DDX58	-1.553849823	0.005988024	0.001210313	0.009398128	0.057431853	0.153316656	1	1	1	1.850976596	77.30595294	13.27079863	143.0915096	103.5450572	998
152	216526_x_at	HLA-C	-7.11870971	0.001996008	0	0.002988266	0.031964883	0.017787688	1	0.231	0.232	1.850732617	4336.26749	1248.513931	8025.271677	1148.473968	1000
9082	218638_s_at	SPON2	-2.487717845	0.00998004	0.003633776	0.014917016	0.075847971	0.025629454	1	1	1	1.85047195	248.368829	91.86846479	459.5995512	204.1450707	996
797	1558501_at	DNM3	5.23071446	0.001996008	0	0.002988266	0.031964883	0.017787688	1	0.957	0.958	1.850121953	56.8638024	26.42661352	30.73516442	4.332495288	0
11600	218686_s_at	RHBDF1	-2.190856122	0.005988024	0.001210313	0.009398128	0.057431853	0.050752292	1	1	1	1.849582006	338.4353451	167.9396812	625.9639245	313.1387425	998
436	215313_x_at	HLA-A	-5.992442827	0.001996008	0	0.002988266	0.031964883	0.017787688	1	0.687	0.688	1.849540761	6170.182749	1693.051876	11412.0045	2013.343566	1000
16130	204471_at	GAP43	-1.769198263	0.035928144	0.02392437	0.046464039	0.154277087	0.125310944	1	1	1	1.849220331	2487.1322	1950.956276	4599.25543	2799.59327	983
964	219028_at	HIPK2	5.005244427	0.003992016	3.05E-04	0.006382037	0.04592229	0.017787688	1	0.987	0.987	1.849197901	532.5104653	183.6346313	287.9683484	89.43896437	1
88	226480_at	DIMT1L	7.592078987	0.001996008	0	0.002988266	0.031964883	0.017787688	1	0.127	0.127	1.849017873	1178.613151	311.9701285	637.4265866	110.6306296	0
19943	223196_s_at	SESN2	-1.479366082	0.023952096	0.014077818	0.032376732	0.122990612	0.175170847	1	1	1	1.848702495	296.4860247	80.62603092	548.1144535	415.1734638	989
18145	244080_at	---	-1.613649916	0.001996008	0	0.002988266	0.031964883	0.133083493	1	1	1	1.848519522	42.1401125	5.911549584	77.89682061	54.21760602	1000
1890	235030_at	FAM55C	4.256998654	0.013972056	0.00641771	0.020099665	0.091128276	0.017787688	1	1	1	1.848260661	135.3462572	67.85504264	73.2289877	20.35229948	6
14480	202748_at	GBP2	-1.909861283	0.02994012	0.018938966	0.039481403	0.139413653	0.091834669	1	1	1	1.848209009	266.9428623	195.1047802	493.366203	277.8384066	986
2456	203148_s_at	TRIM14	-3.952982944	0.003992016	3.05E-04	0.006382037	0.04592229	0.017787688	1	1	1	1.848177089	252.2343695	124.3640117	466.1737828	121.13855	999
2130	212503_s_at	DIP2C	4.118279057	0.001996008	0	0.002988266	0.031964883	0.017787688	1	1	1	1.847504538	1122.004773	256.3516297	607.3082637	285.2999038	0
1889	221763_at	JMJD1C	4.257124328	0.001996008	0	0.002988266	0.031964883	0.020525554	1	1	1	1.84732166	1104.388949	373.2059024	597.8325121	242.5626338	0
538	239442_at	CEP68	5.738382481	0.001996008	0	0.002988266	0.031964883	0.017787688	1	0.805	0.805	1.847237783	371.0572606	112.2803371	200.8714113	53.97777999	0
63	204820_s_at	BTN3A3	-8.05652723	0.001996008	0	0.002988266	0.031964883	0.017787688	1	0.061	0.061	1.846842023	812.8876281	334.8903216	1501.275032	150.9183561	1000
2272	212920_at	---	-4.040185932	0.003992016	3.05E-04	0.006382037	0.04592229	0.017787688	1	1	1	1.846668845	104.7816892	65.30742215	193.4970811	45.75246944	999
12950	241916_at	PLSCR1	-2.052889079	0.003992016	3.05E-04	0.006382037	0.04592229	0.043329476	1	1	1	1.846409399	32.40613957	8.421138629	59.8350007	32.52410902	999
240	232069_at	KIF26A	6.593669287	0.001996008	0	0.002988266	0.031964883	0.017787688	1	0.405	0.405	1.846123854	78.39913573	28.02081082	42.46688843	5.564545628	0
4061	230413_s_at	AP1S2	-3.389408649	0.001996008	0	0.002988266	0.031964883	0.017787688	1	1	1	1.845017655	202.4787145	95.35173474	373.576803	116.5537361	1000
8236	201318_s_at	MRCL3	-2.59262432	0.001996008	0	0.002988266	0.031964883	0.020525554	1	1	1	1.844758818	1078.416057	320.028485	1989.417531	849.4777035	1000
5935	219099_at	C12orf5	-2.967566966	0.001996008	0	0.002988266	0.031964883	0.017787688	1	1	1	1.844554706	196.1764387	129.6147482	361.8581732	124.7096404	1000
3382	233536_at	KIAA1713	3.595745931	0.017964072	0.00939328	0.025097335	0.104806516	0.030870564	1	1	1	1.843357094	408.6537805	188.2663968	221.6899709	97.85502764	8
3954	211568_at	BAI3	3.420279513	0.01996008	0.010930536	0.027548268	0.111253584	0.025629454	1	1	1	1.842869074	45.70442151	31.2006955	24.80068832	6.448981125	9
14442	231183_s_at	JAG1	-1.912969716	0.015968064	0.007886749	0.02261651	0.098056649	0.094260598	1	1	1	1.84278927	103.4702841	102.4981172	190.6739293	102.4615397	993
5517	226591_at	---	3.053233789	0.025948104	0.015682036	0.034761319	0.12872937	0.035344014	1	1	1	1.842691089	1448.192839	699.4396463	785.911891	436.5491247	12
46	233271_at	LOC399761	8.355007878	0.001996008	0	0.002988266	0.031964883	0.017787688	1	0.041	0.041	1.842672213	410.3286564	120.0614678	222.6813068	17.9929204	0
2715	238041_at	TCF12	3.841917617	0.007984032	0.002357126	0.012216731	0.067187634	0.017787688	1	1	1	1.842448636	624.6797546	277.9809218	339.0486674	136.6571523	3
14345	203299_s_at	AP1S2	-1.922777031	0.001996008	0	0.002988266	0.031964883	0.094260598	1	1	1	1.842439768	247.1087866	55.55727688	455.2830554	264.1067479	1000
1084	219645_at	CASQ1	4.857420808	0.00998004	0.003633776	0.014917016	0.075847971	0.017787688	1	0.995	0.995	1.842429545	192.4660434	87.9992484	104.4631768	22.7469233	4
3605	230942_at	CMTM5	3.525387519	0.007984032	0.002357126	0.012216731	0.067187634	0.039350448	1	1	1	1.842368935	1438.74538	582.7066419	780.9214281	381.1086546	3
[truncated: 43,599 more rows]
